# Supplementary material for: TurboFold: Iterative probabilistic estimation of secondary structures for multiple RNA sequences
Source: BMC Bioinformatics. 2011 Apr 20;12:108. doi: 10.1186/1471-2105-12-108 (PMC3120699; doi:10.1186/1471-2105-12-108)
Supplement: Additional file 2 — Zip file with TurboFold source code. Version of the TurboFold source code at time of publication of this paper. [file 1471-2105-12-108-S2.ZIP]

Archive with 291 entries (260 files):
- TurboFold/
- TurboFold/lib/
- TurboFold/lib/msa/
- TurboFold/lib/msa/msa.h
- TurboFold/lib/msa/msa.cpp
- TurboFold/lib/nnm_energy/
- TurboFold/lib/nnm_energy/scaling.cpp
- TurboFold/lib/nnm_energy/coinc_info.o
- TurboFold/lib/nnm_energy/v.h
- TurboFold/lib/nnm_energy/array_io.o
- TurboFold/lib/nnm_energy/energy_loops.o
- TurboFold/lib/nnm_energy/wmbl.cpp
- TurboFold/lib/nnm_energy/nnm_math.h
- TurboFold/lib/nnm_energy/w.cpp
- TurboFold/lib/nnm_energy/energy_array.o
- TurboFold/lib/nnm_energy/tb_stack.cpp
- TurboFold/lib/nnm_energy/sampling_math.h
- TurboFold/lib/nnm_energy/energy_loops.h
- TurboFold/lib/nnm_energy/stoch_energy_structures.o
- TurboFold/lib/nnm_energy/stoch_energy_structures.h
- TurboFold/lib/nnm_energy/tb_stack.h
- TurboFold/lib/nnm_energy/nnm_energy_compilation_directives.h
- TurboFold/lib/nnm_energy/array_io.cpp
- TurboFold/lib/nnm_energy/wl.o
- TurboFold/lib/nnm_energy/wout.cpp
- TurboFold/lib/nnm_energy/wcoax.h
- TurboFold/lib/nnm_energy/tb_stack.o
- TurboFold/lib/nnm_energy/wmb.cpp
- TurboFold/lib/nnm_energy/energy_array.cpp
- TurboFold/lib/nnm_energy/sampling_math.cpp
- TurboFold/lib/nnm_energy/v.cpp
- TurboFold/lib/nnm_energy/sampling_math.o
- TurboFold/lib/nnm_energy/wout.o
- TurboFold/lib/nnm_energy/min_energy_structure.o
- TurboFold/lib/nnm_energy/scaling.o
- TurboFold/lib/nnm_energy/nnm_energy_paths.h
- TurboFold/lib/nnm_energy/w.h
- TurboFold/lib/nnm_energy/energy_loops.cpp
- TurboFold/lib/nnm_energy/v.o
- TurboFold/lib/nnm_energy/wout.h
- TurboFold/lib/nnm_energy/coinc_info.h
- TurboFold/lib/nnm_energy/wmb.h
- TurboFold/lib/nnm_energy/wmb.o
- TurboFold/lib/nnm_energy/cli.h
- TurboFold/lib/nnm_energy/thermo_parameters.o
- TurboFold/lib/nnm_energy/w.o
- TurboFold/lib/nnm_energy/array_io.h
- TurboFold/lib/nnm_energy/external/
- TurboFold/lib/nnm_energy/external/ext_wmbl.cpp
- TurboFold/lib/nnm_energy/external/ext_w.cpp
- TurboFold/lib/nnm_energy/external/ext_wmb.o
- TurboFold/lib/nnm_energy/external/ext_v.cpp
- TurboFold/lib/nnm_energy/external/ext_wcoax.o
- TurboFold/lib/nnm_energy/external/ext_wout.o
- TurboFold/lib/nnm_energy/external/ext_wmbl.o
- TurboFold/lib/nnm_energy/external/ext_v.o
- TurboFold/lib/nnm_energy/external/ext_wcoax.cpp
- TurboFold/lib/nnm_energy/external/ext_w.o
- TurboFold/lib/nnm_energy/external/ext_wout.cpp
- TurboFold/lib/nnm_energy/external/ext_wl.cpp
- TurboFold/lib/nnm_energy/external/ext_wmb.cpp
- TurboFold/lib/nnm_energy/external/ext_wl.o
- TurboFold/lib/nnm_energy/thermo_parameters.cpp
- TurboFold/lib/nnm_energy/wl.h
- TurboFold/lib/nnm_energy/min_energy_structure.h
- TurboFold/lib/nnm_energy/stoch_energy_structures.cpp
- TurboFold/lib/nnm_energy/wmbl.h
- TurboFold/lib/nnm_energy/cli.cpp
- TurboFold/lib/nnm_energy/wmbl.o
- TurboFold/lib/nnm_energy/energy_array.h
- TurboFold/lib/nnm_energy/wl.cpp
- TurboFold/lib/nnm_energy/thread/
- TurboFold/lib/nnm_energy/thread/nnm_energy_loops_mt.cpp
- TurboFold/lib/nnm_energy/thread/energy_loop_thread.h
- TurboFold/lib/nnm_energy/thread/nnm_energy_loops_mt.o
- TurboFold/lib/nnm_energy/thread/energy_loop_thread.cpp
- TurboFold/lib/nnm_energy/thread/energy_loop_thread.o
- TurboFold/lib/nnm_energy/wcoax.cpp
- TurboFold/lib/nnm_energy/cli.o
- TurboFold/lib/nnm_energy/wcoax.o
- TurboFold/lib/nnm_energy/min_energy_structure.cpp
- TurboFold/lib/nnm_energy/coinc_info.cpp
- TurboFold/lib/nnm_energy/thermo_parameters.h
- TurboFold/lib/mea/
- TurboFold/lib/mea/mea_array.h
- TurboFold/lib/mea/mea_math.h
- TurboFold/lib/mea/mea_compilation_directives.h
- TurboFold/lib/mea/mea_loops.o
- TurboFold/lib/mea/mea_array.o
- TurboFold/lib/mea/mea_loops.cpp
- TurboFold/lib/mea/mea_array.cpp
- TurboFold/lib/mea/mea_loops.h
- TurboFold/lib/phmm/
- TurboFold/lib/phmm/phmm.o
- TurboFold/lib/phmm/phmm_array.o
- TurboFold/lib/phmm/phmm_paths.h
- TurboFold/lib/phmm/p_alignment.h
- TurboFold/lib/phmm/phmm_pp_loops.cpp
- TurboFold/lib/phmm/phmm_pp_loops.o
- TurboFold/lib/phmm/phmm_array.cpp
- TurboFold/lib/phmm/p_alignment.cpp
- TurboFold/lib/phmm/phmm_array.h
- TurboFold/lib/phmm/phmm_aln.h
- TurboFold/lib/phmm/phmm_ml_loops.o
- TurboFold/lib/phmm/phmm_aln.o
- TurboFold/lib/phmm/phmm_ml_loops.cpp
- TurboFold/lib/phmm/p_alignment.o
- TurboFold/lib/phmm/phmm.cpp
- TurboFold/lib/phmm/phmm_aln.cpp
- TurboFold/lib/phmm/phmm.h
- TurboFold/lib/phmm/aln_env_utils.o
- TurboFold/lib/phmm/aln_env_utils.cpp
- TurboFold/lib/cluster/
- TurboFold/lib/cluster/obj_set.cpp
- TurboFold/lib/cluster/obj_set.o
- TurboFold/lib/cluster/obj_set.h
- TurboFold/lib/cluster/structure/
- TurboFold/lib/cluster/structure/structure_clustering.cpp
- TurboFold/lib/cluster/structure/structure_clustering.h
- TurboFold/lib/structure/
- TurboFold/lib/structure/folding_constraints.cpp
- TurboFold/lib/structure/folding_constraints.o
- TurboFold/lib/structure/structure.h
- TurboFold/lib/structure/structure.o
- TurboFold/lib/structure/folding_constraints.h
- TurboFold/lib/structure/structure.cpp
- TurboFold/lib/utils/
- TurboFold/lib/utils/xmath/
- TurboFold/lib/utils/xmath/linear/
- TurboFold/lib/utils/xmath/linear/linear_math.cpp
- TurboFold/lib/utils/xmath/linear/linear_math.o
- TurboFold/lib/utils/xmath/linear/linear_math.h
- TurboFold/lib/utils/xmath/xmath.o
- TurboFold/lib/utils/xmath/xmath.cpp
- TurboFold/lib/utils/xmath/xmath.h
- TurboFold/lib/utils/xmath/log/
- TurboFold/lib/utils/xmath/log/xlog_math.o
- TurboFold/lib/utils/xmath/log/xlog_math.h
- TurboFold/lib/utils/xmath/log/xlog_math.cpp
- TurboFold/lib/utils/xmath/matrix/
- TurboFold/lib/utils/xmath/matrix/matrix.o
- TurboFold/lib/utils/xmath/matrix/matrix.h
- TurboFold/lib/utils/xmath/matrix/matrix.cpp
- TurboFold/lib/utils/console_ui/
- TurboFold/lib/utils/console_ui/console_progress_bar.h
- TurboFold/lib/utils/console_ui/console_progress_bar.cpp
- TurboFold/lib/utils/console_ui/console_progress_bar.o
- TurboFold/lib/utils/mutex/
- TurboFold/lib/utils/mutex/ansi_mutex.cpp
- TurboFold/lib/utils/mutex/ansi_mutex.h
- TurboFold/lib/utils/mutex/ansi_mutex.o
- TurboFold/lib/utils/rng/
- TurboFold/lib/utils/rng/rng.cpp
- TurboFold/lib/utils/rng/rng.h
- TurboFold/lib/utils/rng/seed_manager.h
- TurboFold/lib/utils/rng/seed_manager.o
- TurboFold/lib/utils/rng/rng.o
- TurboFold/lib/utils/rng/seed_manager.cpp
- TurboFold/lib/utils/ansi_thread/
- TurboFold/lib/utils/ansi_thread/ansi_thread.cpp
- TurboFold/lib/utils/ansi_thread/ansi_thread.o
- TurboFold/lib/utils/ansi_thread/ansi_thread.h
- TurboFold/lib/utils/file/
- TurboFold/lib/utils/file/utils.o
- TurboFold/lib/utils/file/utils.h
- TurboFold/lib/utils/file/utils.cpp
- TurboFold/lib/utils/ansi_cli/
- TurboFold/lib/utils/ansi_cli/ansi_cli.o
- TurboFold/lib/utils/ansi_cli/ansi_cli.h
- TurboFold/lib/utils/ansi_cli/ansi_cli.cpp
- TurboFold/lib/utils/ansi_string/
- TurboFold/lib/utils/ansi_string/ansi_string.cpp
- TurboFold/lib/utils/ansi_string/ansi_string.h
- TurboFold/lib/utils/ansi_string/ansi_string.o
- TurboFold/samplerun/
- TurboFold/samplerun/samplerun.csh
- TurboFold/samplerun/sample.fasta
- TurboFold/samplerun/min_energy_strs/
- TurboFold/samplerun/data/
- TurboFold/samplerun/data/tstackcoax.dat
- TurboFold/samplerun/data/triloop.dat
- TurboFold/samplerun/data/dnaint21.dat
- TurboFold/samplerun/data/loop.dat
- TurboFold/samplerun/data/tstackh.dat
- TurboFold/samplerun/data/helixdr.dat
- TurboFold/samplerun/data/dangle.dat
- TurboFold/samplerun/data/int22.dat
- TurboFold/samplerun/data/dnaint11.dat
- TurboFold/samplerun/data/dynalignmiscloop.dat
- TurboFold/samplerun/data/dnacoaxial.dat
- TurboFold/samplerun/data/dnacoaxstack.dat
- TurboFold/samplerun/data/tstacki.dat
- TurboFold/samplerun/data/dnahexaloop.dat
- TurboFold/samplerun/data/hexaloop.dat
- TurboFold/samplerun/data/tstack.dat
- TurboFold/samplerun/data/coaxial.dat
- TurboFold/samplerun/data/tloop.dat
- TurboFold/samplerun/data/dnatstack.dat
- TurboFold/samplerun/data/coaxstack.dat
- TurboFold/samplerun/data/dnadangle.dat
- TurboFold/samplerun/data/dnatstackm.dat
- TurboFold/samplerun/data/dnatstackh.dat
- TurboFold/samplerun/data/dnatstacki1n.dat
- TurboFold/samplerun/data/dnadynalignmiscloop.dat
- TurboFold/samplerun/data/dnaloop.dat
- TurboFold/samplerun/data/dnaint22.dat
- TurboFold/samplerun/data/readme.txt
- TurboFold/samplerun/data/tstackm.dat
- TurboFold/samplerun/data/miscloop.dat
- TurboFold/samplerun/data/tstacki1n.dat
- TurboFold/samplerun/data/tstacki23.dat
- TurboFold/samplerun/data/dnatstacki23.dat
- TurboFold/samplerun/data/dnatriloop.dat
- TurboFold/samplerun/data/dnatstacki.dat
- TurboFold/samplerun/data/dnastack.dat
- TurboFold/samplerun/data/dnatloop.dat
- TurboFold/samplerun/data/helix.dat
- TurboFold/samplerun/data/int21.dat
- TurboFold/samplerun/data/stackdr.dat
- TurboFold/samplerun/data/int11.dat
- TurboFold/samplerun/data/dnatstackcoax.dat
- TurboFold/samplerun/data/fam_hmm_pars.dat
- TurboFold/samplerun/data/stack.dat
- TurboFold/samplerun/data/tloopcheck.dat
- TurboFold/samplerun/data/dnamiscloop.dat
- TurboFold/bin/
- TurboFold/bin/TurboFold
- TurboFold/bin/min_energy_strs/
- TurboFold/bin/min_energy_strs/readme.txt
- TurboFold/bin/readme.txt
- TurboFold/bin/data/
- TurboFold/bin/data/tstackcoax.dat
- TurboFold/bin/data/triloop.dat
- TurboFold/bin/data/dnaint21.dat
- TurboFold/bin/data/loop.dat
- TurboFold/bin/data/tstackh.dat
- TurboFold/bin/data/helixdr.dat
- TurboFold/bin/data/dangle.dat
- TurboFold/bin/data/int22.dat
- TurboFold/bin/data/dnaint11.dat
- TurboFold/bin/data/dynalignmiscloop.dat
- TurboFold/bin/data/dnacoaxial.dat
- TurboFold/bin/data/dnacoaxstack.dat
- TurboFold/bin/data/tstacki.dat
- TurboFold/bin/data/dnahexaloop.dat
- TurboFold/bin/data/hexaloop.dat
- TurboFold/bin/data/tstack.dat
- TurboFold/bin/data/coaxial.dat
- TurboFold/bin/data/tloop.dat
- TurboFold/bin/data/dnatstack.dat
- TurboFold/bin/data/coaxstack.dat
- TurboFold/bin/data/dnadangle.dat
- TurboFold/bin/data/dnatstackm.dat
- TurboFold/bin/data/dnatstackh.dat
- TurboFold/bin/data/dnatstacki1n.dat
- TurboFold/bin/data/dnadynalignmiscloop.dat
- TurboFold/bin/data/dnaloop.dat
- TurboFold/bin/data/dnaint22.dat
- TurboFold/bin/data/tstackm.dat
- TurboFold/bin/data/miscloop.dat
- TurboFold/bin/data/tstacki1n.dat
- TurboFold/bin/data/tstacki23.dat
- TurboFold/bin/data/dnatstacki23.dat
- TurboFold/bin/data/dnatriloop.dat
- TurboFold/bin/data/dnatstacki.dat
- TurboFold/bin/data/dnastack.dat
- TurboFold/bin/data/dnatloop.dat
- TurboFold/bin/data/helix.dat
- TurboFold/bin/data/int21.dat
- TurboFold/bin/data/stackdr.dat
- TurboFold/bin/data/int11.dat
- TurboFold/bin/data/dnatstackcoax.dat
- TurboFold/bin/data/fam_hmm_pars.dat
- TurboFold/bin/data/stack.dat
- TurboFold/bin/data/tloopcheck.dat
- TurboFold/bin/data/dnamiscloop.dat
- TurboFold/makefile
- TurboFold/README
- TurboFold/turbofold/
- TurboFold/turbofold/soft_folder.h
- TurboFold/turbofold/soft_folder.cpp
- TurboFold/turbofold/iterative_decoder.o
- TurboFold/turbofold/main.cpp
- TurboFold/turbofold/thread/
- TurboFold/turbofold/thread/soft_folder_thread.cpp
- TurboFold/turbofold/thread/soft_folder_thread.h
- TurboFold/turbofold/thread/soft_folder_thread.o
- TurboFold/turbofold/soft_folder.o
- TurboFold/turbofold/iterative_decoder.h
- TurboFold/turbofold/iterative_decoder.cpp
- TurboFold/turbofold/main.o
