# Supplementary material for: TurboFold: Iterative probabilistic estimation of secondary structures for multiple RNA sequences
Source: BMC Bioinformatics. 2011 Apr 20;12:108. doi: 10.1186/1471-2105-12-108 (PMC3120699; doi:10.1186/1471-2105-12-108)
Supplement: Additional file 2 — Zip file with TurboFold source code. Version of the TurboFold source code at time of publication of this paper. [file 1471-2105-12-108-S2.ZIP › TurboFold/lib/nnm_energy/wmb.cpp]

#include <stdio.h>
#include <stdlib.h>
#include "v.h"
#include "wl.h"
#include "wmbl.h"
#include "wmb.h"
#include "wcoax.h"
#include "energy_array.h"
#include "energy_loops.h"
#include "nnm_math.h"
#include "tb_stack.h"
#include "sampling_math.h"
#include "../structure/structure.h"
#include "thermo_parameters.h"
#include "../structure/folding_constraints.h"

#include "coinc_info.h"

bool _DUMP_WMB_MESSAGES_ = false;

t_WMB::t_WMB(t_energy_loops* _energy_loops)
{
	this->energy_loops = _energy_loops;

	// Allocate energy array.
	this->energy_array = new t_energy_array(energy_loops->rna_seq);

	this->ext_energy_array = new t_energy_array(energy_loops->rna_seq);

	// Copy rna sequence pointer for later use.
	this->rna_seq = this->energy_loops->rna_seq;

	this->MAX_SUM = this->energy_loops->MAX_SUM;
}

// Free the energy array.
t_WMB::~t_WMB()
{
	delete(this->energy_array);
	delete(this->ext_energy_array);
}

void t_WMB::compute(int i, int j)
{	
	if(!this->energy_loops->folding_constraints->str_coinc_map[i][j])
	{
		return;
	}

	t_WMBL* WMBL = this->energy_loops->WMBL;

	// j extension energy in mbl array.
	double unpaired_j_in_mbl_energy = this->energy_loops->thermo_pars->unpaired_nuc_in_MBL_penalty;

	// WMB branching loop.
	// Extend on 3' side, ie on j.
#ifdef _TRANS_WMBL_2_WMB_
	this->x(i,j) = WMBL->x(i,j);
#endif // _TRANS_WMBL_WMB_

#ifdef _TRANS_WMB_5p_EXT_2_WMB_
	// Extend.
	if(!this->energy_loops->folding_constraints->forbid_non_v_emission(j))
	{
		this->x(i,j) = MAX_SUM(this->x(i,j), MUL(this->x(i,j-1), unpaired_j_in_mbl_energy));
	}
#endif // _TRANS_WMB_5p_EXT_WMB_

	this->x(i,j) = MUL(this->x(i,j), this->energy_loops->wmb_coinc_prior(i,j));
} // t_WMB::compute

double& t_WMB::x(int i, int j)
{
	return(this->energy_array->x(i,j));
}

void t_WMB::min_energy_tb(int i, int j)
{
if(_DUMP_WMB_MESSAGES_)
	printf("Backtracking WMB(%d, %d)\n", i, j);

	t_WMBL* WMBL = this->energy_loops->WMBL;

	bool pushed = false;

	// Generate the random cumulative.
	double current_max = ZERO;

	// j extension energy in mbl array.
	double unpaired_j_in_mbl_energy = this->energy_loops->thermo_pars->unpaired_nuc_in_MBL_penalty;

#ifdef _TRANS_WMBL_2_WMB_
	// WMB branching loop.
	// Extend on 3' side, ie on j.
	//this->x(i,j) = WMBL->x(i,j);
	current_max = MAX_SUM(current_max, WMBL->x(i,j));

	if(!pushed && COMPARE(MUL(current_max, this->energy_loops->wmb_coinc_prior(i,j)), this->x(i,j)))
	{
		this->energy_loops->tb_stack->push_substr(tb_WMBL, i, j);
		pushed = true;
		//return;
	}
#endif // _TRANS_WMBL_2_WMB_

#ifdef _TRANS_WMB_5p_EXT_2_WMB_
	// Extend.
	if(!this->energy_loops->folding_constraints->forbid_non_v_emission(j))
	{
		current_max = MAX_SUM(current_max, MUL(this->x(i,j-1), unpaired_j_in_mbl_energy));
	}

	if(!pushed && COMPARE(MUL(current_max, this->energy_loops->wmb_coinc_prior(i,j)), this->x(i,j)))
	{
		this->energy_loops->tb_stack->push_substr(tb_WMB, i, j-1);
		pushed = true;
		//return;
	}
#endif // _TRANS_WMB_5p_EXT_2_WMB_

	if(!pushed || !COMPARE(MUL(current_max, this->energy_loops->wmb_coinc_prior(i,j)), this->x(i,j)))
	{
		printf("Error in stoch energy traceback of WMB(%d, %d) @ %s(%d)\n", i,j, __FILE__, __LINE__);
		exit(0);
	}
}

void t_WMB::stoch_energy_tb(int i, int j)
{
if(_DUMP_WMB_MESSAGES_)
	printf("Backtracking WMB(%d, %d)\n", i, j);


	t_WMBL* WMBL = this->energy_loops->WMBL;

	bool pushed = false;

	// Generate the random cumulative.
	double random_cumulative = MUL(this->energy_loops->sampling_math->random_double_exc_0_inc_1(), this->x(i,j));

	double current_cumulative = ZERO;

	//printf("Backtracking WMB(%d, %d): %.15f\n", i,j, log(random_cumulative));

	// j extension energy in mbl array.
	double unpaired_j_in_mbl_energy = this->energy_loops->thermo_pars->unpaired_nuc_in_MBL_penalty;

#ifdef _TRANS_WMBL_2_WMB_
	// WMB branching loop.
	// Extend on 3' side, ie on j.
	//this->x(i,j) = WMBL->x(i,j);
	current_cumulative = MAX_SUM(current_cumulative, WMBL->x(i,j));
	if(!pushed && GEQ(current_cumulative, random_cumulative))
	{
		this->energy_loops->tb_stack->push_substr(tb_WMBL, i, j);
		pushed = true;
		//return;
	}
#endif // _TRANS_WMBL_2_WMB_

#ifdef _TRANS_WMB_5p_EXT_2_WMB_
	// Extend.
	if(!this->energy_loops->folding_constraints->forbid_non_v_emission(j))
	{
		current_cumulative = MAX_SUM(current_cumulative, MUL(this->x(i,j-1), unpaired_j_in_mbl_energy));

		if(!pushed && GEQ(current_cumulative, random_cumulative))
		{
			this->energy_loops->tb_stack->push_substr(tb_WMB, i, j-1);
			pushed = true;
			//return;
		}
	}
#endif // _TRANS_WMB_5p_EXT_2_WMB_

	if(!pushed || !COMPARE(current_cumulative, this->x(i,j)))
	{
		printf("Error in stoch energy traceback of WMBL(%d, %d) @ %s(%d)\n", i,j, __FILE__, __LINE__);
		exit(0);
	}
}
