# Supplementary material for: TurboFold: Iterative probabilistic estimation of secondary structures for multiple RNA sequences
Source: BMC Bioinformatics. 2011 Apr 20;12:108. doi: 10.1186/1471-2105-12-108 (PMC3120699; doi:10.1186/1471-2105-12-108)
Supplement: Additional file 2 — Zip file with TurboFold source code. Version of the TurboFold source code at time of publication of this paper. [file 1471-2105-12-108-S2.ZIP › TurboFold/lib/nnm_energy/sampling_math.cpp]

#include <stdio.h>
#include <stdlib.h>
#include "sampling_math.h"
#include "../utils/rng/seed_manager.h"
#include "nnm_math.h"
#include "../utils/rng/rng.h"
#include <time.h>
#include <iostream>
#include <vector>

using namespace std;

//vector<int>* t_sampling_math::seed_array = NULL;

t_sampling_math::t_sampling_math()
{
	this->prn_gen = new t_rng(t_seed_manager::seed_me());
}

t_sampling_math::~t_sampling_math()
{
	delete(this->prn_gen);
}

// Do not return 0.
double t_sampling_math::random_double_exc_0_inc_1()
{
	double log_rand = ZERO;
	//printf("Generated %f\n", log_rand);

	while(log_rand == ZERO)
	{
		log_rand = CONVERT_FROM_LIN(this->prn_gen->random_double_ran3());
	}

	return(log_rand);
}
