# Supplementary material for: TurboFold: Iterative probabilistic estimation of secondary structures for multiple RNA sequences
Source: BMC Bioinformatics. 2011 Apr 20;12:108. doi: 10.1186/1471-2105-12-108 (PMC3120699; doi:10.1186/1471-2105-12-108)
Supplement: Additional file 2 — Zip file with TurboFold source code. Version of the TurboFold source code at time of publication of this paper. [file 1471-2105-12-108-S2.ZIP › TurboFold/lib/nnm_energy/nnm_energy_paths.h]

#ifndef _NNM_ENERGY_PATHS_
#define _NNM_ENERGY_PATHS_

#define STOCH_SAMPLES_DIR "stoch_samples"
#define MIN_ENERGY_STRS_DIR "min_energy_strs"

#define THERMO_PARS_DIR "."

#define SVG_OP_DIR "svgs"

#endif // _NNM_ENERGY_PATHS_
