# Supplementary material for: TurboFold: Iterative probabilistic estimation of secondary structures for multiple RNA sequences
Source: BMC Bioinformatics. 2011 Apr 20;12:108. doi: 10.1186/1471-2105-12-108 (PMC3120699; doi:10.1186/1471-2105-12-108)
Supplement: Additional file 2 — Zip file with TurboFold source code. Version of the TurboFold source code at time of publication of this paper. [file 1471-2105-12-108-S2.ZIP › TurboFold/lib/nnm_energy/energy_loops.cpp]

#include <stdio.h>
#include <stdarg.h>
#include <stdlib.h>
#include "energy_loops.h"
#include "v.h"
#include "wl.h"
#include "w.h"
#include "wmbl.h"
#include "wmb.h"
#include "wcoax.h"
#include "wout.h"
#include "../structure/structure.h"
#include "thermo_parameters.h"
#include "../structure/folding_constraints.h"
#include "../utils/file/utils.h"
#include "../utils/console_ui/console_progress_bar.h"
#include "nnm_math.h"
#include "tb_stack.h"
#include "min_energy_structure.h"
#include "stoch_energy_structures.h"
#include "cli.h"
#include "array_io.h"
#include "sampling_math.h"
#include "nnm_energy_compilation_directives.h"

#include "../utils/xmath/matrix/matrix.h"
#include "coinc_info.h"
#include "energy_array.h"

#include "nnm_energy_paths.h"
#include "../utils/rng/seed_manager.h"

#include "../utils/xmath/xmath.h"

#include "../utils/mutex/ansi_mutex.h"
#include "../utils/ansi_thread/ansi_thread.h"
#include "thread/energy_loop_thread.h"

bool _DUMP_ENERGY_LOOP_MESSAGES_ = false;

int forced_i = 0;
int forced_j = 0;

t_energy_loops::t_energy_loops(t_cli* _cli, t_coinc_info* _coinc_priors)
{
	// Use copy constructor here!
	this->cli = new t_cli(_cli);

	// Copy the priors by pointer, must not be freed.
	this->coinc_priors = _coinc_priors;
	this->coinc_posteriors = NULL;

	// Copy sequence path.
	//this->seq_path = (char*)malloc(sizeof(char) * (strlen(this->cli->seq_fp) + 2));
	//strcpy(this->seq_path, this->cli->seq_fp);

#ifdef _LINEAR_NNM_COMPUTATIONS_
	this->xmath = new t_xmath(MATH_MOD_LIN);
#else
	this->xmath = new t_xmath(MATH_MOD_LOG);
#endif

	// Set max_sum function.
	if(this->cli->mode == MODE_PP || 
		this->cli->mode == MODE_SAMPLE || 
		this->cli->mode == MODE_PPSTRCOINC)
	{
		this->MAX_SUM = this->xmath->sum;
		this->EXCLUDE = NULL;
	}
	else if(this->cli->mode == MODE_MAP)
	{
		this->MAX_SUM = this->xmath->max;
		this->EXCLUDE = NULL;
	}

	// Instantiate rna sequence.
	this->rna_seq = new t_structure(this->cli->rna_seq);

if(_DUMP_ENERGY_LOOP_MESSAGES_)
{
	printf("\n%s\n", this->rna_seq->nucs);
	for(int i = 1; i <= rna_seq->numofbases; i++)
	{
		printf("%d", rna_seq->numseq[i]);
	}
	printf("\n");
}

#ifdef _LINEAR_NNM_COMPUTATIONS_
	//this->max_bound = sqrt(pow(10.0, 280) / this->rna_seq->numofbases);
	//this->min_bound = sqrt(pow(10.0, -280) / this->rna_seq->numofbases);
	this->max_bound = (pow(10.0, 300));
	this->min_bound = (pow(10.0, -300));
#endif

	// Validate and load parameter files: The loop constants.	
	char* data_dir = resolve_data_dir();
	if(data_dir == NULL)
	{
		printf("Could not resolve thermodynamics data directory.\n");
		exit(0);
	}

	char* thermo_data_dir = (char*)malloc(sizeof(char*) * (strlen(data_dir) + strlen(THERMO_PARS_DIR) + 3));
	sprintf(thermo_data_dir, "%s/%s", data_dir, THERMO_PARS_DIR);
	this->thermo_pars = new t_thermo_parameters(thermo_data_dir, this);
	free(thermo_data_dir);

	// If cli has SHAPE data, load it.
	if(this->cli->SHAPE_fp != NULL)
	{
		this->thermo_pars->load_SHAPE_data(this->cli->SHAPE_fp);
	}

	// Generate the folding constraints.
	this->folding_constraints = new t_folding_constraints(this->rna_seq);
	//this->folding_constraints->force_pairing(10, 20);

	//this->folding_constraints->dump_constraints();
	//printf("dumped!\n");getc(stdin);

	this->mallocate_arrays();

	// Initialize sample ptr to NULL.
	this->stoch_energy_strs = NULL;

	// Initialize array sampler to NULL.
	this->sampling_math = new t_sampling_math();

	// Allocate the mutex, although it may not be needed.
	this->index_mutex = new t_ansi_mutex();
	this->n_threads = 1;

	this->stoch_energy_strs = NULL;
	this->min_energy_str = NULL;

	this->tb_stack = NULL;

	this->linear_up = NULL;
	this->linear_pp = NULL;
}

double t_energy_loops::bp_prior(int i, int j)
{	
	//if(i > j)
	//{
	//	printf("bp_prior(%d, %d)\n", i, j);
	//}

	if(this->coinc_priors == NULL)
	{
		return(CONVERT_FROM_LIN(1.0f));
	}
	else
	{
		//printf("Returning prior: %lf\n", this->bp_priors[i][j]);
		return(this->coinc_priors->v_coinc_info->x(i,j));
	}
}

double t_energy_loops::w_coinc_prior(int i, int j)
{
	return(CONVERT_FROM_LIN(1.0f));
	//if(i > j)
	//{
	//	printf("w_prior(%d, %d)\n", i, j);
	//}

	if(this->coinc_priors == NULL)
	{
		return(CONVERT_FROM_LIN(1.0f));
	}
	else
	{
		return(this->coinc_priors->w_coinc_info->x(i,j));
	}
}

double t_energy_loops::wmb_coinc_prior(int i, int j)
{
	return(CONVERT_FROM_LIN(1.0f));
	//if(i > j)
	//{
	//	printf("wmb_prior(%d, %d)\n", i, j);
	//}

	if(this->coinc_priors == NULL)
	{
		return(CONVERT_FROM_LIN(1.0f));
	}
	else
	{
		//printf("Returning prior: %lf\n", this->bp_priors[i][j]);
		return(this->coinc_priors->wmb_coinc_info->x(i,j));
	}
}

double t_energy_loops::wout_coinc_prior(int i, int j)
{
	return(CONVERT_FROM_LIN(1.0f));
	if(i > j)
	{
		printf("wout_prior(%d, %d)\n", i, j);
	}

	if(this->coinc_priors == NULL)
	{
		return(CONVERT_FROM_LIN(1.0f));
	}
	else
	{
		//printf("Returning prior: %lf\n", this->bp_priors[i][j]);
		return(this->coinc_priors->wout_coinc_info->x(i,j));
	}
}

t_energy_loops::t_energy_loops(t_cli* _cli, t_folding_constraints* _folding_constraints)
{
	// Use copy constructor here!
	this->cli = new t_cli(_cli);

	this->coinc_priors = NULL;
	this->coinc_posteriors = NULL;

	// Copy sequence path.
	//this->seq_path = (char*)malloc(sizeof(char) * (strlen(this->cli->seq_fp) + 2));
	//strcpy(this->seq_path, this->cli->seq_fp);

#ifdef _LINEAR_NNM_COMPUTATIONS_
	this->xmath = new t_xmath(MATH_MOD_LIN);
#else
	this->xmath = new t_xmath(MATH_MOD_LOG);
#endif

	// Set max_sum function.
	if(this->cli->mode == MODE_PP || 
		this->cli->mode == MODE_SAMPLE || 
		this->cli->mode == MODE_PPSTRCOINC)
	{
		this->MAX_SUM = this->xmath->sum;
		this->EXCLUDE = NULL;
	}
	else if(this->cli->mode == MODE_MAP)
	{
		this->MAX_SUM = this->xmath->max;
		this->EXCLUDE = NULL;
	}

	// Instantiate rna sequence.
	this->rna_seq = new t_structure(this->cli->rna_seq);

if(_DUMP_ENERGY_LOOP_MESSAGES_)
{
	printf("\n%s\n", this->rna_seq->nucs);
	for(int i = 1; i <= rna_seq->numofbases; i++)
	{
		printf("%d", rna_seq->numseq[i]);
	}
	printf("\n");
}

#ifdef _LINEAR_NNM_COMPUTATIONS_
	//this->max_bound = sqrt(pow(10.0, 280) / this->rna_seq->numofbases);
	//this->min_bound = sqrt(pow(10.0, -280) / this->rna_seq->numofbases);
	this->max_bound = (pow(10.0, 300));
	this->min_bound = (pow(10.0, -300));
#endif

	// Validate and load parameter files: The loop constants.	
	char* data_dir = resolve_data_dir();
	if(data_dir == NULL)
	{
		printf("Could not resolve thermodynamics data directory.\n");
		exit(0);
	}

	char* thermo_data_dir = (char*)malloc(sizeof(char*) * (strlen(data_dir) + strlen(THERMO_PARS_DIR) + 3));
	sprintf(thermo_data_dir, "%s/%s", data_dir, THERMO_PARS_DIR);
	this->thermo_pars = new t_thermo_parameters(thermo_data_dir, this);
	free(thermo_data_dir);

	// If cli has SHAPE data, load it.
	if(this->cli->SHAPE_fp != NULL)
	{
		this->thermo_pars->load_SHAPE_data(this->cli->SHAPE_fp);
	}

	// Generate the folding constraints.
	if(_folding_constraints == NULL)
	{
		this->folding_constraints = new t_folding_constraints(this->rna_seq);
	}
	else
	{
		this->folding_constraints = new t_folding_constraints(_folding_constraints);
	}
	//this->folding_constraints->force_pairing(10, 20);

	//this->folding_constraints->dump_constraints();
	//printf("dumped!\n");getc(stdin);

	this->mallocate_arrays();

	// Initialize sample ptr to NULL.
	this->stoch_energy_strs = NULL;

	// Initialize array sampler to NULL.
	this->sampling_math = new t_sampling_math();

	this->stoch_energy_strs = NULL;
	this->min_energy_str = NULL;

	this->index_mutex = new t_ansi_mutex();
        this->n_threads = 1;

	this->tb_stack = NULL;

	this->linear_up = NULL;
	this->linear_pp = NULL;
}

// Free the arrays.
t_energy_loops::~t_energy_loops()
{
	this->delete_arrays();

	delete(this->folding_constraints);

	delete(this->thermo_pars);
	
	// free pp array.
	if(this->linear_pp != NULL)
	{
		for(int i = 1; i <= this->rna_seq->numofbases; i++)
		{
			free(this->linear_pp[i]);
		}
		free(this->linear_pp);
	}

	if(this->linear_up != NULL)
	{
		delete(this->linear_up);
	}

	if(this->sampling_math != NULL)
	{
		delete(this->sampling_math);
	}

	//t_min_energy_structure* min_energy_str;
	if(this->min_energy_str != NULL)
	{
		delete(this->min_energy_str);
	}

	//t_stoch_energy_structures* stoch_energy_strs;
	if(this->stoch_energy_strs != NULL)
	{
		delete(this->stoch_energy_strs);
	}

	//t_tb_stack* tb_stack;
	if(this->tb_stack != NULL)
	{
		delete(this->tb_stack);
	}

	if(this->coinc_posteriors != NULL)
	{
		delete(this->coinc_posteriors);
	}

	// Delete command line interface for this t_energy_loops.
	delete(this->cli);

	delete(this->xmath);

	// Do not delete rna_seq until very end, other deletions depend on it.
	delete(this->rna_seq);
}

void t_energy_loops::compute_energy_loops()
{
if(_DUMP_ENERGY_LOOP_MESSAGES_)
	printf("Computing energies!\n");

	// Deterministic/Stochastic Traceback.
if(_DUMP_ENERGY_LOOP_MESSAGES_)
	printf("MAX_SUM[NNM_ENERGY_LIB](5.0, 3.0) = %f\n", MAX_SUM(5.0, 3.0));

	// Read the arrays if requested.
	if(this->cli->array_io_read)
	{
if(_DUMP_ENERGY_LOOP_MESSAGES_)
		printf("Reading arrays...\n");
		t_array_io* array_io = new t_array_io(this);
		array_io->ip_arrays();
	}

	// Compute external loops: The call to multithreaded function is necessary because multithreaded computations support single threaded computations, too.
	// Particularly, the rescaling function is implemented making sure that it is compatible with multiple threads.
	//this->compute_internal_loops_multithreaded()
	this->compute_internal_loops_off_diagonal_indexing();

	// Dump the arrays if requested at cmd line.
	if(this->cli->array_io_write)
	{
		t_array_io* array_io = new t_array_io(this);
		array_io->op_arrays();
	}

	// Following block computes Wout[Ext] in parallel with Wout in case PP computations are being performed. 
	//if(!this->cli->array_io_read)
	//{
		//// If running in multithread mode, do wout external computations in parallel with wout computations, if also in PP mode.
		//t_energy_loop_thread* wout_ext_thread = NULL;
		//if(this->cli->mode == MODE_PP)
		//{
		//	if(this->n_threads > 1)
		//	{
		//		// Instantiate and run the thread.
		//		wout_ext_thread = new t_energy_loop_thread(this);
		//		wout_ext_thread->run_Wout_ext_computation_thread();
		//	}
		//	else
		//	{
		//		// Compute Wout[ext], single threaded, blocks here.
		//		Wout->compute_ext();
		//	}
		//}

		//// Compute Wout, this is done no matter what.
		//Wout->compute();

		//// Wait for external computations to finish if the thread is instantiated.
		//if(wout_ext_thread != NULL)
		//{
		//	wout_ext_thread->computation_thread->wait_thread();

		//	if(wout_ext_thread->computation_thread->thread_state != THREAD_TERMINAL)
		//	{
		//		printf("Wout[ext] thread not finished @ %s(%d).\n", __FILE__, __LINE__);
		//		exit(0);
		//	}
		//}

		//// Dump the partition functions as computed by Wout internal and external.
		//if(this->cli->mode == MODE_PP)
		//{
		//	printf("Partition functions: %.5f, %.5f\n", log(this->Wout->x(this->rna_seq->numofbases)), log(this->Wout->x_ext(1)));
		//}
		//else if(this->cli->mode == MODE_MAP)
		//{
		//	double unscaled_log_mfe = log(this->Wout->x(this->rna_seq->numofbases)) - this->rna_seq->numofbases * log(this->thermo_pars->scaling_per_nuc);
		//	printf("MFE: %.5f\n",  unscaled_log_mfe / NEG_OVER_RT);
		//}
	//}

	// At this point, if PP computations are being performed, Wout[Ext] is already computed, also need to do the external computations.
	if(this->cli->mode == MODE_PP)
	{
		// Compute external loops: Again, multithreaded function is called.
		//this->compute_external_loops_multithreaded();
		this->compute_external_loops_off_diagonal_indexing();

		// Following functions overlap in terms of computations that they do.
		this->compute_linear_pp();
		this->estimate_str_coinc_posteriors();
	}
	else if(this->cli->mode == MODE_SAMPLE)
	{
		//this->compute_external_loops();
		if(this->cli->n_samples > 0)
		{
			this->backtrack_stoch_energy_structures();
		}
	}
	else if(this->cli->mode == MODE_MAP)
	{
		// Do ML traceback.
		this->backtrack_min_energy_structure();
		//printf("Must verify ML tracebacks before computing them!\n");
	}

	return;
}

double t_energy_loops::compute_internal_loops_row_indexing()
{
	// The main loops for energy minimization/pf. Note that if array reading is rquested, the loops are not
	// executed.

	t_console_progress_bar* prog_bar = NULL;

if(_DUMP_ENERGY_LOOP_MESSAGES_)
	prog_bar = new t_console_progress_bar('>', true, this->rna_seq->numofbases);

	for(int j = 1; !this->cli->array_io_read && j <= this->rna_seq->numofbases; j++)
	{
		// Update progress bar.

if(_DUMP_ENERGY_LOOP_MESSAGES_)
		prog_bar->update_bar(j);

		int max_i_limit = max(1, j - MIN_LOOP);
		int min_i_limit = max(1, j - this->cli->n_max_separation);
		for(int i = max_i_limit; i >= min_i_limit; i--)
		{
//if(_DUMP_ENERGY_LOOP_MESSAGES_)
			//printf("Computing (%d, %d)\r", i, j);

			if( (j - i) > MIN_LOOP && (j - i) <= this->cli->n_max_separation)
			{
#ifdef _LINEAR_NNM_COMPUTATIONS_
				do
#endif // _LINEAR_NNM_COMPUTATIONS_
				{
					// WL depends on V, V should be computed before WL.
					V->compute(i,j);

					WL->compute_branchized(i,j);
					WL->compute(i,j);

					// W depends on WL.
					W->compute(i,j);

					Wcoax->compute(i,j);
		
					WMBL->compute(i,j);

					// WMB depends on WMBL and Wcoax.
					WMB->compute(i,j);	
				}
#ifdef _LINEAR_NNM_COMPUTATIONS_
				while(this->internal_off_diagonal_indexed_arrays_out_of_bounds(i,j));
#endif // _LINEAR_NNM_COMPUTATIONS_
			}
		} // j loop.
	} // i loop.

	double unscaled_log_pf = ZERO;
	if(!this->cli->array_io_read)
	{
		Wout->compute();		
	}

if(_DUMP_ENERGY_LOOP_MESSAGES_)
{
	delete(prog_bar);
	printf("\n");
}

	//unscaled_log_pf = log(Wout->x(this->rna_seq->numofbases)) - (this->rna_seq->numofbases * log(this->thermo_pars->scaling_per_nuc));
	unscaled_log_pf = log(Wout->x(this->rna_seq->numofbases));

//if(_DUMP_ENERGY_LOOP_MESSAGES_)
	printf("Internal Partition function is %.20f\n", unscaled_log_pf);

	return(unscaled_log_pf);
}

double t_energy_loops::compute_external_loops_row_indexing()
{
	double unscaled_log_pf = ZERO;
	if(!this->cli->array_io_read)
	{
		// Compute the external Wout and compare partition function values from internal
		// and external computations.
		Wout->compute_ext();
		//unscaled_log_pf = log(Wout->x_ext(1)) - (this->rna_seq->numofbases * log(this->thermo_pars->scaling_per_nuc));
		unscaled_log_pf = log(Wout->x_ext(1));

if(_DUMP_ENERGY_LOOP_MESSAGES_)
		printf("External Partition function is %.20f\n", unscaled_log_pf);

if(_DUMP_ENERGY_LOOP_MESSAGES_)
		printf("Computing V dependencies on external arrays.\n");

		Wout->compute_ext_V_dependencies();
	}

	t_console_progress_bar* prog_bar = NULL;
if(_DUMP_ENERGY_LOOP_MESSAGES_)
	prog_bar = new t_console_progress_bar('<', true, this->rna_seq->numofbases);

	for(int j = this->rna_seq->numofbases; !this->cli->array_io_read && j >= 1; j--)
	{
		// update progress bar.
if(_DUMP_ENERGY_LOOP_MESSAGES_)
		prog_bar->update_bar(j);

		int max_i_limit = max(1, j - MIN_LOOP);
		int min_i_limit = max(1, j - this->cli->n_max_separation);
		for(int i = min_i_limit; i <= max_i_limit; i++)
		{
//if(_DUMP_ENERGY_LOOP_MESSAGES_)
//			printf("Computing[Ext] (%d, %d)\r", i, j);

			if( (j - i) > MIN_LOOP)
			{
#ifdef _LINEAR_NNM_COMPUTATIONS_
				//do
#endif // _LINEAR_NNM_COMPUTATIONS_
				{
					if( (j - i) > MIN_LOOP && (j - i) <= this->cli->n_max_separation) 
					{
						// WMB depends on WMBL and Wcoax.
						WMB->compute_ext_dependencies(i,j);	

						WMBL->compute_ext_dependencies(i,j);

						Wcoax->compute_ext_dependencies(i,j);

						// W depends on WL.
						W->compute_ext_dependencies(i,j);

						WL->compute_ext_dependencies(i,j);

						WL->compute_branchized_ext_dependencies(i,j);

						// WL depends on V, V should be computed before WL.
						V->compute_ext_dependencies(i,j);
					} // max separation check.
				}
#ifdef _LINEAR_NNM_COMPUTATIONS_
				while(this->external_off_diagonal_indexed_arrays_out_of_bounds(i,j));
#endif // _LINEAR_NNM_COMPUTATIONS_
			}
		} // j loop.
	} // i loop.

if(_DUMP_ENERGY_LOOP_MESSAGES_)
{
	delete(prog_bar);
	printf("\n");
}

	return(unscaled_log_pf);
}

void t_energy_loops::mallocate_arrays()
{
	// Allocate arrays.
	this->V = new t_V(this);
	//printf("V mem usage: %lf\n",  (this->V->energy_array->mem_usage + this->V->ext_energy_array->mem_usage) / (1024 * 1024));
	//getc(stdin);

	this->WL = new t_WL(this);
	//printf("WL mem usage: %lf\n",  (this->WL->energy_array->mem_usage + this->WL->ext_energy_array->mem_usage) / (1024 * 1024));
	//getc(stdin);

	this->W = new t_W(this);
	//printf("W mem usage: %lf\n",  (this->W->energy_array->mem_usage + this->W->ext_energy_array->mem_usage) / (1024 * 1024));
	//getc(stdin);

	this->WMBL = new t_WMBL(this);
	//printf("WMBL mem usage: %lf\n",  (this->WMBL->energy_array->mem_usage + this->WMBL->ext_energy_array->mem_usage) / (1024 * 1024));
	//getc(stdin);

	this->WMB = new t_WMB(this);
	//printf("WMB mem usage: %lf\n",  (this->WMB->energy_array->mem_usage + this->WMB->ext_energy_array->mem_usage) / (1024 * 1024));
	//getc(stdin);

	this->Wcoax = new t_Wcoax(this);
	//printf("Wcoax mem usage: %lf\n",  (this->Wcoax->energy_array->mem_usage + this->Wcoax->ext_energy_array->mem_usage) / (1024 * 1024));
	//getc(stdin);

	this->Wout = new t_Wout(this);
	//printf("Wout mem usage: %lf\n",  this->Wout->mem_usage / (1024 * 1024));
	//getc(stdin);


	double mem_usage = (this->V->energy_array->mem_usage + this->V->ext_energy_array->mem_usage + 
						this->WL->energy_array->mem_usage + this->WL->ext_energy_array->mem_usage + 
						this->WL->branchized_energy_array->mem_usage + this->WL->ext_branchized_energy_array->mem_usage + 
						this->W->energy_array->mem_usage + this->W->ext_energy_array->mem_usage + 
						this->WMBL->energy_array->mem_usage + this->WMBL->ext_energy_array->mem_usage + 
						this->WMB->energy_array->mem_usage + this->WMB->ext_energy_array->mem_usage + 
						this->Wcoax->energy_array->mem_usage + this->Wcoax->ext_energy_array->mem_usage + 
						this->Wout->mem_usage);

	printf("Energy arrays use %lf megabytes.\n", mem_usage / (1024 * 1024));
}

void t_energy_loops::delete_arrays()
{
	// Free arrays.
	delete(this->V);
	delete(this->W);
	delete(this->WL);
	delete(this->WMBL);
	delete(this->WMB);
	delete(this->Wcoax);
	delete(this->Wout);
}

/*
An efficient and rough way to approximate structural co-incidence probabilities.
*/
void t_energy_loops::estimate_str_coinc_posteriors()
{
	this->coinc_posteriors = new t_coinc_info(this);

	//char coinc_fp[1000];
	//sprintf(coinc_fp, "%s_coinc.txt", this->rna_seq->ctlabel);

	//char v_coinc_fp[1000];
	//char branchized_v_coinc_fp[1000];
	//char w_coinc_fp[1000];
	//char wmb_coinc_fp[1000];
	//sprintf(v_coinc_fp, "%s_v_coinc_posterior.txt", this->rna_seq->ctlabel);
	//sprintf(branchized_v_coinc_fp, "%s_branchized_v_coinc_posterior.txt", this->rna_seq->ctlabel);
	//sprintf(w_coinc_fp, "%s_w_coinc_posterior.txt", this->rna_seq->ctlabel);
	//sprintf(wmb_coinc_fp, "%s_wmb_coinc_posterior.txt", this->rna_seq->ctlabel);

	//FILE* f_coinc = open_f(coinc_fp, "w");
	for(int i = 1; i <= this->rna_seq->numofbases; i++)
	{
		for(int j = 1; j <= this->rna_seq->numofbases; j++)	
		{
			double current_coinc = ZERO;
			if(j > i)
			{
				// V, W, WMB, Wout
				this->coinc_posteriors->v_coinc_info->x(i, j) = CONVERT_TO_LIN(DIV(MUL(this->V->x(i,j), this->V->x_ext(i,j)), Wout->x_ext(1)));
				//this->coinc_posteriors->branchized_v_coinc_info->x(i, j) = CONVERT_TO_LIN(DIV(MUL(this->WL->x_branchized(i,j), this->WL->x_branchized_ext(i,j)), Wout->x_ext(1)));
				//this->coinc_posteriors->w_coinc_info->x(i, j) = CONVERT_TO_LIN(DIV(MUL(this->W->x(i,j), this->W->x_ext(i,j)), Wout->x_ext(1)));
				//this->coinc_posteriors->wmb_coinc_info->x(i, j) = CONVERT_TO_LIN(DIV(MUL(this->WMB->x(i,j), this->WMB->x_ext(i,j)), Wout->x_ext(1)));
				//printf("%d %d %.15f\n", i, j, (current_pp));
			}
			//else if(i > j)
			//{
			//	this->coinc_posteriors->v_coinc_info->x(j, i) = CONVERT_TO_LIN(DIV(MUL(this->V->x(j,i), this->V->x_ext(j,i)), Wout->x_ext(1)));
			//	//this->coinc_posteriors->branchized_v_coinc_info->x(j, i) = CONVERT_TO_LIN(DIV(MUL(this->WL->x_branchized(j,i), this->WL->x_branchized_ext(j,i)), Wout->x_ext(1)));
			//	this->coinc_posteriors->w_coinc_info->x(j, i) = CONVERT_TO_LIN(DIV(MUL(this->W->x(j,i), this->W->x_ext(j,i)), Wout->x_ext(1)));
			//	this->coinc_posteriors->wmb_coinc_info->x(j, i) = CONVERT_TO_LIN(DIV(MUL(this->WMB->x(j,i), this->WMB->x_ext(j,i)), Wout->x_ext(1)));
			//}
		} // j loop
		//fprintf(f_coinc, "\n");
	}
	//fclose(f_coinc);
}

void t_energy_loops::compute_linear_up()
{
	printf("Computing unpairing probabilities!\n");
	//getc(stdin);

	//this->linear_up = (double*)malloc(sizeof(double) * (this->rna_seq->numofbases + 2));
	this->linear_up = new t_matrix(1, (this->rna_seq->numofbases + 2), false);

	for(int i = 1; i <= this->rna_seq->numofbases; i++)
	{
		// Initialize as 1.0f.
		this->linear_up->x(1, i) = 1.0f;

		// Subtract all the base pairing probabilities.
		for(int j = 1; j <= this->rna_seq->numofbases; j++)
		{
			this->linear_up->x(1, i) = this->linear_up->x(1, i) - this->coinc_posteriors->v_coinc_info->x(i,j);
		} // j loop
	} // i loop 
}

void t_energy_loops::compute_linear_pp()
{
	this->linear_pp = (double**)malloc(sizeof(double*) * (this->rna_seq->numofbases + 2));

	char pp_fp[1000];
	sprintf(pp_fp, "%s_pp.txt", this->rna_seq->ctlabel);
	FILE* f_pp = open_f(pp_fp, "w");
	for(int i = 1; i <= this->rna_seq->numofbases; i++)
	{
		this->linear_pp[i] = (double*)malloc(sizeof(double) * (this->rna_seq->numofbases + 2));

		for(int j = 1; j <= this->rna_seq->numofbases; j++)	
		{
			double current_pp = ZERO;
			if(j > i)
			{				
				current_pp = DIV(MUL(this->V->x(i,j), this->V->x_ext(i,j)), Wout->x_ext(1));
				//printf("%d %d %.15f\n", i, j, (current_pp));
			}
			else if(i > j)
			{
				current_pp = DIV(MUL(this->V->x(j,i), this->V->x_ext(j,i)), Wout->x_ext(1));
			}

			this->linear_pp[i][j] = CONVERT_TO_LIN(current_pp);
			
			//if(i == forced_i && j == forced_j)
			//{
			//	printf("pp(%d, %d) = %lf\n",i,j, current_pp);
			//}

			fprintf(f_pp, "%.15f ", CONVERT_TO_LIN(current_pp));

			if(current_pp > CONVERT_FROM_LIN(1.0f))
			{
				printf("Probability greater than 1: %d, %d, %.20f\n", i,j,log(current_pp));
				getc(stdin);
			}
		} // j loop
		fprintf(f_pp, "\n");
	}
	fclose(f_pp);
}

void t_energy_loops::backtrack_min_energy_structure()
{
	// Instantiate min energy structure.
	this->min_energy_str = new t_min_energy_structure(this);

	// Instantiate the stack.
	this->tb_stack = new t_tb_stack();

	// Start with Wout and backtrack the external loop, Wout fills the stack with combinations.
	this->tb_stack->push_substr(tb_Wout, 1, this->rna_seq->numofbases);

	// Main traceback loop.
	while(this->tb_stack->size() > 0)
	{
		// Pop a substructure.
		int i, j, tb_substr_id;
		this->tb_stack->pop_substr(tb_substr_id, i, j);

		switch(tb_substr_id)
		{
		case(tb_Wout):
			this->Wout->min_energy_tb(j);
			break;
		case(tb_V):
			this->V->min_energy_tb(i, j);
			break;
		case(tb_WL):
			this->WL->min_energy_tb(i, j);
			break;
		case(tb_branchized_V):
			this->WL->branchized_V_min_energy_tb(i, j);
			break;
		case(tb_W):
			this->W->min_energy_tb(i, j);
			break;
		case(tb_WMBL):
			this->WMBL->min_energy_tb(i, j);
			break;
		case(tb_Wcoax):
			this->Wcoax->min_energy_tb(i, j);
			break;
		case(tb_WMB):
			this->WMB->min_energy_tb(i, j);
			break;
		default:
			printf("Could not identify the array in min energy traceback: %d\n", tb_substr_id);
			exit(0);
			break;
		} // substr_id switch.

		//printf("%d substructures on stack\n", this->tb_stack->size());
	} // main tb loop.

	// Dump structure.
	this->min_energy_str->dump();
} 

void t_energy_loops::backtrack_stoch_energy_structures()
{
	// Instantiate min energy structure.
	//this->min_energy_str = new t_min_energy_structure(this);
	if(this->stoch_energy_strs == NULL)
	{
		this->stoch_energy_strs = new t_stoch_energy_structures(this);
	}
	else if(this->stoch_energy_strs->structures != NULL)
	{
		// Free all the previous structures.
		for(int i = 0; i < (int)this->stoch_energy_strs->structures->size(); i++)
		{
			delete(this->stoch_energy_strs->structures->at(i));
			//this->stoch_energy_strs->structures->erase(this->stoch_energy_strs->structures->begin() + i);
		}

		this->stoch_energy_strs->structures->clear();
	}

	// Instantiate and initialize the sampler and prng.
	// This should be instantiated once, not for every sample.
	if(this->sampling_math == NULL)
		this->sampling_math = new t_sampling_math();

	// Instantiate the stack.
	if(this->tb_stack == NULL)
	{
		this->tb_stack = new t_tb_stack();
	}
	else
	{
		delete(this->tb_stack);
		this->tb_stack = new t_tb_stack();
	}

	printf("Stochastic backtracking %d structures.\n", this->cli->n_samples);

	for(int i_samp = 0; i_samp < this->cli->n_samples; i_samp++)
	{
		printf("Generating %d. structure.\r", i_samp);

		// Add a new structure.
		stoch_energy_strs->add_structure();

		// Start with Wout and backtrack the external loop, Wout fills the stack with combinations.
		this->tb_stack->push_substr(tb_Wout, 1, this->rna_seq->numofbases);

		// Main traceback loop.
		while(this->tb_stack->size() > 0)
		{
			// Pop a substructure.
			int i, j, tb_substr_id;
			this->tb_stack->pop_substr(tb_substr_id, i, j);

			switch(tb_substr_id)
			{
			case(tb_Wout):
				this->Wout->stoch_energy_tb(j);
				break;
			case(tb_V):
				this->V->stoch_energy_tb(i, j);
				break;
			case(tb_WL):
				this->WL->stoch_energy_tb(i, j);
				break;
			case(tb_branchized_V):
				this->WL->branchized_V_stoch_energy_tb(i, j);
				break;
			case(tb_W):
				this->W->stoch_energy_tb(i, j);
				break;
			case(tb_WMBL):
				this->WMBL->stoch_energy_tb(i, j);
				break;
			case(tb_Wcoax):
				this->Wcoax->stoch_energy_tb(i, j);
				break;
			case(tb_WMB):
				this->WMB->stoch_energy_tb(i, j);
				break;
			default:
				printf("Could not identify the array in min energy traceback: %d\n", tb_substr_id);
				exit(0);
				break;
			} // substr_id switch.

			//printf("%d substructures on stack\n", this->tb_stack->size());
		} // main tb loop.

		//// Check if the constraints are correctly applied.
		//if(this->stoch_energy_strs->structures->at(0)->bps[forced_i] != forced_j)
		//{
		//	printf("Constraints not applied correctly!\n");
		//	exit(0);
		//}
	} // i_samp loop

	delete(this->tb_stack);
	this->tb_stack = NULL;

	// Dump structures.
	this->stoch_energy_strs->dump();
}

/*
This function is used to backtrack a stack filled by the cppf backtracking, which 
contains the insreted/transformed domains in str1.
*/
void t_energy_loops::backtrack_stoch_energy_custom_stack(t_tb_stack* custom_tb_stack)
{
	printf("Backtracking an inserted domain...\n");
	//getc(stdin);

	// Instantiate min energy structure.
	//this->min_energy_str = new t_min_energy_structure(this);
	if(this->stoch_energy_strs == NULL)
	{
		this->stoch_energy_strs = new t_stoch_energy_structures(this);
	}
	else if(this->stoch_energy_strs->structures != NULL)
	{
		// Free all the previous structures.
		for(int i = 0; i < (int)this->stoch_energy_strs->structures->size(); i++)
		{
			delete(this->stoch_energy_strs->structures->at(i));
		}

		this->stoch_energy_strs->structures->clear();
	}

	// Instantiate and initialize the sampler and prng.
	// This should be instantiated once, not for every sample.
	if(this->sampling_math == NULL)
		this->sampling_math = new t_sampling_math();

	printf("Stochastic backtracking %d structures.\n", this->cli->n_samples);

	for(int i_samp = 0; i_samp < this->cli->n_samples; i_samp++)
	{
		printf("Generating %d. structure.\r", i_samp);

		// Add a new structure.
		stoch_energy_strs->add_structure();

		// Note that this function replaces the stack.
		this->tb_stack = custom_tb_stack;

		// Main traceback loop.
		while(custom_tb_stack->size() > 0)
		{
			// Pop a substructure.
			int i, j, tb_substr_id;
			custom_tb_stack->pop_substr(tb_substr_id, i, j);

			switch(tb_substr_id)
			{
			case(tb_Wout):
				this->Wout->stoch_energy_tb(j);
				break;
			case(tb_V):
				this->V->stoch_energy_tb(i, j);
				break;
			case(tb_WL):
				this->WL->stoch_energy_tb(i, j);
				break;
			case(tb_branchized_V):
				this->WL->branchized_V_stoch_energy_tb(i, j);
				break;
			case(tb_W):
				this->W->stoch_energy_tb(i, j);
				break;
			case(tb_WMBL):
				this->WMBL->stoch_energy_tb(i, j);
				break;
			case(tb_Wcoax):
				this->Wcoax->stoch_energy_tb(i, j);
				break;
			case(tb_WMB):
				this->WMB->stoch_energy_tb(i, j);
				break;
			default:
				printf("Could not identify the array in min energy traceback: %d\n", tb_substr_id);
				exit(0);
				break;
			} // substr_id switch.

			//printf("%d substructures on stack\n", this->tb_stack->size());
		} // main tb loop.
	} // Sample counting loop until n_sample structures are generated.

	// Reset the tb_stack.
	this->tb_stack = NULL;
}

char* t_energy_loops::sequence_id()
{
	return(this->cli->seq_id);
}

void t_energy_loops::instant_backtrack(int i, int j)
{
	// Main traceback loop.
	for(int i_array = 0; i_array < N_ARRAYS; i_array++)
	{
		if(this->stoch_energy_strs == NULL)
		{
			this->stoch_energy_strs = new t_stoch_energy_structures(this);
		}
		else if(this->stoch_energy_strs->structures != NULL)
		{
			// Free all the previous structures.
			for(int i = 0; i < (int)this->stoch_energy_strs->structures->size(); i++)
			{
				delete(this->stoch_energy_strs->structures->at(i));
			}

			this->stoch_energy_strs->structures->clear();
		}

		// Instantiate and initialize the sampler and prng.
		// This should be instantiated once, not for every sample.
		if(this->sampling_math == NULL)
			this->sampling_math = new t_sampling_math();

		// Add a new structure.
		stoch_energy_strs->add_structure();

		// Instantiate the stack.
		this->tb_stack = new t_tb_stack();

		switch(i_array)
		{
		//case(tb_Wout):
		//	this->Wout->stoch_energy_tb(j);
		//	break;
		case(tb_V):
			if(V->x(i,j) > ZERO)
				this->V->stoch_energy_tb(i, j);
			break;
		case(tb_WL):
			if(WL->x(i,j) > ZERO)
				this->WL->stoch_energy_tb(i, j);
			break;
		case(tb_branchized_V):			
			if(WL->x_branchized(i,j) > ZERO)
				this->WL->branchized_V_stoch_energy_tb(i, j);
			break;
		case(tb_W):
			if(W->x(i,j) > ZERO)
				this->W->stoch_energy_tb(i, j);
			break;
		case(tb_WMBL):
			if(WMBL->x(i,j) > ZERO)
				this->WMBL->stoch_energy_tb(i, j);
			break;
		case(tb_Wcoax):
			if(this->Wcoax->x(i,j) > ZERO)
				this->Wcoax->stoch_energy_tb(i, j);
			break;
		case(tb_WMB):
			if(this->WMB->x(i,j) > ZERO)
				this->WMB->stoch_energy_tb(i, j);
			break;
		} // substr_id switch.

		//printf("%d substructures on stack\n", this->tb_stack->size());
	} // main tb loop.
}

//void t_energy_loops::compute_ptr_reloc_maps()
//{
//	if(this->linear_pp == NULL)
//	{
//		printf("Cannot compute pointer relocation maps for t_energy_loops without pairing probabilities computed @ %s(%d)\n", __FILE__, __LINE__);
//		exit(0);
//	}
//	else
//	{
//		this->folding_constraints->compute_ptr_reloc_maps(this->cli->str_coinc_pp_threshold, this->linear_pp);
//	}
//}
//
//void t_energy_loops::compute_ptr_reloc_maps(double forced_bp_prob_threshold)
//{
//	if(this->linear_pp == NULL)
//	{
//		printf("Cannot compute pointer relocation maps for t_energy_loops without pairing probabilities computed @ %s(%d)\n", __FILE__, __LINE__);
//		exit(0);
//	}
//	else
//	{
//		this->folding_constraints->compute_ptr_reloc_maps(forced_bp_prob_threshold, this->linear_pp);
//	}
//}
