# Supplementary material for: TurboFold: Iterative probabilistic estimation of secondary structures for multiple RNA sequences
Source: BMC Bioinformatics. 2011 Apr 20;12:108. doi: 10.1186/1471-2105-12-108 (PMC3120699; doi:10.1186/1471-2105-12-108)
Supplement: Additional file 2 — Zip file with TurboFold source code. Version of the TurboFold source code at time of publication of this paper. [file 1471-2105-12-108-S2.ZIP › TurboFold/lib/nnm_energy/external/ext_wmbl.cpp]

#include <stdio.h>
#include <stdlib.h>
#include "../v.h"
#include "../wl.h"
#include "../wmbl.h"
#include "../wmb.h"
#include "../wcoax.h"
#include "../energy_array.h"
#include "../energy_loops.h"
#include "../nnm_math.h"
#include "../../structure/structure.h"
#include "../../structure/folding_constraints.h"
#include "../tb_stack.h"
#include "../sampling_math.h"
#include "../thermo_parameters.h"
#include "../nnm_energy_compilation_directives.h"

bool _DUMP_EXT_WMBL_MESSAGES_ = false;

double& t_WMBL::x_ext(int i, int j)
{
	return(this->ext_energy_array->x(i,j));
}

void t_WMBL::compute_ext_dependencies(int i, int j)
{	
	if(!this->energy_loops->folding_constraints->str_coinc_map[i][j])
	{
		return;
	}

	t_WL* WL = this->energy_loops->WL;
	t_Wcoax* Wcoax = this->energy_loops->Wcoax;

	// Get dangling and unpaired nucleotide energies.
	double i_dangle_energy = ZERO;
	double j_dangle_energy = ZERO;
	double i_unpaired_in_MBL_energy = this->energy_loops->thermo_pars->unpaired_nuc_in_MBL_penalty;

	// WMBL branching loop.
#ifdef _TRANS_Wcoax_2_WMBL_
	//this->x(i,j) = Wcoax->x(i,j);
	Wcoax->x_ext(i,j) = MAX_SUM(Wcoax->x_ext(i,j), this->x_ext(i,j));
#endif // _TRANS_Wcoax_WMBL_

	// 5' extension of wmbl(i+1, j) is handled in wl computations. It should not be handled here.
	// Note that other way is not possible, that is, it cannot be handled here since V depends on WL
	// so the extension has to be handled in WL. ||
#ifdef _TRANS_WMBL_5p_EXT_2_WMBL_
	if(!this->energy_loops->folding_constraints->forbid_non_v_emission(i))
	{
		//this->x(i,j) = MAX_SUM(this->x(i,j), MUL(this->x(i+1, j), i_unpaired_in_MBL_energy));
		this->x_ext(i+1,j) = MAX_SUM(this->x_ext(i+1,j), MUL(this->x_ext(i,j), i_unpaired_in_MBL_energy));
	}
#endif // _TRANS_WMBL_5p_EXT_2_WMBL_

	//for(int ip = i + MIN_LOOP; ip < j - MIN_LOOP; ip++)
#ifdef _TRANS_fp_WL_branchized_Wcoax_CONCAT_tp_WL_WMBL_2_WMBL_
	for(int ip = i + 1; ip < j; ip++)
	{
		double current_concatenation_energy = MUL(MAX_SUM(Wcoax->x(i,ip), WL->x_branchized(i,ip)), MAX_SUM(WL->x(ip+1, j), this->x(ip+1, j)));

		Wcoax->x_ext(i, ip) = MAX_SUM(Wcoax->x_ext(i, ip), MUL(this->x_ext(i,j), MAX_SUM(WL->x(ip+1, j), this->x(ip+1, j))));
		WL->x_branchized_ext(i, ip) = MAX_SUM(WL->x_branchized_ext(i, ip), MUL(this->x_ext(i,j), MAX_SUM(WL->x(ip+1, j), this->x(ip+1, j))));

		WL->x_ext(ip+1, j) = MAX_SUM(WL->x_ext(ip+1, j), MUL(this->x_ext(i,j), MAX_SUM(Wcoax->x(i,ip), WL->x_branchized(i,ip))));
		this->x_ext(ip+1, j) = MAX_SUM(this->x_ext(ip+1, j), MUL(this->x_ext(i,j), MAX_SUM(Wcoax->x(i,ip), WL->x_branchized(i,ip))));
	}
#endif // _TRANS_fp_WL_branchized_Wcoax_CONCAT_tp_WL_WMBL_2_WMBL_
} // t_WMBL::compute
