# Supplementary material for: TurboFold: Iterative probabilistic estimation of secondary structures for multiple RNA sequences
Source: BMC Bioinformatics. 2011 Apr 20;12:108. doi: 10.1186/1471-2105-12-108 (PMC3120699; doi:10.1186/1471-2105-12-108)
Supplement: Additional file 2 — Zip file with TurboFold source code. Version of the TurboFold source code at time of publication of this paper. [file 1471-2105-12-108-S2.ZIP › TurboFold/lib/nnm_energy/external/ext_wout.cpp]

#include <stdio.h>
#include <stdlib.h>
#include "../v.h"
#include "../wl.h"
#include "../wmbl.h"
#include "../wmb.h"
#include "../wout.h"
#include "../energy_array.h"
#include "../energy_loops.h"
#include "../nnm_math.h"
#include "../thermo_parameters.h"
#include "../tb_stack.h"
#include "../sampling_math.h"
#include "../nnm_energy_compilation_directives.h"
#include "../stoch_energy_structures.h"
#include "../cli.h"
#include "../../utils/console_ui/console_progress_bar.h"

#include "../../structure/structure.h"
#include "../../structure/folding_constraints.h"

bool _DUMP_EXT_WOUT_MESSAGES_ = false;

double& t_Wout::x_ext(int j)
{
	return(this->ext_energy_array[j]);
}

/*
Compute external array for all indices. Note that external array for Wout is not "external" as other external arrays:
Wout[ext](j) emits j.
*/
void t_Wout::compute_ext()
{
	this->ext_energy_array[this->energy_loops->rna_seq->numofbases+1] = CONVERT_FROM_LIN(1.0f);
	for(int i = this->energy_loops->rna_seq->numofbases; i >= 1; i--)
	{
		if(!this->energy_loops->folding_constraints->forbid_non_v_emission(i) &&
			this->energy_loops->folding_constraints->same_loop_map[i][this->rna_seq->numofbases])
		{
			this->ext_energy_array[i] = MUL(this->x_ext(i+1), this->energy_loops->thermo_pars->unpaired_nuc_in_ext_penalty);
		}
		else
		{
			this->ext_energy_array[i] = ZERO;
		}
	} // i loop.

	t_console_progress_bar* prog_bar = NULL;

if(_DUMP_EXT_WOUT_MESSAGES_)
	prog_bar = new t_console_progress_bar('<', false, this->rna_seq->numofbases);

	t_V* V = this->energy_loops->V;

	for(int i = this->energy_loops->rna_seq->numofbases; i >= 1; i--)
	{
if(_DUMP_EXT_WOUT_MESSAGES_)
		prog_bar->update_bar(i);

if(_DUMP_EXT_WOUT_MESSAGES_)
{
		printf("---------------------------\n");
		printf("Computing Wout[ext](%d)\n", i);
}
		if(this->energy_loops->folding_constraints->same_loop_map[i][this->energy_loops->rna_seq->numofbases])
		{
#ifdef _LINEAR_NNM_COMPUTATIONS_
		//do
#endif // _LINEAR_NNM_COMPUTATIONS_
		{
			double unpaired_nuc_in_ext_loop_energy = this->energy_loops->thermo_pars->unpaired_nuc_in_ext_penalty;
			double two_unpaired_nuc_in_ext_loop_energy = MUL(unpaired_nuc_in_ext_loop_energy, unpaired_nuc_in_ext_loop_energy);
			// Extend on 3' with unpaired nucleotide.

			if(!this->energy_loops->folding_constraints->forbid_non_v_emission(i))
			{
				this->x_ext(i) = MUL(this->x_ext(i+1), unpaired_nuc_in_ext_loop_energy);
			}

			// Extend 5' with a domain V(+possible MM/Dangles).
			for(int j = i + MIN_LOOP; j <= this->energy_loops->rna_seq->numofbases; j++)
			{
				if(this->energy_loops->folding_constraints->same_loop_map[j][this->energy_loops->rna_seq->numofbases])
				{
#ifdef _TRANS_V_DANGLE_STACK_CONCAT_Wout_2_Wout_
				double i_dangle_energy = this->energy_loops->thermo_pars->dangle_fp_energy(j,i+1,i);
				double j_dangle_energy = this->energy_loops->thermo_pars->dangle_tp_energy(j-1,i,j);
				double ij_dangle_energy = this->energy_loops->thermo_pars->ext_loop_mismatch_energy(j-1, i+1, i, j);

				// Include the contributions of unpaired nucs in external loop.
				if(j - i <= this->energy_loops->cli->n_max_separation)
				{
					double current_concat_energy_no_dangle =  MUL3(this->x_ext(j+1), V->x(i, j), this->energy_loops->thermo_pars->terminal_pair_penalty(i, j));

					double current_concat_energy_i_dangle = ZERO;
					if(!this->energy_loops->folding_constraints->forbid_non_v_emission(i))
					{
						current_concat_energy_i_dangle = MUL5(this->x_ext(j+1), 
																V->x(i+1, j), 
																unpaired_nuc_in_ext_loop_energy, 
																i_dangle_energy, 
																this->energy_loops->thermo_pars->terminal_pair_penalty(i+1, j));
					}

					double current_concat_energy_j_dangle = ZERO;
					if(!this->energy_loops->folding_constraints->forbid_non_v_emission(j))
					{
						current_concat_energy_j_dangle = MUL5(this->x_ext(j+1), 
																V->x(i, j-1), 
																unpaired_nuc_in_ext_loop_energy, 
																j_dangle_energy, 
																this->energy_loops->thermo_pars->terminal_pair_penalty(i, j-1));
					}

					double current_concat_energy_ij_dangle = ZERO;
					if(!this->energy_loops->folding_constraints->forbid_non_v_emission(i, j))
					{
						 current_concat_energy_ij_dangle = MUL5(this->x_ext(j+1), 
							 V->x(i+1, j-1), 
							 two_unpaired_nuc_in_ext_loop_energy, 
							 ij_dangle_energy, 
							 this->energy_loops->thermo_pars->terminal_pair_penalty(i+1, j-1));
					}

if(_DUMP_EXT_WOUT_MESSAGES_)
{
#ifdef _LINEAR_NNM_COMPUTATIONS_
				double log_correction = log(POW(this->energy_loops->thermo_pars->unpaired_nuc_in_ext_penalty, j-i+1));
				if(current_concat_energy_no_dangle != ZERO)
					printf("No dangle: (1-%d) + V(%d, %d) = %.5f\n", i-1, i, j, log(current_concat_energy_no_dangle)-log_correction);

				if(current_concat_energy_i_dangle != ZERO)
					printf("i dangle: (1-%d) + V(%d, %d) = %.5f\n", i-1, i+1, j, log(current_concat_energy_i_dangle)-log_correction);

				if(current_concat_energy_j_dangle != ZERO)
					printf("j dangle: (1-%d) + V(%d, %d) = %.5f\n", i-1, i, j-1, log(current_concat_energy_j_dangle)-log_correction);

				//if(current_concat_energy_ij_dangle != ZERO)
				//	printf("i & j dangle: (1-%d) + V(%d, %d) = %.5f\n", i-1, i+1, j-1, log(current_concat_energy_ij_dangle)-log_correction);
#endif // _LINEAR_NNM_COMPUTATIONS_

#ifdef _LOG_NNM_COMPUTATIONS_
				printf("No dangle: V(%d, %d) + %d-N = %.5f (%.5f)\n", i, j, j+1, current_concat_energy_no_dangle, MUL(V->x(i, j), this->energy_loops->thermo_pars->terminal_pair_penalty(i, j)));
				printf("i dangle: V(%d, %d) + %d-N = %.5f\n", i+1, j, j+1, current_concat_energy_i_dangle);
				printf("j dangle: V(%d, %d) + %d-N = %.5f\n", i, j-1, j+1, current_concat_energy_j_dangle);
				printf("i & j dangle: V(%d, %d) + (1-%d) = %.5f\n", i+1, j-1, j+1, current_concat_energy_ij_dangle);
#endif // _LINEAR_NNM_COMPUTATIONS_

}

					this->x_ext(i) = MAX_SUM(this->x_ext(i), current_concat_energy_no_dangle);
					this->x_ext(i) = MAX_SUM(this->x_ext(i), current_concat_energy_i_dangle);
					this->x_ext(i) = MAX_SUM(this->x_ext(i), current_concat_energy_j_dangle);
					this->x_ext(i) = MAX_SUM(this->x_ext(i), current_concat_energy_ij_dangle);
				} // j-i max separation constraint.
#endif // _TRANS_V_DANGLE_STACK_2_Wout_

#ifdef _TRANS_V_COAX_STACK_V_CONCAT_Wout_2_Wout_
				// Consider all cases of coaxial stacking of two helices 
				// at i-ip and (ip+1)-j
				for(int ip = i + MIN_LOOP; 
					(ip - i) <= this->energy_loops->cli->n_max_separation && 
					(j - (ip+1)) <= this->energy_loops->cli->n_max_separation && 
					(ip <= j - MIN_LOOP); 
					ip++)
				{
					double current_coax_stack_energy = ZERO;

					// Consider all 3 cases of coaxial stacking.
					// 1: Perfect stacking between i-ip and ip-(j-1).
					double perfect_stacking_energy = MUL4(this->x_ext(j+1), 
														V->x(i, ip),
														V->x(ip+1, j),
														this->energy_loops->thermo_pars->perfect_coaxial_stack_energy(ip, i, j, ip+1));

					perfect_stacking_energy = MUL3(perfect_stacking_energy, this->energy_loops->thermo_pars->terminal_pair_penalty(i,ip),
											this->energy_loops->thermo_pars->terminal_pair_penalty(ip+1,j));

					// 2: 
					// This is the energy of stacking of mismatched pair on (i, ip-1)
					double stack_on_i_p_ip_n_in_coax_stack_energy = this->energy_loops->thermo_pars->mm_stack_coax_helix_energy(ip-1, i+1, i, ip);

					// This is the energy of coaxial stacking.
					double energy_imperfect_coaxial_stack1 = this->energy_loops->thermo_pars->imperfect_coaxial_stack_energy(ip, i, j, ip+1);

					double imperfect_stacking_energy1 = ZERO;	

					if(j > ip+1)
					{
						imperfect_stacking_energy1 = MUL6(this->x_ext(j+1),  
															V->x(i+1, ip-1), V->x(ip+1, j),
															stack_on_i_p_ip_n_in_coax_stack_energy, 
															two_unpaired_nuc_in_ext_loop_energy,
															energy_imperfect_coaxial_stack1);
					}

					imperfect_stacking_energy1 = MUL3(imperfect_stacking_energy1, 
											this->energy_loops->thermo_pars->terminal_pair_penalty(i+1,ip-1),
											this->energy_loops->thermo_pars->terminal_pair_penalty(ip+1,j));

					// 3
					// This is the energy of stacking of mismatched pair on (i, ip-1)
					double stack_on_ipj_in_coax_stack_energy = this->energy_loops->thermo_pars->mm_stack_coax_helix_energy(j-1, ip+2, ip+1, j);

					// This is the energy of coaxial stacking.
					double energy_imperfect_coaxial_stack2 = this->energy_loops->thermo_pars->imperfect_coaxial_stack_energy(ip, i, j, ip+1);

					double imperfect_stacking_energy2 = ZERO;
					if(ip-1>i && j-1 > ip+2)
					{
						imperfect_stacking_energy2 = MUL6(this->x_ext(j+1), 
															V->x(i, ip), V->x(ip+2, j-1),
															stack_on_ipj_in_coax_stack_energy, 
															two_unpaired_nuc_in_ext_loop_energy,
															energy_imperfect_coaxial_stack2);
					}

					imperfect_stacking_energy2 = MUL3(imperfect_stacking_energy2, this->energy_loops->thermo_pars->terminal_pair_penalty(i,ip),
											this->energy_loops->thermo_pars->terminal_pair_penalty(ip+2,j-1));

					// Set new energy.
					this->x_ext(i) = MAX_SUM(this->x_ext(i), perfect_stacking_energy);

					if(this->energy_loops->folding_constraints->str_coinc_map[i][ip] &&
						!this->energy_loops->folding_constraints->forbid_non_v_emission(i, ip))
					{
						this->x_ext(i) = MAX_SUM(this->x_ext(i), imperfect_stacking_energy1);
					}

					if(this->energy_loops->folding_constraints->str_coinc_map[ip+1][j] &&
						!this->energy_loops->folding_constraints->forbid_non_v_emission(ip+1, j))
					{
						this->x_ext(i) = MAX_SUM(this->x_ext(i), imperfect_stacking_energy2);
					}
				} // ip loop for enumerating coaxial stacked domains
#endif // _TRANS_V_COAX_STACK_V_2_Wout_
					}
			} // i loop for searching for a closing branch.
		} // 
#ifdef _LINEAR_NNM_COMPUTATIONS_
		//while(this->energy_loops->external_off_diagonal_indexed_arrays_out_of_bounds(1, i));
#endif // _LINEAR_NNM_COMPUTATIONS_
		} // same_loop check.

if(_DUMP_EXT_WOUT_MESSAGES_)
		printf("Wout[EXT](%d) = %.10f\n", i, this->x_ext(i));
	} // i loop.

if(_DUMP_EXT_WOUT_MESSAGES_)
	delete(prog_bar);
}

// Updates the external scores for V.
void t_Wout::compute_ext_V_dependencies()
{	
	t_V* V = this->energy_loops->V;

	for(int j = 1; j <= this->energy_loops->rna_seq->numofbases; j++)
	{
if(_DUMP_EXT_WOUT_MESSAGES_)
{
		printf("---------------------------\n");
		printf("Computing Wout(%d)\n", j);
}

		// 1 and j must be in the same loop for valid computation of this index pair.
		if(this->energy_loops->folding_constraints->same_loop_map[1][j])
		{
				double unpaired_nuc_in_ext_loop_energy = this->energy_loops->thermo_pars->unpaired_nuc_in_ext_penalty;
				double two_unpaired_nuc_in_ext_loop_energy = MUL(unpaired_nuc_in_ext_loop_energy, unpaired_nuc_in_ext_loop_energy);
				// Extend on 3' with unpaired nucleotide.

				//if(!this->energy_loops->folding_constraints->forbid_non_v_emission(j))
				//{
				//	//this->x(j) = MUL(this->x(j-1), unpaired_nuc_in_ext_loop_energy);
				//}

				// Extend on 3' with a V(i, j) and possible 4 danglings.
				//for(int i = 1; i < MAX(1, j - MIN_LOOP); i++)
				for(int i = 1; i <= j - MIN_LOOP; i++)
				{
					if(this->energy_loops->folding_constraints->same_loop_map[1][i])
					{
#ifdef _TRANS_V_DANGLE_STACK_CONCAT_Wout_2_Wout_
					double i_dangle_energy = this->energy_loops->thermo_pars->dangle_fp_energy(j,i+1,i);
					double j_dangle_energy = this->energy_loops->thermo_pars->dangle_tp_energy(j-1,i,j);
					double ij_dangle_energy = this->energy_loops->thermo_pars->ext_loop_mismatch_energy(j-1, i+1, i, j);

					// Include the contributions of unpaired nucs in external loop.
					if(j - i <= this->energy_loops->cli->n_max_separation)
					{
						//double current_concat_energy_no_dangle =  MUL3(this->x(i-1), V->x(i, j), this->energy_loops->thermo_pars->terminal_pair_penalty(i, j));
						V->x_ext(i, j) = MAX_SUM(V->x_ext(i, j), 
													MUL3(this->x(i-1), this->x_ext(j+1), 
														this->energy_loops->thermo_pars->terminal_pair_penalty(i, j)));

if(_DUMP_EXT_WOUT_MESSAGES_)
						printf("Wout[V_dependency_init](%d, %d): no dangle: %lf\n", i, j, log(V->x_ext(i, j)));


						double current_concat_energy_i_dangle = ZERO;
						if(!this->energy_loops->folding_constraints->forbid_non_v_emission(i))
						{
							//current_concat_energy_i_dangle = MUL5(this->x(i-1), V->x(i+1, j), unpaired_nuc_in_ext_loop_energy, i_dangle_energy, this->energy_loops->thermo_pars->terminal_pair_penalty(i+1, j));
							V->x_ext(i+1, j) = MAX_SUM(V->x_ext(i+1, j), 
															MUL5(this->x(i-1), this->x_ext(j+1), 
																unpaired_nuc_in_ext_loop_energy, 
																i_dangle_energy, 
																this->energy_loops->thermo_pars->terminal_pair_penalty(i+1, j)));
if(_DUMP_EXT_WOUT_MESSAGES_)
							printf("Wout[V_dependency_init](%d, %d): i dangle: %lf\n", i, j, log(V->x_ext(i+1, j)));
						}

						double current_concat_energy_j_dangle = ZERO;
						if(!this->energy_loops->folding_constraints->forbid_non_v_emission(j))
						{
							//current_concat_energy_j_dangle = MUL5(this->x(i-1), V->x(i, j-1), unpaired_nuc_in_ext_loop_energy, j_dangle_energy, this->energy_loops->thermo_pars->terminal_pair_penalty(i, j-1));
							V->x_ext(i, j-1) = MAX_SUM(V->x_ext(i, j-1), 
															MUL5(this->x(i-1), this->x_ext(j+1), 
																unpaired_nuc_in_ext_loop_energy, 
																j_dangle_energy, 
																this->energy_loops->thermo_pars->terminal_pair_penalty(i, j-1)));

if(_DUMP_EXT_WOUT_MESSAGES_)
							printf("Wout[V_dependency_init](%d, %d): j dangle: %lf\n", i, j, log(V->x_ext(i, j-1)));
						}

						double current_concat_energy_ij_dangle = ZERO;
						if(!this->energy_loops->folding_constraints->forbid_non_v_emission(i, j))
						{
							//current_concat_energy_ij_dangle = MUL5(this->x(i-1), V->x(i+1, j-1), two_unpaired_nuc_in_ext_loop_energy, ij_dangle_energy, this->energy_loops->thermo_pars->terminal_pair_penalty(i+1, j-1));
							V->x_ext(i+1, j-1) = MAX_SUM(V->x_ext(i+1, j-1), 
															MUL5(this->x(i-1), this->x_ext(j+1), 
																two_unpaired_nuc_in_ext_loop_energy, 
																ij_dangle_energy, 
																this->energy_loops->thermo_pars->terminal_pair_penalty(i+1, j-1)));
if(_DUMP_EXT_WOUT_MESSAGES_)
							printf("Wout[V_dependency_init](%d, %d): i-j mismatch: %lf\n", i, j, log(V->x_ext(i+1, j-1)));
						}

					}
#endif // _TRANS_V_DANGLE_STACK_Wout_

#ifdef _TRANS_V_COAX_STACK_V_CONCAT_Wout_2_Wout_
					// Consider all cases of coaxial stacking of two helices 
					// at i-ip and (ip+1)-j
					for(int ip = i + MIN_LOOP; 
						(ip - i) <= this->energy_loops->cli->n_max_separation && 
						(j - (ip+1)) <= this->energy_loops->cli->n_max_separation && 
						(ip <= j - MIN_LOOP); 
						ip++)
					{
						double current_coax_stack_energy = ZERO;

						// Consider all 3 cases of coaxial stacking.
						// 1: Perfect stacking between i-ip and ip-(j-1).
						//double perfect_stacking_energy = MUL6(this->x(i-1), 
						//									V->x(i, ip),
						//									V->x(ip+1, j),
						//									this->energy_loops->thermo_pars->perfect_coaxial_stack_energy(ip, i, j, ip+1),
						//									this->energy_loops->thermo_pars->terminal_pair_penalty(i,ip),
						//									this->energy_loops->thermo_pars->terminal_pair_penalty(ip+1,j));

						V->x_ext(i, ip) = MAX_SUM(V->x_ext(i, ip), 
													MUL5(MUL(this->x(i-1), this->x_ext(j+1)),
														V->x(ip+1, j),
														this->energy_loops->thermo_pars->perfect_coaxial_stack_energy(ip, i, j, ip+1),
														this->energy_loops->thermo_pars->terminal_pair_penalty(i,ip),
														this->energy_loops->thermo_pars->terminal_pair_penalty(ip+1,j)));

						V->x_ext(ip+1, j) = MAX_SUM(V->x_ext(ip+1, j), 
													MUL5(MUL(this->x(i-1), this->x_ext(j+1)),
														V->x(i, ip),
														this->energy_loops->thermo_pars->perfect_coaxial_stack_energy(ip, i, j, ip+1),
														this->energy_loops->thermo_pars->terminal_pair_penalty(i,ip),
														this->energy_loops->thermo_pars->terminal_pair_penalty(ip+1,j)));

						// 2: 
						// This is the energy of stacking of mismatched pair on (i, ip-1)
						double stack_on_i_p_ip_n_in_coax_stack_energy = this->energy_loops->thermo_pars->mm_stack_coax_helix_energy(ip-1, i+1, i, ip);

						// This is the energy of coaxial stacking.
						double energy_imperfect_coaxial_stack1 = this->energy_loops->thermo_pars->imperfect_coaxial_stack_energy(ip, i, j, ip+1);

						double imperfect_stacking_energy1 = ZERO;	

						if(j > ip+1 &&
							this->energy_loops->folding_constraints->str_coinc_map[i][ip] &&
							!this->energy_loops->folding_constraints->forbid_non_v_emission(i, ip))
						{
							//imperfect_stacking_energy1 = MUL6(this->x(i-1), 
							//									V->x(i+1, ip-1), V->x(ip+1, j),
							//									stack_on_i_p_ip_n_in_coax_stack_energy, 
							//									energy_imperfect_coaxial_stack1,
							//									two_unpaired_nuc_in_ext_loop_energy);


							//imperfect_stacking_energy1 = MUL3(imperfect_stacking_energy1, 
							//						this->energy_loops->thermo_pars->terminal_pair_penalty(i+1,ip-1),
							//						this->energy_loops->thermo_pars->terminal_pair_penalty(ip+1,j));

							V->x_ext(i+1, ip-1) = MAX_SUM(V->x_ext(i+1, ip-1),
																MUL8(this->x(i-1), 
																	this->x_ext(j+1), 
																	V->x(ip+1, j),
																	stack_on_i_p_ip_n_in_coax_stack_energy, 
																	energy_imperfect_coaxial_stack1,
																	two_unpaired_nuc_in_ext_loop_energy,
																	this->energy_loops->thermo_pars->terminal_pair_penalty(i+1,ip-1),
																	this->energy_loops->thermo_pars->terminal_pair_penalty(ip+1,j)));

							V->x_ext(ip+1, j) = MAX_SUM(V->x_ext(ip+1, j),
																MUL8(this->x(i-1), 
																	this->x_ext(j+1), 
																	V->x(i+1, ip-1),
																	stack_on_i_p_ip_n_in_coax_stack_energy, 
																	energy_imperfect_coaxial_stack1,
																	two_unpaired_nuc_in_ext_loop_energy,
																	this->energy_loops->thermo_pars->terminal_pair_penalty(i+1,ip-1),
																	this->energy_loops->thermo_pars->terminal_pair_penalty(ip+1,j)));
						}

						// 3
						// This is the energy of stacking of mismatched pair on (i, ip-1)
						double stack_on_ipj_in_coax_stack_energy = this->energy_loops->thermo_pars->mm_stack_coax_helix_energy(j-1, ip+2, ip+1, j);

						// This is the energy of coaxial stacking.
						double energy_imperfect_coaxial_stack2 = this->energy_loops->thermo_pars->imperfect_coaxial_stack_energy(ip, i, j, ip+1);

						double imperfect_stacking_energy2 = ZERO;
						if(ip > i && j-1 > ip+2 &&
							this->energy_loops->folding_constraints->str_coinc_map[ip+1][j] &&
							!this->energy_loops->folding_constraints->forbid_non_v_emission(ip+1, j))
						{
							//imperfect_stacking_energy2 = MUL6(this->x(i-1), 
							//									V->x(i, ip), V->x(ip+2, j-1),
							//									stack_on_ipj_in_coax_stack_energy, 
							//									energy_imperfect_coaxial_stack2,
							//									two_unpaired_nuc_in_ext_loop_energy);

							//imperfect_stacking_energy2 = MUL3(imperfect_stacking_energy2, this->energy_loops->thermo_pars->terminal_pair_penalty(i,ip),
							//						this->energy_loops->thermo_pars->terminal_pair_penalty(ip+2,j-1));

							V->x_ext(i, ip) = MAX_SUM(V->x_ext(i, ip), 
														MUL8(this->x(i-1), 
															this->x_ext(j+1), 
															V->x(ip+2, j-1),
															stack_on_ipj_in_coax_stack_energy, 
															energy_imperfect_coaxial_stack2,
															two_unpaired_nuc_in_ext_loop_energy,
															this->energy_loops->thermo_pars->terminal_pair_penalty(i,ip),
															this->energy_loops->thermo_pars->terminal_pair_penalty(ip+2,j-1)));

							V->x_ext(ip+2, j-1) = MAX_SUM(V->x_ext(ip+2, j-1), 
														MUL8(this->x(i-1), 
															this->x_ext(j+1), 
															V->x(i, ip),
															stack_on_ipj_in_coax_stack_energy, 
															energy_imperfect_coaxial_stack2,
															two_unpaired_nuc_in_ext_loop_energy,
															this->energy_loops->thermo_pars->terminal_pair_penalty(i,ip),
															this->energy_loops->thermo_pars->terminal_pair_penalty(ip+2,j-1)));

						}

					} // ip loop
#endif //_TRANS_V_COAX_STACK_V_Wout_
					} // i loop for searching for a closing branch.
				} // loop
		} // same loop map check

if(_DUMP_EXT_WOUT_MESSAGES_)
		printf("Wout(%d) = %.10f\n", j, log(this->x(j)));

		//getc(stdin);

	} // j loop.
} // t_Wout::compute2
