# Supplementary material for: TurboFold: Iterative probabilistic estimation of secondary structures for multiple RNA sequences
Source: BMC Bioinformatics. 2011 Apr 20;12:108. doi: 10.1186/1471-2105-12-108 (PMC3120699; doi:10.1186/1471-2105-12-108)
Supplement: Additional file 2 — Zip file with TurboFold source code. Version of the TurboFold source code at time of publication of this paper. [file 1471-2105-12-108-S2.ZIP › TurboFold/lib/nnm_energy/min_energy_structure.h]

#ifndef _MIN_ENERGY_STRUCTURE_
#define _MIN_ENERGY_STRUCTURE_

class t_min_energy_structure
{
public:
	t_min_energy_structure(t_energy_loops* _energy_loops);
	~t_min_energy_structure();

	t_energy_loops* energy_loops;

	// Base pairs.
	int* bps;

	void add_bp(int i, int j);
	void dump();
};

#endif // _MIN_ENERGY_STRUCTURE_
