# Supplementary material for: TurboFold: Iterative probabilistic estimation of secondary structures for multiple RNA sequences
Source: BMC Bioinformatics. 2011 Apr 20;12:108. doi: 10.1186/1471-2105-12-108 (PMC3120699; doi:10.1186/1471-2105-12-108)
Supplement: Additional file 2 — Zip file with TurboFold source code. Version of the TurboFold source code at time of publication of this paper. [file 1471-2105-12-108-S2.ZIP › TurboFold/lib/nnm_energy/stoch_energy_structures.cpp]

/*
#ifndef _STOCH_ENERGY_STRUCTURES_
#define _STOCH_ENERGY_STRUCTURES_

#include <vector>
using namespace::std;

class t_stoch_energy_structures
{
public:
	t_stoch_energy_structures(t_energy_loops* _energy_loops);
	~t_stoch_energy_structures();

	t_energy_loops* energy_loops;

	// Base pairs. Defines the complete pairing of all the nucleotides.
	vector<int*>* bps;

	// Initializes a structure.
	void add_structure();

	// Adds a base pair to the current structure.
	void add_bp(int i, int j);

	// Dumps all the sampled structures.
	void dump();
};

#endif // _STOCH_ENERGY_STRUCTURES_
*/

#include "stoch_energy_structures.h"
#include "energy_loops.h"
#include "../structure/structure.h"
#include "nnm_energy_paths.h"
#include <stdio.h>
#include <stdlib.h>
#include "wout.h"
#include "thermo_parameters.h"
#include "math.h"
#include "../utils/file/utils.h"

t_stoch_energy_structures::t_stoch_energy_structures(t_energy_loops* _energy_loops)
{
	//this->structures = new vector<t_sampled_structure*>();
	this->structures = new vector<t_structure*>();
	this->energy_loops = _energy_loops;
}

t_stoch_energy_structures::~t_stoch_energy_structures()
{
    for(int i = 0; i < (int)this->structures->size(); i++)
    {
            delete(this->structures->at(i));
    }
	this->structures->clear();
	delete(this->structures);
}

// Initializes a structure.
void t_stoch_energy_structures::add_structure()
{
	t_structure* new_structure = new t_structure(this->energy_loops->rna_seq);

	// Add the new bp's.
	this->structures->push_back(new_structure);
}

// Adds a base pair to the current structure.
// Guaranteed to have a (partial) structure in the last element 
// of generated structures.
void t_stoch_energy_structures::add_bp(int i, int j)
{
	t_structure* current_structure = this->structures->back();

	if(i > this->energy_loops->rna_seq->numofbases || j > this->energy_loops->rna_seq->numofbases)
	{
		printf("A base pair index is larger than number of nucleotides in sequence.\n");
		exit(0);
	}

	if(current_structure->basepr[i] != 0 || current_structure->basepr[j] != 0)
	{
		printf("Adding an already base paired nucleotide to generated structure.\n");
		exit(0);
	}

	current_structure->basepr[i] = j;
	current_structure->basepr[j] = i;
}

// Dumps all the sampled structures.
void t_stoch_energy_structures::dump()
{
	// Dump all the generated structures.
	for(int i_sample = 0; i_sample < (int)this->structures->size(); i_sample++)
	{
		int* cur_bps = this->structures->at(i_sample)->basepr;
		int* cur_stacks_on_mb_closure = this->structures->at(i_sample)->stackings_on_mb_closure;
		int* cur_stacks_on_branch = this->structures->at(i_sample)->stackings_on_branch;
		int* cur_dangles_on_mb_closure = this->structures->at(i_sample)->danglings_on_mb_closure;
		int* cur_dangles_on_branch = this->structures->at(i_sample)->danglings_on_branch;

		char str_fp[__MAX_PATH];
		sprintf(str_fp, "%s/%s_sample_%d.ct", STOCH_SAMPLES_DIR, this->energy_loops->sequence_id(), i_sample);

		printf("str path is %s\n", str_fp);
		//exit(0);

		FILE* f_str = open_f(str_fp, "w");

		if(f_str == NULL)
		{
			printf("Could not open %s to write.\n", str_fp);
			exit(0);
		}

		//fprintf(f_str, "%d\tENERGY 0\n", this->energy_loops->rna_seq->numofbases, this->energy_loops->Wout->x(this->energy_loops->rna_seq->numofbases) / NEG_OVER_RT);
		fprintf(f_str, "%d\tENERGY 0\n", this->energy_loops->rna_seq->numofbases);
		for(int cnt = 1; cnt <= this->energy_loops->rna_seq->numofbases; cnt++)
		{
			// Sth. like following:
			//     1 G       0    2   73    1
			int current_dangle = 0;
			int current_stack = 0;
			if(cur_dangles_on_mb_closure[cnt] != 0 && cur_dangles_on_branch[cnt] != 0)
			{
				printf("%d dangling and stacking at the same time..\n", cnt);
				exit(0);
			}			
			else if(cur_dangles_on_mb_closure[cnt] != 0)
			{
				current_dangle = cur_dangles_on_mb_closure[cnt];
			}
			else if(cur_dangles_on_branch[cnt] != 0)
			{
				current_dangle = cur_dangles_on_branch[cnt];
			}

			if(cur_stacks_on_mb_closure[cnt] != 0 && cur_stacks_on_branch[cnt] != 0)
			{
				printf("%d dangling and stacking at the same time..\n", cnt);
				exit(0);
			}			
			else if(cur_stacks_on_mb_closure[cnt] != 0)
			{
				current_stack = cur_stacks_on_mb_closure[cnt];
			}
			else if(cur_stacks_on_branch[cnt] != 0)
			{
				current_stack = cur_stacks_on_branch[cnt];
			}

			fprintf(f_str, "%d %c\t%d\t%d\t%d\t%d\n", cnt, this->energy_loops->rna_seq->nucs[cnt], current_dangle, current_stack, cur_bps[cnt], cnt);
		}
		fclose(f_str);
	} // sample counter.
}

void t_stoch_energy_structures::add_fp_nuc_dangling_on_branch(int i_dangling)
{
	t_structure* current_structure = this->structures->back();

	current_structure->danglings_on_branch[i_dangling] = (i_dangling+1);
}

void t_stoch_energy_structures::add_tp_nuc_dangling_on_branch(int i_dangling)
{
	t_structure* current_structure = this->structures->back();

	current_structure->danglings_on_branch[i_dangling] = (i_dangling-1);
}

void t_stoch_energy_structures::add_fp_nuc_dangling_on_mb_closure(int i_dangling)
{
	t_structure* current_structure = this->structures->back();

	current_structure->danglings_on_mb_closure[i_dangling] = (i_dangling+1);
}

void t_stoch_energy_structures::add_tp_nuc_dangling_on_mb_closure(int i_dangling)
{
	t_structure* current_structure = this->structures->back();

	current_structure->danglings_on_mb_closure[i_dangling] = (i_dangling-1);
}

void t_stoch_energy_structures::add_mm_pair_on_branch(int i_fp_pair, int i_tp_pair)
{
	t_structure* current_structure = this->structures->back();

	current_structure->stackings_on_branch[i_fp_pair] = (i_fp_pair+1);
	current_structure->stackings_on_branch[i_tp_pair] = (i_tp_pair-1);
}

void t_stoch_energy_structures::add_mm_pair_on_mb_closure(int i_fp_pair, int i_tp_pair)
{
	t_structure* current_structure = this->structures->back();

	current_structure->stackings_on_mb_closure[i_fp_pair] = (i_fp_pair+1);
	current_structure->stackings_on_mb_closure[i_tp_pair] = (i_tp_pair-1);
}
