# Supplementary material for: TurboFold: Iterative probabilistic estimation of secondary structures for multiple RNA sequences
Source: BMC Bioinformatics. 2011 Apr 20;12:108. doi: 10.1186/1471-2105-12-108 (PMC3120699; doi:10.1186/1471-2105-12-108)
Supplement: Additional file 2 — Zip file with TurboFold source code. Version of the TurboFold source code at time of publication of this paper. [file 1471-2105-12-108-S2.ZIP › TurboFold/lib/nnm_energy/energy_array.h]

#ifndef _ENERGY_ARRAY_
#define _ENERGY_ARRAY_

/*
The array that encapsulates storage of energy terms for partition function and ml prediction. The arrays hold the log of sum of exponentials of
negative energies.
*/

class t_structure;

class t_energy_array
{
public: 
	t_energy_array(t_structure* _rna_seq); // Construct.
	~t_energy_array(); // Deallocate.

	double** energy_array;
	t_structure* rna_seq;

	double mem_usage;

	// Access the array, this function is needed because there is 
	// translation of indices.
	//double& x(int i, int j);

	inline double& x(int i, int j)
	{
		return(this->energy_array[i][j]);
	}
};

#endif // _ENERGY_ARRAY_
