# Supplementary material for: TurboFold: Iterative probabilistic estimation of secondary structures for multiple RNA sequences
Source: BMC Bioinformatics. 2011 Apr 20;12:108. doi: 10.1186/1471-2105-12-108 (PMC3120699; doi:10.1186/1471-2105-12-108)
Supplement: Additional file 2 — Zip file with TurboFold source code. Version of the TurboFold source code at time of publication of this paper. [file 1471-2105-12-108-S2.ZIP › TurboFold/lib/nnm_energy/wl.cpp]

#include <stdio.h>
#include <stdlib.h>
#include "v.h"
#include "wl.h"
#include "energy_array.h"
#include "energy_loops.h"
#include "nnm_math.h"
#include "tb_stack.h"
#include "sampling_math.h"
#include "stoch_energy_structures.h"
#include "../structure/structure.h"
#include "thermo_parameters.h"
#include "../structure/folding_constraints.h"

bool _DUMP_WL_MESSAGES_ = false;

t_WL::t_WL(t_energy_loops* _energy_loops)
{
	this->energy_loops = _energy_loops;

	// Allocate energy array.
	this->energy_array = new t_energy_array(energy_loops->rna_seq);
	this->branchized_energy_array = new t_energy_array(energy_loops->rna_seq);
	this->ext_energy_array = new t_energy_array(energy_loops->rna_seq);
	this->ext_branchized_energy_array = new t_energy_array(energy_loops->rna_seq);

	// Copy rna sequence pointer for later use.
	this->rna_seq = this->energy_loops->rna_seq;

	// Set MAX_SUM function.
	this->MAX_SUM = this->energy_loops->MAX_SUM;
	//this->EXCLUDE = this->energy_loops->EXCLUDE;
}

// Free the energy array.
t_WL::~t_WL()
{
	delete(this->energy_array);
	delete(this->branchized_energy_array);

	delete(this->ext_energy_array);
	delete(this->ext_branchized_energy_array);
}

double& t_WL::x_branchized(int i, int j)
{
	return(this->branchized_energy_array->x(i,j));
}

void t_WL::compute_branchized(int i, int j)
{
	if(!this->energy_loops->folding_constraints->str_coinc_map[i][j])
	{
		return;
	}

	t_V* V = this->energy_loops->V;

	double wl_closed_energy = ZERO;

#ifdef _TRANS_V_DANGLE_STACK_2_WL_branchized_
	// Get dangling and unpaired nucleotide energies.
	double i_dangle_energy = this->energy_loops->thermo_pars->dangle_fp_energy(j,i+1,i);
	double j_dangle_energy = this->energy_loops->thermo_pars->dangle_tp_energy(j-1,i,j);
	double ij_dangle_energy = this->energy_loops->thermo_pars->mbl_mismatch_energy(j-1, i+1, i, j);
	double unpaired_nuc_in_MBL_energy = (this->energy_loops->thermo_pars->unpaired_nuc_in_MBL_penalty);
	double two_unpaired_nuc_in_MBL_energy = MUL(this->energy_loops->thermo_pars->unpaired_nuc_in_MBL_penalty, 
												this->energy_loops->thermo_pars->unpaired_nuc_in_MBL_penalty);
	double new_helix_penalty = (this->energy_loops->thermo_pars->per_helix_penalty);	

	// Choose minimum energy case.
	wl_closed_energy = MUL(V->x(i,j), MUL(new_helix_penalty, this->energy_loops->thermo_pars->terminal_pair_penalty(i,j)));

	// Do not handle the dangling/stacking of forced base pair.
	if(i+1 < j)
	{
		if(!this->energy_loops->folding_constraints->forbid_non_v_emission(i))
			wl_closed_energy = MAX_SUM(wl_closed_energy, MUL5(V->x(i+1,j), i_dangle_energy, unpaired_nuc_in_MBL_energy, new_helix_penalty, this->energy_loops->thermo_pars->terminal_pair_penalty(i+1,j))); // 5' dangle.

		if(!this->energy_loops->folding_constraints->forbid_non_v_emission(j))
			wl_closed_energy = MAX_SUM(wl_closed_energy, MUL5(V->x(i,j-1), j_dangle_energy, unpaired_nuc_in_MBL_energy, new_helix_penalty, this->energy_loops->thermo_pars->terminal_pair_penalty(i,j-1))); // 3' dangle.
	}

	if(i+1 < j-1)
	{
		if(!this->energy_loops->folding_constraints->forbid_non_v_emission(i, j))
			wl_closed_energy = MAX_SUM(wl_closed_energy, MUL5(V->x(i+1,j-1), ij_dangle_energy, two_unpaired_nuc_in_MBL_energy, new_helix_penalty, this->energy_loops->thermo_pars->terminal_pair_penalty(i+1,j-1)));
	}
#endif // _TRANS_V_DANGLE_STACK_2_WL_branchized_

	//return(wl_closed_energy);
	this->x_branchized(i,j) = wl_closed_energy;
}

void t_WL::compute(int i, int j)
{	
	if(!this->energy_loops->folding_constraints->str_coinc_map[i][j])
	{
		return;
	}

	t_V* V = this->energy_loops->V;

	// Get dangling and unpaired nucleotide energies.
	double unpaired_nuc_in_MBL_energy = (this->energy_loops->thermo_pars->unpaired_nuc_in_MBL_penalty);

	// Choose minimum energy case.
#ifdef _TRANS_WL_branchized_2_WL_
	this->x(i, j) = this->x_branchized(i, j);
#endif // _TRANS_WL_branchized_WL_

#ifdef _TRANS_WL_5p_EXT_2_WL_
	if(!this->energy_loops->folding_constraints->forbid_non_v_emission(i))
	{
		this->x(i, j) = MAX_SUM(this->x(i, j), MUL(this->x(i+1,j), unpaired_nuc_in_MBL_energy)); // The left extension is handled here.
	}
#endif // _TRANS_WL_5p_EXT_WL_
} // t_WL::compute

double& t_WL::x(int i, int j)
{
	return(this->energy_array->x(i,j));
}

void t_WL::min_energy_tb(int i, int j)
{
if(_DUMP_WL_MESSAGES_)
	printf("Backtracking WL(%d, %d)\n", i, j);

	t_V* V = this->energy_loops->V;

	// Get dangling and unpaired nucleotide energies.
	double i_dangle_energy = this->energy_loops->thermo_pars->dangle_fp_energy(j,i+1,i);
	double j_dangle_energy = this->energy_loops->thermo_pars->dangle_tp_energy(j-1,i,j);
	//double ij_dangle_energy = MUL(this->energy_loops->thermo_pars->dangle_fp_energy(i+1,j-1,i), this->energy_loops->thermo_pars->dangle_tp_energy(i+1,j-1,j));
	double ij_dangle_energy = this->energy_loops->thermo_pars->mbl_mismatch_energy(j-1, i+1, i, j);
	double unpaired_nuc_in_MBL_energy = (this->energy_loops->thermo_pars->unpaired_nuc_in_MBL_penalty);
	double two_unpaired_nuc_in_MBL_energy = MUL(this->energy_loops->thermo_pars->unpaired_nuc_in_MBL_penalty, 
												this->energy_loops->thermo_pars->unpaired_nuc_in_MBL_penalty);
	double new_helix_penalty = (this->energy_loops->thermo_pars->per_helix_penalty);

	// Generate the random cumulative.
	double current_max = ZERO;
	bool pushed = false;

#ifdef _TRANS_WL_branchized_2_WL_
	current_max = MAX_SUM(current_max, this->x_branchized(i, j));
	if(!pushed && COMPARE(current_max, this->x(i,j)))
	{
		this->energy_loops->tb_stack->push_substr(tb_branchized_V, i, j);
		pushed = true;
		//return;
	}
#endif // _TRANS_WL_branchized_2_WL_


#ifdef _TRANS_WL_5p_EXT_2_WL_
	//this->x(i, j) = MAX_SUM(this->x(i, j), MUL(this->x(i+1,j), unpaired_nuc_in_MBL_energy)); // The left extension is handled here.
	if(!this->energy_loops->folding_constraints->forbid_non_v_emission(i))
	{
		current_max = MAX_SUM(current_max, MUL(this->x(i+1,j), unpaired_nuc_in_MBL_energy));
	}

	if(!pushed && COMPARE(current_max, this->x(i,j)))
	{
		this->energy_loops->tb_stack->push_substr(tb_WL, i+1, j);
		pushed = true;
		//return;
	}
#endif // _TRANS_WL_5p_EXT_2_WL_

	if(!COMPARE(current_max, this->x(i,j)))
	{
		printf("Stochastic Traceback error in WL stoch energy traceback @ %s(%d)\n", __FILE__, __LINE__);
		exit(0);
	}
}

void t_WL::branchized_V_min_energy_tb(int i, int j)
{
if(_DUMP_WL_MESSAGES_)
	printf("Backtracking closed WL(%d, %d)\n", i, j);

	t_V* V = this->energy_loops->V;

	// Get dangling and unpaired nucleotide energies.
	double i_dangle_energy = this->energy_loops->thermo_pars->dangle_fp_energy(j,i+1,i);
	double j_dangle_energy = this->energy_loops->thermo_pars->dangle_tp_energy(j-1,i,j);
	//double ij_dangle_energy = MUL(this->energy_loops->thermo_pars->dangle_fp_energy(i+1,j-1,i), this->energy_loops->thermo_pars->dangle_tp_energy(i+1,j-1,j));
	double ij_dangle_energy = this->energy_loops->thermo_pars->mbl_mismatch_energy(j-1, i+1, i, j);
	double unpaired_nuc_in_MBL_energy = (this->energy_loops->thermo_pars->unpaired_nuc_in_MBL_penalty);
	double two_unpaired_nuc_in_MBL_energy = MUL(this->energy_loops->thermo_pars->unpaired_nuc_in_MBL_penalty, 
												this->energy_loops->thermo_pars->unpaired_nuc_in_MBL_penalty);
	double new_helix_penalty = (this->energy_loops->thermo_pars->per_helix_penalty);

	// Generate the random cumulative.
	double current_max = ZERO;
	bool pushed = false;
	double closed_WL_value = this->x_branchized(i,j);

#ifdef _TRANS_V_DANGLE_STACK_2_WL_branchized_
	// Choose minimum energy case.
	//this->x(i, j) = MUL(V->x(i,j), MUL(new_helix_penalty, this->energy_loops->thermo_pars->terminal_pair_penalty(i,j)));
	current_max = MAX_SUM(current_max, MUL(V->x(i,j), MUL(new_helix_penalty, this->energy_loops->thermo_pars->terminal_pair_penalty(i,j))));
	if(!pushed && COMPARE(current_max, closed_WL_value))
	{
		this->energy_loops->tb_stack->push_substr(tb_V, i, j);
		pushed = true;
		//return;
	}

	//this->x(i, j) = MAX_SUM(this->x(i, j), MUL5(V->x(i+1,j), i_dangle_energy, unpaired_nuc_in_MBL_energy, new_helix_penalty, this->energy_loops->thermo_pars->terminal_pair_penalty(i+1,j))); // 5' dangle.
	if(i+1 < j)
	{
		current_max = MAX_SUM(current_max, MUL5(V->x(i+1,j), i_dangle_energy, unpaired_nuc_in_MBL_energy, new_helix_penalty, this->energy_loops->thermo_pars->terminal_pair_penalty(i+1,j)));

		if(!this->energy_loops->folding_constraints->forbid_non_v_emission(i))
		{
			if(!pushed && COMPARE(current_max, closed_WL_value))
			{
				this->energy_loops->tb_stack->push_substr(tb_V, i+1, j);
				pushed = true;
				//return;
			}
		}

		//this->x(i, j) = MAX_SUM(this->x(i, j), MUL5(V->x(i,j-1), j_dangle_energy, unpaired_nuc_in_MBL_energy, new_helix_penalty, this->energy_loops->thermo_pars->terminal_pair_penalty(i,j-1))); // 3' dangle.
		current_max = MAX_SUM(current_max, MUL5(V->x(i,j-1), j_dangle_energy, unpaired_nuc_in_MBL_energy, new_helix_penalty, this->energy_loops->thermo_pars->terminal_pair_penalty(i,j-1)));
		if(!pushed && COMPARE(current_max, closed_WL_value))
		{
			if(!this->energy_loops->folding_constraints->forbid_non_v_emission(j))
			{
				this->energy_loops->tb_stack->push_substr(tb_V, i, j-1);
				pushed = true;
			}
		}
	}

	if(i+1 < j-1)
	{
		if(!this->energy_loops->folding_constraints->forbid_non_v_emission(i, j))
		{
			//this->x(i, j) = MAX_SUM(this->x(i, j), MUL5(V->x(i+1,j-1), ij_dangle_energy, two_unpaired_nuc_in_MBL_energy, new_helix_penalty, this->energy_loops->thermo_pars->terminal_pair_penalty(i+1,j-1)));
			current_max = MAX_SUM(current_max, MUL5(V->x(i+1,j-1), ij_dangle_energy, two_unpaired_nuc_in_MBL_energy, new_helix_penalty, this->energy_loops->thermo_pars->terminal_pair_penalty(i+1,j-1)));
			if(!pushed && COMPARE(current_max, closed_WL_value))
			{
				this->energy_loops->tb_stack->push_substr(tb_V, i+1, j-1);
				pushed = true;
				//return;
			}
		}
	}
#endif // _TRANS_V_DANGLE_STACK_2_WL_branchized_

	if(!pushed || !COMPARE(current_max, closed_WL_value))
	{
		printf("Traceback error in closed WL stoch energy traceback @ %s(%d)\n", __FILE__, __LINE__);
		exit(0);
	}
}

void t_WL::branchized_V_stoch_energy_tb(int i, int j)
{
if(_DUMP_WL_MESSAGES_)
	printf("Backtracking closed WL(%d, %d)\n", i, j);

	t_V* V = this->energy_loops->V;

	// Get dangling and unpaired nucleotide energies.
	double i_dangle_energy = this->energy_loops->thermo_pars->dangle_fp_energy(j,i+1,i);
	double j_dangle_energy = this->energy_loops->thermo_pars->dangle_tp_energy(j-1,i,j);
	//double ij_dangle_energy = MUL(this->energy_loops->thermo_pars->dangle_fp_energy(i+1,j-1,i), this->energy_loops->thermo_pars->dangle_tp_energy(i+1,j-1,j));
	double ij_dangle_energy = this->energy_loops->thermo_pars->mbl_mismatch_energy(j-1, i+1, i, j);
	double unpaired_nuc_in_MBL_energy = (this->energy_loops->thermo_pars->unpaired_nuc_in_MBL_penalty);
	double two_unpaired_nuc_in_MBL_energy = MUL(this->energy_loops->thermo_pars->unpaired_nuc_in_MBL_penalty, 
												this->energy_loops->thermo_pars->unpaired_nuc_in_MBL_penalty);
	double new_helix_penalty = (this->energy_loops->thermo_pars->per_helix_penalty);

#ifdef _TRANS_V_DANGLE_STACK_2_WL_branchized_
	// Generate the random cumulative.
	double random_cumulative = MUL(this->energy_loops->sampling_math->random_double_exc_0_inc_1(), this->x_branchized(i,j));
	double current_cumulative = ZERO;
	bool pushed = false;

	// Choose minimum energy case.
	//this->x(i, j) = MUL(V->x(i,j), MUL(new_helix_penalty, this->energy_loops->thermo_pars->terminal_pair_penalty(i,j)));
	current_cumulative = MAX_SUM(current_cumulative, MUL(V->x(i,j), MUL(new_helix_penalty, this->energy_loops->thermo_pars->terminal_pair_penalty(i,j))));
	if(!pushed && GEQ(current_cumulative, random_cumulative))
	{
		this->energy_loops->tb_stack->push_substr(tb_V, i, j);
		pushed = true;
		//return;
	}

	//this->x(i, j) = MAX_SUM(this->x(i, j), MUL5(V->x(i+1,j), i_dangle_energy, unpaired_nuc_in_MBL_energy, new_helix_penalty, this->energy_loops->thermo_pars->terminal_pair_penalty(i+1,j))); // 5' dangle.
	if(!this->energy_loops->folding_constraints->forbid_non_v_emission(i))
	{
		current_cumulative = MAX_SUM(current_cumulative, MUL5(V->x(i+1,j), i_dangle_energy, unpaired_nuc_in_MBL_energy, new_helix_penalty, this->energy_loops->thermo_pars->terminal_pair_penalty(i+1,j)));
		if(!pushed && GEQ(current_cumulative, random_cumulative))
		{
			this->energy_loops->tb_stack->push_substr(tb_V, i+1, j);
			this->energy_loops->stoch_energy_strs->add_fp_nuc_dangling_on_branch(i);
			pushed = true;
			//return;
		}
	}

	//this->x(i, j) = MAX_SUM(this->x(i, j), MUL5(V->x(i,j-1), j_dangle_energy, unpaired_nuc_in_MBL_energy, new_helix_penalty, this->energy_loops->thermo_pars->terminal_pair_penalty(i,j-1))); // 3' dangle.
	if(!this->energy_loops->folding_constraints->forbid_non_v_emission(j))
	{
		current_cumulative = MAX_SUM(current_cumulative, MUL5(V->x(i,j-1), j_dangle_energy, unpaired_nuc_in_MBL_energy, new_helix_penalty, this->energy_loops->thermo_pars->terminal_pair_penalty(i,j-1)));
		if(!pushed && GEQ(current_cumulative, random_cumulative))
		{
			this->energy_loops->tb_stack->push_substr(tb_V, i, j-1);
					this->energy_loops->stoch_energy_strs->add_tp_nuc_dangling_on_branch(j);
			pushed = true;
			//return;
		}
	}

	//this->x(i, j) = MAX_SUM(this->x(i, j), MUL5(V->x(i+1,j-1), ij_dangle_energy, two_unpaired_nuc_in_MBL_energy, new_helix_penalty, this->energy_loops->thermo_pars->terminal_pair_penalty(i+1,j-1)));
	if(!this->energy_loops->folding_constraints->forbid_non_v_emission(i, j))
	{
		current_cumulative = MAX_SUM(current_cumulative, MUL5(V->x(i+1,j-1), ij_dangle_energy, two_unpaired_nuc_in_MBL_energy, new_helix_penalty, this->energy_loops->thermo_pars->terminal_pair_penalty(i+1,j-1)));
		if(!pushed && GEQ(current_cumulative, random_cumulative))
		{
			this->energy_loops->tb_stack->push_substr(tb_V, i+1, j-1);
			this->energy_loops->stoch_energy_strs->add_mm_pair_on_branch(i, j);
			pushed = true;
			//return;
		}
	}

	if(!COMPARE(current_cumulative, this->x_branchized(i,j)))
	{
		printf("Stochastic Traceback error in closed WL stoch energy traceback @ %s(%d) %.15f, %.15f\n", __FILE__, __LINE__, current_cumulative, this->x_branchized(i,j));
		exit(0);
	}
#endif // _TRANS_V_DANGLE_STACK_2_WL_branchized_
}

void t_WL::stoch_energy_tb(int i, int j)
{
if(_DUMP_WL_MESSAGES_)
	printf("Backtracking WL(%d, %d)\n", i, j);

	t_V* V = this->energy_loops->V;

	double unpaired_nuc_in_MBL_energy = (this->energy_loops->thermo_pars->unpaired_nuc_in_MBL_penalty);

	// Generate the random cumulative.
	double random_cumulative = MUL(this->energy_loops->sampling_math->random_double_exc_0_inc_1(), this->x(i,j));
	double current_cumulative = ZERO;
	bool pushed = false;

#ifdef _TRANS_WL_branchized_2_WL_
	// Choose minimum energy case.
	//this->x(i, j) = MUL(V->x(i,j), MUL(new_helix_penalty, this->energy_loops->thermo_pars->terminal_pair_penalty(i,j)));
	current_cumulative = MAX_SUM(current_cumulative, this->x_branchized(i, j));
	if(!pushed && GEQ(current_cumulative, random_cumulative))
	{
		this->energy_loops->tb_stack->push_substr(tb_branchized_V, i, j);
		pushed = true;
		//return;
	}
#endif // _TRANS_WL_branchized_2_WL_

#ifdef _TRANS_WL_5p_EXT_2_WL_
	if(!this->energy_loops->folding_constraints->forbid_non_v_emission(i))
	{
		current_cumulative = MAX_SUM(current_cumulative, MUL(this->x(i+1,j), unpaired_nuc_in_MBL_energy));
		if(!pushed && GEQ(current_cumulative, random_cumulative))
		{
			this->energy_loops->tb_stack->push_substr(tb_WL, i+1, j);
			pushed = true;
		}
	}
#endif // _TRANS_WL_5p_EXT_WL_

	if(!pushed || !COMPARE(current_cumulative, this->x(i,j)))
	{
		printf("Stochastic Traceback error in WL stoch energy traceback @ %s(%d)\n", __FILE__, __LINE__);
		exit(0);
	}

	//printf("Backtracked WL(%d, %d)\n", i, j);
}
