# Supplementary material for: TurboFold: Iterative probabilistic estimation of secondary structures for multiple RNA sequences
Source: BMC Bioinformatics. 2011 Apr 20;12:108. doi: 10.1186/1471-2105-12-108 (PMC3120699; doi:10.1186/1471-2105-12-108)
Supplement: Additional file 2 — Zip file with TurboFold source code. Version of the TurboFold source code at time of publication of this paper. [file 1471-2105-12-108-S2.ZIP › TurboFold/lib/nnm_energy/thread/nnm_energy_loops_mt.cpp]

#include <stdio.h>
#include <stdarg.h>
#include <stdlib.h>
#include "../energy_loops.h"
#include "../v.h"
#include "../wl.h"
#include "../w.h"
#include "../wmbl.h"
#include "../wmb.h"
#include "../wcoax.h"
#include "../wout.h"
#include "../../structure/structure.h"
#include "../thermo_parameters.h"
#include "../../structure/folding_constraints.h"
#include "../../utils/file/utils.h"
#include "../../utils/console_ui/console_progress_bar.h"
#include "../nnm_math.h"
#include "../tb_stack.h"
#include "../min_energy_structure.h"
#include "../stoch_energy_structures.h"
#include "../cli.h"
#include "../array_io.h"
#include "../sampling_math.h"
#include "../nnm_energy_compilation_directives.h"

#include "../../utils/xmath/matrix/matrix.h"
#include "../coinc_info.h"
#include "../energy_array.h"

#include "../nnm_energy_paths.h"
#include "../../utils/rng/seed_manager.h"

#include "../../utils/xmath/xmath.h"

#include "../../utils/mutex/ansi_mutex.h"
#include "../../utils/ansi_thread/ansi_thread.h"
#include "energy_loop_thread.h"

extern bool _DUMP_ENERGY_LOOP_MESSAGES_;

double t_energy_loops::compute_external_loops_multithreaded()
{
	this->last_index_returned = false;

	// Do not erase this, following is important for correct indexing of external computations.
	this->cur_base_ext_index = 1;

	// Computation of Wout and Wout_ext are single threaded, for now.
	double unscaled_log_pf = ZERO;
	if(!this->cli->array_io_read)
	{
		// Compute the external Wout and compare partition function values from internal
		// and external computations.
		Wout->compute_ext();
		//unscaled_log_pf = log(Wout->x_ext(1)) - (this->rna_seq->numofbases * log(this->thermo_pars->scaling_per_nuc));
		unscaled_log_pf = log(Wout->x_ext(1));

if(_DUMP_ENERGY_LOOP_MESSAGES_)
		printf("External Partition function is %.20f\n", unscaled_log_pf);

if(_DUMP_ENERGY_LOOP_MESSAGES_)
		printf("Computing V dependencies on external arrays.\n");

		Wout->compute_ext_V_dependencies();
	}

	// Setup the threads: First thread is the main thread.
	printf("Initializing %d threads for external computations.\n", this->n_threads);
	this->energy_loop_threads = (t_energy_loop_thread**)malloc((this->n_threads) * sizeof(t_energy_loop_thread*));
	for(int i_thread = 0; i_thread < this->n_threads; i_thread++)
	{
		this->energy_loop_threads[i_thread] = new t_energy_loop_thread(this);
		this->energy_loop_threads[i_thread]->i = 0;
		this->energy_loop_threads[i_thread]->j = 0;
		this->energy_loop_threads[i_thread]->ij_dist = this->rna_seq->numofbases;

		printf("%d: %d\n", i_thread, this->energy_loop_threads[i_thread]);		
	}
	//getc(stdin);

	this->next_ij_dist = this->rna_seq->numofbases-1;
	this->next_i = 1;
	this->next_j = 1 + this->next_ij_dist;

	t_console_progress_bar* prog_bar = NULL;

if(_DUMP_ENERGY_LOOP_MESSAGES_)
	prog_bar = new t_console_progress_bar('>', true, this->rna_seq->numofbases);

//	// Does off diagonal computations.
//	for(int ij_dist = MIN_LOOP+1; ij_dist <= MIN(this->cli->n_max_separation, this->rna_seq->numofbases); ij_dist++)
//	{
//		// Update progress bar.
//
//if(_DUMP_ENERGY_LOOP_MESSAGES_)
//		prog_bar->update_bar(ij_dist);
//
//		// Go over the j indices and compute all ij_dist separated array entries.
//		for(this->cur_comp_j = ij_dist+1; this->cur_comp_j <= this->rna_seq->numofbases; this->cur_comp_j++)
//		{
//if(_DUMP_ENERGY_LOOP_MESSAGES_)
			//printf("Computing (%d, %d)\r", i, j);

	// Get the current indices.
	//printf("Before getting next indices.\n");
	this->get_next_ext_comp_indices_by_thread(this->energy_loop_threads[0]);
	this->cur_comp_i = this->energy_loop_threads[0]->i;
	this->cur_comp_j = this->energy_loop_threads[0]->j;
	this->cur_ij_dist = this->energy_loop_threads[0]->ij_dist;

	//printf("%d %d        \r", this->cur_comp_i, this->cur_comp_j);
	//printf("\n");

	//  Start other threads.
	for(int i_thread = 1; i_thread < this->n_threads; i_thread++)
	{		
		this->energy_loop_threads[i_thread]->run_external_energy_loops_thread();
	}

	//while(this->cur_comp_i != this->rna_seq->numofbases - MIN_LOOP || 
	//	this->cur_comp_j != this->rna_seq->numofbases)
	while(this->cur_comp_i != -1)
	{

#ifdef _LINEAR_NNM_COMPUTATIONS_
		//do
#endif // _LINEAR_NNM_COMPUTATIONS_
		{
			if( (this->cur_comp_j - this->cur_comp_i) > MIN_LOOP && (this->cur_comp_j - this->cur_comp_i) <= this->cli->n_max_separation) 
			{
				// WMB depends on WMBL and Wcoax.
				WMB->compute_ext_dependencies(this->cur_comp_i, this->cur_comp_j);	

				WMBL->compute_ext_dependencies(this->cur_comp_i, this->cur_comp_j);

				Wcoax->compute_ext_dependencies(this->cur_comp_i, this->cur_comp_j);

				// W depends on WL.
				W->compute_ext_dependencies(this->cur_comp_i, this->cur_comp_j);

				WL->compute_ext_dependencies(this->cur_comp_i, this->cur_comp_j);

				WL->compute_branchized_ext_dependencies(this->cur_comp_i, this->cur_comp_j);

				// WL depends on V, V should be computed before WL.
				V->compute_ext_dependencies(this->cur_comp_i, this->cur_comp_j);
			} // max separation check.
		}
#ifdef _LINEAR_NNM_COMPUTATIONS_
		// Recale, if necessary, and adjust the indices.
		this->external_multithreaded_arrays_out_of_bounds(this->cur_comp_i, this->cur_comp_j);
#endif // _LINEAR_NNM_COMPUTATIONS_

		//do
		while(1)
		{
			this->get_next_ext_comp_indices_by_thread(this->energy_loop_threads[0]);
			this->cur_comp_i = this->energy_loop_threads[0]->i;
			this->cur_comp_j = this->energy_loop_threads[0]->j;
			this->cur_ij_dist = this->energy_loop_threads[0]->ij_dist;
			//printf("Updating (%d, %d)%d\n", this->cur_comp_i, this->cur_comp_j, this->cur_ij_dist);

			if(this->cur_comp_i != 0)
			{
				break;
			}
			else
			{
				//printf("Thread %d waiting.\n", 0);
			}
		}
		//while(this->cur_comp_i == 0);
	} // ij loop.

	// Check other threads.
	for(int i = 1; i < this->n_threads; i++)
	{
		this->energy_loop_threads[i]->computation_thread->wait_thread();
		if(this->energy_loop_threads[i]->computation_thread->thread_state != THREAD_TERMINAL)
		{
			printf("One thread is not finished, yet after external loop computations @ %s(%d).\n", __FILE__, __LINE__);
			exit(0);
		}

		// This thread is finished, delete it.
		printf("deleting %d. thread\n", i);
		fflush(stdout);
		delete(this->energy_loop_threads[i]);
	}

	// Free the list of energy loop threads.
	free(this->energy_loop_threads);

if(_DUMP_ENERGY_LOOP_MESSAGES_)
{
	delete(prog_bar);
	printf("\n");
}

	return(unscaled_log_pf);
}


double t_energy_loops::compute_external_loops_off_diagonal_indexing()
{
	double unscaled_log_pf = ZERO;
	if(!this->cli->array_io_read)
	{
		// Compute the external Wout and compare partition function values from internal
		// and external computations.
		Wout->compute_ext();
		//unscaled_log_pf = log(Wout->x_ext(1)) - (this->rna_seq->numofbases * log(this->thermo_pars->scaling_per_nuc));
		unscaled_log_pf = log(Wout->x_ext(1));

if(_DUMP_ENERGY_LOOP_MESSAGES_)
		printf("External Partition function is %.20f\n", unscaled_log_pf);

if(_DUMP_ENERGY_LOOP_MESSAGES_)
		printf("Computing V dependencies on external arrays.\n");

		Wout->compute_ext_V_dependencies();
	}

	t_console_progress_bar* prog_bar = NULL;
if(_DUMP_ENERGY_LOOP_MESSAGES_)
	prog_bar = new t_console_progress_bar('<', true, this->rna_seq->numofbases);

	//for(int j = 1; !this->cli->array_io_read && j <= this->rna_seq->numofbases; j++)
	//for(int ij_dist = MIN_LOOP; ij_dist <= MIN(this->cli->n_max_separation, this->rna_seq->numofbases); ij_dist++)
	for(int ij_dist = MIN(this->cli->n_max_separation, this->rna_seq->numofbases); ij_dist >= MIN_LOOP; ij_dist--)
	{
		// Update progress bar.

if(_DUMP_ENERGY_LOOP_MESSAGES_)
		prog_bar->update_bar(ij_dist);

		// Go over the j indices and compute all ij_dist separated array entries.
		for(int j = ij_dist+1; j <= this->rna_seq->numofbases; j++)
		{
			int i = j - ij_dist;

if(_DUMP_ENERGY_LOOP_MESSAGES_)
			printf("Computing (%d, %d)\r", i, j);

			// Do a sanity check on the indices.
			if( i >= 1 && i <= this->rna_seq->numofbases &&
				j >= 1 && j <= this->rna_seq->numofbases)
			{
#ifdef _LINEAR_NNM_COMPUTATIONS_
				//do
#endif // _LINEAR_NNM_COMPUTATIONS_
				{
					if( (j - i) >= MIN_LOOP && (j - i) <= this->cli->n_max_separation) 
					{
						// WMB depends on WMBL and Wcoax.
						WMB->compute_ext_dependencies(i,j);	

						WMBL->compute_ext_dependencies(i,j);

						Wcoax->compute_ext_dependencies(i,j);

						// W depends on WL.
						W->compute_ext_dependencies(i,j);

						WL->compute_ext_dependencies(i,j);

						WL->compute_branchized_ext_dependencies(i,j);

						// WL depends on V, V should be computed before WL.
						V->compute_ext_dependencies(i,j);
					} // max separation check.
				}
#ifdef _LINEAR_NNM_COMPUTATIONS_
				while(this->external_off_diagonal_indexed_arrays_out_of_bounds(i,j));
#endif // _LINEAR_NNM_COMPUTATIONS_
			}
		} // j loop.
	} // i loop.

if(_DUMP_ENERGY_LOOP_MESSAGES_)
{
	delete(prog_bar);
	printf("\n");
}

	return(unscaled_log_pf);
}


double t_energy_loops::compute_internal_loops_multithreaded()
{
	this->last_index_returned = false;
	this->is_rescaling = false;

	// Setup the threads: First thread is the main thread.
	printf("Initializing %d threads for internal computations.\n", this->n_threads);
	this->energy_loop_threads = (t_energy_loop_thread**)malloc((this->n_threads) * sizeof(t_energy_loop_thread*));
	for(int i_thread = 0; i_thread < this->n_threads; i_thread++)
	{		
		this->energy_loop_threads[i_thread] = new t_energy_loop_thread(this);
		this->energy_loop_threads[i_thread]->i = 0;
		this->energy_loop_threads[i_thread]->j = 0;
		this->energy_loop_threads[i_thread]->ij_dist = 0;

		printf("%d: %d\n", i_thread, this->energy_loop_threads[i_thread]);		
	}
	//getc(stdin);

	this->next_ij_dist = MIN_LOOP;
	this->next_i = 1;
	this->next_j = 1 + MIN_LOOP;

	t_console_progress_bar* prog_bar = NULL;

if(_DUMP_ENERGY_LOOP_MESSAGES_)
	prog_bar = new t_console_progress_bar('>', true, this->rna_seq->numofbases);

//	// Does off diagonal computations.
//	for(int ij_dist = MIN_LOOP+1; ij_dist <= MIN(this->cli->n_max_separation, this->rna_seq->numofbases); ij_dist++)
//	{
//		// Update progress bar.
//
//if(_DUMP_ENERGY_LOOP_MESSAGES_)
//		prog_bar->update_bar(ij_dist);
//
//		// Go over the j indices and compute all ij_dist separated array entries.
//		for(this->cur_comp_j = ij_dist+1; this->cur_comp_j <= this->rna_seq->numofbases; this->cur_comp_j++)
//		{
//if(_DUMP_ENERGY_LOOP_MESSAGES_)
			//printf("Computing (%d, %d)\r", i, j);

	// Get the current indices.
	//printf("Before getting next indices.\n");
	this->get_next_int_comp_indices_by_thread(this->energy_loop_threads[0]);
	this->cur_comp_i = this->energy_loop_threads[0]->i;
	this->cur_comp_j = this->energy_loop_threads[0]->j;
	this->cur_ij_dist = this->energy_loop_threads[0]->ij_dist;

	//printf("%d %d        \r", this->cur_comp_i, this->cur_comp_j);
	//printf("\n");

	//  Start other threads.
	for(int i_thread = 1; i_thread < this->n_threads; i_thread++)
	{		
		this->energy_loop_threads[i_thread]->run_internal_energy_loops_thread();
	}


	//while(this->cur_comp_i != 1 || 
	//	this->cur_comp_j != this->rna_seq->numofbases)
	//{
	while(this->cur_comp_i != -1)
	{
		// Do a sanity check on the indices.
		if( this->cur_comp_i >= 1 && this->cur_comp_i <= this->rna_seq->numofbases &&
			this->cur_comp_j >= 1 && this->cur_comp_j <= this->rna_seq->numofbases)
		{
#ifdef _LINEAR_NNM_COMPUTATIONS_
			//do
#endif // _LINEAR_NNM_COMPUTATIONS_
			{
				// WL depends on V, V should be computed before WL.
				V->compute(this->cur_comp_i, this->cur_comp_j);

				WL->compute_branchized(this->cur_comp_i, this->cur_comp_j);
				WL->compute(this->cur_comp_i, this->cur_comp_j);

				// W depends on WL.
				W->compute(this->cur_comp_i, this->cur_comp_j);

				Wcoax->compute(this->cur_comp_i, this->cur_comp_j);
	
				WMBL->compute(this->cur_comp_i, this->cur_comp_j);

				// WMB depends on WMBL and Wcoax.
				WMB->compute(this->cur_comp_i, this->cur_comp_j);
			}
#ifdef _LINEAR_NNM_COMPUTATIONS_
			// This function does rescaling, if necessary and proper index adjustments.
			this->internal_multithreaded_arrays_out_of_bounds(this->cur_comp_i, this->cur_comp_j);
#endif // _LINEAR_NNM_COMPUTATIONS_
		}

		// Get the new indices.
		//printf("get_next_indices_by_thread\n");

		do
		{
			this->get_next_int_comp_indices_by_thread(this->energy_loop_threads[0]);
			this->cur_comp_i = this->energy_loop_threads[0]->i;
			this->cur_comp_j = this->energy_loop_threads[0]->j;
		}
		while(this->cur_comp_i == 0);

		//printf("%d %d        \n", this->cur_comp_i, this->cur_comp_j);
	} // ij loop.

	// Check other threads.
	for(int i = 1; i < this->n_threads; i++)
	{
		this->energy_loop_threads[i]->computation_thread->wait_thread();
		if(this->energy_loop_threads[i]->computation_thread->thread_state != THREAD_TERMINAL)
		{
			printf("One thread is not finished, yet after internal loop computations @ %s(%d).\n", __FILE__, __LINE__);
			exit(0);
		}
		// This thread is finished, delete it.
		delete(this->energy_loop_threads[i]);
	}

	// Free the list of energy loop threads.
	free(this->energy_loop_threads);

	double unscaled_log_pf = ZERO;
	if(!this->cli->array_io_read)
	{
		Wout->compute();		
	}

if(_DUMP_ENERGY_LOOP_MESSAGES_)
{
	delete(prog_bar);
	printf("\n");
}

	//unscaled_log_pf = log(Wout->x(this->rna_seq->numofbases)) - (this->rna_seq->numofbases * log(this->thermo_pars->scaling_per_nuc));
	unscaled_log_pf = log(Wout->x(this->rna_seq->numofbases));

//if(_DUMP_ENERGY_LOOP_MESSAGES_)
	printf("Internal Partition function is %.20f\n", unscaled_log_pf);

	return(unscaled_log_pf);
}

double t_energy_loops::compute_internal_loops_off_diagonal_indexing()
{
	// The main loops for energy minimization/pf. Note that if array reading is rquested, the loops are not
	// executed.
	t_console_progress_bar* prog_bar = NULL;

if(_DUMP_ENERGY_LOOP_MESSAGES_)
	prog_bar = new t_console_progress_bar('>', true, this->rna_seq->numofbases);

	//for(int j = 1; !this->cli->array_io_read && j <= this->rna_seq->numofbases; j++)
	for(int ij_dist = MIN_LOOP; ij_dist <= MIN(this->cli->n_max_separation, this->rna_seq->numofbases); ij_dist++)
	{
		// Update progress bar.

if(_DUMP_ENERGY_LOOP_MESSAGES_)
		prog_bar->update_bar(ij_dist);

		// Go over the j indices and compute all ij_dist separated array entries.
		for(int j = ij_dist+1; j <= this->rna_seq->numofbases; j++)
		{
			int i = j - ij_dist;
//if(_DUMP_ENERGY_LOOP_MESSAGES_)
			//printf("Computing (%d, %d)\r", i, j);

			// Do a sanity check on the indices.
			if( i >= 1 && i <= this->rna_seq->numofbases &&
				j >= 1 && j <= this->rna_seq->numofbases)
			{
#ifdef _LINEAR_NNM_COMPUTATIONS_
				do
#endif // _LINEAR_NNM_COMPUTATIONS_
				{
					// WL depends on V, V should be computed before WL.
					V->compute(i,j);

					WL->compute_branchized(i,j);
					WL->compute(i,j);

					// W depends on WL.
					W->compute(i,j);

					Wcoax->compute(i,j);
		
					WMBL->compute(i,j);

					// WMB depends on WMBL and Wcoax.
					WMB->compute(i,j);	
				}
#ifdef _LINEAR_NNM_COMPUTATIONS_
				while(this->internal_off_diagonal_indexed_arrays_out_of_bounds(i,j));
#endif // _LINEAR_NNM_COMPUTATIONS_
			}
		} // j loop.
	} // ij_dist loop.

	double unscaled_log_pf = ZERO;
	if(!this->cli->array_io_read)
	{
		Wout->compute();		
	}

if(_DUMP_ENERGY_LOOP_MESSAGES_)
{
	delete(prog_bar);
	printf("\n");
}

	//unscaled_log_pf = log(Wout->x(this->rna_seq->numofbases)) - (this->rna_seq->numofbases * log(this->thermo_pars->scaling_per_nuc));
	unscaled_log_pf = log(Wout->x(this->rna_seq->numofbases));

//if(_DUMP_ENERGY_LOOP_MESSAGES_)
	printf("Internal Partition function is %.20f\n", unscaled_log_pf);

	return(unscaled_log_pf);
}

void t_energy_loops::get_next_int_comp_indices_by_thread(t_energy_loop_thread* _energy_loop_thread)
{
	// Go to critical section.
	this->index_mutex->lock_mutex();

	if(this->last_index_returned)
	{
		// Signal the thread that computations are finished.
		_energy_loop_thread->i = -1;

		//Release the mutex.
		this->index_mutex->release_mutex();
		return;
	}

	// Go over all the threads and check if any thread is computing indices that are conflicting with next indices.=
	for(int i_thread = 0; i_thread < this->n_threads; i_thread++)
	{
		// Make sure that check is not done for same thread.
		if(this->energy_loop_threads[i_thread] != _energy_loop_thread)
		{
			// If the currently checked thread is pending, i.e. i==0, then this does not stop from candidate thread to move on.
			bool current_thread_pending = this->energy_loop_threads[i_thread]->i == 0;

			bool current_thread_indices_conflicts = ((this->energy_loop_threads[i_thread]->i >= this->next_i) && 
													(this->next_j >= (this->energy_loop_threads[i_thread]->j)));

			// If the indices are not conflicting, that is, if they are knotted or separated can continue. In the case that one pair is accessible
			// from the other pair, the indices are conflicting and next indices cannot be computed, yet.
			if(current_thread_pending || 
				!current_thread_indices_conflicts)
			{
			}
			else
			{
				// Does not have to wait until the end of the loop, can return here.
				// Release the mutex.
				//printf("thread(%d): Conflicting indices: (%d, %d), (%d, %d)\n", _energy_loop_thread, 
				//																this->energy_loop_threads[i_thread]->i, 
				//																this->energy_loop_threads[i_thread]->j,
				//																this->next_i, this->next_j);

				// Signal the thread to wait.
				_energy_loop_thread->i = 0;

				// Be careful where the mutex is released.
				this->index_mutex->release_mutex();
				return;
			}
		} 
	} // i_thread loop.

	// This thread is ready to move to the new diagonal computation, set the indices to new indices and return.
	_energy_loop_thread->j = this->next_j;
	_energy_loop_thread->i = this->next_i;
	_energy_loop_thread->ij_dist = this->next_ij_dist;

	//printf("thread(%d): %d %d\n", _energy_loop_thread, _energy_loop_thread->i, _energy_loop_thread->j);

	// Update next indices.
	this->update_next_int_comp_indices();

	// Release the mutex.
	this->index_mutex->release_mutex();
}

void t_energy_loops::update_next_int_comp_indices()
{
	// Update next_j to point to the next computation index.
	if(this->next_j < this->rna_seq->numofbases)
	{
		this->next_j++;
		this->next_i++;
	}
	else if(this->next_j == this->rna_seq->numofbases)
	{
		if(this->next_ij_dist < this->rna_seq->numofbases-1)
		{
			this->next_ij_dist++;

			this->next_i = 1;
			this->next_j = this->next_ij_dist + 1;
		}
		else if(this->next_ij_dist == this->rna_seq->numofbases-1)
		{
			//printf("thread(%d): Finished internal\n", _energy_loop_thread);
			this->last_index_returned = true;
		}
	}
}

void t_energy_loops::get_next_ext_comp_indices_by_thread(t_energy_loop_thread* _energy_loop_thread)
{
	// Go to critical section.
	this->index_mutex->lock_mutex();

	if(this->last_index_returned)
	{
		// Signal the thread that computations are finished.
		_energy_loop_thread->i = -1;

		//Release the mutex.
		this->index_mutex->release_mutex();
		return;
	}

	// Go over all the threads and check if any thread is computing indices that are conflicting with next indices.=
	for(int i_thread = 0; i_thread < this->n_threads; i_thread++)
	{
		// Make sure that check is not done for same thread.
		if(this->energy_loop_threads[i_thread] != _energy_loop_thread)
		{
			// If the currently checked thread is pending, i.e. i==0, then this does not stop from candidate thread to move on.
			bool current_thread_pending = this->energy_loop_threads[i_thread]->i == 0;

			// The conflict check for external computations is that windows overlap.
			bool current_thread_indices_compatible = ((this->energy_loop_threads[i_thread]->i >= this->next_j) ||
													 (this->next_i >= (this->energy_loop_threads[i_thread]->j)));

			// If the indices are not conflicting, that is, if they are knotted or separated can continue. In the case that one pair is accessible
			// from the other pair, the indices are conflicting and next indices cannot be computed, yet.
			if(current_thread_pending || 
				current_thread_indices_compatible)
			{
			}
			else
			{
				// Does not have to wait until the end of the loop, can return here.
				// Release the mutex.
				//printf("thread(%d): Conflicting indices: (%d, %d), (%d, %d)\n", _energy_loop_thread, 
				//																this->energy_loop_threads[i_thread]->i, 
				//																this->energy_loop_threads[i_thread]->j,
				//																this->next_i, this->next_j);

				// Signal the thread to wait.
				_energy_loop_thread->i = 0;

				// Be careful where the mutex is released.
				this->index_mutex->release_mutex();
				return;
			}
		} 
	} // i_thread loop.

	// This thread is ready to move to the new diagonal computation, set the indices to new indices and return.
	_energy_loop_thread->j = this->next_j;
	_energy_loop_thread->i = this->next_i;
	_energy_loop_thread->ij_dist = this->next_ij_dist;

	//printf("thread(%d): %d %d\n", _energy_loop_thread, _energy_loop_thread->i, _energy_loop_thread->j);
	//fflush(stdout);

	// Update next indices.
	this->update_next_ext_comp_indices();

	// Release the mutex.
	this->index_mutex->release_mutex();
}

void t_energy_loops::update_next_ext_comp_indices()
{
	//printf("Starting %d, %d, %d\n", this->next_i, this->next_j, this->next_ij_dist);

	// Update next_j to point to the next computation index.
	if(this->next_j + this->next_ij_dist <= this->rna_seq->numofbases)
	{
		this->next_j += this->next_ij_dist;
		this->next_i += this->next_ij_dist;
	}
	else
	{
		// Get the next base index for this external indexing: this->next_i % this->next_ij_dist.
		//int cur_base_ext_index = this->next_i % this->next_ij_dist;

		// Check if it is time to update next_ij_dist.
		// First check is for ensuring to not do same updates, second check is for
		// ensuring to not go out of bounds.
		if(this->cur_base_ext_index+1 <= this->next_ij_dist &&
			((this->cur_base_ext_index + 1 + this->next_ij_dist) <= this->rna_seq->numofbases))
		{
			cur_base_ext_index++;
			this->next_i = cur_base_ext_index;
			this->next_j = cur_base_ext_index + this->next_ij_dist;			
		}
		// Set the next indices to the beginning of a new diagonal.
		else if(this->next_ij_dist > MIN_LOOP)
		{
			this->next_ij_dist--;

			this->cur_base_ext_index = 1;
			this->next_i = 1;
			this->next_j = this->next_ij_dist + 1;
		}
		else if(this->next_ij_dist == MIN_LOOP)
		{
			//printf("thread(%d): Finished external\n", _energy_loop_thread);
			this->last_index_returned = true;
		}
	}

	//printf("Updated %d, %d, %d\n", this->next_i, this->next_j, this->next_ij_dist);
	//fflush(stdout);
}
