# Supplementary material for: TurboFold: Iterative probabilistic estimation of secondary structures for multiple RNA sequences
Source: BMC Bioinformatics. 2011 Apr 20;12:108. doi: 10.1186/1471-2105-12-108 (PMC3120699; doi:10.1186/1471-2105-12-108)
Supplement: Additional file 2 — Zip file with TurboFold source code. Version of the TurboFold source code at time of publication of this paper. [file 1471-2105-12-108-S2.ZIP › TurboFold/lib/nnm_energy/thread/energy_loop_thread.h]

#ifndef _ENERGY_LOOP_THREAD_
#define _ENERGY_LOOP_THREAD_

class t_energy_loops;
class t_ansi_thread;

/*
The thread class that encapsulates the energy computations that can be handled by multiple threads.
*/
class t_energy_loop_thread
{
public:
	t_energy_loop_thread(t_energy_loops* _energy_loops);
	~t_energy_loop_thread();

	int i; 
	int j; 
	int ij_dist;

	t_energy_loops* energy_loops;

	// These are the functions that spawn the threads. For each computation, add the threading function and 
	// the calling function. Inspired from t_mt_class class under multithread application.
	void run_internal_energy_loops_thread();
	void run_external_energy_loops_thread();
	void run_Wout_ext_computation_thread();

	// These are the functions for computing internal and external partition functions in parallel.
	// These functions are threaded.
	static void* compute_internal_energy_loops_off_diagonal_indexing(void* _thread_arg);
	static void* compute_external_energy_loops_off_diagonal_indexing(void* _thread_arg);
	static void* compute_Wout_ext(void* _thread_arg);

	t_ansi_thread* computation_thread;

	// Wout computation can also be parallelized, this is not implemented, yet.

	// Request the computation index from t_energy_loops object: This function implements the critical 
	// section that controls which index positions are computed by the current thread.
	void request_computation_index(int& i, int& j);
};

#endif // _ENERGY_LOOP_THREAD_
