# Supplementary material for: TurboFold: Iterative probabilistic estimation of secondary structures for multiple RNA sequences
Source: BMC Bioinformatics. 2011 Apr 20;12:108. doi: 10.1186/1471-2105-12-108 (PMC3120699; doi:10.1186/1471-2105-12-108)
Supplement: Additional file 2 — Zip file with TurboFold source code. Version of the TurboFold source code at time of publication of this paper. [file 1471-2105-12-108-S2.ZIP › TurboFold/lib/nnm_energy/thread/energy_loop_thread.cpp]

#include "energy_loop_thread.h"
#include "../../utils/ansi_thread/ansi_thread.h"
#include "../../structure/structure.h"
#include "../nnm_energy_compilation_directives.h"
#include "../energy_loops.h"
#include "../v.h"
#include "../wl.h"
#include "../w.h"
#include "../wmbl.h"
#include "../wmb.h"
#include "../wcoax.h"
#include "../wout.h"
#include <stdio.h>
#include <stdlib.h>

t_energy_loop_thread::t_energy_loop_thread(t_energy_loops* _energy_loops)
{
	this->energy_loops = _energy_loops;
	this->computation_thread = NULL;
}

t_energy_loop_thread::~t_energy_loop_thread()
{
	if(this->computation_thread != NULL)
	{
		delete(this->computation_thread);
	}
}

void t_energy_loop_thread::request_computation_index(int& i, int& j)
{
	// Request the indices from t_energy_loops object.
}

void t_energy_loop_thread::run_internal_energy_loops_thread()
{
	this->computation_thread = new t_ansi_thread(t_energy_loop_thread::compute_internal_energy_loops_off_diagonal_indexing, this);
	if(computation_thread->run_thread())
	{
		printf("Started internal loop computing thread!\n");

		// Wait for the thread to finish its work, this is a blocking call, must not call this here.
		//internal_energy_loops_thread->wait_thread();
	}
	else
	{
		printf("Could not start internal loop computing thread.\n");
	}
}

void t_energy_loop_thread::run_Wout_ext_computation_thread()
{
	this->computation_thread = new t_ansi_thread(t_energy_loop_thread::compute_Wout_ext, this);
	if(computation_thread->run_thread())
	{
		printf("Started Wout[ext] loop computing thread!\n");

		// Wait for the thread to finish its work, this is a blocking call, must not call this here.
		//computation_thread->wait_thread();
	}
	else
	{
		printf("Could not start Wout[ext] loop computing thread.\n");
	}
}

void t_energy_loop_thread::run_external_energy_loops_thread()
{
	this->computation_thread = new t_ansi_thread(t_energy_loop_thread::compute_external_energy_loops_off_diagonal_indexing, this);
	if(computation_thread->run_thread())
	{
		printf("Started external loop computing thread!\n");

		// Wait for the thread to finish its work, this is a blocking call, must not call this here.
		//external_energy_loops_thread->wait_thread();
	}
	else
	{
		printf("Could not start external loop computing thread.\n");
	}
}

void* t_energy_loop_thread::compute_Wout_ext(void* _thread_arg)
{
	t_energy_loop_thread* energy_loop_thread = (t_energy_loop_thread*)_thread_arg;
	t_energy_loops* energy_loops = energy_loop_thread->energy_loops;

	// Call the Wout computation.
	energy_loops->Wout->compute_ext();

	// Set the thread state to terminal.
	energy_loop_thread->computation_thread->thread_state = THREAD_TERMINAL;

	return(NULL);
}

void* t_energy_loop_thread::compute_internal_energy_loops_off_diagonal_indexing(void* _thread_arg)
{
	t_energy_loop_thread* energy_loop_thread = (t_energy_loop_thread*)_thread_arg;
	t_energy_loops* energy_loops = energy_loop_thread->energy_loops;

	// Get the current indices, this is the place where the 
	energy_loops->get_next_int_comp_indices_by_thread(energy_loop_thread);

	//while(energy_loop_thread->i != 1 ||
	//	energy_loop_thread->j != energy_loops->rna_seq->numofbases)
	while(energy_loop_thread->i != -1)
	{
		energy_loop_thread->i = energy_loop_thread->j - energy_loop_thread->ij_dist;

		// Do a sanity check on the indices.
		if( energy_loop_thread->i >= 1 && energy_loop_thread->i <= energy_loops->rna_seq->numofbases &&
			energy_loop_thread->j >= 1 && energy_loop_thread->j <= energy_loops->rna_seq->numofbases)
		{
#ifdef _LINEAR_NNM_COMPUTATIONS_
			do
#endif // _LINEAR_NNM_COMPUTATIONS_
			{
				// WL depends on V, V should be computed before WL.
				energy_loops->V->compute(energy_loop_thread->i, energy_loop_thread->j);

				energy_loops->WL->compute_branchized(energy_loop_thread->i, energy_loop_thread->j);
				energy_loops->WL->compute(energy_loop_thread->i, energy_loop_thread->j);

				// W depends on WL.
				energy_loops->W->compute(energy_loop_thread->i, energy_loop_thread->j);

				energy_loops->Wcoax->compute(energy_loop_thread->i, energy_loop_thread->j);
	
				energy_loops->WMBL->compute(energy_loop_thread->i, energy_loop_thread->j);

				// WMB depends on WMBL and Wcoax.
				energy_loops->WMB->compute(energy_loop_thread->i, energy_loop_thread->j);
			}
#ifdef _LINEAR_NNM_COMPUTATIONS_
			while(energy_loops->internal_off_diagonal_indexed_arrays_out_of_bounds(energy_loop_thread->i, energy_loop_thread->j));
#endif // _LINEAR_NNM_COMPUTATIONS_
		}

		// Get the new indices, this may make the thread wait, energy_loops signals that this thread has to 
		// wait by setting i to 0. In that case thread goes into this infinite loop.
		do
		{
			energy_loops->get_next_int_comp_indices_by_thread(energy_loop_thread);
		}
		while(energy_loop_thread->i == 0);
		
	} // ij loop.

	energy_loop_thread->computation_thread->thread_state = THREAD_TERMINAL;

	return(NULL);
}

void* t_energy_loop_thread::compute_external_energy_loops_off_diagonal_indexing(void* _thread_arg)
{
	t_energy_loop_thread* energy_loop_thread = (t_energy_loop_thread*)_thread_arg;
	t_energy_loops* energy_loops = energy_loop_thread->energy_loops;

	// Get the current indices, this is the place where the 
	energy_loops->get_next_ext_comp_indices_by_thread(energy_loop_thread);

	//while(energy_loop_thread->i != energy_loops->rna_seq->numofbases - MIN_LOOP ||
	//	energy_loop_thread->j != energy_loops->rna_seq->numofbases)
	while(energy_loop_thread->i != -1)
	{
		energy_loop_thread->i = energy_loop_thread->j - energy_loop_thread->ij_dist;

		// Do a sanity check on the indices.
		if( energy_loop_thread->i >= 1 && energy_loop_thread->i <= energy_loops->rna_seq->numofbases &&
			energy_loop_thread->j >= 1 && energy_loop_thread->j <= energy_loops->rna_seq->numofbases)
		{
#ifdef _LINEAR_NNM_COMPUTATIONS_
			//do
#endif // _LINEAR_NNM_COMPUTATIONS_
			{
				// WMB depends on WMBL and Wcoax.
				energy_loops->WMB->compute_ext_dependencies(energy_loop_thread->i, energy_loop_thread->j);

				energy_loops->WMBL->compute_ext_dependencies(energy_loop_thread->i, energy_loop_thread->j);

				energy_loops->Wcoax->compute_ext_dependencies(energy_loop_thread->i, energy_loop_thread->j);

				// W depends on WL.
				energy_loops->W->compute_ext_dependencies(energy_loop_thread->i, energy_loop_thread->j);

				energy_loops->WL->compute_ext_dependencies(energy_loop_thread->i, energy_loop_thread->j);

				energy_loops->WL->compute_branchized_ext_dependencies(energy_loop_thread->i, energy_loop_thread->j);

				// WL depends on V, V should be computed before WL.
				energy_loops->V->compute_ext_dependencies(energy_loop_thread->i, energy_loop_thread->j);
			}
#ifdef _LINEAR_NNM_COMPUTATIONS_
			while(energy_loops->external_off_diagonal_indexed_arrays_out_of_bounds(energy_loop_thread->i, energy_loop_thread->j));
#endif // _LINEAR_NNM_COMPUTATIONS_
		}

		// This is the next ij distance that is going to be assigned to this thread, if it is beyond the limits, that means that
		// computations are finished, either by this thread or by another thread.

		// Get the new indices, this may make the thread wait, energy_loops signals that this thread has to 
		// wait by setting i to 0. In that case thread goes into this infinite loop.
		//do
		//{
		//	energy_loops->get_next_ext_comp_indices_by_thread(energy_loop_thread);
		//}
		//while(energy_loop_thread->i == 0);

		while(1)
		{
			energy_loops->get_next_ext_comp_indices_by_thread(energy_loop_thread);

			if(energy_loop_thread->i != 0)
			{
				break;
			}
			else
			{
				//printf("Thread %d waiting.\n", (int)(energy_loop_thread));
			}
		}
		
	} // ij loop.

	energy_loop_thread->computation_thread->thread_state = THREAD_TERMINAL;

	printf("\nFinishing the thread!\n");

	return(NULL);
}
