# Supplementary material for: TurboFold: Iterative probabilistic estimation of secondary structures for multiple RNA sequences
Source: BMC Bioinformatics. 2011 Apr 20;12:108. doi: 10.1186/1471-2105-12-108 (PMC3120699; doi:10.1186/1471-2105-12-108)
Supplement: Additional file 2 — Zip file with TurboFold source code. Version of the TurboFold source code at time of publication of this paper. [file 1471-2105-12-108-S2.ZIP › TurboFold/lib/mea/mea_array.h]

#ifndef __MEA_ARRAY__
#define __MEA_ARRAY__

class t_mea_array
{
public:
	t_mea_array(int n_res);
	~t_mea_array();

	int n_res;

	double** score_array; // The MEA or pfunction scores.
	double** log_multiplicity; // Multiplicity is required to compute partition function. This is kept in log domain.

	double& x(int i, int j);
	double& x_multiplicity(int i, int j);
};

#endif // __MEA_ARRAY__
