# Supplementary material for: TurboFold: Iterative probabilistic estimation of secondary structures for multiple RNA sequences
Source: BMC Bioinformatics. 2011 Apr 20;12:108. doi: 10.1186/1471-2105-12-108 (PMC3120699; doi:10.1186/1471-2105-12-108)
Supplement: Additional file 2 — Zip file with TurboFold source code. Version of the TurboFold source code at time of publication of this paper. [file 1471-2105-12-108-S2.ZIP › TurboFold/lib/mea/mea_compilation_directives.h]

#ifndef _MEA_COMPILATION_DIRECTIVES_
#define _MEA_COMPILATION_DIRECTIVES_

// to V
#define _TRANS_SS_2_V_
#define _TRANS_W_2_V_
#define _TRANS_WMB_2_V_

// to WL
#define _TRANS_V_2_WL_
#define _TRANS_WL_2_WL_

// to W
#define _TRANS_WL_2_W_
#define _TRANS_W_2_W_

// to WMBL
#define _TRANS_WL_CONC_WL_2_WMBL_
#define _TRANS_WL_CONC_WMBL_2_WMBL_

// to WMB
#define _TRANS_WMBL_2_WMB_
#define _TRANS_WMB_2_WMB_

#endif // _MEA_COMPILATION_DIRECTIVES_
