# Supplementary material for: TurboFold: Iterative probabilistic estimation of secondary structures for multiple RNA sequences
Source: BMC Bioinformatics. 2011 Apr 20;12:108. doi: 10.1186/1471-2105-12-108 (PMC3120699; doi:10.1186/1471-2105-12-108)
Supplement: Additional file 2 — Zip file with TurboFold source code. Version of the TurboFold source code at time of publication of this paper. [file 1471-2105-12-108-S2.ZIP › TurboFold/lib/mea/mea_loops.cpp]

#include <stdio.h>
#include <stdlib.h>
#include "mea_loops.h"
#include "../utils/xmath/matrix/matrix.h"
#include "../structure/structure.h"
#include "../structure/folding_constraints.h"
#include "../nnm_energy/tb_stack.h"
#include "mea_math.h"
#include "mea_array.h"
#include "../utils/file/utils.h"
#include "../utils/xmath/xmath.h"
#include "mea_compilation_directives.h"

int t_mea_loops::pairability[5][5] = {	{ 0, 0, 0, 0, 0 },  // -
									{ 0, 0, 0, 0, 1 },  // A
									{ 0, 0, 0, 1, 0 },  // C
									{ 0, 0, 1, 0, 1 },  // G
									{ 0, 1, 0, 1, 0 }}; // U

bool _DUMP_MEA_LOOPS_MESSAGES_ = false;

t_mea_loops::t_mea_loops(t_structure* _rna_seq)
{
	this->init_set_obj();

	this->rna_seq = new t_structure(_rna_seq);
}

t_mea_loops::t_mea_loops(char* _seq_fp)
{
	this->init_set_obj();

	this->rna_seq = new t_structure(_seq_fp);	
}

// Initializes the MEA loops with a pseudo-sequence.
t_mea_loops::t_mea_loops(t_matrix* _pairing_scores, t_matrix* _unpairing_scores)
{
	this->init_set_obj();

	this->pairing_scores = new t_matrix(_pairing_scores);
	this->unpairing_scores = new t_matrix(_unpairing_scores);
}

void t_mea_loops::init_set_obj()
{
	this->rna_seq = NULL;

	// Run partition function and utilize the base pairing probabilities to compute scores.
	this->pairing_scores = NULL;
	this->unpairing_scores = NULL;

	this->MAX_SUM = NULL;
	this->BT_OP = NULL;

	this->mea_tb_stack = NULL;	

#ifdef _LOG_MEA_COMPUTATIONS_
	this->xmath = new t_xmath(MATH_MOD_LOG);
#else
	this->xmath = new t_xmath(MATH_MOD_LIN);
#endif
}

void t_mea_loops::set_scores(t_matrix* _pairing_scores, t_matrix* _unpairing_scores)
{
	if(this->pairing_scores != NULL)
	{
		if(this->pairing_scores->width != _pairing_scores->width ||
			this->pairing_scores->height != _pairing_scores->height)
		{
			printf("Cannot replace pairing scores of size %dx%d with current size %dx%d %d @ %s(%d)\n", 
					this->pairing_scores->width, this->pairing_scores->height, 
					_pairing_scores->width, _pairing_scores->height,
					__FILE__, __LINE__);
			exit(0);
		}
		
		delete(this->pairing_scores);
		delete(this->unpairing_scores);
	}

	// Do a sanity check for consistency of matrix size and length of sequence if it exists.
	if(this->rna_seq != NULL)
	{
		if(this->rna_seq->numofbases != _pairing_scores->width ||
			this->rna_seq->numofbases != _pairing_scores->height)
		{
			printf("Cannot set %dx%d base pairing matrices for sequence of length %d @ %s(%d).", 
					this->pairing_scores->width, this->pairing_scores->height, 
					this->rna_seq->numofbases, 
					__FILE__, __LINE__);
			exit(0);
		}
	}

	// Can replace now.
	printf("Replacing scores with new ones.\n");
	this->pairing_scores = new t_matrix(_pairing_scores);
	this->unpairing_scores = new t_matrix(_unpairing_scores);
}

void t_mea_loops::set_sequence(t_structure* _rna_seq)
{
	if(this->rna_seq != NULL)
	{
		printf("Cannot reset the RNA sequence @ %s(%d).\n", __FILE__, __LINE__);
		exit(0);
	}

	// If the scores are set, check for consistency of sizes.
	if(this->pairing_scores != NULL)
	{
		if(this->pairing_scores->width != _rna_seq->numofbases ||
			this->pairing_scores->height != _rna_seq->numofbases)
		{
			printf("Cannot set the sequence of length of %d with existing pairing matrix of size %dx%d @ %s(%d)\n", 
					_rna_seq->numofbases,
					this->pairing_scores->width, this->pairing_scores->height, 
					__FILE__, __LINE__);
			exit(0);
		}
	}

	// Can set now.
	this->rna_seq = _rna_seq;
}

void t_mea_loops::check_scores()
{
	for(int i = 1; i <= this->unpairing_scores->width; i++)
	{
		//if(COMPARE(CONVERT_FROM_LIN(this->unpairing_scores->x(1, i)), ZERO))
		if(this->unpairing_scores->x(1, i) < pow(10, -14.0f))
		{
			this->unpairing_scores->x(1, i) = 0.0f;
		}
		else
		{
if(_DUMP_MEA_LOOPS_MESSAGES_)
			printf("not fixing %d: %lf(%.15f)\n", i, this->unpairing_scores->x(1, i),
				CONVERT_FROM_LIN(this->unpairing_scores->x(1, i)));
		}
	}
}

double t_mea_loops::pp_score(int i, int j)
{
	double cur_lin_pp_score = ((this->gamma + this->gamma) * this->pairing_scores->x(i,j));
	return(CONVERT_FROM_LIN(cur_lin_pp_score));
}

double t_mea_loops::up_score(int i)
{
	return(CONVERT_FROM_LIN(this->unpairing_scores->x(1, i)));
}

t_mea_loops::~t_mea_loops()
{
	// Free the arrays, if they exist.
	this->delete_arrays();

	if(this->pairing_scores)
	{
		delete(this->pairing_scores);
		delete(this->unpairing_scores);
	}
}

// Main function that calls internal/external/backtracking computations.
void t_mea_loops::compute_mea_loops(char _mode, double _gamma)
{
	//this->check_scores();

if(_DUMP_MEA_LOOPS_MESSAGES_)
{
	this->unpairing_scores->dump_matrix("unp.txt");
	this->pairing_scores->dump_matrix("pp.txt");
}

	if(this->pairing_scores == NULL ||
		this->unpairing_scores == NULL)
	{
		printf("Must load the pairing AND/OR unpairing scores before computing MEA loops.\n");
		exit(0);
	}

if(_DUMP_MEA_LOOPS_MESSAGES_)
	printf("MEA Gamma: %lf\n", _gamma);

	// Set operators.
	this->mode = _mode;
	this->gamma = _gamma;

	if(this->mode == MEA_MODE)
	{
		this->MAX_SUM = xmath->max;
		this->BT_OP = xmath->compare;
	}
	else if(this->mode == PF_MODE)
	{
		this->MAX_SUM = xmath->sum;
		this->BT_OP = xmath->geq;
	}

	// Dump a summation to make sure domain is correct.
if(_DUMP_MEA_LOOPS_MESSAGES_)
	printf("MAX_SUM[MEA_LIB](5.0, 3.0) = %f\n", MAX_SUM(5.0, 3.0));

	// Allocate arrays.
	this->mallocate_arrays();

	this->compute_int_mea_loops();

	if(this->mode == MEA_MODE)
	{
		// backtrack structure.
		this->backtrack_mea_loops();

		// Buffer overflow attack point:
		char mea_str_fp[1000];
		if(this->rna_seq != NULL)
		{
			sprintf(mea_str_fp, "min_energy_strs/%s_min_energy.ct", this->rna_seq->ctlabel);
		}
		else
		{
			sprintf(mea_str_fp, "mea_str.ct");
		}
		
		FILE* f_mea_str = open_f(mea_str_fp, "w");

		// Write the ct header.
		if(this->rna_seq != NULL)
		{
			fprintf(f_mea_str, "%d %lf %s\n", this->rna_seq->numofbases, this->pf_mea->x(1, this->rna_seq->numofbases), this->rna_seq->ctlabel);
		}
		else
		{
			fprintf(f_mea_str, "%d mea_str\n", this->v->n_res);
		}

		// Write pairing information.
		for(int i_nuc = 1; i_nuc <= this->v->n_res; i_nuc++)
		{
			if(this->rna_seq != NULL)
			{
				fprintf(f_mea_str, "%d %c\t%d\t%d\t%d\t%d\n", i_nuc, this->rna_seq->nucs[i_nuc], i_nuc-1, i_nuc+1, this->mea_bps[i_nuc], i_nuc);
			}
			else
			{
				fprintf(f_mea_str, "%d N\t%d\t%d\t%d\t%d\n", i_nuc, i_nuc-1, i_nuc+1, this->mea_bps[i_nuc], i_nuc);
			}
		}
	}
	else if(this->mode == PF_MODE)
	{
		this->compute_ext_mea_loops();

		printf("PF: \nDirect:%.5f\nIndirect: %.5f + %.5f = %.5f\n", this->pf_mea->x(1, this->v->n_res), 
																	this->w->x(1, this->v->n_res), this->wmb->x(1, this->v->n_res),
																	SUM(this->w->x(1, this->v->n_res), this->wmb->x(1, this->v->n_res)));

		// Compute base pairing probabilities.
		printf("Computing MEA base pairing probabilities.\n");
		FILE* f_pp = fopen("mea_pp.txt", "w");
		for(int i = 1; i <= this->v->n_res; i++)
		{
			for(int j = 1; j <= this->v->n_res; j++)
			{
				if(j > i)
				{
					double v_cont = SUM(MUL(this->v->x(i,j), this->ext_v->x_multiplicity(i,j)),
											MUL(this->ext_v->x(i,j), this->v->x_multiplicity(i,j)));

					double current_pp = DIV(v_cont, this->pf_mea->x(1, this->v->n_res));

					if(current_pp > CONVERT_FROM_LIN(1.0f))
					{
						printf("MEA_pp(%d, %d), %.5f is greater than 1.0\n", i, j, current_pp);
						getc(stdin);
					}

					fprintf(f_pp, "%.5f ", CONVERT_TO_LIN(current_pp));
				}
				else
				{
					double v_cont = SUM(MUL(this->v->x(j,i), this->ext_v->x_multiplicity(j,i)),
											MUL(this->ext_v->x(j,i), this->v->x_multiplicity(j,i)));

					double current_pp = DIV(v_cont, this->pf_mea->x(1, this->v->n_res));
					fprintf(f_pp, "%.5f ", CONVERT_TO_LIN(current_pp));
				}
			} // j loop.
			fprintf(f_pp, "\n");
		} // i loop
		fclose(f_pp);
	}

	// Does not free array memory any more since some programs make use of the array scores.
	//this->delete_arrays();
}

void t_mea_loops::compute_pf_mea(int i, int j, bool bt)
{
	double current_cumulative = ZERO;
	double random_cumulative = ZERO;
	double current_cumulative_mul = ZERO;
	bool pushed = false;

	if(bt)
	{
		if(this->mode == MEA_MODE)
		{
			random_cumulative = this->pf_mea->x(i,j);
		}
		else if(this->mode == PF_MODE)
		{
			// This is for stochastic backtracking.
			random_cumulative = this->pf_mea->x(i,j);
		}
	}

	current_cumulative = MAX_SUM(current_cumulative, this->w->x(i,j));
	current_cumulative_mul = MAX_SUM(current_cumulative_mul, this->w->x_multiplicity(i,j));
	if(bt)
	{
		if(!pushed &&
			this->BT_OP(current_cumulative, random_cumulative))
		{
			this->mea_tb_stack->push_substr(tb_W, i, j);
			pushed = true;
		}
	}

	current_cumulative = MAX_SUM(current_cumulative, this->wmb->x(i,j));
	current_cumulative_mul = MAX_SUM(current_cumulative_mul, this->wmb->x_multiplicity(i,j));
	if(bt)
	{
		if(!pushed &&
			this->BT_OP(current_cumulative, random_cumulative))
		{
			this->mea_tb_stack->push_substr(tb_WMB, i, j);
			pushed = true;
		}
	}
	if(bt)
	{
		if(!pushed || !COMPARE(this->pf_mea->x(i,j), current_cumulative))
		{
			printf("Traceback error @ %s(%d), %d, %.5f, %.5f\n", __FILE__, __LINE__, pushed, this->pf_mea->x(i,j), current_cumulative);
			exit(0);
		}
	}
	else
	{
		this->pf_mea->x(i,j) = current_cumulative;
		this->pf_mea->x_multiplicity(i,j) = current_cumulative_mul;
	}
}

void t_mea_loops::compute_v(int i, int j, bool bt)
{
	// Compute V.
	/*
	1) Hairpin
	2) Close W
	3) Close WMBL
	*/
	
//	if(this->pp_score(i,j) == ZERO)
//	{
//		this->v->x(i,j) = ZERO;
//		return;
//	}
//	else
//	{
//if(_DUMP_MEA_LOOPS_MESSAGES_)
//		printf("pp(%d, %d) = %lf\n", i,j, this->pp_score(i,j));
//	}

	if(j - i -1 < 3)
	{
		this->v->x(i,j) = ZERO;
		this->v->x_multiplicity(i,j) = ZERO;
		return;
	}

	//if(this->pp_score(i,j) == ZERO)
	//{
	//	this->v->x(i,j) = ZERO;
	//	this->v->x_multiplicity(i,j) = ZERO;
	//	return;
	//}

	if(t_mea_loops::pairability[this->rna_seq->numseq[i]][this->rna_seq->numseq[j]] == 0)
	{
		this->v->x(i,j) = ZERO;
		this->v->x_multiplicity(i,j) = ZERO;
		return;
	}

	double current_cumulative = ZERO;
	double random_cumulative = ZERO;
	double current_cumulative_mul = ZERO;
	bool pushed = false;

	if(bt)
	{
		if(this->mode == MEA_MODE)
		{
			random_cumulative = this->v->x(i,j);
		}
		else if(this->mode == PF_MODE)
		{
			// This is for stochastic backtracking.
			random_cumulative = this->v->x(i,j);
		}
	}

	if(j-1 > i+1)
	{
		double ss_cont = MUL(this->pp_score(i,j), this->ss->x_multiplicity(i+1, j-1));
		double w_cont = MUL(this->pp_score(i,j), this->w->x_multiplicity(i+1, j-1));
		double wmb_cont = MUL(this->pp_score(i,j), this->wmb->x_multiplicity(i+1, j-1));

		//if(ss_cont == ZERO &&
		//	w_cont == ZERO &&
		//	wmb_cont == ZERO)
		//{
		//	printf("All 0, pp: %.5f\n", this->pp_score(i,j));
		//	getc(stdin);
		//}

if(_DUMP_MEA_LOOPS_MESSAGES_)
		printf("v(%d, %d):\nss_cont: %lf\nw_cont: %lf\nwmb_cont: %lf\n", i,j,ss_cont, w_cont, wmb_cont);

		// Update value of v.
#ifdef _TRANS_SS_2_V_
		current_cumulative = MAX_SUM(current_cumulative, SUM(ss_cont, this->ss->x(i+1, j-1)));
		if(bt)
		{
			if(!pushed &&
				this->BT_OP(current_cumulative, random_cumulative))
			{
				// SS, do not do anything.
				pushed = true;
				this->add_bp(i,j);
			}
		}
		current_cumulative_mul = MAX_SUM(current_cumulative_mul, this->ss->x_multiplicity(i+1, j-1));
#endif // _TRANS_SS_2_V_

#ifdef _TRANS_W_2_V_
		current_cumulative = MAX_SUM(current_cumulative, SUM(w_cont, this->w->x(i+1, j-1)));
		if(bt)
		{
			if(!pushed &&
				this->BT_OP(current_cumulative, random_cumulative))
			{
				this->add_bp(i,j);
				this->mea_tb_stack->push_substr(tb_W, i+1, j-1);
				pushed = true;				
			}
		}
		current_cumulative_mul = MAX_SUM(current_cumulative_mul, this->w->x_multiplicity(i+1, j-1));
#endif // _TRANS_W_2_V_


#ifdef _TRANS_WMB_2_V_
		current_cumulative = MAX_SUM(current_cumulative, SUM(wmb_cont, this->wmb->x(i+1, j-1)));
		if(bt)
		{
			if(!pushed &&
				this->BT_OP(current_cumulative, random_cumulative))
			{
				this->add_bp(i,j);				
				this->mea_tb_stack->push_substr(tb_WMB, i+1, j-1);
				pushed = true;
			}
		}
		current_cumulative_mul = MAX_SUM(current_cumulative_mul, this->wmb->x_multiplicity(i+1, j-1));
#endif // _TRANS_WMB_2_V_
	} // i+1 < j-1 check.

	if(bt)
	{
		if(!pushed || !COMPARE(this->v->x(i,j), current_cumulative))
		{
			printf("Traceback error @ %s(%d), %d, %.5f, %.5f\n", __FILE__, __LINE__, pushed, this->v->x(i,j), current_cumulative);
			exit(0);
		}
	}
	else
	{
		this->v->x(i,j) = current_cumulative;
		this->v->x_multiplicity(i,j) = current_cumulative_mul;
	}

	if(_DUMP_MEA_LOOPS_MESSAGES_ &&
		!bt && 
		this->v->x(i,j) != ZERO)
	{
		printf("v(%d, %d) = %lf\n", i,j, this->v->x(i,j));
		printf("v[mult](%d, %d) = %lf\n-----------------------------------------------\n", i,j, this->v->x_multiplicity(i,j));			
	}
}

void t_mea_loops::compute_wl(int i, int j, bool bt)
{
	// Compute WL.
	/*
	1) Accumulate V 
	2) Left extend on top of V.
	*/
	double current_cumulative = ZERO;
	double random_cumulative = ZERO;
	double current_cumulative_mul = ZERO;
	bool pushed = false;

	if(bt)
	{
		if(this->mode == MEA_MODE)
		{
			random_cumulative = this->wl->x(i,j);
		}
		else if(this->mode == PF_MODE)
		{
			// This is for stochastic backtracking.
			random_cumulative = this->wl->x(i,j);
		}
	}

#ifdef _TRANS_V_2_WL_
	current_cumulative = MAX_SUM(current_cumulative, this->v->x(i, j));
	current_cumulative_mul = MAX_SUM(current_cumulative_mul, this->v->x_multiplicity(i, j));

	if(bt)
	{
		if(!pushed &&
			this->BT_OP(current_cumulative, random_cumulative))
		{			
			this->mea_tb_stack->push_substr(tb_V, i, j);
			pushed = true;
		}
	}
#endif // _TRANS_V_2_WL_

	//if(j > i+1 && this->up_score(i) > ZERO)
	if(j > i+1)
	{
#ifdef _TRANS_WL_2_WL_
		double wl_cont = MUL(this->up_score(i), this->wl->x_multiplicity(i+1, j));
		current_cumulative = MAX_SUM(current_cumulative, SUM(wl_cont, this->wl->x(i+1, j)));
		current_cumulative_mul = MAX_SUM(current_cumulative_mul, this->wl->x_multiplicity(i+1, j));

		if(bt)
		{
			if(!pushed &&
				this->BT_OP(current_cumulative, random_cumulative))
			{			
				this->mea_tb_stack->push_substr(tb_WL, i+1, j);
				pushed = true;
			}
		}
#endif // _TRANS_WL_2_WL_
	} // j > i+1 check.

	if(bt)
	{
		if(!pushed || !COMPARE(this->wl->x(i,j), current_cumulative))
		{
			printf("Traceback error @ %s(%d), %d, %.5f, %.5f\n", __FILE__, __LINE__, pushed, this->wl->x(i,j), current_cumulative);
			exit(0);
		}
	}
	else
	{
		this->wl->x(i,j) = current_cumulative;
		this->wl->x_multiplicity(i,j) = current_cumulative_mul;
	}

	if(_DUMP_MEA_LOOPS_MESSAGES_ &&
		!bt &&
		this->wl->x(i,j) != ZERO)
	{
		printf("wl(%d, %d) = %lf\n", i,j, this->wl->x(i,j));
		printf("wl[mult](%d, %d) = %lf\n-----------------------------------------------\n", i,j, this->wl->x_multiplicity(i,j));			
	}
}

void t_mea_loops::compute_w(int i, int j, bool bt)
{
	// Compute W.
	/*
	1) Accumulate WL
	2) Right extend on WL
	*/
	double current_cumulative = ZERO;
	double random_cumulative = ZERO;
	double current_cumulative_mul = ZERO;
	bool pushed = false;

	if(bt)
	{
		if(this->mode == MEA_MODE)
		{
			random_cumulative = this->w->x(i,j);
		}
		else if(this->mode == PF_MODE)
		{
			// This is for stochastic backtracking.
			random_cumulative = this->w->x(i,j);
		}
	}

#ifdef _TRANS_WL_2_W_
	current_cumulative = MAX_SUM(current_cumulative, this->wl->x(i, j));
	current_cumulative_mul = MAX_SUM(current_cumulative_mul, this->wl->x_multiplicity(i, j));

	if(bt)
	{
		if(!pushed &&
			this->BT_OP(current_cumulative, random_cumulative))
		{
			this->mea_tb_stack->push_substr(tb_WL, i, j);
			pushed = true;
		}
	}
#endif // _TRANS_WL_2_W_

	//if(j-1 > i && this->up_score(j) > ZERO)
	if(j-1 > i)
	{
#ifdef _TRANS_W_2_W_
		double w_cont = MUL(this->up_score(j), this->w->x_multiplicity(i, j-1));
		current_cumulative = MAX_SUM(current_cumulative, SUM(w_cont, this->w->x(i, j-1)));
		current_cumulative_mul = MAX_SUM(current_cumulative_mul, this->w->x_multiplicity(i, j-1));

		if(bt)
		{
			if(!pushed &&
				this->BT_OP(current_cumulative, random_cumulative))
			{
				this->mea_tb_stack->push_substr(tb_W, i, j-1);
				pushed = true;
			}
		}
#endif // _TRANS_W_2_W_
	}

	if(bt)
	{
		if(!pushed || !COMPARE(this->w->x(i,j), current_cumulative))
		{
			printf("Traceback error @ %s(%d), %d, %.5f, %.5f\n", __FILE__, __LINE__, pushed, this->wl->x(i,j), current_cumulative);
			exit(0);
		}
	}
	else
	{
		this->w->x(i,j) = current_cumulative;
		this->w->x_multiplicity(i,j) = current_cumulative_mul;
	}

	if(_DUMP_MEA_LOOPS_MESSAGES_ &&
		!bt && 
		this->w->x(i,j) != ZERO)
	{
		printf("w(%d, %d) = %lf\n", i,j, this->w->x(i,j));
		printf("w[mult](%d, %d) = %lf\n-----------------------------------------------\n", i,j, this->w->x_multiplicity(i,j));			
	}
}

void t_mea_loops::compute_wmbl(int i, int j, bool bt)
{
	// Compute WMBL.
	/*
	1) Concatenate WL and (WL+WMBL)
	*/
	double current_cumulative = ZERO;
	double random_cumulative = ZERO;
	double current_cumulative_mul = ZERO;
	bool pushed = false;

	if(bt)
	{
		if(this->mode == MEA_MODE)
		{
			random_cumulative = this->wmbl->x(i,j);
		}
		else if(this->mode == PF_MODE)
		{
			// This is for stochastic backtracking.
			random_cumulative = this->wmbl->x(i, j);
		}
	}

	for(int ip = i+1; ip < j; ip++)
	{
#ifdef _TRANS_WL_CONC_WL_2_WMBL_
		double wl_wl_conc_cont = SUM(MUL(this->wl->x_multiplicity(ip+1, j), this->wl->x(i, ip)), 
									MUL(this->wl->x_multiplicity(i, ip), this->wl->x(ip+1, j)));

//if(i == 113 && j == 276)
//{
//	printf("WMBL(%d, %d): Concatting WL(%d, %d)-WL(%d, %d): %lf, %lf\n", i,j, i, ip, ip+1, j, 
//																		MUL(this->wl->x_multiplicity(ip+1, j), this->wl->x(i, ip)),
//																		MUL(this->wl->x_multiplicity(i, ip), this->wl->x(ip+1, j)));
//}

		current_cumulative = MAX_SUM(current_cumulative, wl_wl_conc_cont);
		current_cumulative_mul = MAX_SUM(current_cumulative_mul, MUL(this->wl->x_multiplicity(i, ip), this->wl->x_multiplicity(ip+1, j)));

		if(bt)
		{
			if(!pushed &&
				this->BT_OP(current_cumulative, random_cumulative))
			{
				this->mea_tb_stack->push_substr(tb_WL, i, ip);
				this->mea_tb_stack->push_substr(tb_WL, ip+1, j);
				pushed = true;
			}
		}
#endif // _TRANS_WL_CONC_WL_2_WMBL_

#ifdef _TRANS_WL_CONC_WMBL_2_WMBL_
		double wl_wmbl_conc_cont = SUM(MUL(this->wmbl->x_multiplicity(ip+1, j), this->wl->x(i, ip)), 
									MUL(this->wl->x_multiplicity(i, ip), this->wmbl->x(ip+1, j)));
		current_cumulative = MAX_SUM(current_cumulative, wl_wmbl_conc_cont);
		current_cumulative_mul = MAX_SUM(current_cumulative_mul, MUL(this->wl->x_multiplicity(i, ip), this->wmbl->x_multiplicity(ip+1, j)));

//if(i == 113 && j == 276)
//{
//	printf("WMBL(%d, %d): Concatting WL(%d, %d)-WMBL(%d, %d): %lf, %lf\n", i,j, i, ip, ip+1, j, 
//																		MUL(this->wmbl->x_multiplicity(ip+1, j), this->wl->x(i, ip)), 
//																		MUL(this->wl->x_multiplicity(i, ip), this->wmbl->x(ip+1, j)));
//}

		if(bt)
		{
			if(!pushed &&
				this->BT_OP(current_cumulative, random_cumulative))
			{
				this->mea_tb_stack->push_substr(tb_WL, i, ip);
				this->mea_tb_stack->push_substr(tb_WMBL, ip+1, j);
				pushed = true;
			}
		}
#endif // _TRANS_WL_CONC_WMBL_2_WMBL_
	} // ip loop for bifurcation.

	if(bt)
	{
		if(!pushed || !COMPARE(this->wmbl->x(i,j), current_cumulative))
		{
			printf("Traceback error @ %s(%d), %d, %.5f, %.5f\n", __FILE__, __LINE__, pushed, this->wl->x(i,j), current_cumulative);
			exit(0);
		}
	}
	else
	{
		this->wmbl->x(i,j) = current_cumulative;
		this->wmbl->x_multiplicity(i,j) = current_cumulative_mul;
	}

//if(i == 113 && j == 276)
//{
//	printf("WMBL(%d, %d): %lf\n", i,j,this->wmbl->x(i,j));
//}

	if(_DUMP_MEA_LOOPS_MESSAGES_ &&
		!bt && 
		this->wmbl->x(i,j) != ZERO)
	{
		printf("wmbl(%d, %d) = %lf\n", i,j, this->wmbl->x(i,j));
		printf("wmbl[mult](%d, %d) = %lf\n", i,j, this->wmbl->x_multiplicity(i,j));			
	}
}

void t_mea_loops::compute_wmb(int i, int j, bool bt)
{
	// Compute WMB.
	/*
	1) Accumulate WMBL.
	2) Right extend WMBL.
	*/
	double current_cumulative = ZERO;
	double random_cumulative = ZERO;
	double current_cumulative_mul = ZERO;
	bool pushed = false;

	if(bt)
	{
		if(this->mode == MEA_MODE)
		{
			random_cumulative = this->wmb->x(i,j);
		}
		else if(this->mode == PF_MODE)
		{
			// This is for stochastic backtracking.
			random_cumulative = this->wmb->x(i,j);
		}
	}

#ifdef _TRANS_WMBL_2_WMB_
	current_cumulative = MAX_SUM(current_cumulative, this->wmbl->x(i, j));
	current_cumulative_mul = MAX_SUM(current_cumulative_mul, this->wmbl->x_multiplicity(i, j));

	if(bt)
	{
		if(!pushed &&
			this->BT_OP(current_cumulative, random_cumulative))
		{
			this->mea_tb_stack->push_substr(tb_WMBL, i, j);
			pushed = true;
		}
	}
#endif // _TRANS_WMBL_2_WMB_

	//if(j-1 > i && this->up_score(j) > ZERO)
	if(j-1 > i)
	{
#ifdef _TRANS_WMB_2_WMB_
		double wmb_cont = MUL(this->up_score(j), this->wmb->x_multiplicity(i, j-1));
		current_cumulative = MAX_SUM(current_cumulative, SUM(wmb_cont, this->wmb->x(i, j-1)));
		current_cumulative_mul = MAX_SUM(current_cumulative_mul, this->wmb->x_multiplicity(i, j-1));

		if(bt)
		{
			if(!pushed &&
				this->BT_OP(current_cumulative, random_cumulative))
			{
				this->mea_tb_stack->push_substr(tb_WMB, i, j-1);
				pushed = true;
			}
		}
#endif // _TRANS_WMB_2_WMB_
	} // index check.

	if(bt)
	{
		if(!pushed || !COMPARE(this->wmb->x(i,j), current_cumulative))
		{
			printf("Traceback error @ %s(%d), %d, %.5f, %.5f\n", __FILE__, __LINE__, pushed, this->wl->x(i,j), current_cumulative);
			exit(0);
		}
	}
	else
	{
		this->wmb->x(i,j) = current_cumulative;
		this->wmb->x_multiplicity(i,j) = current_cumulative_mul;
	}
}

void t_mea_loops::compute_int_mea_loops()
{
	//printf("pp(10, 20): %.20f\n", this->pairing_scores->x(10, 20));
	//printf("unpair(10): %.20f\n", this->unpairing_scores->x(1, 10));
	//getc(stdin);

if(_DUMP_MEA_LOOPS_MESSAGES_)
	printf("Computing internal mea loops.\n");

	// Compute SS array first.
	this->compute_ss();

	int N = this->pairing_scores->width;

	for(int j = 1; j <= N; j++)
	{
		printf("j = %d\r", j);
		for(int i = j-1; i >= 1; i--)
		{
			this->compute_v(i, j);
			this->compute_wl(i, j);
			this->compute_w(i, j);
			this->compute_wmbl(i, j);
			this->compute_wmb(i, j);	
			this->compute_pf_mea(i,j);

//if(_DUMP_MEA_LOOPS_MESSAGES_)
{
			// Do a sanity check on the multiplicities.
			if(this->mode == MEA_MODE)
			{
				if((this->v->x(i,j) != ZERO && this->v->x_multiplicity(i,j) != CONVERT_FROM_LIN(1.0)) ||
					(this->wl->x(i,j) != ZERO && this->wl->x_multiplicity(i,j) != CONVERT_FROM_LIN(1.0)) ||
					(this->w->x(i,j) != ZERO && this->w->x_multiplicity(i,j) != CONVERT_FROM_LIN(1.0)) ||
					(this->wmbl->x(i,j) != ZERO && this->wmbl->x_multiplicity(i,j) != CONVERT_FROM_LIN(1.0)) ||
					(this->wmb->x(i,j) != ZERO && this->wmb->x_multiplicity(i,j) != CONVERT_FROM_LIN(1.0)) ||
					(this->pf_mea->x(i,j) != ZERO && this->pf_mea->x_multiplicity(i,j) != CONVERT_FROM_LIN(1.0)))
				{
					printf("Multiplicities are not right (%d, %d)(%lf, %lf, %lf, %lf, %lf, %lf)\n",i,j,
																							this->v->x_multiplicity(i,j),
																							this->wl->x_multiplicity(i,j),
																							this->w->x_multiplicity(i,j),
																							this->wmbl->x_multiplicity(i,j),
																							this->wmb->x_multiplicity(i,j),
																							this->pf_mea->x_multiplicity(i,j));
					exit(0);
				}
			}
			else
			{
				if((this->v->x(i,j) == ZERO && this->v->x_multiplicity(i,j) > ZERO) ||
					(this->wl->x(i,j) == ZERO && this->wl->x_multiplicity(i,j) > ZERO) ||
					(this->w->x(i,j) == ZERO && this->w->x_multiplicity(i,j) > ZERO) ||
					(this->wmbl->x(i,j) == ZERO && this->wmbl->x_multiplicity(i,j) > ZERO) ||
					(this->wmb->x(i,j) == ZERO && this->wmb->x_multiplicity(i,j) > ZERO) ||
					(this->pf_mea->x(i,j) == ZERO && this->pf_mea->x_multiplicity(i,j) > ZERO))
				{
					printf("Multiplicities are not right (%d, %d)(%lf, %lf, %lf, %lf, %lf, %lf)\n",i,j,
																							this->v->x_multiplicity(i,j),
																							this->wl->x_multiplicity(i,j),
																							this->w->x_multiplicity(i,j),
																							this->wmbl->x_multiplicity(i,j),
																							this->wmb->x_multiplicity(i,j),
																							this->pf_mea->x_multiplicity(i,j));
					exit(0);
				}
			}
} // msg dump check.
		} // j loop
	} // i loop
}

void t_mea_loops::compute_v_ext_dependencies(int i, int j)	
{
	if(this->pp_score(i,j) == ZERO)
	{
		//printf("Cannot pair %d, %d\n", i,j);
		return;
	}

	// Update array values dependent on v.
	//if(j-1 > i+1)
	//{
	//	double ss_cont = MUL(this->pp_score(i,j), this->ss->x_multiplicity(i+1, j-1));
	//	double w_cont = MUL(this->pp_score(i,j), this->w->x_multiplicity(i+1, j-1));
	//	double wmb_cont = MUL(this->pp_score(i,j), this->wmb->x_multiplicity(i+1, j-1));

	//	// Update value of v.
	//	this->v->x(i,j) = MAX_SUM(this->v->x(i,j), SUM(ss_cont, this->ss->x(i+1, j-1)));
	//	this->v->x(i,j) = MAX_SUM(this->v->x(i,j), SUM(w_cont, this->w->x(i+1, j-1)));
	//	this->v->x(i,j) = MAX_SUM(this->v->x(i,j), SUM(w_cont, this->wmb->x(i+1, j-1)));

	//	// Update multiplicity of v.
	//	this->v->x_multiplicity(i,j) = MAX_SUM(this->v->x_multiplicity(i,j), this->ss->x_multiplicity(i+1, j-1));
	//	this->v->x_multiplicity(i,j) = MAX_SUM(this->v->x_multiplicity(i,j), this->w->x_multiplicity(i+1, j-1));
	//	this->v->x_multiplicity(i,j) = MAX_SUM(this->v->x_multiplicity(i,j), this->wmb->x_multiplicity(i+1, j-1));
	//}
	if(j-1 > i+1)
	{
		// Does not update dependencies of SS.
		double v_cont = SUM(this->ext_v->x(i,j), MUL(this->pp_score(i,j), this->ext_v->x_multiplicity(i,j)));

#ifdef _TRANS_W_2_V_
		this->ext_w->x(i+1,j-1) = MAX_SUM(this->ext_w->x(i+1,j-1), v_cont);
		this->ext_w->x_multiplicity(i+1,j-1) = MAX_SUM(this->ext_w->x_multiplicity(i+1,j-1), this->ext_v->x_multiplicity(i,j));

if(_DUMP_MEA_LOOPS_MESSAGES_)
		printf("V dep.: w[ext](%d, %d), %lf(%lf)\n", i+1, j-1, this->ext_w->x(i+1,j-1), this->ext_w->x_multiplicity(i+1,j-1));
#endif //_TRANS_W_2_V_

#ifdef _TRANS_WMB_2_V_
		this->ext_wmb->x(i+1,j-1) = MAX_SUM(this->ext_wmb->x(i+1,j-1), v_cont);
		this->ext_wmb->x_multiplicity(i+1,j-1) = MAX_SUM(this->ext_wmb->x_multiplicity(i+1,j-1), this->ext_v->x_multiplicity(i,j));
#endif // _TRANS_WMB_2_V_		
	}
}

void t_mea_loops::compute_wl_ext_dependencies(int i, int j)
{
	// Update array values dependent on wl.
	//this->wl->x(i,j) = ZERO;
	//this->wl->x(i,j) = MAX_SUM(this->wl->x(i,j), this->v->x(i, j));
	//if(j > i+1)
	//{
	//	double wl_cont = MUL(this->up_score(i), this->wl->x_multiplicity(i+1, j));
	//	this->wl->x(i,j) = MAX_SUM(this->wl->x(i,j), SUM(wl_cont, this->wl->x(i+1, j)));

	//	this->wl->x_multiplicity(i,j) = MAX_SUM(this->wl->x_multiplicity(i,j), this->wl->x_multiplicity(i+1, j));
	//}

#ifdef _TRANS_V_2_WL_
	//// Update multiplicity of wl.
	//this->wl->x_multiplicity(i,j) = MAX_SUM(this->wl->x_multiplicity(i,j), this->v->x_multiplicity(i, j));
	this->ext_v->x(i,j) = MAX_SUM(this->ext_v->x(i,j), this->ext_wl->x(i, j));
	this->ext_v->x_multiplicity(i,j) = MAX_SUM(this->ext_v->x_multiplicity(i,j), this->ext_wl->x_multiplicity(i, j));

if(_DUMP_MEA_LOOPS_MESSAGES_)
	printf("WL dep.: v[ext](%d, %d), %lf(%lf)\n", i, j, this->ext_v->x(i,j), this->ext_v->x_multiplicity(i,j));
#endif // _TRANS_V_2_WL_

	if(j > i+1 && this->up_score(i) > ZERO)
	{
#ifdef _TRANS_WL_2_WL_
		double wl_cont = MUL(this->up_score(i), this->ext_wl->x_multiplicity(i, j));
		this->ext_wl->x(i+1,j) = MAX_SUM(this->ext_wl->x(i+1,j), SUM(wl_cont, this->ext_wl->x(i, j)));
		this->ext_wl->x_multiplicity(i+1,j) = MAX_SUM(this->ext_wl->x_multiplicity(i+1,j), this->ext_wl->x_multiplicity(i, j));
#endif // _TRANS_WL_2_WL_
	}

	printf("-------------------------------------------\n");
}

void t_mea_loops::compute_w_ext_dependencies(int i, int j)
{
	// Update array values dependent on w.
	//this->w->x(i,j) = ZERO;
	//this->w->x(i,j) = MAX_SUM(this->wl->x(i,j), this->wl->x(i, j));
	//this->w->x_multiplicity(i,j) = MAX_SUM(this->wl->x_multiplicity(i,j), this->wl->x_multiplicity(i, j));
#ifdef _TRANS_WL_2_W_
	this->ext_wl->x(i,j) = MAX_SUM(this->ext_wl->x(i,j), this->ext_w->x(i, j));
	this->ext_wl->x_multiplicity(i,j) = MAX_SUM(this->ext_wl->x_multiplicity(i,j), this->ext_w->x_multiplicity(i, j));
#endif // _TRANS_WL_2_W_

	if(j-1 > i && this->up_score(j) > ZERO)
	{
#ifdef _TRANS_W_2_W_
		double w_cont = MUL(this->up_score(j), this->ext_w->x_multiplicity(i, j));
		this->ext_w->x(i,j-1) = MAX_SUM(this->ext_w->x(i,j-1), SUM(w_cont, this->ext_w->x(i, j)));
		this->ext_w->x_multiplicity(i,j-1) = MAX_SUM(this->ext_w->x_multiplicity(i,j-1), this->ext_w->x_multiplicity(i, j));
#endif // _TRANS_W_2_W_
	}
}

void t_mea_loops::compute_wmbl_ext_dependencies(int i, int j)
{
	// Update array values dependent on wmbl.
	//for(int ip = i+1; ip < j; ip++)
	//{
	//	double current_concat = MUL(this->wl->x(i, ip), SUM(this->wl->x(ip+1, j), this->wmbl->x(ip+1, j)));
	//	this->wmbl->x(i, j) = MAX_SUM(this->wmbl->x(i, j), current_concat);

	//	double current_multiplicity_concat = MUL(this->wl->x_multiplicity(i, ip), SUM(this->wl->x_multiplicity(ip+1, j), this->wmbl->x_multiplicity(ip+1, j)));
	//	this->wmbl->x_multiplicity(i, j) = MAX_SUM(this->wmbl->x_multiplicity(i, j), current_multiplicity_concat);
	//} // ip loop for bifurcation.
	for(int ip = i+1; ip < j; ip++)
	{
#ifdef _TRANS_WL_CONC_WL_2_WMBL_
		// wl - wl concat.
		//double current_concat = MUL(this->wl->x(i, ip), this->wl->x(ip+1, j));
		//this->wmbl->x(i, j) = MAX_SUM(this->wmbl->x(i, j), current_concat);

		//double current_multiplicity_concat = MUL(this->wl->x_multiplicity(i, ip), this->wl->x_multiplicity(ip+1, j));
		//this->wmbl->x_multiplicity(i, j) = MAX_SUM(this->wmbl->x_multiplicity(i, j), current_multiplicity_concat);
		this->ext_wl->x(i,ip) = MAX_SUM(this->ext_wl->x(i,ip), SUM(MUL(this->ext_wmbl->x_multiplicity(i,j), this->wl->x(ip+1, j)), 
																	MUL(this->wl->x_multiplicity(ip+1, j), this->ext_wmbl->x(i, j))));
		this->ext_wl->x_multiplicity(i,ip) = MAX_SUM(this->ext_wl->x_multiplicity(i,ip), 
														MUL(this->wl->x_multiplicity(ip+1, j), 
															this->ext_wmbl->x_multiplicity(i, j)));


		this->ext_wl->x(ip+1,j) = MAX_SUM(this->ext_wl->x(ip+1,j), SUM(MUL(this->ext_wmbl->x_multiplicity(i, j), this->wl->x(i, ip)), 
																		MUL(this->wl->x_multiplicity(i, ip), this->ext_wmbl->x(i, j))));
		this->ext_wl->x_multiplicity(ip+1,j) = MAX_SUM(this->ext_wl->x_multiplicity(ip+1,j), 
														MUL(this->wl->x_multiplicity(i, ip), 
															this->ext_wmbl->x_multiplicity(i, j)));
#endif // _TRANS_WL_CONC_WL_2_WMBL_

#ifdef _TRANS_WL_CONC_WMBL_2_WMBL_
		// wl - wmbl
		//double current_concat = MUL(this->wl->x(i, ip), SUM(this->wl->x(ip+1, j), this->wmbl->x(ip+1, j)));
		//this->wmbl->x(i, j) = MAX_SUM(this->wmbl->x(i, j), current_concat);

		//double current_multiplicity_concat = MUL(this->wl->x_multiplicity(i, ip), this->wmbl->x_multiplicity(ip+1, j));
		//this->wmbl->x_multiplicity(i, j) = MAX_SUM(this->wmbl->x_multiplicity(i, j), current_multiplicity_concat);
		this->ext_wl->x(i,ip) = MAX_SUM(this->ext_wl->x(i,ip), SUM(MUL(this->ext_wmbl->x_multiplicity(i, j), this->wmbl->x(ip+1, j)), 
																	MUL(this->wmbl->x_multiplicity(ip+1, j), this->ext_wmbl->x(i, j))));
		this->ext_wl->x_multiplicity(i,ip) = MAX_SUM(this->ext_wl->x_multiplicity(i,ip), 
														MUL(this->wmbl->x_multiplicity(ip+1, j), 
															this->ext_wmbl->x_multiplicity(i, j)));

		this->ext_wmbl->x(ip+1,j) = MAX_SUM(this->ext_wmbl->x(ip+1,j), SUM(MUL(this->ext_wmbl->x_multiplicity(i, j), this->wl->x(i, ip)), 
																			MUL(this->wl->x_multiplicity(i, ip), this->ext_wmbl->x(i, j))));
		this->ext_wmbl->x_multiplicity(ip+1,j) = MAX_SUM(this->ext_wmbl->x_multiplicity(ip+1,j), 
														MUL(this->wl->x_multiplicity(i, ip), 
															this->ext_wmbl->x_multiplicity(i, j)));
#endif // _TRANS_WL_CONC_WMBL_2_WMBL_
	} // ip loop for bifurcation.
}

void t_mea_loops::compute_wmb_ext_dependencies(int i, int j)
{
	// Update arrays dependent on wmb.
#ifdef _TRANS_WMBL_2_WMB_
	//this->wmb(i,j) = MAX_SUM(this->wmb->x(i,j), this->wmbl->x(i, j));
	this->ext_wmbl->x(i,j) = MAX_SUM(this->ext_wmbl->x(i,j), this->ext_wmb->x(i, j));

	// Update multiplicity.
	//this->wmb->x_multiplicity(i,j) = MAX_SUM(this->wmb->x_multiplicity(i,j), this->wmbl->x_multiplicity(i, j));
	this->ext_wmbl->x_multiplicity(i,j) = MAX_SUM(this->ext_wmbl->x_multiplicity(i,j), this->ext_wmb->x_multiplicity(i, j));
#endif // _TRANS_WMBL_2_WMB_

	if(j-1 > i && this->up_score(j) > ZERO)
	{
#ifdef _TRANS_WMB_2_WMB_
		//double wmb_cont = MUL(this->up_score(i), this->wmb->x_multiplicity(i, j-1));
		//this->wmb->x(i,j) = MAX_SUM(this->wmb->x(i,j), SUM(wmb_cont, this->wmb->x(i, j-1)));
		//this->wmb->x_multiplicity(i,j) = MAX_SUM(this->wmb->x_multiplicity(i,j), this->wmb->x_multiplicity(i, j-1));
		double ext_wmb_cont = MUL(this->up_score(j), this->ext_wmb->x_multiplicity(i, j));
		this->ext_wmb->x(i,j-1) = MAX_SUM(this->ext_wmb->x(i,j-1), SUM(ext_wmb_cont, this->ext_wmb->x(i, j)));
		this->ext_wmb->x_multiplicity(i,j-1) = MAX_SUM(this->ext_wmb->x_multiplicity(i,j-1), this->ext_wmb->x_multiplicity(i, j));
#endif // _TRANS_WMB_2_WMB_
	}	
}

// gamma and other parameters must be set before calling this.
void t_mea_loops::compute_ext_mea_loops()
{
	// Compute utilizing the dependencies.
	int N = this->pairing_scores->width;

	// Boundary conditions for w(1, N) and wmb(1, N).
	this->ext_w->x_multiplicity(1, N) = CONVERT_FROM_LIN(1.0f);
	//this->ext_wmb->x_multiplicity(1, N) = CONVERT_FROM_LIN(1.0f);
	this->ext_w->x(1, N) = CONVERT_FROM_LIN(0.0f);
	//this->ext_wmb->x(1, N) = CONVERT_FROM_LIN(1.0f);
	for(int j = N; j >= 1; j--)
	{
		for(int i = 1; i < j; i++)
		{
			//printf("[Ext](%d, %d)\n", i,j);
			this->compute_wmb_ext_dependencies(i,j);
			this->compute_wmbl_ext_dependencies(i,j);
			this->compute_w_ext_dependencies(i,j);
			this->compute_wl_ext_dependencies(i,j);
			this->compute_v_ext_dependencies(i,j);


			//if((this->ext_v->x(i,j) == ZERO && this->ext_v->x_multiplicity(i,j) > ZERO) ||
			//	(this->ext_wl->x(i,j) == ZERO && this->ext_wl->x_multiplicity(i,j) > ZERO) ||
			//	(this->ext_w->x(i,j) == ZERO && this->ext_w->x_multiplicity(i,j) > ZERO) ||
			//	(this->ext_wmbl->x(i,j) == ZERO && this->ext_wmbl->x_multiplicity(i,j) > ZERO) ||
			//	(this->ext_wmb->x(i,j) == ZERO && this->ext_wmb->x_multiplicity(i,j) > ZERO))
			//{
			//	printf("Multiplicities are not right (%d, %d)(%lf, %lf, %lf, %lf, %lf, %lf)\n",i,j,
			//																			this->v->x_multiplicity(i,j),
			//																			this->wl->x_multiplicity(i,j),
			//																			this->w->x_multiplicity(i,j),
			//																			this->wmbl->x_multiplicity(i,j),
			//																			this->wmb->x_multiplicity(i,j),
			//																			this->pf_mea->x_multiplicity(i,j));
			//	exit(0);
			//}
		} // j loop
	} // i loop
}

void t_mea_loops::add_bp(int i, int j)
{
	if(this->mea_bps[i] == 0)
	{
		this->mea_bps[i] = j;
		this->mea_bps[j] = i;
	}
	else
	{
		printf("Cannot re-pair %d, %d @ %s(%d)\n", i,j, __FILE__, __LINE__);
		exit(0);
	}
}

void t_mea_loops::backtrack_mea_loops()
{
	this->mea_tb_stack = new t_tb_stack();
	int N = this->pf_mea->n_res;

	// Allocate and init base pairing information.
	this->mea_bps = (int*)malloc(sizeof(int) * (N+1));
	for(int i_nuc = 0; i_nuc <= N; i_nuc++)
	{
		this->mea_bps[i_nuc] = 0;
	}

	// Push initial structure.
	printf("MEA score: %lf\n", this->pf_mea->x(1, N));
	this->mea_tb_stack->push_substr(tb_Wout, 1, N); 
	//this->mea_tb_stack->push_substr(tb_V, 142, 214); 

	while(this->mea_tb_stack->size() > 0)
	{
		int tb_array_id;
		int i;
		int j;
		this->mea_tb_stack->pop_substr(tb_array_id, i, j);

		if(tb_array_id == tb_V)
		{
			this->compute_v(i,j,true);
		}
		else if(tb_array_id == tb_WL)
		{
			this->compute_wl(i,j,true);
		}
		else if(tb_array_id == tb_W)
		{
			this->compute_w(i,j,true);
		}
		else if(tb_array_id == tb_WMBL)
		{
			this->compute_wmbl(i,j,true);
		}
		else if(tb_array_id == tb_WMB)
		{
			this->compute_wmb(i,j,true);
		}
		else if(tb_array_id == tb_Wout)
		{
			this->compute_pf_mea(i,j,true);
		}
	} // back tracking loop.

	// Get rid of traceback stack.
	delete(this->mea_tb_stack);
}

void t_mea_loops::mallocate_arrays()
{
	if(this->pairing_scores != NULL)
	{
		this->ss = new t_mea_array(this->pairing_scores->height);
		this->v = new t_mea_array(this->pairing_scores->height);
		this->wl = new t_mea_array(this->pairing_scores->height);
		this->w = new t_mea_array(this->pairing_scores->height);
		this->wmbl = new t_mea_array(this->pairing_scores->height);
		this->wmb = new t_mea_array(this->pairing_scores->height);
		this->pf_mea = new t_mea_array(this->pairing_scores->height);

		//this->ext_ss = new t_mea_array(this->pairing_scores->height);
		this->ext_v = new t_mea_array(this->pairing_scores->height);
		this->ext_wl = new t_mea_array(this->pairing_scores->height);
		this->ext_w = new t_mea_array(this->pairing_scores->height);
		this->ext_wmbl = new t_mea_array(this->pairing_scores->height);
		this->ext_wmb = new t_mea_array(this->pairing_scores->height);
	}
	else
	{
		this->ss = NULL;
		this->v = NULL;
		this->wl = NULL;
		this->w = NULL;
		this->wmbl = NULL;
		this->wmb = NULL;

		this->ext_v = NULL;
		this->ext_wl = NULL;
		this->ext_w = NULL;
		this->ext_wmbl = NULL;
		this->ext_wmb = NULL;
	}
}

void t_mea_loops::delete_arrays()
{
	if(this->v != NULL)
	{
		delete(this->ss);
		delete(this->v);
		delete(this->wl);
		delete(this->w);
		delete(this->wmbl);
		delete(this->wmb);

		this->ss = NULL;
		this->v = NULL;
		this->wl = NULL;
		this->w = NULL;
		this->wmbl = NULL;
		this->wmb = NULL;

		delete(this->ext_v);
		delete(this->ext_wl);
		delete(this->ext_w);
		delete(this->ext_wmbl);
		delete(this->ext_wmb);
	}
}

void t_mea_loops::compute_ss()
{
	// Compute SS: ss(i,j) is score of single stranded region from i to j, inclusive on both sides.
	int N = this->pairing_scores->width;
	for(int i = 1; i <= N; i++)
	{
		for(int j = i; j <= N; j++)
		{
			//if(this->up_score(j) != ZERO)
			//{
			if(j == i)
			{
				this->ss->x(i,j) = this->up_score(j);
				this->ss->x_multiplicity(i,j) = CONVERT_FROM_LIN(1.0f);
			}
			else
			{
				// This is the contribution of unpaired nucleotide on top of interior single stranded region.
				// ADD the contribution on top of interior SS.
				double ss_cont = MUL(this->up_score(j), this->ss->x_multiplicity(i, j-1));
				this->ss->x(i,j) = SUM(ss_cont, this->ss->x(i, j-1));
				this->ss->x_multiplicity(i,j) = this->ss->x_multiplicity(i, j-1);
			}
			//}
			//else
			//{
			//	this->ss->x(i,j) = ZERO;
			//	this->ss->x_multiplicity(i,j) = ZERO;
			//}

			//printf("up_score(%d): %lf\n", j, this->up_score(j));
if(_DUMP_MEA_LOOPS_MESSAGES_)
			printf("ss(%d, %d): %lf\n", i,j,this->ss->x(i,j));
		} // j loop
	} // i loop
}
