# Supplementary material for: TurboFold: Iterative probabilistic estimation of secondary structures for multiple RNA sequences
Source: BMC Bioinformatics. 2011 Apr 20;12:108. doi: 10.1186/1471-2105-12-108 (PMC3120699; doi:10.1186/1471-2105-12-108)
Supplement: Additional file 2 — Zip file with TurboFold source code. Version of the TurboFold source code at time of publication of this paper. [file 1471-2105-12-108-S2.ZIP › TurboFold/lib/mea/mea_array.cpp]

#include <stdio.h>
#include <stdlib.h>
#include "mea_loops.h"
#include "../utils/xmath/matrix/matrix.h"
#include "../structure/structure.h"
#include "../structure/folding_constraints.h"
#include "mea_math.h"
#include "mea_array.h"

t_mea_array::t_mea_array(int _n_res)
{
	this->n_res = _n_res;
	this->score_array = (double**)malloc(sizeof(double*) * (n_res + 2));
	this->log_multiplicity = (double**)malloc(sizeof(double*) * (n_res + 2));

	for(int i_res = 0; i_res <= n_res; i_res++)
	{
		this->score_array[i_res] = (double*)malloc(sizeof(double) * (n_res - i_res + 2));
		this->score_array[i_res] -= i_res;
		this->log_multiplicity[i_res] = (double*)malloc(sizeof(double) * (n_res - i_res + 2));
		this->log_multiplicity[i_res] -= i_res;

		for(int j_res = i_res; j_res <= n_res; j_res++)
		{
			this->score_array[i_res][j_res] = ZERO;
			this->log_multiplicity[i_res][j_res] = ZERO;
		}
	} // i_res loop.
}

t_mea_array::~t_mea_array()
{
	// Free the arrays.
	//this->score_array = (double**)malloc(sizeof(double*) * (n_res + 2));
	//this->log_multiplicity = (double**)malloc(sizeof(double*) * (n_res + 2));

	for(int i_res = 0; i_res <= n_res; i_res++)
	{
		//this->score_array[i_res] = (double*)malloc(sizeof(double*) * (n_res - i_res + 2));
		//this->score_array[i_res] -= i_res;
		//this->log_multiplicity[i_res] = (double*)malloc(sizeof(double*) * (n_res - i_res + 2));
		//this->log_multiplicity[i_res] -= i_res;
		this->score_array[i_res] += i_res;
		free(this->score_array[i_res]);
		
		this->log_multiplicity[i_res] += i_res;
		free(this->log_multiplicity[i_res]);
	} // i_res loop.

	free(this->score_array);
	free(this->log_multiplicity);

}

double& t_mea_array::x(int i, int j)
{
	return(this->score_array[i][j]);
}

double& t_mea_array::x_multiplicity(int i, int j)
{
	return(this->log_multiplicity[i][j]);
}
