# Supplementary material for: TurboFold: Iterative probabilistic estimation of secondary structures for multiple RNA sequences
Source: BMC Bioinformatics. 2011 Apr 20;12:108. doi: 10.1186/1471-2105-12-108 (PMC3120699; doi:10.1186/1471-2105-12-108)
Supplement: Additional file 2 — Zip file with TurboFold source code. Version of the TurboFold source code at time of publication of this paper. [file 1471-2105-12-108-S2.ZIP › TurboFold/lib/mea/mea_loops.h]

#ifndef ___MEA_LOOPS__
#define ___MEA_LOOPS__

class t_structure;
class t_mea_array;
class t_matrix;
class t_tb_stack;
class t_xmath;

// Two modes are possible: MEA structure prediction and partition function computation.
enum{MEA_MODE, PF_MODE};

/*
MEA folding loops for single sequences. Note that this class is able to fold without regard to a sequence, i.e., is able to fold a pseudo-sequence.
*/
class t_mea_loops
{
public:
	t_mea_loops(t_structure* _rna_seq);
	t_mea_loops(t_matrix* pairing_scores, t_matrix* unpairing_scores);
	t_mea_loops(char* _seq_fp);
	~t_mea_loops();

	void init_set_obj();

	t_xmath* xmath;

	// The rna sequence. Note that this does not have to be a real sequence, it can be a pseudo-sequence, as defined by Sankoff.
	t_structure* rna_seq;

	void compute_mea_loops(char _mode, double _gamma);
	void compute_int_mea_loops();
	void compute_ext_mea_loops();

	// Backtrack loops.
	void backtrack_mea_loops();
	
	// Precompute SS.
	void compute_ss();

	double (*MAX_SUM)(double, double);
	bool (*BT_OP)(double, double);

	// The parameters.
	double gamma;
	double mode;

	// Pairing and unpairring scores for folding.
	t_matrix* pairing_scores;
	t_matrix* unpairing_scores; // 1xN matrix, simply a vector.

	// Need 4 arrays, nothing more.
	void mallocate_arrays();
	void delete_arrays(); // Free array memory.
	t_mea_array* ss; // Single stranded regions.
	t_mea_array* v;
	t_mea_array* wl;
	t_mea_array* w;
	t_mea_array* wmbl;
	t_mea_array* wmb;
	t_mea_array* pf_mea;

	t_mea_array* ext_v;
	t_mea_array* ext_wl;
	t_mea_array* ext_w;
	t_mea_array* ext_wmbl;
	t_mea_array* ext_wmb;

	void set_scores(t_matrix* _pairing_scores, t_matrix* _unpairing_scores);
	void set_sequence(t_structure* _rna_seq);

	double pp_score(int i, int j);
	double up_score(int i);

	void check_scores();

	void compute_v(int i, int j, bool bt = false);	
	void compute_wl(int i, int j, bool bt = false);
	void compute_w(int i, int j, bool bt = false);
	void compute_wmbl(int i, int j, bool bt = false);
	void compute_wmb(int i, int j, bool bt = false);
	void compute_pf_mea(int i, int j, bool bt = false);

	void compute_v_ext_dependencies(int i, int j);	
	void compute_wl_ext_dependencies(int i, int j);
	void compute_w_ext_dependencies(int i, int j);
	void compute_wmbl_ext_dependencies(int i, int j);
	void compute_wmb_ext_dependencies(int i, int j);

	t_tb_stack* mea_tb_stack;
	int* mea_bps; // The base pairing from backtracking of MEA computations.

	void add_bp(int i, int j);

	// Results of computations.
	t_matrix* pairing_probs;
	t_structure* mea_structure;

	static int pairability[5][5];
};

#endif // ___MEA_LOOPS__
