# Supplementary material for: TurboFold: Iterative probabilistic estimation of secondary structures for multiple RNA sequences
Source: BMC Bioinformatics. 2011 Apr 20;12:108. doi: 10.1186/1471-2105-12-108 (PMC3120699; doi:10.1186/1471-2105-12-108)
Supplement: Additional file 2 — Zip file with TurboFold source code. Version of the TurboFold source code at time of publication of this paper. [file 1471-2105-12-108-S2.ZIP › TurboFold/lib/phmm/phmm_paths.h]

#ifndef _PHMM_PATHS_
#define _PHMM_PATHS_

// Relative to the data directory.
#define PHMM_FAM_PARS_FP "fam_hmm_pars.dat"

#endif // _PHMM_PATHS_
