# Supplementary material for: TurboFold: Iterative probabilistic estimation of secondary structures for multiple RNA sequences
Source: BMC Bioinformatics. 2011 Apr 20;12:108. doi: 10.1186/1471-2105-12-108 (PMC3120699; doi:10.1186/1471-2105-12-108)
Supplement: Additional file 2 — Zip file with TurboFold source code. Version of the TurboFold source code at time of publication of this paper. [file 1471-2105-12-108-S2.ZIP › TurboFold/lib/phmm/p_alignment.h]

#ifndef _P_ALIGNMENT_
#define _P_ALIGNMENT_

class t_p_alignment
{
public:
	t_p_alignment(char* _seq1_aln_line, char* _seq2_aln_line);
	~t_p_alignment();

	char* seq1_aln_line;
	char* seq2_aln_line;

	double get_aln_similarity(char gap_symbol);
};

#endif // _P_ALIGNMENT_
