# Supplementary material for: TurboFold: Iterative probabilistic estimation of secondary structures for multiple RNA sequences
Source: BMC Bioinformatics. 2011 Apr 20;12:108. doi: 10.1186/1471-2105-12-108 (PMC3120699; doi:10.1186/1471-2105-12-108)
Supplement: Additional file 2 — Zip file with TurboFold source code. Version of the TurboFold source code at time of publication of this paper. [file 1471-2105-12-108-S2.ZIP › TurboFold/lib/utils/xmath/linear/linear_math.h]

#ifndef _LINEAR_MATH_
#define _LINEAR_MATH_

//#define EPS (pow(0.1, 10))

#define MAX(x, y) ((x)>(y)?(x):(y))
#define MIN(x, y) ((x)>(y)?(y):(x))

double lin_sum(double num1, double num2);
double lin_sub(double num1, double num2);
double lin_mul(double num1, double num2);
double lin_div(double num1, double num2);
double lin_pow(double num1, double num2);
double lin_max(double num1, double num2);

bool lin_compare(double num1, double num2);
bool lin_geq(double num1, double num2);
bool lin_gt(double val1, double val2);

double get_linear_comp_prec();

#endif // _LINEAR_MATH_
