# Supplementary material for: TurboFold: Iterative probabilistic estimation of secondary structures for multiple RNA sequences
Source: BMC Bioinformatics. 2011 Apr 20;12:108. doi: 10.1186/1471-2105-12-108 (PMC3120699; doi:10.1186/1471-2105-12-108)
Supplement: Additional file 2 — Zip file with TurboFold source code. Version of the TurboFold source code at time of publication of this paper. [file 1471-2105-12-108-S2.ZIP › TurboFold/lib/utils/console_ui/console_progress_bar.h]

#ifndef _CONSOLE_PROGRESS_BAR_
#define _CONSOLE_PROGRESS_BAR_

#define N_FULL_PROGRESS_CHAR (60) // Put 60 progress chars for completion.

// A simple progress bar on command line.
class t_console_progress_bar
{
public:
	bool up_count;
	int range;
	char progress_char;
	t_console_progress_bar(char _progress_char, bool _up_count, int _range);
	~t_console_progress_bar();

	// update_bar: redraws the bar.
	void update_bar(int progress);
};

#endif // _PPF_PROGRESS_BAR_
