# Supplementary material for: TurboFold: Iterative probabilistic estimation of secondary structures for multiple RNA sequences
Source: BMC Bioinformatics. 2011 Apr 20;12:108. doi: 10.1186/1471-2105-12-108 (PMC3120699; doi:10.1186/1471-2105-12-108)
Supplement: Additional file 2 — Zip file with TurboFold source code. Version of the TurboFold source code at time of publication of this paper. [file 1471-2105-12-108-S2.ZIP › TurboFold/lib/utils/console_ui/console_progress_bar.cpp]

#include <stdio.h>
#include <stdlib.h>
#include "console_progress_bar.h"
#include <string.h>

t_console_progress_bar::t_console_progress_bar(char _progress_char, bool _up_count, int _range)
{
	this->progress_char = _progress_char;
	this->up_count = _up_count;
	this->range = _range; // This is the counting range of progress bar, this value can be any int.
}

t_console_progress_bar::~t_console_progress_bar()
{
	// Destruct.
}

void t_console_progress_bar::update_bar(int progress)
{
	// Calculate # of progress_char(s) to print.
	int n_progress_chars;

	if(this->up_count)
	{
		n_progress_chars = (int) (((double)N_FULL_PROGRESS_CHAR / (double)range) * (double)progress);
	}
	else
	{
		n_progress_chars = (int) (((double)N_FULL_PROGRESS_CHAR / (double)range) * (double)(range - progress));
	}

	int perc_progress = 0;
	if(this->up_count)
	{
		perc_progress = (int)( ((double)progress / (double)range) * 100);
	}
	else
	{
		perc_progress = (int)( ((double)(range - progress) / (double)range) * 100);
	}

	printf(   "\r%d%%[", perc_progress);

	for(int cnt = 0; cnt < n_progress_chars - 1; cnt++)
	{
		printf("%c", this->progress_char);
	}

	// The n_proress_chars th character is the exciter_char.
	char exciter_chars[] = "\\|/-";

	if(this->up_count)
	{
		printf("%c", exciter_chars[progress % strlen(exciter_chars)]);
	}
	else
	{
		printf("%c", exciter_chars[(range - progress) % strlen(exciter_chars)]);
	}

	for(int cnt = n_progress_chars; cnt < N_FULL_PROGRESS_CHAR; cnt++)
	{
		printf(" ", this->progress_char);
	}

	//printf("]%c      ", exciter_chars[progress % strlen(exciter_chars)]);
	printf("]         ");
	fflush(stdout);
}
