# Supplementary material for: TurboFold: Iterative probabilistic estimation of secondary structures for multiple RNA sequences
Source: BMC Bioinformatics. 2011 Apr 20;12:108. doi: 10.1186/1471-2105-12-108 (PMC3120699; doi:10.1186/1471-2105-12-108)
Supplement: Additional file 2 — Zip file with TurboFold source code. Version of the TurboFold source code at time of publication of this paper. [file 1471-2105-12-108-S2.ZIP › TurboFold/lib/utils/rng/rng.h]

#ifndef _PPF_RNG_
#define _PPF_RNG_

#include <vector>

using namespace std;

class t_rng
{
public:
	t_rng(int _prn_gen_seed);
	~t_rng();

	double random_double_ran3();
	vector<int>* permute_indices(int i_max, int i_to_exclude_from_first_position);

public:
	int prn_gen_seed;
	int inext,inextp;
	long ma[56]; // The value 56 (range ma[1..55]) is special and should 
	int iff; // not be modifed; see Knuth.
	double ran3(long* idum);
};

#endif // _PPF_RNG_
