# Supplementary material for: TurboFold: Iterative probabilistic estimation of secondary structures for multiple RNA sequences
Source: BMC Bioinformatics. 2011 Apr 20;12:108. doi: 10.1186/1471-2105-12-108 (PMC3120699; doi:10.1186/1471-2105-12-108)
Supplement: Additional file 2 — Zip file with TurboFold source code. Version of the TurboFold source code at time of publication of this paper. [file 1471-2105-12-108-S2.ZIP › TurboFold/lib/utils/rng/seed_manager.h]

#ifndef _SEED_MANAGER_
#define _SEED_MANAGER_

#include <vector>
using namespace std;

// Global seed manager for RNG's. 

class t_seed_manager
{
public:
	t_seed_manager();
	t_seed_manager(char* seeds_fp);
	~t_seed_manager();

	static vector<int>* seeds;
	static int i_next_seed;

	// Generte a unique seed.
	static int seed_me();

	static void dump_seeds();
};

#endif // _SEED_MANAGER_
