# Supplementary material for: TurboFold: Iterative probabilistic estimation of secondary structures for multiple RNA sequences
Source: BMC Bioinformatics. 2011 Apr 20;12:108. doi: 10.1186/1471-2105-12-108 (PMC3120699; doi:10.1186/1471-2105-12-108)
Supplement: Additional file 2 — Zip file with TurboFold source code. Version of the TurboFold source code at time of publication of this paper. [file 1471-2105-12-108-S2.ZIP › TurboFold/lib/utils/file/utils.h]

#ifndef _UTILS_
#define _UTILS_

#include <stdio.h>

#define __MAX_PATH (10000)

#define DATAPATH_ENV_VAR "DATAPATH"
#define LOCAL_DATA_PATH "data"

char* resolve_data_dir();
bool check_file(char* fp);
void validate_file(char* fp);
char* x_fgets(char* buff, int size, FILE* file);
FILE* open_f(char* fp, char* mode);

#endif // _UTILS_
