# Supplementary material for: TurboFold: Iterative probabilistic estimation of secondary structures for multiple RNA sequences
Source: BMC Bioinformatics. 2011 Apr 20;12:108. doi: 10.1186/1471-2105-12-108 (PMC3120699; doi:10.1186/1471-2105-12-108)
Supplement: Additional file 2 — Zip file with TurboFold source code. Version of the TurboFold source code at time of publication of this paper. [file 1471-2105-12-108-S2.ZIP › TurboFold/lib/utils/ansi_string/ansi_string.cpp]

#include <stdio.h>
#include <stdlib.h>
#include <stdarg.h> // For va_... functions.
#include "ansi_string.h"
#include "ctype.h"

// DO NOT INCLUDE string.h!

t_string::t_string(char* string)
{
	// Allocate the memory.
	this->obj_string = (char*)malloc(string_length(string) + 3);
	this->obj_str_mem_size = string_length(string) + 1;

	this->copy(string);
}

t_string::t_string(t_string* string)
{
	// Allocate the memory.
	this->obj_string = (char*)malloc(string_length(string) + 3);
	this->obj_str_mem_size = string_length(string) + 1;

	this->copy(string);
}

t_string::t_string()
{
	this->obj_string = (char*)malloc(IBS + 3);
	this->obj_str_mem_size = IBS;

	// Initialize the string.
	this->empty();
}

t_string::~t_string()
{
	//printf("Freeing a string object.\n");
	free(this->obj_string);
}

/*
Copy does not require an initialized string in the object's buffer.
*/
void t_string::copy(char* string)
{
	int l_src_string = string_length(string);
	if(this->obj_str_mem_size < l_src_string + 3)
	{
		free(this->obj_string);
		this->obj_string = (char*)malloc(l_src_string + 3);
		this->obj_str_mem_size = l_src_string + 3;
	}
	
	// Do the actual the copying, this loop copies the null character!
	for(int i = 0; i <= l_src_string; i++)
	{
		this->x(i) = string[i];
	}
}

void t_string::copy(t_string* string)
{
	this->copy(string->obj_string);
}

// Static string library functions: These are thread safe functions.
int t_string::string_length(char* string)
{
	int str_length = 0;
	while(string[str_length] != 0)
	{
		str_length++;
	}

	return(str_length);
}

// Static string library functions: These are thread safe functions.
int t_string::string_length(t_string* string)
{
	return(string->length());
}

int t_string::length()
{
	return(string_length(this->obj_string));
}

// empty the string.
void t_string::empty()
{
	this->x(0) = 0;
}

// Getter function.
char& t_string::x(int i)
{
	return(this->obj_string[i]);
}

char* t_string::str()
{
	return(this->obj_string);
}

// Return the substring at substring starting at i and ending at j, inclusive.
char* t_string::substring(int i, int j)
{
	//t_string* sub_str = new t_string();
	char* sub_str;

	// Validity checks on the arguments.
	if(i > j ||
		i > this->length() || 
		j > this->length())
	{
		return(NULL);
	}
	else
	{
		sub_str = (char*)malloc(sizeof(char) * (j-i+1+2));
		sub_str[0] = 0; // Make this an empty string.
	}

	// Copy the substring.
	int ip = i;
	int i_sub_str = 0;
	while(ip <= j)
	{
		sub_str[i_sub_str] = this->x(ip);

		i_sub_str++;
		ip++;
	}

	// End the string.
	sub_str[i_sub_str] = 0;

	return(sub_str);
}

void t_string::replace_avoid_list(char* str, char* avoided_char_list, char char_to_replace)
{
	for(int i_str = 0; i_str < string_length(str); i_str++)
	{
		// Look for avoided chars. if found, replace.
		bool found_avoided_char = false;
		for(int i_avoided = 0; i_avoided < string_length(avoided_char_list); i_avoided++)
		{
			if(str[i_str] == avoided_char_list[i_avoided])
			{
				found_avoided_char = true;
			}
		} // i_avoided loop

		if(found_avoided_char)
		{
			str[i_str] = char_to_replace;
		}
	} // i_str loop
}

// Tokenizer: Tokenizes with respect to the characters in the delimiter list, which is a null terminated list.
t_string_tokens* t_string::tokenize_by_chars(char* delimiter_list)
{
	//printf("String: %sFIN\n", this->str());
	t_string_tokens* token_vector = new vector<t_string*>();

	// Current token is nothing at the beginning.
	t_string* current_token = new t_string();

	// Go over the obj_string.
	int str_len = string_length(this->str());
	for(int i_str = 0; i_str < str_len; i_str++)
	{
		//printf("Processing: %c\n", this->x(i_str));
		// This is set to true if i_str'th character is a delimiter.
		bool is_delimiter = false;

		// Check if current character in the string is a delimiter character.
		for(int i_del = 0; i_del < string_length(delimiter_list); i_del++)
		{
			if(this->x(i_str) == delimiter_list[i_del])
			{
				is_delimiter = true;

				// Push current token to vector (if it is appropriate for pushing.) and start a new token.
				// Push the previous token. Cannot push the next token since there is no way of knowing that
				// it is a valid token beforehand.
				if(current_token != NULL && current_token->length() != 0)
				{
					// Push this token to token vector.
					//printf("pushing %s\n", current_token->obj_string);
					token_vector->push_back(current_token);

					// Do not free current token now, allocate a new one.
					current_token = new t_string();
				}
				else // The token is not a good token (i.e., an empty token), free its memory and 
				{
					current_token->empty();
				}

				break; // Break from the delimiter char loop.
			}
		} // delimiter char loop.

		// If this character is not a delimiter, concatenate the character to the current_token.
		if(!is_delimiter)
		{
			current_token->concat_char(this->x(i_str));
		}

	} // string char loop.

	// The last token is added to the tokens vector after whole loop is finished.
	if(current_token != NULL && current_token->length() != 0)
	{
		// Push this token to token vector.
		token_vector->push_back(current_token);
		//printf("pushing %s\n", current_token->obj_string);
	}
	else	
	{
		delete(current_token);
	}

	return(token_vector);
}

void t_string::clean_tokens(t_string_tokens* tokens)
{
	for(int i = 0; i < (int)tokens->size(); i++)
	{
		delete(tokens->at(i));
	}

	tokens->clear();
	delete(tokens);
}

// Tokenizer: Tokenizes with respect to the characters in the delimiter list, which is a null terminated list.
t_string_tokens* t_string::tokenize_by_str(char* delimiter_string)
{
	t_string_tokens* token_vector = new vector<t_string*>();

	// Current token is nothing at the beginning.
	t_string* current_token = new t_string();

	// Go over the obj_string.
	int str_len = this->length();
	for(int i_str = 0; i_str < str_len; i_str++)
	{
		//printf("Processing: %c\n", this->x(i_str));
		// This is set to true if i_str'th character is a delimiter.
		bool is_delimiter = false;

		int i_str_search = i_str;
		// Check if current character in the string is a delimiter character.
		for(int i_del = 0; i_del < string_length(delimiter_string); i_del++)
		{
			if(i_str_search == this->length() || this->x(i_str_search) != delimiter_string[i_del])
			{
				is_delimiter = false;
				break;
			}				

			// If the current substring matches the delimiter string, set delimiter to true.
			if(i_del == string_length(delimiter_string) - 1)
			{
				// Push current token to vector (if it is appropriate for pushing.) and start a new token.
				// Push the previous token. Cannot push the next token since there is no way of knowing that
				// it is a valid token beforehand.
				if(current_token != NULL && current_token->length() != 0)
				{
					// Push this token to token vector.
					//printf("pushing %s\n", current_token->obj_string);
					token_vector->push_back(current_token);

					// Do not free current token now, allocate a new one.
					current_token = new t_string();
				}
				else // The token is not a good token (i.e., an empty token), free its memory and 
				{
					current_token->empty();
				}

				is_delimiter = true;

				// Note that the last char that is at i_str_search is the last char
				// of delimiter string but that will be jumped over by for loop.
				// This is the same in tokenize_by_chars function.
				i_str = i_str_search;
				break;
			}

			// Increment substring counter.
			i_str_search++;

		} // delimiter char loop.

		// If this character is not a delimiter, concatenate the character to the current_token.
		if(!is_delimiter)
		{
			current_token->concat_char(this->x(i_str));
		}

	} // string char loop.

	// The last token is added to the tokens vector after whole loop is finished.
	if(current_token != NULL && current_token->length() != 0)
	{
		// Push this token to token vector.
		token_vector->push_back(current_token);
		//printf("pushing %s\n", current_token->obj_string);
	}
	else
	{
		delete(current_token);
	}

	return(token_vector);
}

// Variable argumented sprintf: Print the string of this object using fmt_string as formatter string.
void t_string::sprintf(char* fmt_string, ...)
{
	va_list pars;
	va_start(pars, fmt_string);

	// Initialize string as having nothing.
	this->copy("");

	// Go over the string: Every time a formatting string is found by %.., it is processed.
	for(int i_str = 0; i_str < string_length(fmt_string); i_str++)
	{
		if(fmt_string[i_str] == '%')
		{
			// Check the formatter character.
			i_str++;

			if(fmt_string[i_str] == 'd')
			{
				int _num = va_arg(pars,int);
				this->concat_int(_num);
			}
			else if(fmt_string[i_str] == 'c')
			{
				int _char = va_arg(pars,int);
				this->concat_char(_char);
			}
			else if(fmt_string[i_str] == 's')
			{
				char* _str = (char*)va_arg(pars, void*);
				this->concat_string(_str);
			}
			else if(fmt_string[i_str] == '%')
			{
				this->concat_char(fmt_string[i_str]);
			}

			// The for loop jumps over formatter character.
			//i_str++;
		}
		else // This is a regular character, just copy it.
		{
			this->concat_char(fmt_string[i_str]);
		}
	}

	va_end(pars);
}

void t_string::concat_char(char _char)
{
	// A memory check.
	int str_len = this->length();
	while(this->obj_str_mem_size <= (str_len + 10))
	{
		//printf("Doubling buffer size.\n");
		//this->obj_str_mem_size = (this->length() + 10);
		this->obj_str_mem_size *= 2;
		char* temp_buf = this->obj_string;
		this->obj_string = (char*)malloc(this->obj_str_mem_size);
		this->copy(temp_buf);
		free(temp_buf);
	}

	int unconcat_length = str_len;
	this->obj_string[unconcat_length] = _char;

	// This is vert important. Finish the string!
	this->obj_string[unconcat_length + 1] = 0;
}

void t_string::concat_string(char* string)
{
	// Add all the chars in the string.
	int str_len = string_length(string);
	for(int i = 0; i <= str_len; i++)
	{
		this->concat_char(string[i]);
	}
}

void t_string::concat_string(t_string* string)
{
	this->concat_string(string->obj_string);
}

void t_string::concat_int(int i_num)
{
	t_string* num_str = num2str(i_num, 10);
	this->concat_string(num_str);
	delete(num_str);
}

void t_string::concat_float(double f_num)
{
}

// Take the reverse of the string in this object's string buffer.
void t_string::revert()
{
	t_string* temp_buf = new t_string(this->str());
	int str_len = temp_buf->length();
	for(int i = 0; i < str_len; i++)
	{
		this->x(i) = temp_buf->x(str_len - i - 1);
	}

	delete(temp_buf);
}

bool t_string::compare(t_string* string)
{
	return(this->compare(string->str()));
}

bool t_string::compare_strings(t_string* str1, t_string* str2)
{
	return(compare_strings(str1->str(), str2->str())); 
}

bool t_string::compare_strings(char* str1, char* str2)
{
	int str_len1 = string_length(str1);
	int str_len2 = string_length(str2);
        if(str_len1 != str_len2)
        {
                return(false);
        }

        for(int i = 0; i < str_len1; i++)
        {
                if(str1[i] != str2[i])
                {
                        return(false);
                }
        }

        return(true);
}

bool t_string::compare_strings_ci(t_string* str1, t_string* str2)
{
	return(compare_strings_ci(str1->str(), str2->str()));
}

bool t_string::compare_strings_ci(char* str1, char* str2)
{
        int str_len1 = string_length(str1);
        int str_len2 = string_length(str2);

        if(str_len1 != str_len2)
        {
                return(false);
        }

        for(int i = 0; i < string_length(str1); i++)
        {
                if(toupper(str1[i]) != toupper(str2[i]))
                {
                        return(false);
                }
        }

        return(true);
}

bool t_string::compare_ci(char* string)
{
        return(compare_strings_ci(this->str(), string));
}

bool t_string::compare_ci(t_string* string)
{
        return(compare_strings_ci(this->str(), string->str()));
}


bool t_string::compare(char* string)
{
	return(compare_strings(this->str(), string));
}

bool t_string::starts_with(char* string)
{
	if(this->length() < string_length(string))
	{
		return(false);
	}

	for(int i_str = 0; i_str < string_length(string); i_str++)
	{
		if(this->x(i_str) != string[i_str])
		{
			return(false);
		}
	}	

	return(true);
}

bool t_string::starts_with(t_string* string)
{
	return(this->starts_with(string->str()));
}


t_string* t_string::num2str(int num, int base)
{
	t_string* num_str = new t_string();
	int divident = num;
	int residual = divident % base;

	do
	{
		num_str->concat_char((char)(residual + 48)); // Convert to ascii value.		
		divident = divident / base; // Shift right.
		residual = divident % base; // Compute the last digit.

		if(residual > 9)
		{
			printf("The residual greater than 9!\n");
		}
	}
	while(divident != 0);

	// Reverse the num string.
	num_str->revert();

	return(num_str);
}

int t_string::str2num(char* num_str, int base)
{
        int num = 0;
        int extended_base = 1;
        for(int i = (int)strlen(num_str)-1; i >= 0; i--)
        {
                int cur_digit = (int)num_str[i];
		if(cur_digit >= '0' && cur_digit <= '9')
	                num += extended_base * (cur_digit - (int)'0');
		else if(cur_digit >= 'A' && cur_digit <= 'F')
			 num += extended_base * (cur_digit - (int)'A' + 10);
                else if(cur_digit >= 'a' && cur_digit <= 'f')
                         num += extended_base * (cur_digit - (int)'a' + 10);
		else
		{
			printf("Could not resolve character as number in %s for base %d\n", num_str, base);
			exit(0);
		}

                //printf("%d = %d * (%d - %d)\n", num, extended_base, cur_digit, 48);
                extended_base *= base;
        }

        return(num);
}

void t_string::to_upper()
{
	t_string::to_upper(this->str());
}

void t_string::to_upper(char* string)
{
	printf("%s->", string);
	int upper_diff = (int)'A' - (int)'a';

	int str_len = string_length(string); 
	for(int i = 0; i < str_len; i++)
	{
		if(!(string[i] <= 'Z' &&  string[i] >= 'A') && !(string[i] <= 'z' && string[i] >= 'a'))
	 	{
		}
		else if(string[i] <= 'z' && string[i] >= 'a')
		{
			string[i] = string[i] + ((int)'A' - (int)'a');
		}
		else
		{
		}
	}
	printf("%s\n", string);

}	
int t_string::str2num(t_string* num_str, int base)
{
	return(str2num(num_str->str(), base));
}
