# Supplementary material for: TurboFold: Iterative probabilistic estimation of secondary structures for multiple RNA sequences
Source: BMC Bioinformatics. 2011 Apr 20;12:108. doi: 10.1186/1471-2105-12-108 (PMC3120699; doi:10.1186/1471-2105-12-108)
Supplement: Additional file 2 — Zip file with TurboFold source code. Version of the TurboFold source code at time of publication of this paper. [file 1471-2105-12-108-S2.ZIP › TurboFold/samplerun/sample.fasta]

>Sprinzl_tRNA_106
GCGUCGGUAGUGUAGUGGUAUCACGUGACCUUGCCAUGGUCACAACCUGGGUUCGAAUCCCAGCCGACGCACCA
>Sprinzl_tRNA_306
GGGACCGUGGGUUAGCCUGGUAUACUUCGGGCCUUGGGUGCCCGUGACCCCGGUUCGAAUCCGGGCGGUCCCACCA
>Sprinzl_tRNA_129
GCACCAGUGGUCUAGUGGUAGAAUAGUACCCUGCCACGGUACAGACCCGGGUUCGAUUCCCGGCUGGUGCACCA
