# Supplementary material for: TurboFold: Iterative probabilistic estimation of secondary structures for multiple RNA sequences
Source: BMC Bioinformatics. 2011 Apr 20;12:108. doi: 10.1186/1471-2105-12-108 (PMC3120699; doi:10.1186/1471-2105-12-108)
Supplement: Additional file 2 — Zip file with TurboFold source code. Version of the TurboFold source code at time of publication of this paper. [file 1471-2105-12-108-S2.ZIP › TurboFold/samplerun/data/dnaint21.dat]

Data tables for asymmetric interior loops of size 3
Free energies at 37 degrees for DNA
Data arrangement:

            Y
    ------------------
(X)  A    C    G    T
    ------------------
        5' --> 3'
            X
           A  A
           T  T
            YA
        3' <-- 5'
(A)  .    .    .    . 
(C)  .    .    .    .
(G)  .    .    .    . 
(T)  .    .    .    . 

        Y                   Y                   Y                   Y                   Y                   Y
  ------------------  ------------------  ------------------  ------------------  ------------------  ------------------
   A    C    G    T    A    C    G    T    A    C    G    T    A    C    G    T    A    C    G    T    A    C    G    T 
  ------------------  ------------------  ------------------  ------------------  ------------------  ------------------
      5' --> 3'           5' --> 3'           5' --> 3'           5' --> 3'           5' --> 3'           5' --> 3'
          X                   X                   X                   X                   X                   X
         A  A                A  C                A  G                A  T                A  G                A  T
         T  T                T  G                T  C                T  A                T  T                T  G
          YA                  YA                  YA                  YA                  YA                  YA
      3' <-- 5'           3' <-- 5'           3' <-- 5'           3' <-- 5'           3' <-- 5'           3' <-- 5'
  5.1  5.1  4.3  5.1  5.2  5.1  3.9  5.1  5.0  5.0  3.7  5.0  5.0  4.8  3.4  5.0  5.0  5.0  3.7  5.0  5.2  5.1  3.9  5.1
  5.0  5.0  5.0  5.0  5.0  5.0  5.0  4.7  4.9  4.9  4.9  3.8  4.8  4.8  4.8  4.4  4.9  4.9  4.9  3.8  5.0  5.0  5.0  4.7
  3.8  3.8  3.8  3.8  3.6  3.6  2.7  3.6  3.0  3.0  3.0  3.0  3.4  3.4  3.4  3.4  3.0  3.0  3.0  3.0  3.6  3.6  2.7  3.6
  5.0  5.0  5.0  4.1  5.0  5.0  5.0  4.7  4.9  3.2  4.9  3.4  4.8  4.4  4.8  4.8  4.9  3.2  4.9  3.4  5.0  5.0  5.0  4.7
        Y                   Y                   Y                   Y                   Y                   Y
  ------------------  ------------------  ------------------  ------------------  ------------------  ------------------
   A    C    G    T    A    C    G    T    A    C    G    T    A    C    G    T    A    C    G    T    A    C    G    T 
  ------------------  ------------------  ------------------  ------------------  ------------------  ------------------
      5' --> 3'           5' --> 3'           5' --> 3'           5' --> 3'           5' --> 3'           5' --> 3'
          X                   X                   X                   X                   X                   X
         A  A                A  C                A  G                A  T                A  G                A  T
         T  T                T  G                T  C                T  A                T  T                T  G
          YC                  YC                  YC                  YC                  YC                  YC
      3' <-- 5'           3' <-- 5'           3' <-- 5'           3' <-- 5'           3' <-- 5'           3' <-- 5'
  5.1  5.3  4.3  5.3  5.1  5.1  3.9  5.1  5.0  5.0  3.7  5.0  4.8  4.8  3.4  4.8  5.0  5.0  3.7  5.0  5.1  5.1  3.9  5.1
  5.0  6.1  5.0  5.0  5.0  6.4  5.0  4.7  4.9  5.6  4.9  3.8  4.8  6.7  4.8  4.4  4.9  5.6  4.9  3.8  5.0  6.4  5.0  4.7
  3.8  5.3  4.2  5.3  3.6  5.1  2.7  5.1  3.0  5.0  3.1  5.0  3.4  4.8  3.7  4.8  3.0  5.0  3.1  5.0  3.6  5.1  2.7  5.1
  5.0  5.1  5.0  4.1  5.0  5.4  5.0  4.7  3.2  3.2  3.2  3.2  4.4  4.4  4.4  4.4  3.2  3.2  3.2  3.2  5.0  5.4  5.0  4.7
        Y                   Y                   Y                   Y                   Y                   Y
  ------------------  ------------------  ------------------  ------------------  ------------------  ------------------
   A    C    G    T    A    C    G    T    A    C    G    T    A    C    G    T    A    C    G    T    A    C    G    T 
  ------------------  ------------------  ------------------  ------------------  ------------------  ------------------
      5' --> 3'           5' --> 3'           5' --> 3'           5' --> 3'           5' --> 3'           5' --> 3'
          X                   X                   X                   X                   X                   X
         A  A                A  C                A  G                A  T                A  G                A  T
         T  T                T  G                T  C                T  A                T  T                T  G
          YG                  YG                  YG                  YG                  YG                  YG
      3' <-- 5'           3' <-- 5'           3' <-- 5'           3' <-- 5'           3' <-- 5'           3' <-- 5'
  4.3  4.3  4.3  4.3  3.9  3.9  3.9  3.9  3.7  3.7  3.7  3.7  3.4  3.4  3.4  3.4  3.7  3.7  3.7  3.7  3.9  3.9  3.9  3.9
  5.0  5.0  5.0  5.0  5.0  5.0  5.0  4.7  4.9  4.9  4.9  3.8  4.8  4.8  4.8  4.4  4.9  4.9  4.9  3.8  5.0  5.0  5.0  4.7
  3.8  4.2  4.2  4.2  2.7  2.7  2.7  2.7  3.0  3.1  3.1  3.1  3.4  3.7  3.7  3.7  3.0  3.1  3.1  3.1  2.7  2.7  2.7  2.7
  5.0  5.0  5.0  4.1  5.0  5.0  5.0  4.7  4.9  3.2  4.9  3.4  4.8  4.4  4.8  4.8  4.9  3.2  4.9  3.4  5.0  5.0  5.0  4.7
        Y                   Y                   Y                   Y                   Y                   Y
  ------------------  ------------------  ------------------  ------------------  ------------------  ------------------
   A    C    G    T    A    C    G    T    A    C    G    T    A    C    G    T    A    C    G    T    A    C    G    T 
  ------------------  ------------------  ------------------  ------------------  ------------------  ------------------
      5' --> 3'           5' --> 3'           5' --> 3'           5' --> 3'           5' --> 3'           5' --> 3'
          X                   X                   X                   X                   X                   X
         A  A                A  C                A  G                A  T                A  G                A  T
         T  T                T  G                T  C                T  A                T  T                T  G
          YT                  YT                  YT                  YT                  YT                  YT
      3' <-- 5'           3' <-- 5'           3' <-- 5'           3' <-- 5'           3' <-- 5'           3' <-- 5'
  5.1  5.3  4.3  5.3  5.1  5.1  3.9  5.1  5.0  5.0  3.7  5.0  5.0  4.8  3.4  5.0  5.0  5.0  3.7  5.0  5.1  5.1  3.9  5.1
  5.0  5.0  5.0  5.0  4.7  4.7  4.7  4.7  3.8  3.8  3.8  3.8  4.4  4.4  4.4  4.4  3.8  3.8  3.8  3.8  4.7  4.7  4.7  4.7
  3.8  5.3  4.2  5.3  3.6  5.1  2.7  5.1  3.0  5.0  3.1  5.0  3.4  4.8  3.7  4.8  3.0  5.0  3.1  5.0  3.6  5.1  2.7  5.1
  4.1  4.1  4.1  4.1  4.7  4.7  4.7  4.7  3.4  3.2  3.4  3.4  4.8  4.4  4.8  5.2  3.4  3.2  3.4  3.4  4.7  4.7  4.7  4.7
        Y                   Y                   Y                   Y                   Y                   Y
  ------------------  ------------------  ------------------  ------------------  ------------------  ------------------
   A    C    G    T    A    C    G    T    A    C    G    T    A    C    G    T    A    C    G    T    A    C    G    T 
  ------------------  ------------------  ------------------  ------------------  ------------------  ------------------
      5' --> 3'           5' --> 3'           5' --> 3'           5' --> 3'           5' --> 3'           5' --> 3'
          X                   X                   X                   X                   X                   X
         C  A                C  C                C  G                C  T                C  G                C  T
         G  T                G  G                G  C                G  A                G  T                G  G
          YA                  YA                  YA                  YA                  YA                  YA
      3' <-- 5'           3' <-- 5'           3' <-- 5'           3' <-- 5'           3' <-- 5'           3' <-- 5'
  5.2  5.2  4.5  5.2  4.3  3.9  2.6  3.9  4.5  4.5  3.6  4.5  5.0  4.9  3.0  4.9  4.5  4.5  3.6  4.5  4.3  3.9  2.6  3.9
  5.2  5.2  5.2  5.0  4.8  4.8  4.8  4.6  4.7  4.7  4.7  4.4  5.0  5.0  5.0  3.2  4.7  4.7  4.7  4.4  4.8  4.8  4.8  4.6
  4.2  4.2  4.1  4.2  3.4  3.4  3.2  3.4  3.6  3.6  3.6  3.6  3.7  3.7  3.1  3.7  3.6  3.6  3.6  3.6  3.4  3.4  3.2  3.4
  5.2  5.0  5.2  4.6  4.8  4.5  4.8  4.5  4.7  4.4  4.7  3.8  5.0  3.8  5.0  3.4  4.7  4.4  4.7  3.8  4.8  4.5  4.8  4.5
        Y                   Y                   Y                   Y                   Y                   Y
  ------------------  ------------------  ------------------  ------------------  ------------------  ------------------
   A    C    G    T    A    C    G    T    A    C    G    T    A    C    G    T    A    C    G    T    A    C    G    T 
  ------------------  ------------------  ------------------  ------------------  ------------------  ------------------
      5' --> 3'           5' --> 3'           5' --> 3'           5' --> 3'           5' --> 3'           5' --> 3'
          X                   X                   X                   X                   X                   X
         C  A                C  C                C  G                C  T                C  G                C  T
         G  T                G  G                G  C                G  A                G  T                G  G
          YC                  YC                  YC                  YC                  YC                  YC
      3' <-- 5'           3' <-- 5'           3' <-- 5'           3' <-- 5'           3' <-- 5'           3' <-- 5'
  5.2  5.5  4.5  5.5  3.9  3.9  2.6  3.9  4.5  4.7  3.6  4.7  4.9  4.9  3.0  4.9  4.5  4.7  3.6  4.7  3.9  3.9  2.6  3.9
  5.2  6.0  5.2  5.0  4.8  5.1  4.8  4.6  4.7  5.4  4.7  4.4  5.0  5.6  5.0  3.2  4.7  5.4  4.7  4.4  4.8  5.1  4.8  4.6
  4.2  5.5  4.1  5.5  3.4  3.9  3.2  3.9  3.6  4.7  4.0  4.7  3.7  4.9  3.1  4.9  3.6  4.7  4.0  4.7  3.4  3.9  3.2  3.9
  5.0  5.0  5.0  4.6  4.5  4.5  4.5  4.5  4.4  4.4  4.4  3.8  3.8  3.8  3.8  3.4  4.4  4.4  4.4  3.8  4.5  4.5  4.5  4.5
        Y                   Y                   Y                   Y                   Y                   Y
  ------------------  ------------------  ------------------  ------------------  ------------------  ------------------
   A    C    G    T    A    C    G    T    A    C    G    T    A    C    G    T    A    C    G    T    A    C    G    T 
  ------------------  ------------------  ------------------  ------------------  ------------------  ------------------
      5' --> 3'           5' --> 3'           5' --> 3'           5' --> 3'           5' --> 3'           5' --> 3'
          X                   X                   X                   X                   X                   X
         C  A                C  C                C  G                C  T                C  G                C  T
         G  T                G  G                G  C                G  A                G  T                G  G
          YG                  YG                  YG                  YG                  YG                  YG
      3' <-- 5'           3' <-- 5'           3' <-- 5'           3' <-- 5'           3' <-- 5'           3' <-- 5'
  4.5  4.5  4.5  4.5  2.6  2.6  2.6  2.6  3.6  3.6  3.6  3.6  3.0  3.0  3.0  3.0  3.6  3.6  3.6  3.6  2.6  2.6  2.6  2.6
  5.2  5.2  5.2  5.0  4.8  4.8  4.8  4.6  4.7  4.7  4.7  4.4  5.0  5.0  5.0  3.2  4.7  4.7  4.7  4.4  4.8  4.8  4.8  4.6
  4.1  4.1  4.1  4.1  3.2  3.2  3.2  3.2  3.6  4.0  4.0  4.0  3.1  3.1  3.1  3.1  3.6  4.0  4.0  4.0  3.2  3.2  3.2  3.2
  5.2  5.0  5.2  4.6  4.8  4.5  4.8  4.5  4.7  4.4  4.7  3.8  5.0  3.8  5.0  3.4  4.7  4.4  4.7  3.8  4.8  4.5  4.8  4.5
        Y                   Y                   Y                   Y                   Y                   Y
  ------------------  ------------------  ------------------  ------------------  ------------------  ------------------
   A    C    G    T    A    C    G    T    A    C    G    T    A    C    G    T    A    C    G    T    A    C    G    T 
  ------------------  ------------------  ------------------  ------------------  ------------------  ------------------
      5' --> 3'           5' --> 3'           5' --> 3'           5' --> 3'           5' --> 3'           5' --> 3'
          X                   X                   X                   X                   X                   X
         C  A                C  C                C  G                C  T                C  G                C  T
         G  T                G  G                G  C                G  A                G  T                G  G
          YT                  YT                  YT                  YT                  YT                  YT
      3' <-- 5'           3' <-- 5'           3' <-- 5'           3' <-- 5'           3' <-- 5'           3' <-- 5'
  5.2  5.5  4.5  5.5  3.9  3.9  2.6  3.9  4.5  4.7  3.6  4.7  4.9  4.9  3.0  4.9  4.5  4.7  3.6  4.7  3.9  3.9  2.6  3.9
  5.0  5.0  5.0  5.0  4.6  4.6  4.6  4.6  4.4  4.4  4.4  4.4  3.2  3.2  3.2  3.2  4.4  4.4  4.4  4.4  4.6  4.6  4.6  4.6
  4.2  5.5  4.1  5.5  3.4  3.9  3.2  3.9  3.6  4.7  4.0  4.7  3.7  4.9  3.1  4.9  3.6  4.7  4.0  4.7  3.4  3.9  3.2  3.9
  4.6  4.6  4.6  4.6  4.5  4.5  4.5  4.5  3.8  3.8  3.8  3.8  3.4  3.4  3.4  3.4  3.8  3.8  3.8  3.8  4.5  4.5  4.5  4.5
        Y                   Y                   Y                   Y                   Y                   Y
  ------------------  ------------------  ------------------  ------------------  ------------------  ------------------
   A    C    G    T    A    C    G    T    A    C    G    T    A    C    G    T    A    C    G    T    A    C    G    T 
  ------------------  ------------------  ------------------  ------------------  ------------------  ------------------
      5' --> 3'           5' --> 3'           5' --> 3'           5' --> 3'           5' --> 3'           5' --> 3'
          X                   X                   X                   X                   X                   X
         G  A                G  C                G  G                G  T                G  G                G  T
         C  T                C  G                C  C                C  A                C  T                C  G
          YA                  YA                  YA                  YA                  YA                  YA
      3' <-- 5'           3' <-- 5'           3' <-- 5'           3' <-- 5'           3' <-- 5'           3' <-- 5'
  4.5  4.5  4.5  4.5  4.0  4.0  2.3  4.0  4.3  4.3  3.4  4.3  5.2  5.0  3.6  5.0  4.3  4.3  3.4  4.3  4.0  4.0  2.3  4.0
  5.0  5.0  5.0  5.0  4.2  4.2  4.2  4.2  3.9  3.9  3.9  3.9  5.1  5.1  5.1  5.1  3.9  3.9  3.9  3.9  4.2  4.2  4.2  4.2
  4.2  4.2  4.2  4.2  2.3  2.3  2.0  2.3  2.6  2.6  2.6  2.6  3.9  3.9  2.7  3.9  2.6  2.6  2.6  2.6  2.3  2.3  2.0  2.3
  5.0  5.0  5.0  4.2  4.2  4.2  4.2  4.2  3.9  3.9  3.9  3.9  5.1  4.7  5.1  4.7  3.9  3.9  3.9  3.9  4.2  4.2  4.2  4.2
        Y                   Y                   Y                   Y                   Y                   Y
  ------------------  ------------------  ------------------  ------------------  ------------------  ------------------
   A    C    G    T    A    C    G    T    A    C    G    T    A    C    G    T    A    C    G    T    A    C    G    T 
  ------------------  ------------------  ------------------  ------------------  ------------------  ------------------
      5' --> 3'           5' --> 3'           5' --> 3'           5' --> 3'           5' --> 3'           5' --> 3'
          X                   X                   X                   X                   X                   X
         G  A                G  C                G  G                G  T                G  G                G  T
         C  T                C  G                C  C                C  A                C  T                C  G
          YC                  YC                  YC                  YC                  YC                  YC
      3' <-- 5'           3' <-- 5'           3' <-- 5'           3' <-- 5'           3' <-- 5'           3' <-- 5'
  4.5  5.5  4.5  5.5  4.0  4.2  2.3  4.2  4.3  4.8  3.4  4.8  5.0  5.0  3.6  5.0  4.3  4.8  3.4  4.8  4.0  4.2  2.3  4.2
  5.0  5.8  5.0  5.1  4.2  4.8  4.2  4.5  3.9  5.1  3.9  4.5  5.1  6.4  5.1  5.4  3.9  5.1  3.9  4.5  4.2  4.8  4.2  4.5
  4.2  5.5  4.3  5.5  2.3  4.2  2.0  4.2  2.6  4.8  3.2  4.8  3.9  5.0  2.7  5.0  2.6  4.8  3.2  4.8  2.3  4.2  2.0  4.2
  5.0  5.8  5.0  4.2  4.2  4.5  4.2  4.5  3.9  4.6  3.9  4.5  4.7  4.7  4.7  4.7  3.9  4.6  3.9  4.5  4.2  4.5  4.2  4.5
        Y                   Y                   Y                   Y                   Y                   Y
  ------------------  ------------------  ------------------  ------------------  ------------------  ------------------
   A    C    G    T    A    C    G    T    A    C    G    T    A    C    G    T    A    C    G    T    A    C    G    T 
  ------------------  ------------------  ------------------  ------------------  ------------------  ------------------
      5' --> 3'           5' --> 3'           5' --> 3'           5' --> 3'           5' --> 3'           5' --> 3'
          X                   X                   X                   X                   X                   X
         G  A                G  C                G  G                G  T                G  G                G  T
         C  T                C  G                C  C                C  A                C  T                C  G
          YG                  YG                  YG                  YG                  YG                  YG
      3' <-- 5'           3' <-- 5'           3' <-- 5'           3' <-- 5'           3' <-- 5'           3' <-- 5'
  4.5  4.5  4.5  4.5  2.3  2.3  2.3  2.3  3.4  3.4  3.4  3.4  3.6  3.6  3.6  3.6  3.4  3.4  3.4  3.4  2.3  2.3  2.3  2.3
  5.0  5.0  5.0  5.0  4.2  4.2  4.2  4.2  3.9  3.9  3.9  3.9  5.1  5.1  5.1  5.1  3.9  3.9  3.9  3.9  4.2  4.2  4.2  4.2
  4.2  4.3  4.3  4.3  2.0  2.0  2.0  2.0  2.6  3.2  3.2  3.2  2.7  2.7  2.7  2.7  2.6  3.2  3.2  3.2  2.0  2.0  2.0  2.0
  5.0  5.0  5.0  4.2  4.2  4.2  4.2  4.2  3.9  3.9  3.9  3.9  5.1  4.7  5.1  4.7  3.9  3.9  3.9  3.9  4.2  4.2  4.2  4.2
        Y                   Y                   Y                   Y                   Y                   Y
  ------------------  ------------------  ------------------  ------------------  ------------------  ------------------
   A    C    G    T    A    C    G    T    A    C    G    T    A    C    G    T    A    C    G    T    A    C    G    T 
  ------------------  ------------------  ------------------  ------------------  ------------------  ------------------
      5' --> 3'           5' --> 3'           5' --> 3'           5' --> 3'           5' --> 3'           5' --> 3'
          X                   X                   X                   X                   X                   X
         G  A                G  C                G  G                G  T                G  G                G  T
         C  T                C  G                C  C                C  A                C  T                C  G
          YT                  YT                  YT                  YT                  YT                  YT
      3' <-- 5'           3' <-- 5'           3' <-- 5'           3' <-- 5'           3' <-- 5'           3' <-- 5'
  4.5  5.5  4.5  5.5  4.0  4.2  2.3  4.2  4.3  4.8  3.4  4.8  5.0  5.0  3.6  5.0  4.3  4.8  3.4  4.8  4.0  4.2  2.3  4.2
  5.0  5.1  5.0  5.1  4.2  4.5  4.2  4.5  3.9  4.5  3.9  4.5  5.1  5.4  5.1  5.4  3.9  4.5  3.9  4.5  4.2  4.5  4.2  4.5
  4.2  5.5  4.3  5.5  2.3  4.2  2.0  4.2  2.6  4.8  3.2  4.8  3.9  5.0  2.7  5.0  2.6  4.8  3.2  4.8  2.3  4.2  2.0  4.2
  4.2  4.2  4.2  4.2  4.2  4.5  4.2  4.7  3.9  4.5  3.9  4.5  4.7  4.7  4.7  4.7  3.9  4.5  3.9  4.5  4.2  4.5  4.2  4.7
        Y                   Y                   Y                   Y                   Y                   Y
  ------------------  ------------------  ------------------  ------------------  ------------------  ------------------
   A    C    G    T    A    C    G    T    A    C    G    T    A    C    G    T    A    C    G    T    A    C    G    T 
  ------------------  ------------------  ------------------  ------------------  ------------------  ------------------
      5' --> 3'           5' --> 3'           5' --> 3'           5' --> 3'           5' --> 3'           5' --> 3'
          X                   X                   X                   X                   X                   X
         T  A                T  C                T  G                T  T                T  G                T  T
         A  T                A  G                A  C                A  A                A  T                A  G
          YA                  YA                  YA                  YA                  YA                  YA
      3' <-- 5'           3' <-- 5'           3' <-- 5'           3' <-- 5'           3' <-- 5'           3' <-- 5'
  5.4  5.4  4.7  5.4  4.5  4.5  4.2  4.5  5.2  5.2  4.2  5.2  5.1  5.0  3.8  5.0  5.2  5.2  4.2  5.2  4.5  4.5  4.2  4.5
  5.6  5.6  5.6  4.9  5.5  5.5  5.5  5.5  5.5  5.5  5.5  5.0  5.3  5.3  5.3  5.1  5.5  5.5  5.5  5.0  5.5  5.5  5.5  5.5
  4.7  4.7  4.7  4.7  4.5  4.5  4.3  4.5  4.5  4.5  4.1  4.5  4.3  4.3  4.2  4.3  4.5  4.5  4.1  4.5  4.5  4.5  4.3  4.5
  5.6  4.9  5.6  5.0  5.5  5.1  5.5  4.2  5.5  5.0  5.5  4.6  5.3  5.0  5.3  4.1  5.5  5.0  5.5  4.6  5.5  5.1  5.5  4.2
        Y                   Y                   Y                   Y                   Y                   Y
  ------------------  ------------------  ------------------  ------------------  ------------------  ------------------
   A    C    G    T    A    C    G    T    A    C    G    T    A    C    G    T    A    C    G    T    A    C    G    T 
  ------------------  ------------------  ------------------  ------------------  ------------------  ------------------
      5' --> 3'           5' --> 3'           5' --> 3'           5' --> 3'           5' --> 3'           5' --> 3'
          X                   X                   X                   X                   X                   X
         T  A                T  C                T  G                T  T                T  G                T  T
         A  T                A  G                A  C                A  A                A  T                A  G
          YC                  YC                  YC                  YC                  YC                  YC
      3' <-- 5'           3' <-- 5'           3' <-- 5'           3' <-- 5'           3' <-- 5'           3' <-- 5'
  5.4  5.6  4.7  5.6  4.5  5.0  4.2  5.0  5.2  5.2  4.2  5.2  5.0  5.0  3.8  5.0  5.2  5.2  4.2  5.2  4.5  5.0  4.2  5.0
  5.6  6.0  5.6  4.9  5.5  5.8  5.5  5.8  5.5  6.0  5.5  5.0  5.3  6.1  5.3  5.1  5.5  6.0  5.5  5.0  5.5  5.8  5.5  5.8
  4.7  5.6  4.8  5.6  4.5  5.0  4.3  5.0  4.5  5.2  4.1  5.2  4.3  5.0  4.2  5.0  4.5  5.2  4.1  5.2  4.5  5.0  4.3  5.0
  4.9  4.9  4.9  4.9  5.1  5.1  5.1  4.2  5.0  5.0  5.0  4.6  5.0  5.0  5.0  4.1  5.0  5.0  5.0  4.6  5.1  5.1  5.1  4.2
        Y                   Y                   Y                   Y                   Y                   Y
  ------------------  ------------------  ------------------  ------------------  ------------------  ------------------
   A    C    G    T    A    C    G    T    A    C    G    T    A    C    G    T    A    C    G    T    A    C    G    T 
  ------------------  ------------------  ------------------  ------------------  ------------------  ------------------
      5' --> 3'           5' --> 3'           5' --> 3'           5' --> 3'           5' --> 3'           5' --> 3'
          X                   X                   X                   X                   X                   X
         T  A                T  C                T  G                T  T                T  G                T  T
         A  T                A  G                A  C                A  A                A  T                A  G
          YG                  YG                  YG                  YG                  YG                  YG
      3' <-- 5'           3' <-- 5'           3' <-- 5'           3' <-- 5'           3' <-- 5'           3' <-- 5'
  4.7  4.7  4.7  4.7  4.2  4.2  4.2  4.2  4.2  4.2  4.2  4.2  3.8  3.8  3.8  3.8  4.2  4.2  4.2  4.2  4.2  4.2  4.2  4.2
  5.6  5.6  5.6  4.9  5.5  5.5  5.5  5.5  5.5  5.5  5.5  5.0  5.3  5.3  5.3  5.1  5.5  5.5  5.5  5.0  5.5  5.5  5.5  5.5
  4.7  4.8  4.8  4.8  4.3  4.3  4.3  4.3  4.1  4.1  4.1  4.1  4.2  4.2  4.2  4.2  4.1  4.1  4.1  4.1  4.3  4.3  4.3  4.3
  5.6  4.9  5.6  5.0  5.5  5.1  5.5  4.2  5.5  5.0  5.5  4.6  5.3  5.0  5.3  4.1  5.5  5.0  5.5  4.6  5.5  5.1  5.5  4.2
        Y                   Y                   Y                   Y                   Y                   Y
  ------------------  ------------------  ------------------  ------------------  ------------------  ------------------
   A    C    G    T    A    C    G    T    A    C    G    T    A    C    G    T    A    C    G    T    A    C    G    T 
  ------------------  ------------------  ------------------  ------------------  ------------------  ------------------
      5' --> 3'           5' --> 3'           5' --> 3'           5' --> 3'           5' --> 3'           5' --> 3'
          X                   X                   X                   X                   X                   X
         T  A                T  C                T  G                T  T                T  G                T  T
         A  T                A  G                A  C                A  A                A  T                A  G
          YT                  YT                  YT                  YT                  YT                  YT
      3' <-- 5'           3' <-- 5'           3' <-- 5'           3' <-- 5'           3' <-- 5'           3' <-- 5'
  5.4  5.6  4.7  5.6  4.5  5.0  4.2  5.0  5.2  5.2  4.2  5.2  5.0  5.0  3.8  5.0  5.2  5.2  4.2  5.2  4.5  5.0  4.2  5.0
  4.9  4.9  4.9  4.9  5.5  5.8  5.5  5.8  5.0  5.0  5.0  5.0  5.1  5.1  5.1  5.1  5.0  5.0  5.0  5.0  5.5  5.8  5.5  5.8
  4.7  5.6  4.8  5.6  4.5  5.0  4.3  5.0  4.5  5.2  4.1  5.2  4.3  5.0  4.2  5.0  4.5  5.2  4.1  5.2  4.5  5.0  4.3  5.0
  5.0  4.9  5.0  5.0  4.2  4.2  4.2  4.2  4.6  4.6  4.6  4.6  4.1  4.1  4.1  4.1  4.6  4.6  4.6  4.6  4.2  4.2  4.2  4.2
        Y                   Y                   Y                   Y                   Y                   Y
  ------------------  ------------------  ------------------  ------------------  ------------------  ------------------
   A    C    G    T    A    C    G    T    A    C    G    T    A    C    G    T    A    C    G    T    A    C    G    T 
  ------------------  ------------------  ------------------  ------------------  ------------------  ------------------
      5' --> 3'           5' --> 3'           5' --> 3'           5' --> 3'           5' --> 3'           5' --> 3'
          X                   X                   X                   X                   X                   X
         G  A                G  C                G  G                G  T                G  G                G  T
         T  T                T  G                T  C                T  A                T  T                T  G
          YA                  YA                  YA                  YA                  YA                  YA
      3' <-- 5'           3' <-- 5'           3' <-- 5'           3' <-- 5'           3' <-- 5'           3' <-- 5'
  4.5  4.5  4.5  4.5  4.0  4.0  2.3  4.0  4.3  4.3  3.4  4.3  5.2  5.0  3.6  5.0  4.3  4.3  3.4  4.3  4.0  4.0  2.3  4.0
  5.0  5.0  5.0  5.0  4.2  4.2  4.2  4.2  3.9  3.9  3.9  3.9  5.1  5.1  5.1  5.1  3.9  3.9  3.9  3.9  4.2  4.2  4.2  4.2
  4.2  4.2  4.2  4.2  2.3  2.3  2.0  2.3  2.6  2.6  2.6  2.6  3.9  3.9  2.7  3.9  2.6  2.6  2.6  2.6  2.3  2.3  2.0  2.3
  5.0  5.0  5.0  4.2  4.2  4.2  4.2  4.2  3.9  3.9  3.9  3.9  5.1  4.7  5.1  4.7  3.9  3.9  3.9  3.9  4.2  4.2  4.2  4.2
        Y                   Y                   Y                   Y                   Y                   Y
  ------------------  ------------------  ------------------  ------------------  ------------------  ------------------
   A    C    G    T    A    C    G    T    A    C    G    T    A    C    G    T    A    C    G    T    A    C    G    T 
  ------------------  ------------------  ------------------  ------------------  ------------------  ------------------
      5' --> 3'           5' --> 3'           5' --> 3'           5' --> 3'           5' --> 3'           5' --> 3'
          X                   X                   X                   X                   X                   X
         G  A                G  C                G  G                G  T                G  G                G  T
         T  T                T  G                T  C                T  A                T  T                T  G
          YC                  YC                  YC                  YC                  YC                  YC
      3' <-- 5'           3' <-- 5'           3' <-- 5'           3' <-- 5'           3' <-- 5'           3' <-- 5'
  4.5  5.5  4.5  5.5  4.0  4.2  2.3  4.2  4.3  4.8  3.4  4.8  5.0  5.0  3.6  5.0  4.3  4.8  3.4  4.8  4.0  4.2  2.3  4.2
  5.0  5.8  5.0  5.1  4.2  4.8  4.2  4.5  3.9  5.1  3.9  4.5  5.1  6.4  5.1  5.4  3.9  5.1  3.9  4.5  4.2  4.8  4.2  4.5
  4.2  5.5  4.3  5.5  2.3  4.2  2.0  4.2  2.6  4.8  3.2  4.8  3.9  5.0  2.7  5.0  2.6  4.8  3.2  4.8  2.3  4.2  2.0  4.2
  5.0  5.8  5.0  4.2  4.2  4.5  4.2  4.5  3.9  4.6  3.9  4.5  4.7  4.7  4.7  4.7  3.9  4.6  3.9  4.5  4.2  4.5  4.2  4.5
        Y                   Y                   Y                   Y                   Y                   Y
  ------------------  ------------------  ------------------  ------------------  ------------------  ------------------
   A    C    G    T    A    C    G    T    A    C    G    T    A    C    G    T    A    C    G    T    A    C    G    T 
  ------------------  ------------------  ------------------  ------------------  ------------------  ------------------
      5' --> 3'           5' --> 3'           5' --> 3'           5' --> 3'           5' --> 3'           5' --> 3'
          X                   X                   X                   X                   X                   X
         G  A                G  C                G  G                G  T                G  G                G  T
         T  T                T  G                T  C                T  A                T  T                T  G
          YG                  YG                  YG                  YG                  YG                  YG
      3' <-- 5'           3' <-- 5'           3' <-- 5'           3' <-- 5'           3' <-- 5'           3' <-- 5'
  4.5  4.5  4.5  4.5  2.3  2.3  2.3  2.3  3.4  3.4  3.4  3.4  3.6  3.6  3.6  3.6  3.4  3.4  3.4  3.4  2.3  2.3  2.3  2.3
  5.0  5.0  5.0  5.0  4.2  4.2  4.2  4.2  3.9  3.9  3.9  3.9  5.1  5.1  5.1  5.1  3.9  3.9  3.9  3.9  4.2  4.2  4.2  4.2
  4.2  4.3  4.3  4.3  2.0  2.0  2.0  2.0  2.6  3.2  3.2  3.2  2.7  2.7  2.7  2.7  2.6  3.2  3.2  3.2  2.0  2.0  2.0  2.0
  5.0  5.0  5.0  4.2  4.2  4.2  4.2  4.2  3.9  3.9  3.9  3.9  5.1  4.7  5.1  4.7  3.9  3.9  3.9  3.9  4.2  4.2  4.2  4.2
        Y                   Y                   Y                   Y                   Y                   Y
  ------------------  ------------------  ------------------  ------------------  ------------------  ------------------
   A    C    G    T    A    C    G    T    A    C    G    T    A    C    G    T    A    C    G    T    A    C    G    T 
  ------------------  ------------------  ------------------  ------------------  ------------------  ------------------
      5' --> 3'           5' --> 3'           5' --> 3'           5' --> 3'           5' --> 3'           5' --> 3'
          X                   X                   X                   X                   X                   X
         G  A                G  C                G  G                G  T                G  G                G  T
         T  T                T  G                T  C                T  A                T  T                T  G
          YT                  YT                  YT                  YT                  YT                  YT
      3' <-- 5'           3' <-- 5'           3' <-- 5'           3' <-- 5'           3' <-- 5'           3' <-- 5'
  4.5  5.5  4.5  5.5  4.0  4.2  2.3  4.2  4.3  4.8  3.4  4.8  5.0  5.0  3.6  5.0  4.3  4.8  3.4  4.8  4.0  4.2  2.3  4.2
  5.0  5.1  5.0  5.1  4.2  4.5  4.2  4.5  3.9  4.5  3.9  4.5  5.1  5.4  5.1  5.4  3.9  4.5  3.9  4.5  4.2  4.5  4.2  4.5
  4.2  5.5  4.3  5.5  2.3  4.2  2.0  4.2  2.6  4.8  3.2  4.8  3.9  5.0  2.7  5.0  2.6  4.8  3.2  4.8  2.3  4.2  2.0  4.2
  4.2  4.2  4.2  4.2  4.2  4.5  4.2  4.7  3.9  4.5  3.9  4.5  4.7  4.7  4.7  4.7  3.9  4.5  3.9  4.5  4.2  4.5  4.2  4.7
        Y                   Y                   Y                   Y                   Y                   Y
  ------------------  ------------------  ------------------  ------------------  ------------------  ------------------
   A    C    G    T    A    C    G    T    A    C    G    T    A    C    G    T    A    C    G    T    A    C    G    T 
  ------------------  ------------------  ------------------  ------------------  ------------------  ------------------
      5' --> 3'           5' --> 3'           5' --> 3'           5' --> 3'           5' --> 3'           5' --> 3'
          X                   X                   X                   X                   X                   X
         T  A                T  C                T  G                T  T                T  G                T  T
         G  T                G  G                G  C                G  A                G  T                G  G
          YA                  YA                  YA                  YA                  YA                  YA
      3' <-- 5'           3' <-- 5'           3' <-- 5'           3' <-- 5'           3' <-- 5'           3' <-- 5'
  5.2  5.2  4.5  5.2  4.3  3.9  2.6  3.9  4.5  4.5  3.6  4.5  5.0  4.9  3.0  4.9  4.5  4.5  3.6  4.5  4.3  3.9  2.6  3.9
  5.2  5.2  5.2  5.0  4.8  4.8  4.8  4.6  4.7  4.7  4.7  4.4  5.0  5.0  5.0  3.2  4.7  4.7  4.7  4.4  4.8  4.8  4.8  4.6
  4.2  4.2  4.1  4.2  3.4  3.4  3.2  3.4  3.6  3.6  3.6  3.6  3.7  3.7  3.1  3.7  3.6  3.6  3.6  3.6  3.4  3.4  3.2  3.4
  5.2  5.0  5.2  4.6  4.8  4.5  4.8  4.5  4.7  4.4  4.7  3.8  5.0  3.8  5.0  3.4  4.7  4.4  4.7  3.8  4.8  4.5  4.8  4.5
        Y                   Y                   Y                   Y                   Y                   Y
  ------------------  ------------------  ------------------  ------------------  ------------------  ------------------
   A    C    G    T    A    C    G    T    A    C    G    T    A    C    G    T    A    C    G    T    A    C    G    T 
  ------------------  ------------------  ------------------  ------------------  ------------------  ------------------
      5' --> 3'           5' --> 3'           5' --> 3'           5' --> 3'           5' --> 3'           5' --> 3'
          X                   X                   X                   X                   X                   X
         T  A                T  C                T  G                T  T                T  G                T  T
         G  T                G  G                G  C                G  A                G  T                G  G
          YC                  YC                  YC                  YC                  YC                  YC
      3' <-- 5'           3' <-- 5'           3' <-- 5'           3' <-- 5'           3' <-- 5'           3' <-- 5'
  5.2  5.5  4.5  5.5  3.9  3.9  2.6  3.9  4.5  4.7  3.6  4.7  4.9  4.9  3.0  4.9  4.5  4.7  3.6  4.7  3.9  3.9  2.6  3.9
  5.2  6.0  5.2  5.0  4.8  5.1  4.8  4.6  4.7  5.4  4.7  4.4  5.0  5.6  5.0  3.2  4.7  5.4  4.7  4.4  4.8  5.1  4.8  4.6
  4.2  5.5  4.1  5.5  3.4  3.9  3.2  3.9  3.6  4.7  4.0  4.7  3.7  4.9  3.1  4.9  3.6  4.7  4.0  4.7  3.4  3.9  3.2  3.9
  5.0  5.0  5.0  4.6  4.5  4.5  4.5  4.5  4.4  4.4  4.4  3.8  3.8  3.8  3.8  3.4  4.4  4.4  4.4  3.8  4.5  4.5  4.5  4.5
        Y                   Y                   Y                   Y                   Y                   Y
  ------------------  ------------------  ------------------  ------------------  ------------------  ------------------
   A    C    G    T    A    C    G    T    A    C    G    T    A    C    G    T    A    C    G    T    A    C    G    T 
  ------------------  ------------------  ------------------  ------------------  ------------------  ------------------
      5' --> 3'           5' --> 3'           5' --> 3'           5' --> 3'           5' --> 3'           5' --> 3'
          X                   X                   X                   X                   X                   X
         T  A                T  C                T  G                T  T                T  G                T  T
         G  T                G  G                G  C                G  A                G  T                G  G
          YG                  YG                  YG                  YG                  YG                  YG
      3' <-- 5'           3' <-- 5'           3' <-- 5'           3' <-- 5'           3' <-- 5'           3' <-- 5'
  4.5  4.5  4.5  4.5  2.6  2.6  2.6  2.6  3.6  3.6  3.6  3.6  3.0  3.0  3.0  3.0  3.6  3.6  3.6  3.6  2.6  2.6  2.6  2.6
  5.2  5.2  5.2  5.0  4.8  4.8  4.8  4.6  4.7  4.7  4.7  4.4  5.0  5.0  5.0  3.2  4.7  4.7  4.7  4.4  4.8  4.8  4.8  4.6
  4.1  4.1  4.1  4.1  3.2  3.2  3.2  3.2  3.6  4.0  4.0  4.0  3.1  3.1  3.1  3.1  3.6  4.0  4.0  4.0  3.2  3.2  3.2  3.2
  5.2  5.0  5.2  4.6  4.8  4.5  4.8  4.5  4.7  4.4  4.7  3.8  5.0  3.8  5.0  3.4  4.7  4.4  4.7  3.8  4.8  4.5  4.8  4.5
        Y                   Y                   Y                   Y                   Y                   Y
  ------------------  ------------------  ------------------  ------------------  ------------------  ------------------
   A    C    G    T    A    C    G    T    A    C    G    T    A    C    G    T    A    C    G    T    A    C    G    T 
  ------------------  ------------------  ------------------  ------------------  ------------------  ------------------
      5' --> 3'           5' --> 3'           5' --> 3'           5' --> 3'           5' --> 3'           5' --> 3'
          X                   X                   X                   X                   X                   X
         T  A                T  C                T  G                T  T                T  G                T  T
         G  T                G  G                G  C                G  A                G  T                G  G
          YT                  YT                  YT                  YT                  YT                  YT
      3' <-- 5'           3' <-- 5'           3' <-- 5'           3' <-- 5'           3' <-- 5'           3' <-- 5'
  5.2  5.5  4.5  5.5  3.9  3.9  2.6  3.9  4.5  4.7  3.6  4.7  4.9  4.9  3.0  4.9  4.5  4.7  3.6  4.7  3.9  3.9  2.6  3.9
  5.0  5.0  5.0  5.0  4.6  4.6  4.6  4.6  4.4  4.4  4.4  4.4  3.2  3.2  3.2  3.2  4.4  4.4  4.4  4.4  4.6  4.6  4.6  4.6
  4.2  5.5  4.1  5.5  3.4  3.9  3.2  3.9  3.6  4.7  4.0  4.7  3.7  4.9  3.1  4.9  3.6  4.7  4.0  4.7  3.4  3.9  3.2  3.9
  4.6  4.6  4.6  4.6  4.5  4.5  4.5  4.5  3.8  3.8  3.8  3.8  3.4  3.4  3.4  3.4  3.8  3.8  3.8  3.8  4.5  4.5  4.5  4.5
