# Supplementary material for: TurboFold: Iterative probabilistic estimation of secondary structures for multiple RNA sequences
Source: BMC Bioinformatics. 2011 Apr 20;12:108. doi: 10.1186/1471-2105-12-108 (PMC3120699; doi:10.1186/1471-2105-12-108)
Supplement: Additional file 2 — Zip file with TurboFold source code. Version of the TurboFold source code at time of publication of this paper. [file 1471-2105-12-108-S2.ZIP › TurboFold/samplerun/data/tstackh.dat]

Data Arangement:
 
                 Y
         ------------------
     (X)  A    C    G    U
         ------------------
             5' ==> 3'
                AX
                AY
             3' <== 5'
     (A)  .    .    .    .
     (C)  .    .    .    .
     (G)  .    .    .    .
     (U) -0.7 -0.1 -0.7 -0.1
 
--------------------------------
STACKING ENERGIES : TERMINAL MISMATCHES AND BASE-PAIRS.
 
        Y                   Y                   Y                   Y
------------------  ------------------  ------------------  ------------------
 A    C    G    U    A    C    G    U    A    C    G    U    A    C    G    U
------------------  ------------------  ------------------  ------------------
    5' --> 3'           5' --> 3'           5' --> 3'           5' --> 3'
       AX                  AX                  AX                  AX
       AY                  CY                  GY                  UY
    3' <-- 5'           3' <-- 5'           3' <-- 5'           3' <-- 5'
 .    .    .    .    .    .    .    .    .    .    .    .  -0.3 -0.5 -0.3 -0.5
 .    .    .    .    .    .    .    .    .    .    .    .  -0.1 -0.2 -0.1 -0.2
 .    .    .    .    .    .    .    .    .    .    .    .  -1.2 -0.5 -1.1 -0.5
 .    .    .    .    .    .    .    .    .    .    .    .  -0.1 -0.3 -0.1 -1.2
 
 
 
        Y                   Y                   Y                   Y
------------------  ------------------  ------------------  ------------------
 A    C    G    U    A    C    G    U    A    C    G    U    A    C    G    U
------------------  ------------------  ------------------  ------------------
    5' --> 3'           5' --> 3'           5' --> 3'           5' --> 3'
       CX                  CX                  CX                  CX
       AY                  CY                  GY                  UY
    3' <-- 5'           3' <-- 5'           3' <-- 5'           3' <-- 5'
 .    .    .    .    .    .    .    .    -1.5 -1.5 -1.4 -1.5  .    .    .    .    
 .    .    .    .    .    .    .    .    -1.0 -1.1 -1.0 -0.8  .    .    .    .    
 .    .    .    .    .    .    .    .    -2.3 -1.5 -2.4 -1.5  .    .    .    .    
 .    .    .    .    .    .    .    .    -1.0 -1.4 -1.0 -2.1  .    .    .    .    
 
 
 
        Y                   Y                   Y                   Y
------------------  ------------------  ------------------  ------------------
 A    C    G    U    A    C    G    U    A    C    G    U    A    C    G    U
------------------  ------------------  ------------------  ------------------
    5' --> 3'           5' --> 3'           5' --> 3'           5' --> 3'
       GX                  GX                  GX                  GX
       AY                  CY                  GY                  UY
    3' <-- 5'           3' <-- 5'           3' <-- 5'           3' <-- 5'
 .    .    .    .    -1.1 -1.5 -1.3 -1.5  .    .    .    .     0.2 -0.5 -0.3 -0.5
 .    .    .    .    -1.1 -0.7 -1.1 -0.5  .    .    .    .    -0.1 -0.2 -0.1 -0.2
 .    .    .    .    -2.5 -1.5 -2.2 -1.5  .    .    .    .    -1.0 -0.5 -1.1 -0.5
 .    .    .    .    -1.1 -1.0 -1.1 -1.6  .    .    .    .    -0.1 -0.3 -0.1 -1.0
 
 
 
        Y                   Y                   Y                   Y
------------------  ------------------  ------------------  ------------------
 A    C    G    U    A    C    G    U    A    C    G    U    A    C    G    U
------------------  ------------------  ------------------  ------------------
    5' --> 3'           5' --> 3'           5' --> 3'           5' --> 3'
       UX                  UX                  UX                  UX
       AY                  CY                  GY                  UY
    3' <-- 5'           3' <-- 5'           3' <-- 5'           3' <-- 5'
-0.5 -0.3 -0.5 -0.3  .    .    .    .    -0.5 -0.3 -0.6 -0.3  .    .    .    .    
-0.2 -0.1 -0.2 -0.0  .    .    .    .    -0.2 -0.1 -0.2 -0.0  .    .    .    .    
-1.5 -0.3 -1.5 -0.3  .    .    .    .    -0.9 -0.3 -1.1 -0.3  .    .    .    .    
-0.2 -0.1 -0.2 -0.9  .    .    .    .    -0.2 -0.1 -0.2 -0.9  .    .    .    .    
 
