# Supplementary material for: TurboFold: Iterative probabilistic estimation of secondary structures for multiple RNA sequences
Source: BMC Bioinformatics. 2011 Apr 20;12:108. doi: 10.1186/1471-2105-12-108 (PMC3120699; doi:10.1186/1471-2105-12-108)
Supplement: Additional file 2 — Zip file with TurboFold source code. Version of the TurboFold source code at time of publication of this paper. [file 1471-2105-12-108-S2.ZIP › TurboFold/samplerun/data/int22.dat]

Data tables for symetric interior loops of size 4
Free energies at 37 degrees for RNA
Data arrangement:

                                Y
     ----------------------------------------------------------------
(X)   A   A   A   A   C   C   C   C   G   G   G   G   U   U   U   U
      A   C   G   U   A   C   G   U   A   C   G   U   A   C   G   U
     ----------------------------------------------------------------
                           5' ------> 3'
                            A \/ \_/ A
                            U /\  |  U
                           3' <------ 5'

(AA)  .   .   .   .   .   .   .   .   .   .   .   .   .   .   .   .  
(AC)  .   .   .   .   .   .   .   .   .   .   .   .   .   .   .   .  
(AG)  .   .   .   .   .   .   .   .   .   .   .   .   .   .   .   .  
(AU)  .   .   .   .   .   .   .   .   .   .   .   .   .   .   .   .  
(CA)  .   .   .   .   .   .   .   .   .   .   .   .   .   .   .   .  
(CC)  .   .   .   .   .   .   .   .   .   .   .   .   .   .   .   .  
(CG)  .   .   .   .   .   .   .   .   .   .   .   .   .   .   .   .  
(CU)  .   .   .   .   .   .   .   .   .   .   .   .   .   .   .   .  
(GA)  .   .   .   .   .   .   .   .   .   .   .   .   .   .   .   .  
(GC)  .   .   .   .   .   .   .   .   .   .   .   .   .   .   .   .  
(GG)  .   .   .   .   .   .   .   .   .   .   .   .   .   .   .   .  
(GU)  .   .   .   .   .   .   .   .   .   .   .   .   .   .   .   .  
(UA)  .   .   .   .   .   .   .   .   .   .   .   .   .   .   .   .  
(UC)  .   .   .   .   .   .   .   .   .   .   .   .   .   .   .   .  
(UG)  .   .   .   .   .   .   .   .   .   .   .   .   .   .   .   .  
(UU)  .   .   .   .   .   .   .   .   .   .   .   .   .   .   .   .  


                                       Y
 ------------------------------------------------------------------------------
   A    A    A    A    C    C    C    C    G    G    G    G    U    U    U    U  
   A    C    G    U    A    C    G    U    A    C    G    U    A    C    G    U  
 ------------------------------------------------------------------------------
                                  5' ------> 3'
                                   A \/ \_/ A
                                   U /\  |  U
                                  3' <------ 5'
  2.8  2.3  1.7  2.3  2.8  2.8  2.8  2.8  1.8  2.3  1.2  2.3  2.8  2.5  2.8  2.5
  2.6  2.2  1.6  2.2  2.6  2.6  2.6  2.6  1.7  2.2  1.1  2.2  2.6  2.3  2.6  1.8
  2.2  1.8  1.2  1.8  2.2  2.8  2.2  2.8  1.3  1.8  2.0  1.8  2.2  2.5  2.2  1.4
  2.6  2.2  1.6  2.2  2.6  2.6  2.6  2.6  1.7  2.2  1.1  2.2  2.6  2.3  2.6  1.8
  2.5  2.1  1.5  2.1  2.5  2.5  2.5  2.5  1.6  2.1  1.0  2.1  2.5  2.2  2.5  1.7
  2.6  2.1  2.1  2.1  2.6  2.6  2.6  2.6  2.2  2.1  1.0  2.1  2.6  2.3  2.6  1.7
  2.5  2.1  1.5  2.1  2.5  2.5  2.5  2.5  1.6  2.1  1.0  2.1  2.5  2.2  2.5  1.7
  2.6  2.1  2.1  2.1  2.6  2.6  2.6  2.6  2.2  2.1  1.0  2.1  2.6  2.3  2.6  1.7
  1.5  1.1  0.5  1.1  1.5  2.1  1.5  2.1  0.6  1.1  1.3  1.1  1.5  1.8  1.5  0.7
  2.6  2.2  1.6  2.2  2.6  2.6  2.6  2.6  1.7  2.2  1.1  2.2  2.6  2.3  2.6  1.8
  1.0  0.6  1.3  0.6  1.0  1.0  1.0  1.0  1.4  0.6  2.1  0.6  1.0  0.7  1.0  1.5
  2.6  2.2  1.6  2.2  2.6  2.6  2.6  2.6  1.7  2.2  1.1  2.2  2.6  2.3  2.6  1.8
  2.5  2.1  1.5  2.1  2.5  2.5  2.5  2.5  1.6  2.1  1.0  2.1  2.5  2.2  2.5  1.7
  2.6  2.1  2.1  2.1  2.6  2.6  2.6  2.6  2.2  2.1  1.0  2.1  2.6  2.3  2.6  1.7
  2.5  2.1  1.5  2.1  2.5  2.5  2.5  2.5  1.6  2.1  1.0  2.1  2.5  2.2  2.5  1.7
  2.3  1.2  0.6  1.2  1.7  1.7  1.7  1.7  0.7  1.2  1.4  1.2  1.7  1.4  1.7  0.8

                                       Y
 ------------------------------------------------------------------------------
   A    A    A    A    C    C    C    C    G    G    G    G    U    U    U    U  
   A    C    G    U    A    C    G    U    A    C    G    U    A    C    G    U  
 ------------------------------------------------------------------------------
                                  5' ------> 3'
                                   A \/ \_/ C
                                   U /\  |  G
                                  3' <------ 5'
  2.1  1.9  0.1  1.9  1.8  1.9  1.8  1.9  0.7  1.9  0.5  1.9  1.8  1.9  1.8  1.7
  2.0  1.7  0.0  1.7  1.7  1.7  1.7  1.7  0.6  1.7  0.3  1.7  1.7  1.8  1.7  1.0
  1.6  1.3 -0.4  1.3  1.3  1.9  1.3  1.9  0.2  1.3  1.2  1.3  1.3  2.0  1.3  0.6
  2.0  1.7  0.0  1.7  1.7  1.7  1.7  1.7  0.6  1.7  0.3  1.7  1.7  1.8  1.7  1.0
  1.9  1.6 -0.1  1.6  1.6  1.6  1.6  1.6  0.5  1.6  0.2  1.6  1.6  1.7  1.6  0.9
  1.9  1.7  0.5  1.7  1.6  1.7  1.6  1.7  1.1  1.7  0.3  1.7  1.6  1.7  1.6  0.9
  1.9  1.6 -0.1  1.6  1.6  1.6  1.6  1.6  0.5  1.6  0.2  1.6  1.6  1.7  1.6  0.9
  1.9  1.7  0.5  1.7  1.6  1.7  1.6  1.7  1.1  1.7  0.3  1.7  1.6  1.7  1.6  0.9
  0.9  0.6 -1.1  0.6  0.6  1.2  0.6  1.2 -0.5  0.6  0.5  0.6  0.6  1.3  0.6 -0.1
  2.0  1.7  0.0  1.7  1.7  1.7  1.7  1.7  0.6  1.7  0.3  1.7  1.7  1.8  1.7  1.0
  0.4  0.1 -0.3  0.1  0.1  0.1  0.1  0.1  0.3  0.1  1.3  0.1  0.1  0.2  0.1  0.7
  2.0  1.7  0.0  1.7  1.7  1.7  1.7  1.7  0.6  1.7  0.3  1.7  1.7  1.8  1.7  1.0
  1.9  1.6 -0.1  1.6  1.6  1.6  1.6  1.6  0.5  1.6  0.2  1.6  1.6  1.7  1.6  0.9
  1.9  1.7  0.5  1.7  1.6  1.7  1.6  1.7  1.1  1.7  0.3  1.7  1.6  1.7  1.6  0.9
  1.9  1.6 -0.1  1.6  1.6  1.6  1.6  1.6  0.5  1.6  0.2  1.6  1.6  1.7  1.6  0.9
  1.6  0.8 -1.0  0.8  0.7  0.8  0.7  0.8 -0.3  0.8  0.7  0.8  0.7  0.8  0.7  0.0

                                       Y
 ------------------------------------------------------------------------------
   A    A    A    A    C    C    C    C    G    G    G    G    U    U    U    U  
   A    C    G    U    A    C    G    U    A    C    G    U    A    C    G    U  
 ------------------------------------------------------------------------------
                                  5' ------> 3'
                                   A \/ \_/ G
                                   U /\  |  C
                                  3' <------ 5'
  2.0  1.9  1.0  1.9  2.4  2.2  2.4  2.1  1.0  1.9  0.5  1.9  2.4  2.1  2.4  1.8
  1.8  1.8  0.9  1.8  2.2  2.1  2.2  1.9  0.9  1.8  0.3  1.8  2.2  1.9  2.2  1.0
  1.4  1.4  0.5  1.4  1.8  2.3  1.8  2.1  0.5  1.4  1.2  1.4  1.8  2.1  1.8  0.6
  1.8  1.8  0.9  1.8  2.2  2.1  2.2  1.9  0.9  1.8  0.3  1.8  2.2  1.9  2.2  1.0
  1.7  1.7  0.8  1.7  2.1  2.0  2.1  1.8  0.8  1.7  0.2  1.7  2.1  1.8  2.1  0.9
  1.8  1.7  1.4  1.7  2.2  2.0  2.2  1.9  1.4  1.7  0.3  1.7  2.2  1.9  2.2  1.0
  1.7  1.7  0.8  1.7  2.1  2.0  2.1  1.8  0.8  1.7  0.2  1.7  2.1  1.8  2.1  0.9
  1.8  1.7  1.4  1.7  2.2  2.0  2.2  1.9  1.4  1.7  0.3  1.7  2.2  1.9  2.2  1.0
  0.7  0.7 -0.2  0.7  1.1  1.6  1.1  1.4 -0.2  0.7  0.5  0.7  1.1  1.4  1.1  0.0
  1.8  1.8  0.9  1.8  2.2  2.1  2.2  1.9  0.9  1.8  0.3  1.8  2.2  1.9  2.2  1.0
  0.2  0.2  0.6  0.2  0.6  0.5  0.6  0.3  0.6  0.2  1.3  0.2  0.6  0.3  0.6  0.7
  1.8  1.8  0.9  1.8  2.2  2.1  2.2  1.9  0.9  1.8  0.3  1.8  2.2  1.9  2.2  1.0
  1.7  1.7  0.8  1.7  2.1  2.0  2.1  1.8  0.8  1.7  0.2  1.7  2.1  1.8  2.1  0.9
  1.8  1.7  1.4  1.7  2.2  2.0  2.2  1.9  1.4  1.7  0.3  1.7  2.2  1.9  2.2  1.0
  1.7  1.7  0.8  1.7  2.1  2.0  2.1  1.8  0.8  1.7  0.2  1.7  2.1  1.8  2.1  0.9
  1.5  0.8  0.0  0.8  1.3  1.1  1.3  1.0  0.0  0.8  0.7  0.8  1.3  1.0  1.3  0.1

                                       Y
 ------------------------------------------------------------------------------
   A    A    A    A    C    C    C    C    G    G    G    G    U    U    U    U  
   A    C    G    U    A    C    G    U    A    C    G    U    A    C    G    U  
 ------------------------------------------------------------------------------
                                  5' ------> 3'
                                   A \/ \_/ G
                                   U /\  |  U
                                  3' <------ 5'
  2.4  2.8  1.4  2.8  2.8  2.8  2.8  2.8  3.1  2.8  1.5  2.8  2.8  2.8  2.8  3.4
  2.3  2.6  1.3  2.6  2.6  2.6  2.6  2.6  2.9  2.6  1.3  2.6  2.6  2.6  2.6  2.6
  1.9  2.2  0.9  2.2  2.2  2.8  2.2  2.8  2.5  2.2  2.2  2.2  2.2  2.8  2.2  2.2
  2.3  2.6  1.3  2.6  2.6  2.6  2.6  2.6  2.9  2.6  1.3  2.6  2.6  2.6  2.6  2.6
  2.2  2.5  1.2  2.5  2.5  2.5  2.5  2.5  2.8  2.5  1.2  2.5  2.5  2.5  2.5  2.5
  2.2  2.6  1.8  2.6  2.6  2.6  2.6  2.6  3.5  2.6  1.3  2.6  2.6  2.6  2.6  2.6
  2.2  2.5  1.2  2.5  2.5  2.5  2.5  2.5  2.8  2.5  1.2  2.5  2.5  2.5  2.5  2.5
  2.2  2.6  1.8  2.6  2.6  2.6  2.6  2.6  3.5  2.6  1.3  2.6  2.6  2.6  2.6  2.6
  1.2  1.5  0.2  1.5  1.5  2.1  1.5  2.1  1.8  1.5  1.5  1.5  1.5  2.1  1.5  1.5
  2.3  2.6  1.3  2.6  2.6  2.6  2.6  2.6  2.9  2.6  1.3  2.6  2.6  2.6  2.6  2.6
  0.7  1.0  1.0  1.0  1.0  1.0  1.0  1.0  2.6  1.0  2.3  1.0  1.0  1.0  1.0  2.3
  2.3  2.6  1.3  2.6  2.6  2.6  2.6  2.6  2.9  2.6  1.3  2.6  2.6  2.6  2.6  2.6
  2.2  2.5  1.2  2.5  2.5  2.5  2.5  2.5  2.8  2.5  1.2  2.5  2.5  2.5  2.5  2.5
  2.2  2.6  1.8  2.6  2.6  2.6  2.6  2.6  3.5  2.6  1.3  2.6  2.6  2.6  2.6  2.6
  2.2  2.5  1.2  2.5  2.5  2.5  2.5  2.5  2.8  2.5  1.2  2.5  2.5  2.5  2.5  2.5
  1.9  1.7  0.3  1.7  1.7  1.7  1.7  1.7  2.0  1.7  1.7  1.7  1.7  1.7  1.7  1.7

                                       Y
 ------------------------------------------------------------------------------
   A    A    A    A    C    C    C    C    G    G    G    G    U    U    U    U  
   A    C    G    U    A    C    G    U    A    C    G    U    A    C    G    U  
 ------------------------------------------------------------------------------
                                  5' ------> 3'
                                   A \/ \_/ U
                                   U /\  |  A
                                  3' <------ 5'
  2.8  2.5  1.5  2.5  2.6  2.6  2.6  2.6  2.2  2.5  1.0  2.5  2.6  2.6  2.6  2.3
  2.6  2.4  1.4  2.4  2.5  2.4  2.5  2.4  2.1  2.4  0.9  2.4  2.5  2.4  2.5  1.5
  2.2  2.0  1.0  2.0  2.1  2.6  2.1  2.6  1.7  2.0  1.8  2.0  2.1  2.6  2.1  1.1
  2.6  2.4  1.4  2.4  2.5  2.4  2.5  2.4  2.1  2.4  0.9  2.4  2.5  2.4  2.5  1.5
  2.5  2.3  1.3  2.3  2.4  2.3  2.4  2.3  2.0  2.3  0.8  2.3  2.4  2.3  2.4  1.4
  2.6  2.3  1.9  2.3  2.4  2.4  2.4  2.4  2.6  2.3  0.8  2.3  2.4  2.4  2.4  1.5
  2.5  2.3  1.3  2.3  2.4  2.3  2.4  2.3  2.0  2.3  0.8  2.3  2.4  2.3  2.4  1.4
  2.6  2.3  1.9  2.3  2.4  2.4  2.4  2.4  2.6  2.3  0.8  2.3  2.4  2.4  2.4  1.5
  1.5  1.3  0.3  1.3  1.4  1.9  1.4  1.9  1.0  1.3  1.1  1.3  1.4  1.9  1.4  0.4
  2.6  2.4  1.4  2.4  2.5  2.4  2.5  2.4  2.1  2.4  0.9  2.4  2.5  2.4  2.5  1.5
  1.0  0.8  1.1  0.8  0.9  0.8  0.9  0.8  1.8  0.8  1.9  0.8  0.9  0.8  0.9  1.2
  2.6  2.4  1.4  2.4  2.5  2.4  2.5  2.4  2.1  2.4  0.9  2.4  2.5  2.4  2.5  1.5
  2.5  2.3  1.3  2.3  2.4  2.3  2.4  2.3  2.0  2.3  0.8  2.3  2.4  2.3  2.4  1.4
  2.6  2.3  1.9  2.3  2.4  2.4  2.4  2.4  2.6  2.3  0.8  2.3  2.4  2.4  2.4  1.5
  2.5  2.3  1.3  2.3  2.4  2.3  2.4  2.3  2.0  2.3  0.8  2.3  2.4  2.3  2.4  1.4
  2.3  1.4  0.4  1.4  1.5  1.5  1.5  1.5  1.1  1.4  1.2  1.4  1.5  1.5  1.5  0.6

                                       Y
 ------------------------------------------------------------------------------
   A    A    A    A    C    C    C    C    G    G    G    G    U    U    U    U  
   A    C    G    U    A    C    G    U    A    C    G    U    A    C    G    U  
 ------------------------------------------------------------------------------
                                  5' ------> 3'
                                   A \/ \_/ U
                                   U /\  |  G
                                  3' <------ 5'
  3.4  3.1  2.3  3.1  3.1  3.1  3.1  3.1  2.7  3.1  1.8  3.1  3.1  3.1  3.1  3.7
  3.3  2.9  2.1  2.9  2.9  2.9  2.9  2.9  2.5  2.9  1.6  2.9  2.9  2.9  2.9  2.9
  2.9  2.5  1.7  2.5  2.5  3.1  2.5  3.1  2.1  2.5  2.5  2.5  2.5  3.1  2.5  2.5
  3.3  2.9  2.1  2.9  2.9  2.9  2.9  2.9  2.5  2.9  1.6  2.9  2.9  2.9  2.9  2.9
  3.2  2.8  2.0  2.8  2.8  2.8  2.8  2.8  2.4  2.8  1.5  2.8  2.8  2.8  2.8  2.8
  3.2  2.9  2.7  2.9  2.9  2.9  2.9  2.9  3.1  2.9  1.6  2.9  2.9  2.9  2.9  2.9
  3.2  2.8  2.0  2.8  2.8  2.8  2.8  2.8  2.4  2.8  1.5  2.8  2.8  2.8  2.8  2.8
  3.2  2.9  2.7  2.9  2.9  2.9  2.9  2.9  3.1  2.9  1.6  2.9  2.9  2.9  2.9  2.9
  2.2  1.8  1.0  1.8  1.8  2.4  1.8  2.4  1.4  1.8  1.8  1.8  1.8  2.4  1.8  1.8
  3.3  2.9  2.1  2.9  2.9  2.9  2.9  2.9  2.5  2.9  1.6  2.9  2.9  2.9  2.9  2.9
  1.7  1.3  1.8  1.3  1.3  1.3  1.3  1.3  2.2  1.3  2.6  1.3  1.3  1.3  1.3  2.6
  3.3  2.9  2.1  2.9  2.9  2.9  2.9  2.9  2.5  2.9  1.6  2.9  2.9  2.9  2.9  2.9
  3.2  2.8  2.0  2.8  2.8  2.8  2.8  2.8  2.4  2.8  1.5  2.8  2.8  2.8  2.8  2.8
  3.2  2.9  2.7  2.9  2.9  2.9  2.9  2.9  3.1  2.9  1.6  2.9  2.9  2.9  2.9  2.9
  3.2  2.8  2.0  2.8  2.8  2.8  2.8  2.8  2.4  2.8  1.5  2.8  2.8  2.8  2.8  2.8
  2.9  2.0  1.2  2.0  2.0  2.0  2.0  2.0  1.6  2.0  2.0  2.0  2.0  2.0  2.0  2.0

                                       Y
 ------------------------------------------------------------------------------
   A    A    A    A    C    C    C    C    G    G    G    G    U    U    U    U  
   A    C    G    U    A    C    G    U    A    C    G    U    A    C    G    U  
 ------------------------------------------------------------------------------
                                  5' ------> 3'
                                   C \/ \_/ A
                                   G /\  |  U
                                  3' <------ 5'
  2.0  1.5  0.9  1.5  2.0  2.0  2.0  2.0  1.0  1.5  0.4  1.5  2.0  1.7  2.0  1.7
  2.4  1.9  1.3  1.9  2.4  2.4  2.4  2.4  1.4  1.9  0.8  1.9  2.4  2.1  2.4  1.5
  1.0  0.6  0.0  0.6  1.0  1.6  1.0  1.6  0.1  0.6  0.8  0.6  1.0  1.3  1.0  0.2
  2.4  1.9  1.3  1.9  2.4  2.4  2.4  2.4  1.4  1.9  0.8  1.9  2.4  2.1  2.4  1.5
  1.9  1.5  0.9  1.5  1.9  1.9  1.9  1.9  1.0  1.5  0.4  1.5  1.9  1.6  1.9  1.1
  2.2  1.8  1.8  1.8  2.2  2.2  2.2  2.2  1.9  1.8  0.7  1.8  2.2  1.9  2.2  1.4
  1.9  1.5  0.9  1.5  1.9  1.9  1.9  1.9  1.0  1.5  0.4  1.5  1.9  1.6  1.9  1.1
  2.1  1.6  1.6  1.6  2.1  2.1  2.1  2.1  1.7  1.6  0.5  1.6  2.1  1.8  2.1  1.2
  1.0  0.6  0.0  0.6  1.0  1.6  1.0  1.6  0.1  0.6  0.8  0.6  1.0  1.3  1.0  0.2
  2.4  1.9  1.3  1.9  2.4  2.4  2.4  2.4  1.4  1.9  0.8  1.9  2.4  2.1  2.4  1.5
  0.5  0.0  0.7  0.0  0.5  0.5  0.5  0.5  0.8  0.0  1.5  0.0  0.5  0.2  0.5  0.9
  2.4  1.9  1.3  1.9  2.4  2.4  2.4  2.4  1.4  1.9  0.8  1.9  2.4  2.1  2.4  1.5
  1.9  1.5  0.9  1.5  1.9  1.9  1.9  1.9  1.0  1.5  0.4  1.5  1.9  1.6  1.9  1.1
  2.1  1.6  1.6  1.6  2.1  2.1  2.1  2.1  1.7  1.6  0.5  1.6  2.1  1.8  2.1  1.2
  1.9  1.5  0.9  1.5  1.9  1.9  1.9  1.9  1.0  1.5  0.4  1.5  1.9  1.6  1.9  1.1
  1.8  0.7  0.1  0.7  1.2  1.2  1.2  1.2  0.2  0.7  0.9  0.7  1.2  0.9  1.2  0.3

                                       Y
 ------------------------------------------------------------------------------
   A    A    A    A    C    C    C    C    G    G    G    G    U    U    U    U  
   A    C    G    U    A    C    G    U    A    C    G    U    A    C    G    U  
 ------------------------------------------------------------------------------
                                  5' ------> 3'
                                   C \/ \_/ C
                                   G /\  |  G
                                  3' <------ 5'
  1.3  1.1 -0.3  1.1  1.0  1.1  1.0  1.1  0.4  1.1 -0.3  1.1  1.0  1.1  1.0  1.5
  0.6  1.5  0.1  1.5  0.5  1.5  1.4  1.5  0.3  1.5 -0.3  1.5  1.4  1.5  1.4  0.0
  0.0 -0.7 -1.6  0.1 -1.0 -0.6  0.1  0.7 -0.7  0.1  0.0  0.1  0.1  0.8  0.1  0.9
  1.7  1.5 -0.3  1.5  1.4  1.5  1.4  1.5  0.3  1.5  0.1  1.5  1.4  1.5  1.4  0.7
  1.3  1.0 -0.7  1.0  1.1  1.0  1.0  1.0  0.7  1.0 -0.4  1.0  1.0  1.1  1.0 -0.2
  2.2  1.3  0.7  1.3  1.9  1.3  1.3  1.3  0.7  1.3 -0.1  1.3  1.3  1.4  1.3 -0.1
  1.3  1.0 -0.7  1.0  1.0  1.0  1.0  1.0 -0.1  1.0 -0.4  1.0  1.0  1.1  1.0  0.3
  1.4  1.2  0.0  1.2  1.1  1.2  1.1  1.7  0.6  1.2  0.2  1.2  1.1  1.2  1.1  0.2
 -0.2 -0.4 -1.7  0.1  0.7  0.7  0.1  0.7 -0.5  0.1 -0.3  0.1  0.1  0.8  0.1  0.9
  1.7  1.5 -0.3  1.5  1.4  1.5  1.4  1.5  0.3  1.5  0.1  1.5  1.4  1.5  1.4  0.7
 -0.1 -0.4 -0.9 -0.4 -0.5 -0.4 -0.5  0.2 -0.3 -0.4  0.8 -0.4 -0.5 -0.5 -0.5  1.4
  1.7  1.5 -0.3  1.5  1.4  1.5  1.4  1.5  0.3  1.5  0.1  1.5  1.4  1.5  1.4  0.7
  1.3  1.0 -0.7  1.0  1.0  1.0  1.0  1.0 -0.1  1.0 -0.4  1.0  1.0  1.1  1.0  0.3
  1.4  1.2  0.0  1.2  1.1  1.2  1.1  1.2  0.5  1.2 -0.6  1.2  1.1  1.2  1.1  0.4
  1.3  1.0 -0.7  1.0  1.0  1.0  1.0  1.0 -0.1  1.0 -0.4  1.0  1.0  1.1  1.0  0.3
  1.4  0.3  0.5  0.3  0.3  0.3  0.2  0.3  1.4  0.3  0.7  0.3  0.2  0.3  0.2 -0.6

                                       Y
 ------------------------------------------------------------------------------
   A    A    A    A    C    C    C    C    G    G    G    G    U    U    U    U  
   A    C    G    U    A    C    G    U    A    C    G    U    A    C    G    U  
 ------------------------------------------------------------------------------
                                  5' ------> 3'
                                   C \/ \_/ G
                                   G /\  |  C
                                  3' <------ 5'
  1.2  1.1  0.2  1.1  1.6  1.4  1.6  1.3  0.2  1.1 -0.3  1.1  1.6  1.3  1.6  1.0
  1.6  1.5  0.6  1.5  2.0  1.8  2.0  1.7  0.6  1.5  0.1  1.5  2.0  1.7  2.0  0.8
  0.2  0.2 -0.7  0.2  0.6  1.1  0.6  0.9 -0.7  0.2  0.0  0.2  0.6  0.9  0.6 -0.5
  1.6  1.5  0.6  1.5  2.0  1.8  2.0  1.7  0.6  1.5  0.1  1.5  2.0  1.7  2.0  0.8
  1.1  1.1  0.2  1.1  1.5  1.4  1.5  1.2  0.2  1.1 -0.4  1.1  1.5  1.2  1.5  0.3
  1.4  1.4  1.1  1.4  1.8  1.7  1.8  1.5  1.1  1.4 -0.1  1.4  1.8  1.5  1.8  0.6
  1.1  1.1  0.2  1.1  1.5  1.4  1.5  1.2  0.2  1.1 -0.4  1.1  1.5  1.2  1.5  0.3
  1.3  1.2  0.9  1.2  1.7  1.5  1.7  1.4  0.9  1.2 -0.2  1.2  1.7  1.4  1.7  0.5
  0.2  0.2 -0.7  0.2  0.6  1.1  0.6  0.9 -0.7  0.2  0.0  0.2  0.6  0.9  0.6 -0.5
  1.6  1.5  0.6  1.5  2.0  1.8  2.0  1.7  0.6  1.5  0.1  1.5  2.0  1.7  2.0  0.8
 -0.3 -0.4  0.0 -0.4  0.1 -0.1  0.1 -0.2  0.0 -0.4  0.8 -0.4  0.1 -0.2  0.1  0.2
  1.6  1.5  0.6  1.5  2.0  1.8  2.0  1.7  0.6  1.5  0.1  1.5  2.0  1.7  2.0  0.8
  1.1  1.1  0.2  1.1  1.5  1.4  1.5  1.2  0.2  1.1 -0.4  1.1  1.5  1.2  1.5  0.3
  1.3  1.2  0.9  1.2  1.7  1.5  1.7  1.4  0.9  1.2 -0.2  1.2  1.7  1.4  1.7  0.5
  1.1  1.1  0.2  1.1  1.5  1.4  1.5  1.2  0.2  1.1 -0.4  1.1  1.5  1.2  1.5  0.3
  1.0  0.3 -0.5  0.3  0.8  0.6  0.8  0.5 -0.5  0.3  0.2  0.3  0.8  0.5  0.8 -0.4

                                       Y
 ------------------------------------------------------------------------------
   A    A    A    A    C    C    C    C    G    G    G    G    U    U    U    U  
   A    C    G    U    A    C    G    U    A    C    G    U    A    C    G    U  
 ------------------------------------------------------------------------------
                                  5' ------> 3'
                                   C \/ \_/ G
                                   G /\  |  U
                                  3' <------ 5'
  1.6  2.0  0.6  2.0  2.0  2.0  2.0  2.0  2.3  2.0  0.7  2.0  2.0  2.0  2.0  2.6
  2.0  2.4  1.0  2.4  2.4  2.4  2.4  2.4  2.7  2.4  1.1  2.4  2.4  2.4  2.4  2.4
  0.7  1.0 -0.3  1.0  1.0  1.6  1.0  1.6  1.3  1.0  1.0  1.0  1.0  1.6  1.0  1.0
  2.0  2.4  1.0  2.4  2.4  2.4  2.4  2.4  2.7  2.4  1.1  2.4  2.4  2.4  2.4  2.4
  1.6  1.9  0.6  1.9  1.9  1.9  1.9  1.9  2.2  1.9  0.6  1.9  1.9  1.9  1.9  1.9
  1.9  2.2  1.5  2.2  2.2  2.2  2.2  2.2  3.1  2.2  0.9  2.2  2.2  2.2  2.2  2.2
  1.6  1.9  0.6  1.9  1.9  1.9  1.9  1.9  2.2  1.9  0.6  1.9  1.9  1.9  1.9  1.9
  1.7  2.1  1.3  2.1  2.1  2.1  2.1  2.1  3.0  2.1  0.8  2.1  2.1  2.1  2.1  2.1
  0.7  1.0 -0.3  1.0  1.0  1.6  1.0  1.6  1.3  1.0  1.0  1.0  1.0  1.6  1.0  1.0
  2.0  2.4  1.0  2.4  2.4  2.4  2.4  2.4  2.7  2.4  1.1  2.4  2.4  2.4  2.4  2.4
  0.1  0.5  0.4  0.5  0.5  0.5  0.5  0.5  2.1  0.5  1.8  0.5  0.5  0.5  0.5  1.8
  2.0  2.4  1.0  2.4  2.4  2.4  2.4  2.4  2.7  2.4  1.1  2.4  2.4  2.4  2.4  2.4
  1.6  1.9  0.6  1.9  1.9  1.9  1.9  1.9  2.2  1.9  0.6  1.9  1.9  1.9  1.9  1.9
  1.7  2.1  1.3  2.1  2.1  2.1  2.1  2.1  3.0  2.1  0.8  2.1  2.1  2.1  2.1  2.1
  1.6  1.9  0.6  1.9  1.9  1.9  1.9  1.9  2.2  1.9  0.6  1.9  1.9  1.9  1.9  1.9
  1.4  1.2 -0.1  1.2  1.2  1.2  1.2  1.2  1.5  1.2  1.2  1.2  1.2  1.2  1.2  1.2

                                       Y
 ------------------------------------------------------------------------------
   A    A    A    A    C    C    C    C    G    G    G    G    U    U    U    U  
   A    C    G    U    A    C    G    U    A    C    G    U    A    C    G    U  
 ------------------------------------------------------------------------------
                                  5' ------> 3'
                                   C \/ \_/ U
                                   G /\  |  A
                                  3' <------ 5'
  2.0  1.7  0.7  1.7  1.8  1.8  1.8  1.8  1.4  1.7  0.2  1.7  1.8  1.8  1.8  1.5
  2.4  2.1  1.1  2.1  2.2  2.2  2.2  2.2  1.8  2.1  0.6  2.1  2.2  2.2  2.2  1.3
  1.0  0.8 -0.2  0.8  0.9  1.4  0.9  1.4  0.5  0.8  0.6  0.8  0.9  1.4  0.9  0.0
  2.4  2.1  1.1  2.1  2.2  2.2  2.2  2.2  1.8  2.1  0.6  2.1  2.2  2.2  2.2  1.3
  1.9  1.7  0.7  1.7  1.8  1.7  1.8  1.7  1.4  1.7  0.2  1.7  1.8  1.7  1.8  0.8
  2.2  2.0  1.6  2.0  2.1  2.0  2.1  2.0  2.3  2.0  0.5  2.0  2.1  2.0  2.1  1.1
  1.9  1.7  0.7  1.7  1.8  1.7  1.8  1.7  1.4  1.7  0.2  1.7  1.8  1.7  1.8  0.8
  2.1  1.8  1.4  1.8  1.9  1.9  1.9  1.9  2.1  1.8  0.3  1.8  1.9  1.9  1.9  1.0
  1.0  0.8 -0.2  0.8  0.9  1.4  0.9  1.4  0.5  0.8  0.6  0.8  0.9  1.4  0.9  0.0
  2.4  2.1  1.1  2.1  2.2  2.2  2.2  2.2  1.8  2.1  0.6  2.1  2.2  2.2  2.2  1.3
  0.5  0.2  0.5  0.2  0.3  0.3  0.3  0.3  1.2  0.2  1.3  0.2  0.3  0.3  0.3  0.7
  2.4  2.1  1.1  2.1  2.2  2.2  2.2  2.2  1.8  2.1  0.6  2.1  2.2  2.2  2.2  1.3
  1.9  1.7  0.7  1.7  1.8  1.7  1.8  1.7  1.4  1.7  0.2  1.7  1.8  1.7  1.8  0.8
  2.1  1.8  1.4  1.8  1.9  1.9  1.9  1.9  2.1  1.8  0.3  1.8  1.9  1.9  1.9  1.0
  1.9  1.7  0.7  1.7  1.8  1.7  1.8  1.7  1.4  1.7  0.2  1.7  1.8  1.7  1.8  0.8
  1.8  0.9  0.0  0.9  1.0  1.0  1.0  1.0  0.6  0.9  0.7  0.9  1.0  1.0  1.0  0.1

                                       Y
 ------------------------------------------------------------------------------
   A    A    A    A    C    C    C    C    G    G    G    G    U    U    U    U  
   A    C    G    U    A    C    G    U    A    C    G    U    A    C    G    U  
 ------------------------------------------------------------------------------
                                  5' ------> 3'
                                   C \/ \_/ U
                                   G /\  |  G
                                  3' <------ 5'
  2.7  2.3  1.5  2.3  2.3  2.3  2.3  2.3  1.9  2.3  1.0  2.3  2.3  2.3  2.3  2.9
  3.0  2.7  1.9  2.7  2.7  2.7  2.7  2.7  2.3  2.7  1.4  2.7  2.7  2.7  2.7  2.7
  1.7  1.3  0.5  1.3  1.3  1.9  1.3  1.9  0.9  1.3  1.3  1.3  1.3  1.9  1.3  1.3
  3.0  2.7  1.9  2.7  2.7  2.7  2.7  2.7  2.3  2.7  1.4  2.7  2.7  2.7  2.7  2.7
  2.6  2.2  1.4  2.2  2.2  2.2  2.2  2.2  1.8  2.2  0.9  2.2  2.2  2.2  2.2  2.2
  2.9  2.5  2.3  2.5  2.5  2.5  2.5  2.5  2.7  2.5  1.2  2.5  2.5  2.5  2.5  2.5
  2.6  2.2  1.4  2.2  2.2  2.2  2.2  2.2  1.8  2.2  0.9  2.2  2.2  2.2  2.2  2.2
  2.7  2.4  2.2  2.4  2.4  2.4  2.4  2.4  2.6  2.4  1.1  2.4  2.4  2.4  2.4  2.4
  1.7  1.3  0.5  1.3  1.3  1.9  1.3  1.9  0.9  1.3  1.3  1.3  1.3  1.9  1.3  1.3
  3.0  2.7  1.9  2.7  2.7  2.7  2.7  2.7  2.3  2.7  1.4  2.7  2.7  2.7  2.7  2.7
  1.1  0.8  1.3  0.8  0.8  0.8  0.8  0.8  1.7  0.8  2.1  0.8  0.8  0.8  0.8  2.1
  3.0  2.7  1.9  2.7  2.7  2.7  2.7  2.7  2.3  2.7  1.4  2.7  2.7  2.7  2.7  2.7
  2.6  2.2  1.4  2.2  2.2  2.2  2.2  2.2  1.8  2.2  0.9  2.2  2.2  2.2  2.2  2.2
  2.7  2.4  2.2  2.4  2.4  2.4  2.4  2.4  2.6  2.4  1.1  2.4  2.4  2.4  2.4  2.4
  2.6  2.2  1.4  2.2  2.2  2.2  2.2  2.2  1.8  2.2  0.9  2.2  2.2  2.2  2.2  2.2
  2.4  1.5  0.7  1.5  1.5  1.5  1.5  1.5  1.1  1.5  1.5  1.5  1.5  1.5  1.5  1.5

                                       Y
 ------------------------------------------------------------------------------
   A    A    A    A    C    C    C    C    G    G    G    G    U    U    U    U  
   A    C    G    U    A    C    G    U    A    C    G    U    A    C    G    U  
 ------------------------------------------------------------------------------
                                  5' ------> 3'
                                   G \/ \_/ A
                                   C /\  |  U
                                  3' <------ 5'
  2.1  1.7  1.1  1.7  2.1  2.1  2.1  2.1  1.2  1.7  0.6  1.7  2.1  1.8  2.1  1.9
  1.8  1.4  0.8  1.4  1.8  1.8  1.8  1.8  0.9  1.4  0.3  1.4  1.8  1.5  1.8  1.0
  0.7  0.3 -0.3  0.3  0.7  1.3  0.7  1.3 -0.2  0.3  0.5  0.3  0.7  1.0  0.7 -0.1
  1.8  1.4  0.8  1.4  1.8  1.8  1.8  1.8  0.9  1.4  0.3  1.4  1.8  1.5  1.8  1.0
  1.9  1.4  0.8  1.4  1.9  1.9  1.9  1.9  0.9  1.4  0.3  1.4  1.9  1.6  1.9  1.0
  1.9  1.4  1.4  1.4  1.9  1.9  1.9  1.9  1.5  1.4  0.3  1.4  1.9  1.6  1.9  1.0
  1.9  1.4  0.8  1.4  1.9  1.9  1.9  1.9  0.9  1.4  0.3  1.4  1.9  1.6  1.9  1.0
  1.9  1.5  1.5  1.5  1.9  1.9  1.9  1.9  1.6  1.5  0.4  1.5  1.9  1.6  1.9  1.1
  0.1 -0.3 -0.9 -0.3  0.1  0.7  0.1  0.7 -0.8 -0.3 -0.1 -0.3  0.1  0.4  0.1 -0.7
  1.8  1.4  0.8  1.4  1.8  1.8  1.8  1.8  0.9  1.4  0.3  1.4  1.8  1.5  1.8  1.0
  0.5  0.0  0.7  0.0  0.5  0.5  0.5  0.5  0.8  0.0  1.5  0.0  0.5  0.2  0.5  0.9
  1.8  1.4  0.8  1.4  1.8  1.8  1.8  1.8  0.9  1.4  0.3  1.4  1.8  1.5  1.8  1.0
  1.9  1.4  0.8  1.4  1.9  1.9  1.9  1.9  0.9  1.4  0.3  1.4  1.9  1.6  1.9  1.0
  1.9  1.4  1.4  1.4  1.9  1.9  1.9  1.9  1.5  1.4  0.3  1.4  1.9  1.6  1.9  1.0
  1.9  1.4  0.8  1.4  1.9  1.9  1.9  1.9  0.9  1.4  0.3  1.4  1.9  1.6  1.9  1.0
  1.7  0.7  0.1  0.7  1.1  1.1  1.1  1.1  0.2  0.7  0.9  0.7  1.1  0.8  1.1  0.3

                                       Y
 ------------------------------------------------------------------------------
   A    A    A    A    C    C    C    C    G    G    G    G    U    U    U    U  
   A    C    G    U    A    C    G    U    A    C    G    U    A    C    G    U  
 ------------------------------------------------------------------------------
                                  5' ------> 3'
                                   G \/ \_/ C
                                   C /\  |  G
                                  3' <------ 5'
  1.5  1.2 -0.5  1.2  1.2  1.2  1.2  1.2  0.1  1.2 -0.2  1.2  1.2  1.3  1.2  1.1
  1.2  0.9 -0.8  0.9  0.9  0.9  0.9  0.9 -0.2  0.9 -0.5  0.9  0.9  1.0  0.9  0.2
  0.1 -0.1 -1.9 -0.1 -0.2  0.5 -0.2  0.5 -1.3 -0.1 -0.2 -0.1 -0.2  0.5 -0.2 -0.9
  1.2  0.9 -0.8  0.9  0.9  0.9  0.9  0.9 -0.2  0.9 -0.5  0.9  0.9  1.0  0.9  0.2
  1.2  1.0 -0.8  1.0  0.9  1.0  0.9  1.0 -0.1  1.0 -0.4  1.0  0.9  1.0  0.9  0.2
  1.2  1.0 -0.2  1.0  0.9  1.0  0.9  1.0  0.5  1.0 -0.4  1.0  0.9  1.0  0.9  0.2
  1.2  1.0 -0.8  1.0  0.9  1.0  0.9  1.0 -0.1  1.0 -0.4  1.0  0.9  1.0  0.9  0.2
  1.3  1.0 -0.1  1.0  1.0  1.0  1.0  1.0  0.5  1.0 -0.4  1.0  1.0  1.1  1.0  0.3
 -0.5 -0.8 -2.6 -0.8 -0.8 -0.2 -0.8 -0.2 -1.9 -0.8 -0.9 -0.8 -0.8 -0.1 -0.8 -1.5
  1.2  0.9 -0.8  0.9  0.9  0.9  0.9  0.9 -0.2  0.9 -0.5  0.9  0.9  1.0  0.9  0.2
 -0.2 -0.4 -0.9 -0.4 -0.5 -0.4 -0.5 -0.4 -0.2 -0.4  0.8 -0.4 -0.5 -0.4 -0.5  0.1
  1.2  0.9 -0.8  0.9  0.9  0.9  0.9  0.9 -0.2  0.9 -0.5  0.9  0.9  1.0  0.9  0.2
  1.2  1.0 -0.8  1.0  0.9  1.0  0.9  1.0 -0.1  1.0 -0.4  1.0  0.9  1.0  0.9  0.2
  1.2  1.0 -0.2  1.0  0.9  1.0  0.9  1.0  0.5  1.0 -0.4  1.0  0.9  1.0  0.9  0.2
  1.2  1.0 -0.8  1.0  0.9  1.0  0.9  1.0 -0.1  1.0 -0.4  1.0  0.9  1.0  0.9  0.2
  1.1  0.2 -1.5  0.2  0.2  0.2  0.2  0.2 -0.9  0.2  0.1  0.2  0.2  0.3  0.2 -0.5

                                       Y
 ------------------------------------------------------------------------------
   A    A    A    A    C    C    C    C    G    G    G    G    U    U    U    U  
   A    C    G    U    A    C    G    U    A    C    G    U    A    C    G    U  
 ------------------------------------------------------------------------------
                                  5' ------> 3'
                                   G \/ \_/ G
                                   C /\  |  C
                                  3' <------ 5'
  1.3  1.3 -0.2  1.3  0.6  2.2  1.7  1.4  0.0  1.3 -0.1  1.3  1.7  1.4  1.7  1.4
  1.0  1.1  0.7  1.0  0.5  1.9  1.4  1.1 -1.0  1.0 -0.5  1.0  1.4  1.1  1.4  0.3
  0.4  0.7 -0.5 -0.1  0.3  0.7  0.3  0.5 -0.7 -0.1 -0.3 -0.1  0.3  0.6  0.3  1.4
  1.0  1.0  0.1  1.0  1.4  1.3  1.4  1.1  0.1  1.0 -0.5  1.0  1.4  1.1  1.4  0.2
  1.1  1.0 -0.4  1.0  1.5  1.3  1.5  1.2 -0.7  1.0 -0.4  1.0  1.5  1.2  1.5  0.3
  1.1  1.0  0.7  1.0  1.5  1.3  1.5  1.2 -0.6  1.0 -0.4  1.0  1.5  1.2  1.5  0.3
  1.1  1.0  0.1  1.0  1.5  1.3  1.5  1.2  0.1  1.0 -0.4  1.0  1.5  1.2  1.5  0.3
  1.1  1.1  0.8  1.1  1.5  1.4  1.5  1.2  0.8  1.1 -0.5  1.1  1.5  1.2  1.5  0.3
 -0.3 -0.7 -1.7 -0.7  0.1  0.7 -0.3  0.0 -1.6 -0.7 -0.9 -0.7 -0.3  0.0 -0.3  0.5
  1.0  1.0  0.1  1.0  1.4  1.3  1.4  1.1  0.1  1.0 -0.5  1.0  1.4  1.1  1.4  0.2
 -0.3 -0.4 -0.3 -0.4 -0.3 -0.1  0.1 -0.6  0.0 -0.4  0.8 -0.4  0.1  0.2  0.1  0.7
  1.0  1.0  0.1  1.0  1.4  1.3  1.4  1.1  0.1  1.0 -0.5  1.0  1.4  1.1  1.4  0.2
  1.1  1.0  0.1  1.0  1.5  1.3  1.5  1.2  0.1  1.0 -0.4  1.0  1.5  1.2  1.5  0.3
  1.1  1.0  0.7  1.0  1.5  1.3  1.5  1.2  0.7  1.0  0.2  1.0  1.5  1.7  1.5  0.3
  1.1  1.0  0.1  1.0  1.5  1.3  1.5  1.2  0.1  1.0 -0.4  1.0  1.5  1.2  1.5  0.3
  1.5 -0.2  0.9  0.3  0.0 -0.1  0.7  0.4  0.9  0.3  1.4  0.3  0.7  0.2  0.7 -0.6

                                       Y
 ------------------------------------------------------------------------------
   A    A    A    A    C    C    C    C    G    G    G    G    U    U    U    U  
   A    C    G    U    A    C    G    U    A    C    G    U    A    C    G    U  
 ------------------------------------------------------------------------------
                                  5' ------> 3'
                                   G \/ \_/ G
                                   C /\  |  U
                                  3' <------ 5'
  1.9  2.1  0.8  2.1  2.1  2.1  2.1  2.1  2.4  2.1  0.8  2.1  2.1  2.1  2.1  2.7
  1.5  1.8  0.5  1.8  1.8  1.8  1.8  1.8  2.1  1.8  0.5  1.8  1.8  1.8  1.8  1.8
  0.4  0.7 -0.6  0.7  0.7  1.3  0.7  1.3  1.0  0.7  0.7  0.7  0.7  1.3  0.7  0.7
  1.5  1.8  0.5  1.8  1.8  1.8  1.8  1.8  2.1  1.8  0.5  1.8  1.8  1.8  1.8  1.8
  1.5  1.9  0.5  1.9  1.9  1.9  1.9  1.9  2.2  1.9  0.6  1.9  1.9  1.9  1.9  1.9
  1.5  1.9  1.1  1.9  1.9  1.9  1.9  1.9  2.8  1.9  0.6  1.9  1.9  1.9  1.9  1.9
  1.5  1.9  0.5  1.9  1.9  1.9  1.9  1.9  2.2  1.9  0.6  1.9  1.9  1.9  1.9  1.9
  1.6  1.9  1.2  1.9  1.9  1.9  1.9  1.9  2.8  1.9  0.6  1.9  1.9  1.9  1.9  1.9
 -0.2  0.1 -1.2  0.1  0.1  0.7  0.1  0.7  0.4  0.1  0.1  0.1  0.1  0.7  0.1  0.1
  1.5  1.8  0.5  1.8  1.8  1.8  1.8  1.8  2.1  1.8  0.5  1.8  1.8  1.8  1.8  1.8
  0.1  0.5  0.4  0.5  0.5  0.5  0.5  0.5  2.1  0.5  1.8  0.5  0.5  0.5  0.5  1.8
  1.5  1.8  0.5  1.8  1.8  1.8  1.8  1.8  2.1  1.8  0.5  1.8  1.8  1.8  1.8  1.8
  1.5  1.9  0.5  1.9  1.9  1.9  1.9  1.9  2.2  1.9  0.6  1.9  1.9  1.9  1.9  1.9
  1.5  1.9  1.1  1.9  1.9  1.9  1.9  1.9  2.8  1.9  0.6  1.9  1.9  1.9  1.9  1.9
  1.5  1.9  0.5  1.9  1.9  1.9  1.9  1.9  2.2  1.9  0.6  1.9  1.9  1.9  1.9  1.9
  1.4  1.1 -0.2  1.1  1.1  1.1  1.1  1.1  1.4  1.1  1.1  1.1  1.1  1.1  1.1  1.1

                                       Y
 ------------------------------------------------------------------------------
   A    A    A    A    C    C    C    C    G    G    G    G    U    U    U    U  
   A    C    G    U    A    C    G    U    A    C    G    U    A    C    G    U  
 ------------------------------------------------------------------------------
                                  5' ------> 3'
                                   G \/ \_/ U
                                   C /\  |  A
                                  3' <------ 5'
  2.1  1.9  0.9  1.9  2.0  1.9  2.0  1.9  1.6  1.9  0.4  1.9  2.0  1.9  2.0  1.6
  1.8  1.6  0.6  1.6  1.7  1.6  1.7  1.6  1.3  1.6  0.1  1.6  1.7  1.6  1.7  0.7
  0.7  0.5 -0.5  0.5  0.6  1.1  0.6  1.1  0.2  0.5  0.3  0.5  0.6  1.1  0.6 -0.3
  1.8  1.6  0.6  1.6  1.7  1.6  1.7  1.6  1.3  1.6  0.1  1.6  1.7  1.6  1.7  0.7
  1.9  1.6  0.6  1.6  1.7  1.7  1.7  1.7  1.3  1.6  0.1  1.6  1.7  1.7  1.7  0.8
  1.9  1.6  1.2  1.6  1.7  1.7  1.7  1.7  1.9  1.6  0.1  1.6  1.7  1.7  1.7  0.8
  1.9  1.6  0.6  1.6  1.7  1.7  1.7  1.7  1.3  1.6  0.1  1.6  1.7  1.7  1.7  0.8
  1.9  1.7  1.3  1.7  1.8  1.7  1.8  1.7  2.0  1.7  0.2  1.7  1.8  1.7  1.8  0.8
  0.1 -0.1 -1.1 -0.1  0.0  0.5  0.0  0.5 -0.4 -0.1 -0.3 -0.1  0.0  0.5  0.0 -1.0
  1.8  1.6  0.6  1.6  1.7  1.6  1.7  1.6  1.3  1.6  0.1  1.6  1.7  1.6  1.7  0.7
  0.5  0.2  0.5  0.2  0.3  0.3  0.3  0.3  1.2  0.2  1.3  0.2  0.3  0.3  0.3  0.7
  1.8  1.6  0.6  1.6  1.7  1.6  1.7  1.6  1.3  1.6  0.1  1.6  1.7  1.6  1.7  0.7
  1.9  1.6  0.6  1.6  1.7  1.7  1.7  1.7  1.3  1.6  0.1  1.6  1.7  1.7  1.7  0.8
  1.9  1.6  1.2  1.6  1.7  1.7  1.7  1.7  1.9  1.6  0.1  1.6  1.7  1.7  1.7  0.8
  1.9  1.6  0.6  1.6  1.7  1.7  1.7  1.7  1.3  1.6  0.1  1.6  1.7  1.7  1.7  0.8
  1.7  0.9 -0.1  0.9  1.0  0.9  1.0  0.9  0.6  0.9  0.7  0.9  1.0  0.9  1.0  0.0

                                       Y
 ------------------------------------------------------------------------------
   A    A    A    A    C    C    C    C    G    G    G    G    U    U    U    U  
   A    C    G    U    A    C    G    U    A    C    G    U    A    C    G    U  
 ------------------------------------------------------------------------------
                                  5' ------> 3'
                                   G \/ \_/ U
                                   C /\  |  G
                                  3' <------ 5'
  2.8  2.4  1.6  2.4  2.4  2.4  2.4  2.4  2.0  2.4  1.1  2.4  2.4  2.4  2.4  3.0
  2.5  2.1  1.3  2.1  2.1  2.1  2.1  2.1  1.7  2.1  0.8  2.1  2.1  2.1  2.1  2.1
  1.4  1.0  0.2  1.0  1.0  1.6  1.0  1.6  0.6  1.0  1.0  1.0  1.0  1.6  1.0  1.0
  2.5  2.1  1.3  2.1  2.1  2.1  2.1  2.1  1.7  2.1  0.8  2.1  2.1  2.1  2.1  2.1
  2.5  2.2  1.4  2.2  2.2  2.2  2.2  2.2  1.8  2.2  0.9  2.2  2.2  2.2  2.2  2.2
  2.5  2.2  2.0  2.2  2.2  2.2  2.2  2.2  2.4  2.2  0.9  2.2  2.2  2.2  2.2  2.2
  2.5  2.2  1.4  2.2  2.2  2.2  2.2  2.2  1.8  2.2  0.9  2.2  2.2  2.2  2.2  2.2
  2.6  2.2  2.0  2.2  2.2  2.2  2.2  2.2  2.4  2.2  0.9  2.2  2.2  2.2  2.2  2.2
  0.7  0.4 -0.4  0.4  0.4  1.0  0.4  1.0  0.0  0.4  0.4  0.4  0.4  1.0  0.4  0.4
  2.5  2.1  1.3  2.1  2.1  2.1  2.1  2.1  1.7  2.1  0.8  2.1  2.1  2.1  2.1  2.1
  1.1  0.8  1.3  0.8  0.8  0.8  0.8  0.8  1.7  0.8  2.1  0.8  0.8  0.8  0.8  2.1
  2.5  2.1  1.3  2.1  2.1  2.1  2.1  2.1  1.7  2.1  0.8  2.1  2.1  2.1  2.1  2.1
  2.5  2.2  1.4  2.2  2.2  2.2  2.2  2.2  1.8  2.2  0.9  2.2  2.2  2.2  2.2  2.2
  2.5  2.2  2.0  2.2  2.2  2.2  2.2  2.2  2.4  2.2  0.9  2.2  2.2  2.2  2.2  2.2
  2.5  2.2  1.4  2.2  2.2  2.2  2.2  2.2  1.8  2.2  0.9  2.2  2.2  2.2  2.2  2.2
  2.4  1.4  0.6  1.4  1.4  1.4  1.4  1.4  1.0  1.4  1.4  1.4  1.4  1.4  1.4  1.4

                                       Y
 ------------------------------------------------------------------------------
   A    A    A    A    C    C    C    C    G    G    G    G    U    U    U    U  
   A    C    G    U    A    C    G    U    A    C    G    U    A    C    G    U  
 ------------------------------------------------------------------------------
                                  5' ------> 3'
                                   G \/ \_/ A
                                   U /\  |  U
                                  3' <------ 5'
  3.4  3.0  2.4  3.0  3.4  3.4  3.4  3.4  2.5  3.0  1.9  3.0  3.4  3.1  3.4  3.2
  3.1  2.6  2.0  2.6  3.1  3.1  3.1  3.1  2.1  2.6  1.5  2.6  3.1  2.8  3.1  2.2
  2.7  2.2  1.6  2.2  2.7  3.3  2.7  3.3  1.7  2.2  2.4  2.2  2.7  3.0  2.7  1.8
  3.1  2.6  2.0  2.6  3.1  3.1  3.1  3.1  2.1  2.6  1.5  2.6  3.1  2.8  3.1  2.2
  3.1  2.6  2.0  2.6  3.1  3.1  3.1  3.1  2.1  2.6  1.5  2.6  3.1  2.8  3.1  2.2
  3.1  2.6  2.6  2.6  3.1  3.1  3.1  3.1  2.7  2.6  1.5  2.6  3.1  2.8  3.1  2.2
  3.1  2.6  2.0  2.6  3.1  3.1  3.1  3.1  2.1  2.6  1.5  2.6  3.1  2.8  3.1  2.2
  3.1  2.6  2.6  2.6  3.1  3.1  3.1  3.1  2.7  2.6  1.5  2.6  3.1  2.8  3.1  2.2
  2.3  1.8  1.2  1.8  2.3  2.9  2.3  2.9  1.3  1.8  2.0  1.8  2.3  2.6  2.3  1.4
  3.1  2.6  2.0  2.6  3.1  3.1  3.1  3.1  2.1  2.6  1.5  2.6  3.1  2.8  3.1  2.2
  1.8  1.3  2.0  1.3  1.8  1.8  1.8  1.8  2.1  1.3  2.8  1.3  1.8  1.5  1.8  2.2
  3.1  2.6  2.0  2.6  3.1  3.1  3.1  3.1  2.1  2.6  1.5  2.6  3.1  2.8  3.1  2.2
  3.1  2.6  2.0  2.6  3.1  3.1  3.1  3.1  2.1  2.6  1.5  2.6  3.1  2.8  3.1  2.2
  3.1  2.6  2.6  2.6  3.1  3.1  3.1  3.1  2.7  2.6  1.5  2.6  3.1  2.8  3.1  2.2
  3.1  2.6  2.0  2.6  3.1  3.1  3.1  3.1  2.1  2.6  1.5  2.6  3.1  2.8  3.1  2.2
  3.7  2.6  2.0  2.6  3.1  3.1  3.1  3.1  2.1  2.6  2.8  2.6  3.1  2.8  3.1  2.2

                                       Y
 ------------------------------------------------------------------------------
   A    A    A    A    C    C    C    C    G    G    G    G    U    U    U    U  
   A    C    G    U    A    C    G    U    A    C    G    U    A    C    G    U  
 ------------------------------------------------------------------------------
                                  5' ------> 3'
                                   G \/ \_/ C
                                   U /\  |  G
                                  3' <------ 5'
  2.8  2.5  0.7  2.5  2.5  2.5  2.5  2.5  1.4  2.5  1.1  2.5  2.5  2.6  2.5  2.4
  2.4  2.2  0.4  2.2  2.1  2.2  2.1  2.2  1.0  2.2  0.8  2.2  2.1  2.2  2.1  1.4
  2.0  1.8  0.0  1.8  1.7  2.4  1.7  2.4  0.6  1.8  1.7  1.8  1.7  2.4  1.7  1.0
  2.4  2.2  0.4  2.2  2.1  2.2  2.1  2.2  1.0  2.2  0.8  2.2  2.1  2.2  2.1  1.4
  2.4  2.2  0.4  2.2  2.1  2.2  2.1  2.2  1.0  2.2  0.8  2.2  2.1  2.2  2.1  1.4
  2.4  2.2  1.0  2.2  2.1  2.2  2.1  2.2  1.6  2.2  0.8  2.2  2.1  2.2  2.1  1.4
  2.4  2.2  0.4  2.2  2.1  2.2  2.1  2.2  1.0  2.2  0.8  2.2  2.1  2.2  2.1  1.4
  2.4  2.2  1.0  2.2  2.1  2.2  2.1  2.2  1.6  2.2  0.8  2.2  2.1  2.2  2.1  1.4
  1.6  1.4 -0.4  1.4  1.3  2.0  1.3  2.0  0.2  1.4  1.3  1.4  1.3  2.0  1.3  0.6
  2.4  2.2  0.4  2.2  2.1  2.2  2.1  2.2  1.0  2.2  0.8  2.2  2.1  2.2  2.1  1.4
  1.1  0.9  0.4  0.9  0.8  0.9  0.8  0.9  1.0  0.9  2.1  0.9  0.8  0.9  0.8  1.4
  2.4  2.2  0.4  2.2  2.1  2.2  2.1  2.2  1.0  2.2  0.8  2.2  2.1  2.2  2.1  1.4
  2.4  2.2  0.4  2.2  2.1  2.2  2.1  2.2  1.0  2.2  0.8  2.2  2.1  2.2  2.1  1.4
  2.4  2.2  1.0  2.2  2.1  2.2  2.1  2.2  1.6  2.2  0.8  2.2  2.1  2.2  2.1  1.4
  2.4  2.2  0.4  2.2  2.1  2.2  2.1  2.2  1.0  2.2  0.8  2.2  2.1  2.2  2.1  1.4
  3.0  2.2  0.4  2.2  2.1  2.2  2.1  2.2  1.0  2.2  2.1  2.2  2.1  2.2  2.1  1.4

                                       Y
 ------------------------------------------------------------------------------
   A    A    A    A    C    C    C    C    G    G    G    G    U    U    U    U  
   A    C    G    U    A    C    G    U    A    C    G    U    A    C    G    U  
 ------------------------------------------------------------------------------
                                  5' ------> 3'
                                   G \/ \_/ G
                                   U /\  |  C
                                  3' <------ 5'
  2.7  2.6  1.7  2.6  3.0  2.9  3.0  2.7  1.7  2.6  1.1  2.6  3.0  2.7  3.0  2.4
  2.3  2.2  1.3  2.2  2.7  2.5  2.7  2.4  1.3  2.2  0.8  2.2  2.7  2.4  2.7  1.5
  1.9  1.8  0.9  1.8  2.3  2.7  2.3  2.6  0.9  1.8  1.7  1.8  2.3  2.6  2.3  1.1
  2.3  2.2  1.3  2.2  2.7  2.5  2.7  2.4  1.3  2.2  0.8  2.2  2.7  2.4  2.7  1.5
  2.3  2.2  1.3  2.2  2.7  2.5  2.7  2.4  1.3  2.2  0.8  2.2  2.7  2.4  2.7  1.5
  2.3  2.2  1.9  2.2  2.7  2.5  2.7  2.4  1.9  2.2  0.8  2.2  2.7  2.4  2.7  1.5
  2.3  2.2  1.3  2.2  2.7  2.5  2.7  2.4  1.3  2.2  0.8  2.2  2.7  2.4  2.7  1.5
  2.3  2.2  1.9  2.2  2.7  2.5  2.7  2.4  1.9  2.2  0.8  2.2  2.7  2.4  2.7  1.5
  1.5  1.4  0.5  1.4  1.9  2.3  1.9  2.2  0.5  1.4  1.3  1.4  1.9  2.2  1.9  0.7
  2.3  2.2  1.3  2.2  2.7  2.5  2.7  2.4  1.3  2.2  0.8  2.2  2.7  2.4  2.7  1.5
  1.0  0.9  1.3  0.9  1.4  1.2  1.4  1.1  1.3  0.9  2.1  0.9  1.4  1.1  1.4  1.5
  2.3  2.2  1.3  2.2  2.7  2.5  2.7  2.4  1.3  2.2  0.8  2.2  2.7  2.4  2.7  1.5
  2.3  2.2  1.3  2.2  2.7  2.5  2.7  2.4  1.3  2.2  0.8  2.2  2.7  2.4  2.7  1.5
  2.3  2.2  1.9  2.2  2.7  2.5  2.7  2.4  1.9  2.2  0.8  2.2  2.7  2.4  2.7  1.5
  2.3  2.2  1.3  2.2  2.7  2.5  2.7  2.4  1.3  2.2  0.8  2.2  2.7  2.4  2.7  1.5
  2.9  2.2  1.3  2.2  2.7  2.5  2.7  2.4  1.3  2.2  2.1  2.2  2.7  2.4  2.7  1.5

                                       Y
 ------------------------------------------------------------------------------
   A    A    A    A    C    C    C    C    G    G    G    G    U    U    U    U  
   A    C    G    U    A    C    G    U    A    C    G    U    A    C    G    U  
 ------------------------------------------------------------------------------
                                  5' ------> 3'
                                   G \/ \_/ G
                                   U /\  |  U
                                  3' <------ 5'
  3.6  3.4  2.2  3.4  3.4  3.4  3.4  3.4  3.7  3.4  2.1  3.4  3.4  3.4  3.4  4.0
  2.7  3.1  1.7  3.1  3.1  3.1  3.1  3.1  3.4  3.1  1.8  3.1  3.1  3.1  3.1  3.1
  3.6  2.7  1.3  2.7  2.7  3.3  2.7  3.3  3.0  2.7  2.7  2.7  2.7  3.3  2.7  2.7
  2.7  3.1  1.7  3.1  3.1  3.1  3.1  3.1  3.4  3.1  1.8  3.1  3.1  3.1  3.1  3.1
  2.7  3.1  1.7  3.1  3.1  3.1  3.1  3.1  3.4  3.1  1.8  3.1  3.1  3.1  3.1  3.1
  2.7  3.1  2.3  3.1  3.1  3.1  3.1  3.1  4.0  3.1  1.8  3.1  3.1  3.1  3.1  3.1
  2.7  3.1  1.7  3.1  3.1  3.1  3.1  3.1  3.4  3.1  1.8  3.1  3.1  3.1  3.1  3.1
  2.7  3.1  2.3  3.1  3.1  3.1  3.1  3.1  4.0  3.1  1.8  3.1  3.1  3.1  3.1  3.1
  1.9  2.3  0.2  2.3  2.3  2.9  2.3  2.9  2.6  2.3  2.3  2.3  2.3  2.9  2.3  2.3
  2.7  3.1  1.7  3.1  3.1  3.1  3.1  3.1  3.4  3.1  1.8  3.1  3.1  3.1  3.1  3.1
  1.4  1.8  1.7  1.8  1.8  1.8  1.8  1.8  3.4  1.8  3.1  1.8  1.8  1.8  1.8  3.1
  2.7  3.1  1.7  3.1  3.1  3.1  3.1  3.1  3.4  3.1  1.8  3.1  3.1  3.1  3.1  3.1
  2.7  3.1  1.7  3.1  3.1  3.1  3.1  3.1  3.4  3.1  1.8  3.1  3.1  3.1  3.1  3.1
  2.7  3.1  2.3  3.1  3.1  3.1  3.1  3.1  4.0  3.1  1.8  3.1  3.1  3.1  3.1  3.1
  2.7  3.1  1.7  3.1  3.1  3.1  3.1  3.1  3.4  3.1  1.8  3.1  3.1  3.1  3.1  3.1
  3.3  3.1  1.7  3.1  3.1  3.1  3.1  3.1  3.4  3.1  3.1  3.1  3.1  3.1  3.1  3.1

                                       Y
 ------------------------------------------------------------------------------
   A    A    A    A    C    C    C    C    G    G    G    G    U    U    U    U  
   A    C    G    U    A    C    G    U    A    C    G    U    A    C    G    U  
 ------------------------------------------------------------------------------
                                  5' ------> 3'
                                   G \/ \_/ U
                                   U /\  |  A
                                  3' <------ 5'
  3.4  3.2  2.2  3.2  3.3  3.2  3.3  3.2  2.9  3.2  1.7  3.2  3.3  3.2  3.3  2.9
  3.1  2.8  1.8  2.8  2.9  2.9  2.9  2.9  2.5  2.8  1.3  2.8  2.9  2.9  2.9  2.0
  2.7  2.4  1.4  2.4  2.5  3.1  2.5  3.1  2.1  2.4  2.2  2.4  2.5  3.1  2.5  1.6
  3.1  2.8  1.8  2.8  2.9  2.9  2.9  2.9  2.5  2.8  1.3  2.8  2.9  2.9  2.9  2.0
  3.1  2.8  1.8  2.8  2.9  2.9  2.9  2.9  2.5  2.8  1.3  2.8  2.9  2.9  2.9  2.0
  3.1  2.8  2.4  2.8  2.9  2.9  2.9  2.9  3.1  2.8  1.3  2.8  2.9  2.9  2.9  2.0
  3.1  2.8  1.8  2.8  2.9  2.9  2.9  2.9  2.5  2.8  1.3  2.8  2.9  2.9  2.9  2.0
  3.1  2.8  2.4  2.8  2.9  2.9  2.9  2.9  3.1  2.8  1.3  2.8  2.9  2.9  2.9  2.0
  2.3  2.0  1.0  2.0  2.1  2.7  2.1  2.7  1.7  2.0  1.8  2.0  2.1  2.7  2.1  1.2
  3.1  2.8  1.8  2.8  2.9  2.9  2.9  2.9  2.5  2.8  1.3  2.8  2.9  2.9  2.9  2.0
  1.8  1.5  1.8  1.5  1.6  1.6  1.6  1.6  2.5  1.5  2.6  1.5  1.6  1.6  1.6  2.0
  3.1  2.8  1.8  2.8  2.9  2.9  2.9  2.9  2.5  2.8  1.3  2.8  2.9  2.9  2.9  2.0
  3.1  2.8  1.8  2.8  2.9  2.9  2.9  2.9  2.5  2.8  1.3  2.8  2.9  2.9  2.9  2.0
  3.1  2.8  2.4  2.8  2.9  2.9  2.9  2.9  3.1  2.8  1.3  2.8  2.9  2.9  2.9  2.0
  3.1  2.8  1.8  2.8  2.9  2.9  2.9  2.9  2.5  2.8  1.3  2.8  2.9  2.9  2.9  2.0
  3.7  2.8  1.8  2.8  2.9  2.9  2.9  2.9  2.5  2.8  2.6  2.8  2.9  2.9  2.9  2.0

                                       Y
 ------------------------------------------------------------------------------
   A    A    A    A    C    C    C    C    G    G    G    G    U    U    U    U  
   A    C    G    U    A    C    G    U    A    C    G    U    A    C    G    U  
 ------------------------------------------------------------------------------
                                  5' ------> 3'
                                   G \/ \_/ U
                                   U /\  |  G
                                  3' <------ 5'
  4.1  3.7  2.9  3.7  3.7  3.7  3.7  3.7  3.3  3.7  2.4  3.7  3.7  3.7  3.7  4.3
  3.7  3.4  2.6  3.4  3.4  3.4  3.4  3.4  3.0  3.4  2.1  3.4  3.4  3.4  3.4  3.4
  3.3  3.0  2.2  3.0  3.0  3.6  3.0  3.6  2.6  3.0  3.0  3.0  3.0  3.6  3.0  3.0
  3.7  3.4  2.6  3.4  3.4  3.4  3.4  3.4  3.0  3.4  2.1  3.4  3.4  3.4  3.4  3.4
  3.7  3.4  2.6  3.4  3.4  3.4  3.4  3.4  3.0  3.4  2.1  3.4  3.4  3.4  3.4  3.4
  3.7  3.4  3.2  3.4  3.4  3.4  3.4  3.4  3.6  3.4  2.1  3.4  3.4  3.4  3.4  3.4
  3.7  3.4  2.6  3.4  3.4  3.4  3.4  3.4  3.0  3.4  2.1  3.4  3.4  3.4  3.4  3.4
  3.7  3.4  3.2  3.4  3.4  3.4  3.4  3.4  3.6  3.4  2.1  3.4  3.4  3.4  3.4  3.4
  2.9  2.6  1.8  2.6  2.6  3.2  2.6  3.2  2.2  2.6  2.6  2.6  2.6  3.2  2.6  2.6
  3.7  3.4  2.6  3.4  3.4  3.4  3.4  3.4  3.0  3.4  2.1  3.4  3.4  3.4  3.4  3.4
  2.4  2.1  2.6  2.1  2.1  2.1  2.1  2.1  3.0  2.1  3.4  2.1  2.1  2.1  2.1  3.4
  3.7  3.4  2.6  3.4  3.4  3.4  3.4  3.4  3.0  3.4  2.1  3.4  3.4  3.4  3.4  3.4
  3.7  3.4  2.6  3.4  3.4  3.4  3.4  3.4  3.0  3.4  2.1  3.4  3.4  3.4  3.4  3.4
  3.7  3.4  3.2  3.4  3.4  3.4  3.4  3.4  3.6  3.4  2.1  3.4  3.4  3.4  3.4  3.4
  3.7  3.4  2.6  3.4  3.4  3.4  3.4  3.4  3.0  3.4  2.1  3.4  3.4  3.4  3.4  3.4
  4.3  3.4  2.6  3.4  3.4  3.4  3.4  3.4  3.0  3.4  3.4  3.4  3.4  3.4  3.4  3.4

                                       Y
 ------------------------------------------------------------------------------
   A    A    A    A    C    C    C    C    G    G    G    G    U    U    U    U  
   A    C    G    U    A    C    G    U    A    C    G    U    A    C    G    U  
 ------------------------------------------------------------------------------
                                  5' ------> 3'
                                   U \/ \_/ A
                                   A /\  |  U
                                  3' <------ 5'
  2.8  2.3  1.7  2.3  2.8  2.8  2.8  2.8  1.8  2.3  1.2  2.3  2.8  2.5  2.8  2.5
  2.8  2.3  1.7  2.3  2.8  2.8  2.8  2.8  1.8  2.3  1.2  2.3  2.8  2.5  2.8  1.9
  1.8  1.4  0.8  1.4  1.8  2.4  1.8  2.4  0.9  1.4  1.6  1.4  1.8  2.1  1.8  1.0
  2.8  2.3  1.7  2.3  2.8  2.8  2.8  2.8  1.8  2.3  1.2  2.3  2.8  2.5  2.8  1.9
  2.3  1.9  1.3  1.9  2.3  2.3  2.3  2.3  1.4  1.9  0.8  1.9  2.3  2.0  2.3  1.5
  2.8  2.3  2.3  2.3  2.8  2.8  2.8  2.8  2.4  2.3  1.2  2.3  2.8  2.5  2.8  1.9
  2.3  1.9  1.3  1.9  2.3  2.3  2.3  2.3  1.4  1.9  0.8  1.9  2.3  2.0  2.3  1.5
  2.5  2.0  2.0  2.0  2.5  2.5  2.5  2.5  2.1  2.0  0.9  2.0  2.5  2.2  2.5  1.6
  1.7  1.3  0.7  1.3  1.7  2.3  1.7  2.3  0.8  1.3  1.5  1.3  1.7  2.0  1.7  0.9
  2.8  2.3  1.7  2.3  2.8  2.8  2.8  2.8  1.8  2.3  1.2  2.3  2.8  2.5  2.8  1.9
  1.2  0.8  1.5  0.8  1.2  1.2  1.2  1.2  1.6  0.8  2.3  0.8  1.2  0.9  1.2  1.7
  2.8  2.3  1.7  2.3  2.8  2.8  2.8  2.8  1.8  2.3  1.2  2.3  2.8  2.5  2.8  1.9
  2.3  1.9  1.3  1.9  2.3  2.3  2.3  2.3  1.4  1.9  0.8  1.9  2.3  2.0  2.3  1.5
  2.8  2.3  2.3  2.3  2.8  2.8  2.8  2.8  2.4  2.3  1.2  2.3  2.8  2.5  2.8  1.9
  2.3  1.9  1.3  1.9  2.3  2.3  2.3  2.3  1.4  1.9  0.8  1.9  2.3  2.0  2.3  1.5
  2.5  1.5  0.9  1.5  1.9  1.9  1.9  1.9  1.0  1.5  1.7  1.5  1.9  1.6  1.9  1.1

                                       Y
 ------------------------------------------------------------------------------
   A    A    A    A    C    C    C    C    G    G    G    G    U    U    U    U  
   A    C    G    U    A    C    G    U    A    C    G    U    A    C    G    U  
 ------------------------------------------------------------------------------
                                  5' ------> 3'
                                   U \/ \_/ C
                                   A /\  |  G
                                  3' <------ 5'
  2.1  1.9  0.1  1.9  1.8  1.9  1.8  1.9  0.7  1.9  0.5  1.9  1.8  1.9  1.8  1.7
  2.1  1.9  0.1  1.9  1.8  1.9  1.8  1.9  0.7  1.9  0.5  1.9  1.8  1.9  1.8  1.1
  1.2  0.9 -0.8  0.9  0.9  1.5  0.9  1.5 -0.2  0.9  0.8  0.9  0.9  1.6  0.9  0.2
  2.1  1.9  0.1  1.9  1.8  1.9  1.8  1.9  0.7  1.9  0.5  1.9  1.8  1.9  1.8  1.1
  1.7  1.4 -0.3  1.4  1.4  1.4  1.4  1.4  0.3  1.4  0.0  1.4  1.4  1.5  1.4  0.7
  2.1  1.9  0.7  1.9  1.8  1.9  1.8  1.9  1.3  1.9  0.5  1.9  1.8  1.9  1.8  1.1
  1.7  1.4 -0.3  1.4  1.4  1.4  1.4  1.4  0.3  1.4  0.0  1.4  1.4  1.5  1.4  0.7
  1.8  1.6  0.4  1.6  1.5  1.6  1.5  1.6  1.0  1.6  0.2  1.6  1.5  1.6  1.5  0.8
  1.1  0.8 -0.9  0.8  0.8  1.4  0.8  1.4 -0.3  0.8  0.7  0.8  0.8  1.5  0.8  0.1
  2.1  1.9  0.1  1.9  1.8  1.9  1.8  1.9  0.7  1.9  0.5  1.9  1.8  1.9  1.8  1.1
  0.6  0.3 -0.1  0.3  0.3  0.3  0.3  0.3  0.5  0.3  1.5  0.3  0.3  0.4  0.3  0.9
  2.1  1.9  0.1  1.9  1.8  1.9  1.8  1.9  0.7  1.9  0.5  1.9  1.8  1.9  1.8  1.1
  1.7  1.4 -0.3  1.4  1.4  1.4  1.4  1.4  0.3  1.4  0.0  1.4  1.4  1.5  1.4  0.7
  2.1  1.9  0.7  1.9  1.8  1.9  1.8  1.9  1.3  1.9  0.5  1.9  1.8  1.9  1.8  1.1
  1.7  1.4 -0.3  1.4  1.4  1.4  1.4  1.4  0.3  1.4  0.0  1.4  1.4  1.5  1.4  0.7
  1.9  1.0 -0.7  1.0  1.0  1.0  1.0  1.0 -0.1  1.0  0.9  1.0  1.0  1.1  1.0  0.3

                                       Y
 ------------------------------------------------------------------------------
   A    A    A    A    C    C    C    C    G    G    G    G    U    U    U    U  
   A    C    G    U    A    C    G    U    A    C    G    U    A    C    G    U  
 ------------------------------------------------------------------------------
                                  5' ------> 3'
                                   U \/ \_/ G
                                   A /\  |  C
                                  3' <------ 5'
  2.0  1.9  1.0  1.9  2.4  2.2  2.4  2.1  1.0  1.9  0.5  1.9  2.4  2.1  2.4  1.8
  2.0  1.9  1.0  1.9  2.4  2.2  2.4  2.1  1.0  1.9  0.5  1.9  2.4  2.1  2.4  1.2
  1.0  1.0  0.1  1.0  1.4  1.9  1.4  1.7  0.1  1.0  0.8  1.0  1.4  1.7  1.4  0.2
  2.0  1.9  1.0  1.9  2.4  2.2  2.4  2.1  1.0  1.9  0.5  1.9  2.4  2.1  2.4  1.2
  1.5  1.5  0.6  1.5  1.9  1.8  1.9  1.6  0.6  1.5  0.0  1.5  1.9  1.6  1.9  0.7
  2.0  1.9  1.6  1.9  2.4  2.2  2.4  2.1  1.6  1.9  0.5  1.9  2.4  2.1  2.4  1.2
  1.5  1.5  0.6  1.5  1.9  1.8  1.9  1.6  0.6  1.5  0.0  1.5  1.9  1.6  1.9  0.7
  1.7  1.6  1.3  1.6  2.1  1.9  2.1  1.8  1.3  1.6  0.2  1.6  2.1  1.8  2.1  0.9
  0.9  0.9  0.0  0.9  1.3  1.8  1.3  1.6  0.0  0.9  0.7  0.9  1.3  1.6  1.3  0.1
  2.0  1.9  1.0  1.9  2.4  2.2  2.4  2.1  1.0  1.9  0.5  1.9  2.4  2.1  2.4  1.2
  0.4  0.4  0.8  0.4  0.8  0.7  0.8  0.5  0.8  0.4  1.5  0.4  0.8  0.5  0.8  0.9
  2.0  1.9  1.0  1.9  2.4  2.2  2.4  2.1  1.0  1.9  0.5  1.9  2.4  2.1  2.4  1.2
  1.5  1.5  0.6  1.5  1.9  1.8  1.9  1.6  0.6  1.5  0.0  1.5  1.9  1.6  1.9  0.7
  2.0  1.9  1.6  1.9  2.4  2.2  2.4  2.1  1.6  1.9  0.5  1.9  2.4  2.1  2.4  1.2
  1.5  1.5  0.6  1.5  1.9  1.8  1.9  1.6  0.6  1.5  0.0  1.5  1.9  1.6  1.9  0.7
  1.7  1.1  0.2  1.1  1.5  1.4  1.5  1.2  0.2  1.1  0.9  1.1  1.5  1.2  1.5  0.3

                                       Y
 ------------------------------------------------------------------------------
   A    A    A    A    C    C    C    C    G    G    G    G    U    U    U    U  
   A    C    G    U    A    C    G    U    A    C    G    U    A    C    G    U  
 ------------------------------------------------------------------------------
                                  5' ------> 3'
                                   U \/ \_/ G
                                   A /\  |  U
                                  3' <------ 5'
  2.4  2.8  1.4  2.8  2.8  2.8  2.8  2.8  3.1  2.8  1.5  2.8  2.8  2.8  2.8  3.4
  2.4  2.8  1.4  2.8  2.8  2.8  2.8  2.8  3.1  2.8  1.5  2.8  2.8  2.8  2.8  2.8
  1.5  1.8  0.5  1.8  1.8  2.4  1.8  2.4  2.1  1.8  1.8  1.8  1.8  2.4  1.8  1.8
  2.4  2.8  1.4  2.8  2.8  2.8  2.8  2.8  3.1  2.8  1.5  2.8  2.8  2.8  2.8  2.8
  2.0  2.3  1.0  2.3  2.3  2.3  2.3  2.3  2.6  2.3  1.0  2.3  2.3  2.3  2.3  2.3
  2.4  2.8  2.0  2.8  2.8  2.8  2.8  2.8  3.7  2.8  1.5  2.8  2.8  2.8  2.8  2.8
  2.0  2.3  1.0  2.3  2.3  2.3  2.3  2.3  2.6  2.3  1.0  2.3  2.3  2.3  2.3  2.3
  2.1  2.5  1.7  2.5  2.5  2.5  2.5  2.5  3.4  2.5  1.2  2.5  2.5  2.5  2.5  2.5
  1.4  1.7  0.4  1.7  1.7  2.3  1.7  2.3  2.0  1.7  1.7  1.7  1.7  2.3  1.7  1.7
  2.4  2.8  1.4  2.8  2.8  2.8  2.8  2.8  3.1  2.8  1.5  2.8  2.8  2.8  2.8  2.8
  0.9  1.2  1.2  1.2  1.2  1.2  1.2  1.2  2.8  1.2  2.5  1.2  1.2  1.2  1.2  2.5
  2.4  2.8  1.4  2.8  2.8  2.8  2.8  2.8  3.1  2.8  1.5  2.8  2.8  2.8  2.8  2.8
  2.0  2.3  1.0  2.3  2.3  2.3  2.3  2.3  2.6  2.3  1.0  2.3  2.3  2.3  2.3  2.3
  2.4  2.8  2.0  2.8  2.8  2.8  2.8  2.8  3.7  2.8  1.5  2.8  2.8  2.8  2.8  2.8
  2.0  2.3  1.0  2.3  2.3  2.3  2.3  2.3  2.6  2.3  1.0  2.3  2.3  2.3  2.3  2.3
  2.2  1.9  0.6  1.9  1.9  1.9  1.9  1.9  2.2  1.9  1.9  1.9  1.9  1.9  1.9  1.9

                                       Y
 ------------------------------------------------------------------------------
   A    A    A    A    C    C    C    C    G    G    G    G    U    U    U    U  
   A    C    G    U    A    C    G    U    A    C    G    U    A    C    G    U  
 ------------------------------------------------------------------------------
                                  5' ------> 3'
                                   U \/ \_/ U
                                   A /\  |  A
                                  3' <------ 5'
  2.8  2.5  1.5  2.5  2.6  2.6  2.6  2.6  2.2  2.5  1.0  2.5  2.6  2.6  2.6  2.3
  2.8  2.5  1.5  2.5  2.6  2.6  2.6  2.6  2.2  2.5  1.0  2.5  2.6  2.6  2.6  1.7
  1.8  1.6  0.6  1.6  1.7  2.2  1.7  2.2  1.3  1.6  1.4  1.6  1.7  2.2  1.7  0.7
  2.8  2.5  1.5  2.5  2.6  2.6  2.6  2.6  2.2  2.5  1.0  2.5  2.6  2.6  2.6  1.7
  2.3  2.1  1.1  2.1  2.2  2.1  2.2  2.1  1.8  2.1  0.6  2.1  2.2  2.1  2.2  1.2
  2.8  2.5  2.1  2.5  2.6  2.6  2.6  2.6  2.8  2.5  1.0  2.5  2.6  2.6  2.6  1.7
  2.3  2.1  1.1  2.1  2.2  2.1  2.2  2.1  1.8  2.1  0.6  2.1  2.2  2.1  2.2  1.2
  2.5  2.2  1.8  2.2  2.3  2.3  2.3  2.3  2.5  2.2  0.7  2.2  2.3  2.3  2.3  1.4
  1.7  1.5  0.5  1.5  1.6  2.1  1.6  2.1  1.2  1.5  1.3  1.5  1.6  2.1  1.6  0.6
  2.8  2.5  1.5  2.5  2.6  2.6  2.6  2.6  2.2  2.5  1.0  2.5  2.6  2.6  2.6  1.7
  1.2  1.0  1.3  1.0  1.1  1.0  1.1  1.0  2.0  1.0  2.1  1.0  1.1  1.0  1.1  1.4
  2.8  2.5  1.5  2.5  2.6  2.6  2.6  2.6  2.2  2.5  1.0  2.5  2.6  2.6  2.6  1.7
  2.3  2.1  1.1  2.1  2.2  2.1  2.2  2.1  1.8  2.1  0.6  2.1  2.2  2.1  2.2  1.2
  2.8  2.5  2.1  2.5  2.6  2.6  2.6  2.6  2.8  2.5  1.0  2.5  2.6  2.6  2.6  1.7
  2.3  2.1  1.1  2.1  2.2  2.1  2.2  2.1  1.8  2.1  0.6  2.1  2.2  2.1  2.2  1.2
  2.5  1.7  0.7  1.7  1.8  1.7  1.8  1.7  1.4  1.7  1.5  1.7  1.8  1.7  1.8  0.8

                                       Y
 ------------------------------------------------------------------------------
   A    A    A    A    C    C    C    C    G    G    G    G    U    U    U    U  
   A    C    G    U    A    C    G    U    A    C    G    U    A    C    G    U  
 ------------------------------------------------------------------------------
                                  5' ------> 3'
                                   U \/ \_/ U
                                   A /\  |  G
                                  3' <------ 5'
  3.4  3.1  2.3  3.1  3.1  3.1  3.1  3.1  2.7  3.1  1.8  3.1  3.1  3.1  3.1  3.7
  3.4  3.1  2.3  3.1  3.1  3.1  3.1  3.1  2.7  3.1  1.8  3.1  3.1  3.1  3.1  3.1
  2.5  2.1  1.3  2.1  2.1  2.7  2.1  2.7  1.7  2.1  2.1  2.1  2.1  2.7  2.1  2.1
  3.4  3.1  2.3  3.1  3.1  3.1  3.1  3.1  2.7  3.1  1.8  3.1  3.1  3.1  3.1  3.1
  3.0  2.6  1.8  2.6  2.6  2.6  2.6  2.6  2.2  2.6  1.3  2.6  2.6  2.6  2.6  2.6
  3.4  3.1  2.9  3.1  3.1  3.1  3.1  3.1  3.3  3.1  1.8  3.1  3.1  3.1  3.1  3.1
  3.0  2.6  1.8  2.6  2.6  2.6  2.6  2.6  2.2  2.6  1.3  2.6  2.6  2.6  2.6  2.6
  3.1  2.8  2.6  2.8  2.8  2.8  2.8  2.8  3.0  2.8  1.5  2.8  2.8  2.8  2.8  2.8
  2.4  2.0  1.2  2.0  2.0  2.6  2.0  2.6  1.6  2.0  2.0  2.0  2.0  2.6  2.0  2.0
  3.4  3.1  2.3  3.1  3.1  3.1  3.1  3.1  2.7  3.1  1.8  3.1  3.1  3.1  3.1  3.1
  1.9  1.5  2.0  1.5  1.5  1.5  1.5  1.5  2.4  1.5  2.8  1.5  1.5  1.5  1.5  2.8
  3.4  3.1  2.3  3.1  3.1  3.1  3.1  3.1  2.7  3.1  1.8  3.1  3.1  3.1  3.1  3.1
  3.0  2.6  1.8  2.6  2.6  2.6  2.6  2.6  2.2  2.6  1.3  2.6  2.6  2.6  2.6  2.6
  3.4  3.1  2.9  3.1  3.1  3.1  3.1  3.1  3.3  3.1  1.8  3.1  3.1  3.1  3.1  3.1
  3.0  2.6  1.8  2.6  2.6  2.6  2.6  2.6  2.2  2.6  1.3  2.6  2.6  2.6  2.6  2.6
  3.2  2.2  1.4  2.2  2.2  2.2  2.2  2.2  1.8  2.2  2.2  2.2  2.2  2.2  2.2  2.2

                                       Y
 ------------------------------------------------------------------------------
   A    A    A    A    C    C    C    C    G    G    G    G    U    U    U    U  
   A    C    G    U    A    C    G    U    A    C    G    U    A    C    G    U  
 ------------------------------------------------------------------------------
                                  5' ------> 3'
                                   U \/ \_/ A
                                   G /\  |  U
                                  3' <------ 5'
  2.4  2.0  1.4  2.0  2.4  2.4  2.4  2.4  1.5  2.0  0.9  2.0  2.4  2.1  2.4  2.2
  2.8  2.3  1.7  2.3  2.8  2.8  2.8  2.8  1.8  2.3  1.2  2.3  2.8  2.5  2.8  1.9
  3.1  2.6  2.0  2.6  3.1  3.7  3.1  3.7  2.1  2.6  2.8  2.6  3.1  3.4  3.1  2.2
  2.8  2.3  1.7  2.3  2.8  2.8  2.8  2.8  1.8  2.3  1.2  2.3  2.8  2.5  2.8  1.9
  2.8  2.3  1.7  2.3  2.8  2.8  2.8  2.8  1.8  2.3  1.2  2.3  2.8  2.5  2.8  1.9
  2.8  2.3  2.3  2.3  2.8  2.8  2.8  2.8  2.4  2.3  1.2  2.3  2.8  2.5  2.8  1.9
  2.8  2.3  1.7  2.3  2.8  2.8  2.8  2.8  1.8  2.3  1.2  2.3  2.8  2.5  2.8  1.9
  2.8  2.3  2.3  2.3  2.8  2.8  2.8  2.8  2.4  2.3  1.2  2.3  2.8  2.5  2.8  1.9
  1.4  1.0  0.4  1.0  1.4  2.0  1.4  2.0  0.5  1.0  1.2  1.0  1.4  1.7  1.4  0.6
  2.8  2.3  1.7  2.3  2.8  2.8  2.8  2.8  1.8  2.3  1.2  2.3  2.8  2.5  2.8  1.9
  1.5  1.0  1.7  1.0  1.5  1.5  1.5  1.5  1.8  1.0  2.5  1.0  1.5  1.2  1.5  1.9
  2.8  2.3  1.7  2.3  2.8  2.8  2.8  2.8  1.8  2.3  1.2  2.3  2.8  2.5  2.8  1.9
  2.8  2.3  1.7  2.3  2.8  2.8  2.8  2.8  1.8  2.3  1.2  2.3  2.8  2.5  2.8  1.9
  2.8  2.3  2.3  2.3  2.8  2.8  2.8  2.8  2.4  2.3  1.2  2.3  2.8  2.5  2.8  1.9
  2.8  2.3  1.7  2.3  2.8  2.8  2.8  2.8  1.8  2.3  1.2  2.3  2.8  2.5  2.8  1.9
  3.4  2.3  1.7  2.3  2.8  2.8  2.8  2.8  1.8  2.3  2.5  2.3  2.8  2.5  2.8  1.9

                                       Y
 ------------------------------------------------------------------------------
   A    A    A    A    C    C    C    C    G    G    G    G    U    U    U    U  
   A    C    G    U    A    C    G    U    A    C    G    U    A    C    G    U  
 ------------------------------------------------------------------------------
                                  5' ------> 3'
                                   U \/ \_/ C
                                   G /\  |  G
                                  3' <------ 5'
  1.9  1.5 -0.2  1.5  1.5  1.5  1.5  1.5  0.4  1.5  0.1  1.5  1.5  1.6  1.5  1.4
  2.1  1.9  0.1  1.9  1.8  1.9  1.8  1.9  0.7  1.9  0.5  1.9  1.8  1.9  1.8  1.1
  2.4  2.2  0.4  2.2  2.1  2.8  2.1  2.8  1.0  2.2  2.1  2.2  2.1  2.8  2.1  1.4
  2.1  1.9  0.1  1.9  1.8  1.9  1.8  1.9  0.7  1.9  0.5  1.9  1.8  1.9  1.8  1.1
  2.1  1.9  0.1  1.9  1.8  1.9  1.8  1.9  0.7  1.9  0.5  1.9  1.8  1.9  1.8  1.1
  2.1  1.9  0.7  1.9  1.8  1.9  1.8  1.9  1.3  1.9  0.5  1.9  1.8  1.9  1.8  1.1
  2.1  1.9  0.1  1.9  1.8  1.9  1.8  1.9  0.7  1.9  0.5  1.9  1.8  1.9  1.8  1.1
  2.1  1.9  0.7  1.9  1.8  1.9  1.8  1.9  1.3  1.9  0.5  1.9  1.8  1.9  1.8  1.1
  0.8  0.5 -1.2  0.5  0.5  1.1  0.5  1.1 -0.6  0.5  0.4  0.5  0.5  1.2  0.5 -0.2
  2.1  1.9  0.1  1.9  1.8  1.9  1.8  1.9  0.7  1.9  0.5  1.9  1.8  1.9  1.8  1.1
  0.8  0.6  0.1  0.6  0.5  0.6  0.5  0.6  0.7  0.6  1.8  0.6  0.5  0.6  0.5  1.1
  2.1  1.9  0.1  1.9  1.8  1.9  1.8  1.9  0.7  1.9  0.5  1.9  1.8  1.9  1.8  1.1
  2.1  1.9  0.1  1.9  1.8  1.9  1.8  1.9  0.7  1.9  0.5  1.9  1.8  1.9  1.8  1.1
  2.1  1.9  0.7  1.9  1.8  1.9  1.8  1.9  1.3  1.9  0.5  1.9  1.8  1.9  1.8  1.1
  2.1  1.9  0.1  1.9  1.8  1.9  1.8  1.9  0.7  1.9  0.5  1.9  1.8  1.9  1.8  1.1
  2.7  1.9  0.1  1.9  1.8  1.9  1.8  1.9  0.7  1.9  1.8  1.9  1.8  1.9  1.8  1.1

                                       Y
 ------------------------------------------------------------------------------
   A    A    A    A    C    C    C    C    G    G    G    G    U    U    U    U  
   A    C    G    U    A    C    G    U    A    C    G    U    A    C    G    U  
 ------------------------------------------------------------------------------
                                  5' ------> 3'
                                   U \/ \_/ G
                                   G /\  |  C
                                  3' <------ 5'
  1.6  1.6  0.7  1.6  2.0  1.9  2.0  1.7  0.7  1.6  0.1  1.6  2.0  1.7  2.0  1.4
  2.0  1.9  1.0  1.9  2.4  2.2  2.4  2.1  1.0  1.9  0.5  1.9  2.4  2.1  2.4  1.2
  2.3  2.2  1.3  2.2  2.7  3.1  2.7  3.0  1.3  2.2  2.1  2.2  2.7  3.0  2.7  1.5
  2.0  1.9  1.0  1.9  2.4  2.2  2.4  2.1  1.0  1.9  0.5  1.9  2.4  2.1  2.4  1.2
  2.0  1.9  1.0  1.9  2.4  2.2  2.4  2.1  1.0  1.9  0.5  1.9  2.4  2.1  2.4  1.2
  2.0  1.9  1.6  1.9  2.4  2.2  2.4  2.1  1.6  1.9  0.5  1.9  2.4  2.1  2.4  1.2
  2.0  1.9  1.0  1.9  2.4  2.2  2.4  2.1  1.0  1.9  0.5  1.9  2.4  2.1  2.4  1.2
  2.0  1.9  1.6  1.9  2.4  2.2  2.4  2.1  1.6  1.9  0.5  1.9  2.4  2.1  2.4  1.2
  0.6  0.6 -0.3  0.6  1.0  1.5  1.0  1.3 -0.3  0.6  0.4  0.6  1.0  1.3  1.0 -0.1
  2.0  1.9  1.0  1.9  2.4  2.2  2.4  2.1  1.0  1.9  0.5  1.9  2.4  2.1  2.4  1.2
  0.7  0.6  1.0  0.6  1.1  0.9  1.1  0.8  1.0  0.6  1.8  0.6  1.1  0.8  1.1  1.2
  2.0  1.9  1.0  1.9  2.4  2.2  2.4  2.1  1.0  1.9  0.5  1.9  2.4  2.1  2.4  1.2
  2.0  1.9  1.0  1.9  2.4  2.2  2.4  2.1  1.0  1.9  0.5  1.9  2.4  2.1  2.4  1.2
  2.0  1.9  1.6  1.9  2.4  2.2  2.4  2.1  1.6  1.9  0.5  1.9  2.4  2.1  2.4  1.2
  2.0  1.9  1.0  1.9  2.4  2.2  2.4  2.1  1.0  1.9  0.5  1.9  2.4  2.1  2.4  1.2
  2.6  1.9  1.0  1.9  2.4  2.2  2.4  2.1  1.0  1.9  1.8  1.9  2.4  2.1  2.4  1.2

                                       Y
 ------------------------------------------------------------------------------
   A    A    A    A    C    C    C    C    G    G    G    G    U    U    U    U  
   A    C    G    U    A    C    G    U    A    C    G    U    A    C    G    U  
 ------------------------------------------------------------------------------
                                  5' ------> 3'
                                   U \/ \_/ G
                                   G /\  |  U
                                  3' <------ 5'
  2.1  2.4  1.1  2.4  2.4  2.4  2.4  2.4  2.7  2.4  1.1  2.4  2.4  2.4  2.4  3.0
  2.4  2.8  1.4  2.8  2.8  2.8  2.8  2.8  3.1  2.8  1.5  2.8  2.8  2.8  2.8  2.8
  2.7  3.1  1.7  3.1  3.1  3.7  3.1  3.7  3.4  3.1  3.1  3.1  3.1  3.7  3.1  3.1
  2.4  2.8  1.4  2.8  2.8  2.8  2.8  2.8  3.1  2.8  1.5  2.8  2.8  2.8  2.8  2.8
  2.4  2.8  1.4  2.8  2.8  2.8  2.8  2.8  3.1  2.8  1.5  2.8  2.8  2.8  2.8  2.8
  2.4  2.8  2.0  2.8  2.8  2.8  2.8  2.8  3.7  2.8  1.5  2.8  2.8  2.8  2.8  2.8
  2.4  2.8  1.4  2.8  2.8  2.8  2.8  2.8  3.1  2.8  1.5  2.8  2.8  2.8  2.8  2.8
  2.4  2.8  2.0  2.8  2.8  2.8  2.8  2.8  3.7  2.8  1.5  2.8  2.8  2.8  2.8  2.8
  1.1  1.4  0.1  1.4  1.4  2.0  1.4  2.0  1.7  1.4  1.4  1.4  1.4  2.0  1.4  1.4
  2.4  2.8  1.4  2.8  2.8  2.8  2.8  2.8  3.1  2.8  1.5  2.8  2.8  2.8  2.8  2.8
  1.1  1.5  1.4  1.5  1.5  1.5  1.5  1.5  3.1  1.5  2.8  1.5  1.5  1.5  1.5  2.8
  2.4  2.8  1.4  2.8  2.8  2.8  2.8  2.8  3.1  2.8  1.5  2.8  2.8  2.8  2.8  2.8
  2.4  2.8  1.4  2.8  2.8  2.8  2.8  2.8  3.1  2.8  1.5  2.8  2.8  2.8  2.8  2.8
  2.4  2.8  2.0  2.8  2.8  2.8  2.8  2.8  3.7  2.8  1.5  2.8  2.8  2.8  2.8  2.8
  2.4  2.8  1.4  2.8  2.8  2.8  2.8  2.8  3.1  2.8  1.5  2.8  2.8  2.8  2.8  2.8
  3.0  2.8  1.4  2.8  2.8  2.8  2.8  2.8  3.1  2.8  2.8  2.8  2.8  2.8  2.8  2.8

                                       Y
 ------------------------------------------------------------------------------
   A    A    A    A    C    C    C    C    G    G    G    G    U    U    U    U  
   A    C    G    U    A    C    G    U    A    C    G    U    A    C    G    U  
 ------------------------------------------------------------------------------
                                  5' ------> 3'
                                   U \/ \_/ U
                                   G /\  |  A
                                  3' <------ 5'
  2.4  2.2  1.2  2.2  2.3  2.2  2.3  2.2  1.9  2.2  0.7  2.2  2.3  2.2  2.3  1.9
  2.8  2.5  1.5  2.5  2.6  2.6  2.6  2.6  2.2  2.5  1.0  2.5  2.6  2.6  2.6  1.7
  3.1  2.8  1.8  2.8  2.9  3.5  2.9  3.5  2.5  2.8  2.6  2.8  2.9  3.5  2.9  2.0
  2.8  2.5  1.5  2.5  2.6  2.6  2.6  2.6  2.2  2.5  1.0  2.5  2.6  2.6  2.6  1.7
  2.8  2.5  1.5  2.5  2.6  2.6  2.6  2.6  2.2  2.5  1.0  2.5  2.6  2.6  2.6  1.7
  2.8  2.5  2.1  2.5  2.6  2.6  2.6  2.6  2.8  2.5  1.0  2.5  2.6  2.6  2.6  1.7
  2.8  2.5  1.5  2.5  2.6  2.6  2.6  2.6  2.2  2.5  1.0  2.5  2.6  2.6  2.6  1.7
  2.8  2.5  2.1  2.5  2.6  2.6  2.6  2.6  2.8  2.5  1.0  2.5  2.6  2.6  2.6  1.7
  1.4  1.2  0.2  1.2  1.3  1.8  1.3  1.8  0.9  1.2  1.0  1.2  1.3  1.8  1.3  0.3
  2.8  2.5  1.5  2.5  2.6  2.6  2.6  2.6  2.2  2.5  1.0  2.5  2.6  2.6  2.6  1.7
  1.5  1.2  1.5  1.2  1.3  1.3  1.3  1.3  2.2  1.2  2.3  1.2  1.3  1.3  1.3  1.7
  2.8  2.5  1.5  2.5  2.6  2.6  2.6  2.6  2.2  2.5  1.0  2.5  2.6  2.6  2.6  1.7
  2.8  2.5  1.5  2.5  2.6  2.6  2.6  2.6  2.2  2.5  1.0  2.5  2.6  2.6  2.6  1.7
  2.8  2.5  2.1  2.5  2.6  2.6  2.6  2.6  2.8  2.5  1.0  2.5  2.6  2.6  2.6  1.7
  2.8  2.5  1.5  2.5  2.6  2.6  2.6  2.6  2.2  2.5  1.0  2.5  2.6  2.6  2.6  1.7
  3.4  2.5  1.5  2.5  2.6  2.6  2.6  2.6  2.2  2.5  2.3  2.5  2.6  2.6  2.6  1.7

                                       Y
 ------------------------------------------------------------------------------
   A    A    A    A    C    C    C    C    G    G    G    G    U    U    U    U  
   A    C    G    U    A    C    G    U    A    C    G    U    A    C    G    U  
 ------------------------------------------------------------------------------
                                  5' ------> 3'
                                   U \/ \_/ U
                                   G /\  |  G
                                  3' <------ 5'
  3.6  2.7  1.9  2.7  2.7  2.7  2.7  2.7  3.6  2.7  1.4  2.7  2.7  2.7  2.7  3.3
  3.4  3.1  2.3  3.1  3.1  3.1  3.1  3.1  2.7  3.1  1.8  3.1  3.1  3.1  3.1  3.1
  3.7  3.4  2.6  3.4  3.4  4.0  3.4  4.0  3.0  3.4  3.4  3.4  3.4  4.0  3.4  3.4
  3.4  3.1  2.3  3.1  3.1  3.1  3.1  3.1  2.7  3.1  1.8  3.1  3.1  3.1  3.1  3.1
  3.4  3.1  2.3  3.1  3.1  3.1  3.1  3.1  2.7  3.1  1.8  3.1  3.1  3.1  3.1  3.1
  3.4  3.1  2.9  3.1  3.1  3.1  3.1  3.1  3.3  3.1  1.8  3.1  3.1  3.1  3.1  3.1
  3.4  3.1  2.3  3.1  3.1  3.1  3.1  3.1  2.7  3.1  1.8  3.1  3.1  3.1  3.1  3.1
  3.4  3.1  2.9  3.1  3.1  3.1  3.1  3.1  3.3  3.1  1.8  3.1  3.1  3.1  3.1  3.1
  2.2  1.7  0.2  1.7  1.7  2.3  1.7  2.3  1.3  1.7  1.7  1.7  1.7  2.3  1.7  1.7
  3.4  3.1  2.3  3.1  3.1  3.1  3.1  3.1  2.7  3.1  1.8  3.1  3.1  3.1  3.1  3.1
  2.1  1.8  2.3  1.8  1.8  1.8  1.8  1.8  2.7  1.8  3.1  1.8  1.8  1.8  1.8  3.1
  3.4  3.1  2.3  3.1  3.1  3.1  3.1  3.1  2.7  3.1  1.8  3.1  3.1  3.1  3.1  3.1
  3.4  3.1  2.3  3.1  3.1  3.1  3.1  3.1  2.7  3.1  1.8  3.1  3.1  3.1  3.1  3.1
  3.4  3.1  2.9  3.1  3.1  3.1  3.1  3.1  3.3  3.1  1.8  3.1  3.1  3.1  3.1  3.1
  3.4  3.1  2.3  3.1  3.1  3.1  3.1  3.1  2.7  3.1  1.8  3.1  3.1  3.1  3.1  3.1
  4.0  3.1  2.3  3.1  3.1  3.1  3.1  3.1  2.7  3.1  3.1  3.1  3.1  3.1  3.1  3.1
