# Supplementary material for: TurboFold: Iterative probabilistic estimation of secondary structures for multiple RNA sequences
Source: BMC Bioinformatics. 2011 Apr 20;12:108. doi: 10.1186/1471-2105-12-108 (PMC3120699; doi:10.1186/1471-2105-12-108)
Supplement: Additional file 2 — Zip file with TurboFold source code. Version of the TurboFold source code at time of publication of this paper. [file 1471-2105-12-108-S2.ZIP › TurboFold/samplerun/data/dnaint11.dat]

Data table for symetric interior loops of size 2
Free energies at 37 degrees for DNA
Data Arrangement:

            Y
    ------------------
(X)  A    C    G    T  
    ------------------
        5' --> 3'
            X
           A A
           T T
            Y
        3' <-- 5'
(A)  .    .    .    .   
(C)  .    .    .    .   
(G)  .    .    .    .   
(T)  .    .    .    .   


  
          Y                   Y                   Y                   Y                   Y                   Y
  ------------------  ------------------  ------------------  ------------------  ------------------  ------------------
   A    C    G    T    A    C    G    T    A    C    G    T    A    C    G    T    A    C    G    T    A    C    G    T  
  ------------------  ------------------  ------------------  ------------------  ------------------  ------------------
      5' --> 3'           5' --> 3'           5' --> 3'           5' --> 3'           5' --> 3'           5' --> 3'
          X                   X                   X                   X                   X                   X
         A A                 A C                 A G                 A T                 A G                 A T        
         T T                 T G                 T C                 T A                 T T                 T G        
          Y                   Y                   Y                   Y                   Y                   Y
      3' <-- 5'           3' <-- 5'           3' <-- 5'           3' <-- 5'           3' <-- 5'           3' <-- 5'
  1.3  1.5  0.5  1.5  1.4  1.3  0.1  1.3  1.2  1.2 -0.1  1.2  1.2  1.0 -0.4  1.2  1.2  1.2 -0.1  1.2   1.4  1.3  0.1  1.3  
  1.2  2.3  1.2  1.2  1.2  2.6  1.2  0.9  1.1  1.8  1.1  0.0  1.0  2.9  1.0  0.6  1.1  1.8  1.1  0.0   1.2  2.6  1.2  0.9  
  0.0  1.5  0.4  1.5 -0.2  1.3 -1.1  1.3 -0.8  1.2 -0.7  1.2 -0.4  1.0 -0.1  1.0 -0.8  1.2 -0.7  1.2  -0.2  1.3 -1.1  1.3 
  1.2  1.3  1.2  0.3  1.2  1.6  1.2  0.9  1.1 -0.6  1.1 -0.4  1.0  0.6  1.0  1.4  1.1 -0.6  1.1 -0.4   1.2  1.6  1.2  0.9  
  
          Y                   Y                   Y                   Y                   Y                   Y
  ------------------  ------------------  ------------------  ------------------  ------------------  ------------------
   A    C    G    T    A    C    G    T    A    C    G    T    A    C    G    T    A    C    G    T    A    C    G    T  
  ------------------  ------------------  ------------------  ------------------  ------------------  ------------------
      5' --> 3'           5' --> 3'           5' --> 3'           5' --> 3'           5' --> 3'           5' --> 3'
          X                   X                   X                   X                   X                   X
         C A                 C C                 C G                 C T                 C G                 C T        
         G T                 G G                 G C                 G A                 G T                 G G        
          Y                   Y                   Y                   Y                   Y                   Y
      3' <-- 5'           3' <-- 5'           3' <-- 5'           3' <-- 5'           3' <-- 5'           3' <-- 5'
  1.4  1.7  0.7  1.7  0.5  0.1 -1.2  0.1  0.7  0.9 -0.2  0.9  1.2  1.1 -0.8  1.1  0.7  0.9 -0.2  0.9  0.5  0.1 -1.2  0.1  
  1.4  2.2  1.4  1.2  1.0  1.3  1.0  0.8  0.9  1.6  0.9  0.6  1.2  1.8  1.2 -0.6  0.9  1.6  0.9  0.6  1.0  1.3  1.0  0.8  
  0.4  1.7  0.3  1.7 -0.4  0.1 -0.6  0.1 -0.2  0.9  0.2  0.9 -0.1  1.1 -0.7  1.1 -0.2  0.9  0.2  0.9 -0.4  0.1 -0.6  0.1 
  1.4  1.2  1.4  0.8  1.0  0.7  1.0  0.7  0.9  0.6  0.9  0.0  1.2  0.0  1.2 -0.4  0.9  0.6  0.9  0.0  1.0  0.7  1.0  0.7  
  

          Y                   Y                   Y                   Y                   Y                   Y
  ------------------  ------------------  ------------------  ------------------  ------------------  ------------------
   A    C    G    T    A    C    G    T    A    C    G    T    A    C    G    T    A    C    G    T    A    C    G    T  
  ------------------  ------------------  ------------------  ------------------  ------------------  ------------------
      5' --> 3'           5' --> 3'           5' --> 3'           5' --> 3'           5' --> 3'           5' --> 3'
          X                   X                   X                   X                   X                   X
         G A                 G C                 G G                 G T                 G G                 G T        
         C T                 C G                 C C                 C A                 C T                 C G        
          Y                   Y                   Y                   Y                   Y                   Y
      3' <-- 5'           3' <-- 5'           3' <-- 5'           3' <-- 5'           3' <-- 5'           3' <-- 5'
  0.7  1.7  0.7  1.7  0.2  0.4 -1.5  0.4  0.5  1.0 -0.4  1.0  1.4  1.2 -0.2  1.2  0.5  1.0 -0.4  1.0  0.2  0.4 -1.5  0.4  
  1.2  2.0  1.2  1.3  0.4  1.0  0.4  0.7  0.1  1.3  0.1  0.7  1.3  2.6  1.3  1.6  0.1  1.3  0.1  0.7  0.4  1.0  0.4  0.7  
  0.4  1.7  0.5  1.7 -1.5  0.4 -1.8  0.4 -1.2  1.0 -0.6  1.0  0.1  1.2 -1.1  1.2 -1.2  1.0 -0.6  1.0 -1.5  0.4 -1.8  0.4 
  1.2  2.0  1.2  0.4  0.4  0.7  0.4  0.9  0.1  0.8  0.1  0.7  1.3  0.9  1.3  0.9  0.1  0.8  0.1  0.7  0.4  0.7  0.4  0.9  
  

          Y                   Y                   Y                   Y                   Y                   Y
  ------------------  ------------------  ------------------  ------------------  ------------------  ------------------
   A    C    G    T    A    C    G    T    A    C    G    T    A    C    G    T    A    C    G    T    A    C    G    T  
  ------------------  ------------------  ------------------  ------------------  ------------------  ------------------
      5' --> 3'           5' --> 3'           5' --> 3'           5' --> 3'           5' --> 3'           5' --> 3'
          X                   X                   X                   X                   X                   X
         T A                 T C                 T G                 T T                 T G                 T T        
         A T                 A G                 A C                 A A                 A T                 A G        
          Y                   Y                   Y                   Y                   Y                   Y
      3' <-- 5'           3' <-- 5'           3' <-- 5'           3' <-- 5'           3' <-- 5'           3' <-- 5'
  1.6  1.8  0.9  1.8  0.7  1.2  0.4  1.2  1.4  1.4  0.4  1.4  1.3  1.2  0.0  1.2  1.4  1.4  0.4  1.4 0.7  1.2  0.4  1.2  
  1.8  2.2  1.8  1.1  1.7  2.0  1.7  2.0  1.7  2.2  1.7  1.2  1.5  2.3  1.5  1.3  1.7  2.2  1.7  1.2 1.7  2.0  1.7  2.0  
  0.9  1.8  1.0  1.8  0.7  1.2  0.5  1.2  0.7  1.4  0.3  1.4  0.5  1.2  0.4  1.2  0.7  1.4  0.3  1.4 0.7  1.2  0.5  1.2  
  1.8  1.1  1.8  1.2  1.7  1.3  1.7  0.4  1.7  1.2  1.7  0.8  1.5  1.2  1.5  0.3  1.7  1.2  1.7  0.8 1.7  1.3  1.7  0.4  
  

          Y                   Y                   Y                   Y                   Y                   Y
  ------------------  ------------------  ------------------  ------------------  ------------------  ------------------
   A    C    G    T    A    C    G    T    A    C    G    T    A    C    G    T    A    C    G    T    A    C    G    T  
  ------------------  ------------------  ------------------  ------------------  ------------------  ------------------
      5' --> 3'           5' --> 3'           5' --> 3'           5' --> 3'           5' --> 3'           5' --> 3'
          X                   X                   X                   X                   X                   X
         G A                 G C                 G G                 G T                 G G                 G T        
         T T                 T G                 T C                 T A                 T T                 T G        
          Y                   Y                   Y                   Y                   Y                   Y
      3' <-- 5'           3' <-- 5'           3' <-- 5'           3' <-- 5'           3' <-- 5'           3' <-- 5'
  0.7  1.7  0.7  1.7  0.2  0.4 -1.5  0.4  0.5  1.0 -0.4  1.0  1.4  1.2 -0.2  1.2  0.5  1.0 -0.4  1.0  0.2  0.4 -1.5  0.4  
  1.2  2.0  1.2  1.3  0.4  1.0  0.4  0.7  0.1  1.3  0.1  0.7  1.3  2.6  1.3  1.6  0.1  1.3  0.1  0.7  0.4  1.0  0.4  0.7  
  0.4  1.7  0.5  1.7 -1.5  0.4 -1.8  0.4 -1.2  1.0 -0.6  1.0  0.1  1.2 -1.1  1.2 -1.2  1.0 -0.6  1.0 -1.5  0.4 -1.8  0.4 
  1.2  2.0  1.2  0.4  0.4  0.7  0.4  0.9  0.1  0.8  0.1  0.7  1.3  0.9  1.3  0.9  0.1  0.8  0.1  0.7  0.4  0.7  0.4  0.9  
  

          Y                   Y                   Y                   Y                   Y                   Y
  ------------------  ------------------  ------------------  ------------------  ------------------  ------------------
   A    C    G    T    A    C    G    T    A    C    G    T    A    C    G    T    A    C    G    T    A    C    G    T  
  ------------------  ------------------  ------------------  ------------------  ------------------  ------------------
      5' --> 3'           5' --> 3'           5' --> 3'           5' --> 3'           5' --> 3'           5' --> 3'
          X                   X                   X                   X                   X                   X
         T A                 T C                 T G                 T T                 T G                 T T        
         G T                 G G                 G C                 G A                 G T                 G G        
          Y                   Y                   Y                   Y                   Y                   Y
      3' <-- 5'           3' <-- 5'           3' <-- 5'           3' <-- 5'           3' <-- 5'           3' <-- 5'
  1.4  1.7  0.7  1.7  0.5  0.1 -1.2  0.1  0.7  0.9 -0.2  0.9  1.2  1.1 -0.8  1.1  0.7  0.9 -0.2  0.9  0.5  0.1 -1.2  0.1  
  1.4  2.2  1.4  1.2  1.0  1.3  1.0  0.8  0.9  1.6  0.9  0.6  1.2  1.8  1.2 -0.6  0.9  1.6  0.9  0.6  1.0  1.3  1.0  0.8  
  0.4  1.7  0.3  1.7 -0.4  0.1 -0.6  0.1 -0.2  0.9  0.2  0.9 -0.1  1.1 -0.7  1.1 -0.2  0.9  0.2  0.9 -0.4  0.1 -0.6  0.1 
  1.4  1.2  1.4  0.8  1.0  0.7  1.0  0.7  0.9  0.6  0.9  0.0  1.2  0.0  1.2 -0.4  0.9  0.6  0.9  0.0  1.0  0.7  1.0  0.7  
  
