# Supplementary material for: TurboFold: Iterative probabilistic estimation of secondary structures for multiple RNA sequences
Source: BMC Bioinformatics. 2011 Apr 20;12:108. doi: 10.1186/1471-2105-12-108 (PMC3120699; doi:10.1186/1471-2105-12-108)
Supplement: Additional file 2 — Zip file with TurboFold source code. Version of the TurboFold source code at time of publication of this paper. [file 1471-2105-12-108-S2.ZIP › TurboFold/samplerun/data/dynalignmiscloop.dat]

Miscellaneous free energy rules
-------------------------------

Extrapolation for large loops based on polymer theory
internal, bulge or hairpin loops > 30: dS(T)=dS(30)+param*ln(n/30)
--> 
1.079

asymmetric internal loops: the ninio equation
the maximum correction
--> 
3.0

the f(m) array (see Ninio for details)
-->
 .6  .6  .6  .6

multibranched loops
  offset,  per nuc penalty,  helix penalty
--> 
    9.3          -.0                 -.9

efn2 multibranched loops
   offset,  per nuc penalty,  helix penalty
-->
     9.3         0.0              -0.9

miscloop asym
-->
0.9

multiloop strain
--> 
3.1

terminal AU penalty
--> 
 0.5

bonus for GGG hairpin
--> 
-2.2

c hairpin slope
--> 
0.3

c hairpin intercept
--> 
1.6

c hairpin of 3
--> 
1.5

Intermolecular initiation free energy
--> 
4.1

Bonus for Single C bulges adjacent to C
-->
-0.9
