# Supplementary material for: TurboFold: Iterative probabilistic estimation of secondary structures for multiple RNA sequences
Source: BMC Bioinformatics. 2011 Apr 20;12:108. doi: 10.1186/1471-2105-12-108 (PMC3120699; doi:10.1186/1471-2105-12-108)
Supplement: Additional file 2 — Zip file with TurboFold source code. Version of the TurboFold source code at time of publication of this paper. [file 1471-2105-12-108-S2.ZIP › TurboFold/samplerun/data/tloop.dat]

 Seq    Energy
 -------------
CUACGG	2.8
CUCCGG	2.7
CUUCGG	3.7
CCAAGG	3.3
CCCAGG	3.4
CCGAGG	3.5
CCUAGG	3.7
CCACGG	3.7
CCGCGG	3.6
CCUCGG	2.5
CUAAGG	3.6
CUCAGG	3.7
CUUAGG	3.5
CUGCGG	2.8
CAACGG	5.5
 
