# Supplementary material for: TurboFold: Iterative probabilistic estimation of secondary structures for multiple RNA sequences
Source: BMC Bioinformatics. 2011 Apr 20;12:108. doi: 10.1186/1471-2105-12-108 (PMC3120699; doi:10.1186/1471-2105-12-108)
Supplement: Additional file 2 — Zip file with TurboFold source code. Version of the TurboFold source code at time of publication of this paper. [file 1471-2105-12-108-S2.ZIP › TurboFold/samplerun/data/dnadynalignmiscloop.dat]

Miscellaneous free energy rules
-------------------------------

Extrapolation for large loops based on polymer theory
internal, bulge or hairpin loops > 30: dS(T)=dS(30)+param*ln(n/30)
--> 
 1.079

asymmetric internal loops: the ninio equation
the maximum correction
--> 
 3.0

the f(m) array (see ninio for details)
-->
 .6  .6  .6  .6

multibranched loops
offset,  free base penalty,  helix penalty
--> 
     9.3          .0                -.9

efn2 multibranched loops
offset,  free base penalty,  helix penalty
--> 
     9.3          .0                -.9

miscloop asym
-->
0.9

multiloop strain
--> 
3.1

terminal AU penalty
-->
 0.2

bonus for GGG hairpin
-->
0.0

c hairpin slope
--> 
0.0

c hairpin intercept
--> 
0.0

c hairpin of 3
--> 
0.0

Intermolecular initiation free energy
--> 
2.1

GAIL Rule (Grossly Asymmetric Interior Loop Rule) (on/off <-> 1/0)
--> 
0

Bonus for Single C bulges adjacent to C
-->
0.0
