# Supplementary material for: TurboFold: Iterative probabilistic estimation of secondary structures for multiple RNA sequences
Source: BMC Bioinformatics. 2011 Apr 20;12:108. doi: 10.1186/1471-2105-12-108 (PMC3120699; doi:10.1186/1471-2105-12-108)
Supplement: Additional file 2 — Zip file with TurboFold source code. Version of the TurboFold source code at time of publication of this paper. [file 1471-2105-12-108-S2.ZIP › TurboFold/samplerun/data/dnastack.dat]

Data Arangement:

                 Y          
         ------------------ 
     (X)  A    C    G    T  
         ------------------ 
             5' ==> 3'      
                AX          
                AY
             3' <== 5'      
     (A)  .    .    .    .  
     (C)  .    .    .    .  
     (G)  .    .    .    .  
     (T) -0.7 -0.1 -0.7 -0.1

--------------------------------
STACKING ENERGIES :

        Y                   Y                   Y                   Y
------------------  ------------------  ------------------  ------------------  
 A    C    G    T    A    C    G    T    A    C    G    T    A    C    G    T 
------------------  ------------------  ------------------  ------------------  
    5' --> 3'           5' --> 3'           5' --> 3'           5' --> 3'    
       AX                  AX                  AX                  AX
       AY                  CY                  GY                  TY
    3' <-- 5'           3' <-- 5'           3' <-- 5'           3' <-- 5'  
 .    .    .    .    .    .    .    .    .    .    .    .    .    .    .  -1.0
 .    .    .    .    .    .    .    .    .    .    .    .    .    .  -1.6   .  
 .    .    .    .    .    .    .    .    .    .    .    .    .  -1.3   .  +0.7
 .    .    .    .    .    .    .    .    .    .    .    .   -0.8  .   -0.1  .  


        Y                   Y                   Y                   Y
------------------  ------------------  ------------------  ------------------  
 A    C    G    T    A    C    G    T    A    C    G    T    A    C    G    T 
------------------  ------------------  ------------------  ------------------  
    5' --> 3'           5' --> 3'           5' --> 3'           5' --> 3'    
       CX                  CX                  CX                  CX
       AY                  CY                  GY                  TY
    3' <-- 5'           3' <-- 5'           3' <-- 5'           3' <-- 5'  
 .    .    .    .    .    .    .    .    .    .    .  -1.6   .    .    .    .  
 .    .    .    .    .    .    .    .    .    .  -1.9   .    .    .    .    .   
 .    .    .    .    .    .    .    .    .  -2.2   .  -0.6   .    .    .    .   
 .    .    .    .    .    .    .    .  -1.3   .  -0.2   .    .    .    .    .   


        Y                   Y                   Y                   Y
------------------  ------------------  ------------------  ------------------  
 A    C    G    T    A    C    G    T    A    C    G    T    A    C    G    T 
------------------  ------------------  ------------------  ------------------  
    5' --> 3'           5' --> 3'           5' --> 3'           5' --> 3'    
       GX                  GX                  GX                  GX
       AY                  CY                  GY                  TY
    3' <-- 5'           3' <-- 5'           3' <-- 5'           3' <-- 5'  
 .    .    .    .    .    .    .   -1.3  .    .    .    .    .    .    .  +0.4
 .    .    .    .    .    .  -2.2   .    .    .    .    .    .    .  -0.5   .   
 .    .    .    .    .   -1.9  .   0.0   .    .    .    .    .  -0.2   .  +0.8 
 .    .    .    .   -1.6  .  -0.5   .    .    .    .    .  -0.1   .  +1.3   .   


        Y                   Y                   Y                   Y
------------------  ------------------  ------------------  ------------------  
 A    C    G    T    A    C    G    T    A    C    G    T    A    C    G    T 
------------------  ------------------  ------------------  ------------------  
    5' --> 3'           5' --> 3'           5' --> 3'           5' --> 3'    
       TX                  TX                  TX                  TX
       AY                  CY                  GY                  TY
    3' <-- 5'           3' <-- 5'           3' <-- 5'           3' <-- 5'  
 .    .    .  -0.6   .    .    .    .    .    .    .  +0.4   .    .    .    .   
 .    .  -1.3   .    .    .    .    .    .    .   0.0   .    .    .    .    .   
 .  -1.6   .  +0.4   .    .    .    .    .  -0.6   .  +0.2   .    .    .    .   
-1.0  .   +0.4  .    .    .    .    .  +0.7   .  +0.8   .    .    .    .    .   
