# Supplementary material for: TurboFold: Iterative probabilistic estimation of secondary structures for multiple RNA sequences
Source: BMC Bioinformatics. 2011 Apr 20;12:108. doi: 10.1186/1471-2105-12-108 (PMC3120699; doi:10.1186/1471-2105-12-108)
Supplement: Additional file 2 — Zip file with TurboFold source code. Version of the TurboFold source code at time of publication of this paper. [file 1471-2105-12-108-S2.ZIP › TurboFold/samplerun/data/dnatloop.dat]

 Seq  Energy                                      
 -----------                                      
 GGTCAC  1.6
 GGCTAC  1.7
 GGAAAC  2.4
 CTTTTG  2.2
 CAAAAG  2.8
 ATTTTT  0.1
 AAAAAT  2.8
 TTAATA  1.8
 GAAAAC  1.8
 GTAATC  1.8
 CTTTTG  0.8
 CAAAAG  1.9
