# Supplementary material for: TurboFold: Iterative probabilistic estimation of secondary structures for multiple RNA sequences
Source: BMC Bioinformatics. 2011 Apr 20;12:108. doi: 10.1186/1471-2105-12-108 (PMC3120699; doi:10.1186/1471-2105-12-108)
Supplement: Additional file 2 — Zip file with TurboFold source code. Version of the TurboFold source code at time of publication of this paper. [file 1471-2105-12-108-S2.ZIP › TurboFold/samplerun/data/helix.dat]

DH of initiation = 3.6
DS of initiation = -1.5
DS penalty for symmetry = -1.4
DH of terminal AU = 3.7
DS of terminal AU = 10.5 
