# Supplementary material for: TurboFold: Iterative probabilistic estimation of secondary structures for multiple RNA sequences
Source: BMC Bioinformatics. 2011 Apr 20;12:108. doi: 10.1186/1471-2105-12-108 (PMC3120699; doi:10.1186/1471-2105-12-108)
Supplement: Additional file 2 — Zip file with TurboFold source code. Version of the TurboFold source code at time of publication of this paper. [file 1471-2105-12-108-S2.ZIP › TurboFold/samplerun/data/int21.dat]

Data tables for asymmetric interior loops of size 3
Free energies at 37 degrees for RNA
Data arrangement:

            Y
    ------------------
(X)  A    C    G    U
    ------------------
        5' --> 3'
            X
           A  A
           U  U
            YA
        3' <-- 5'
(A)  .    .    .    .
(C)  .    .    .    .
(G)  .    .    .    .
(U)  .    .    .    .


          Y                   Y                   Y                   Y                   Y                   Y
  ------------------  ------------------  ------------------  ------------------  ------------------  ------------------
   A    C    G    U    A    C    G    U    A    C    G    U    A    C    G    U    A    C    G    U    A    C    G    U
  ------------------  ------------------  ------------------  ------------------  ------------------  ------------------
      5' --> 3'           5' --> 3'           5' --> 3'           5' --> 3'           5' --> 3'           5' --> 3'
          X                   X                   X                   X                   X                   X
         A  A                A  C                A  G                A  U                A  G                A  U
         U  U                U  G                U  C                U  A                U  U                U  G
          YA                  YA                  YA                  YA                  YA                  YA
      3' <-- 5'           3' <-- 5'           3' <-- 5'           3' <-- 5'           3' <-- 5'           3' <-- 5'
  3.7  3.7  3.7  3.7  2.9  2.9  2.9  2.9  2.9  2.9  2.9  2.9  3.7  3.7  3.7  3.7  3.7  3.7  3.7  3.7  3.7  3.7  3.7  3.7
  3.7  3.7  3.7  3.7  2.9  2.9  2.9  2.9  2.9  2.9  2.9  2.9  3.7  3.7  3.7  3.7  3.7  3.7  3.7  3.7  3.7  3.7  3.7  3.7
  2.6  2.6  2.6  2.6  1.8  2.9  1.8  2.9  1.8  1.8  1.8  1.8  2.6  3.7  2.6  3.7  2.6  2.6  2.6  2.6  2.6  3.7  2.6  3.7
  3.7  3.7  3.7  3.0  2.9  2.9  2.9  2.2  2.9  2.9  2.9  2.2  3.7  3.7  3.7  3.0  3.7  3.7  3.7  3.0  3.7  3.7  3.7  3.0
          Y                   Y                   Y                   Y                   Y                   Y
  ------------------  ------------------  ------------------  ------------------  ------------------  ------------------
   A    C    G    U    A    C    G    U    A    C    G    U    A    C    G    U    A    C    G    U    A    C    G    U
  ------------------  ------------------  ------------------  ------------------  ------------------  ------------------
      5' --> 3'           5' --> 3'           5' --> 3'           5' --> 3'           5' --> 3'           5' --> 3'
          X                   X                   X                   X                   X                   X
         A  A                A  C                A  G                A  U                A  G                A  U
         U  U                U  G                U  C                U  A                U  U                U  G
          YC                  YC                  YC                  YC                  YC                  YC
      3' <-- 5'           3' <-- 5'           3' <-- 5'           3' <-- 5'           3' <-- 5'           3' <-- 5'
  3.7  3.7  3.7  3.7  2.9  2.9  2.9  2.9  2.9  2.9  2.9  2.9  3.7  3.7  3.7  3.7  3.7  3.7  3.7  3.7  3.7  3.7  3.7  3.7
  3.7  3.7  3.7  3.7  2.9  2.9  2.9  2.9  2.9  2.9  2.9  2.9  3.7  3.7  3.7  3.7  3.7  3.7  3.7  3.7  3.7  3.7  3.7  3.7
  2.6  3.7  2.6  3.7  1.8  3.7  1.8  3.7  1.8  3.7  1.8  3.7  2.6  3.7  2.6  3.7  2.6  3.7  2.6  3.7  2.6  3.7  2.6  3.7
  3.7  3.7  3.7  3.0  2.9  2.9  2.9  2.2  2.9  2.9  2.9  2.2  3.7  3.7  3.7  3.0  3.7  3.7  3.7  3.0  3.7  3.7  3.7  3.0
          Y                   Y                   Y                   Y                   Y                   Y
  ------------------  ------------------  ------------------  ------------------  ------------------  ------------------
   A    C    G    U    A    C    G    U    A    C    G    U    A    C    G    U    A    C    G    U    A    C    G    U
  ------------------  ------------------  ------------------  ------------------  ------------------  ------------------
      5' --> 3'           5' --> 3'           5' --> 3'           5' --> 3'           5' --> 3'           5' --> 3'
          X                   X                   X                   X                   X                   X
         A  A                A  C                A  G                A  U                A  G                A  U
         U  U                U  G                U  C                U  A                U  U                U  G
          YG                  YG                  YG                  YG                  YG                  YG
      3' <-- 5'           3' <-- 5'           3' <-- 5'           3' <-- 5'           3' <-- 5'           3' <-- 5'
  2.6  2.6  2.6  2.6  1.8  1.8  1.8  1.8  1.8  1.8  1.8  1.8  2.6  2.6  2.6  2.6  2.6  2.6  2.6  2.6  2.6  2.6  2.6  2.6
  2.6  3.7  3.7  3.7  1.8  2.9  2.9  2.9  1.8  2.9  2.9  2.9  2.6  3.7  3.7  3.7  2.6  3.7  3.7  3.7  2.6  3.7  3.7  3.7
  2.6  2.6  2.6  2.6  1.8  1.8  1.8  1.8  1.8  1.8  1.8  1.8  2.6  2.6  2.6  2.6  2.6  2.6  2.6  2.6  2.6  2.6  2.6  2.6
  2.6  3.7  3.7  3.0  1.8  2.9  2.9  2.2  1.8  2.9  2.9  2.2  2.6  3.7  3.7  3.0  2.6  3.7  3.7  3.0  2.6  3.7  3.7  3.0
          Y                   Y                   Y                   Y                   Y                   Y
  ------------------  ------------------  ------------------  ------------------  ------------------  ------------------
   A    C    G    U    A    C    G    U    A    C    G    U    A    C    G    U    A    C    G    U    A    C    G    U
  ------------------  ------------------  ------------------  ------------------  ------------------  ------------------
      5' --> 3'           5' --> 3'           5' --> 3'           5' --> 3'           5' --> 3'           5' --> 3'
          X                   X                   X                   X                   X                   X
         A  A                A  C                A  G                A  U                A  G                A  U
         U  U                U  G                U  C                U  A                U  U                U  G
          YU                  YU                  YU                  YU                  YU                  YU
      3' <-- 5'           3' <-- 5'           3' <-- 5'           3' <-- 5'           3' <-- 5'           3' <-- 5'
  3.7  3.7  3.7  3.7  2.9  2.9  2.9  2.9  2.9  2.9  2.9  2.9  3.7  3.7  3.7  3.7  3.7  3.7  3.7  3.7  3.7  3.7  3.7  3.7
  3.7  3.7  3.7  3.7  2.9  2.9  2.9  2.9  2.9  2.9  2.9  2.9  3.7  3.7  3.7  3.7  3.7  3.7  3.7  3.7  3.7  3.7  3.7  3.7
  2.6  3.7  2.6  3.7  1.8  2.9  1.8  2.9  1.8  2.9  1.8  2.9  2.6  3.7  2.6  3.7  2.6  3.7  2.6  3.7  2.6  3.7  2.6  3.7
  3.0  3.0  3.0  3.0  2.2  2.2  2.2  2.2  2.2  2.2  2.2  2.2  3.0  3.0  3.0  3.0  3.0  3.0  3.0  3.0  3.0  3.0  3.0  3.0
          Y                   Y                   Y                   Y                   Y                   Y
  ------------------  ------------------  ------------------  ------------------  ------------------  ------------------
   A    C    G    U    A    C    G    U    A    C    G    U    A    C    G    U    A    C    G    U    A    C    G    U
  ------------------  ------------------  ------------------  ------------------  ------------------  ------------------
      5' --> 3'           5' --> 3'           5' --> 3'           5' --> 3'           5' --> 3'           5' --> 3'
          X                   X                   X                   X                   X                   X
         C  A                C  C                C  G                C  U                C  G                C  U
         G  U                G  G                G  C                G  A                G  U                G  G
          YA                  YA                  YA                  YA                  YA                  YA
      3' <-- 5'           3' <-- 5'           3' <-- 5'           3' <-- 5'           3' <-- 5'           3' <-- 5'
  2.9  2.9  1.8  2.9  2.5  2.2  1.1  2.2  2.2  2.2  1.1  2.2  2.9  2.9  1.8  2.9  2.9  2.9  1.8  2.9  2.9  2.9  1.8  2.9
  2.9  2.9  2.9  2.9  2.3  2.2  2.2  2.2  2.2  2.2  2.2  2.2  2.9  2.9  2.9  2.9  2.9  2.9  2.9  2.9  2.9  2.9  2.9  2.9
  1.8  1.8  1.8  1.8  1.7  2.2  0.8  2.2  1.1  1.1  1.1  1.1  1.8  2.9  1.8  2.9  1.8  1.8  1.8  1.8  1.8  1.8  1.8  1.8
  2.9  2.9  2.9  2.2  2.2  2.2  2.2  1.5  2.2  2.2  2.2  1.5  2.9  2.9  2.9  2.2  2.9  2.9  2.9  2.2  2.9  2.9  2.9  2.2
          Y                   Y                   Y                   Y                   Y                   Y
  ------------------  ------------------  ------------------  ------------------  ------------------  ------------------
   A    C    G    U    A    C    G    U    A    C    G    U    A    C    G    U    A    C    G    U    A    C    G    U
  ------------------  ------------------  ------------------  ------------------  ------------------  ------------------
      5' --> 3'           5' --> 3'           5' --> 3'           5' --> 3'           5' --> 3'           5' --> 3'
          X                   X                   X                   X                   X                   X
         C  A                C  C                C  G                C  U                C  G                C  U
         G  U                G  G                G  C                G  A                G  U                G  G
          YC                  YC                  YC                  YC                  YC                  YC
      3' <-- 5'           3' <-- 5'           3' <-- 5'           3' <-- 5'           3' <-- 5'           3' <-- 5'
  2.9  2.9  1.8  2.9  2.2  1.7  1.1  2.2  2.2  2.2  1.1  2.2  2.9  2.9  1.8  2.9  2.9  2.9  1.8  2.9  2.9  2.9  1.8  2.9
  2.9  2.9  2.9  2.9  2.2  2.5  2.2  2.2  2.2  2.2  2.2  2.2  2.9  2.9  2.9  2.9  2.9  2.9  2.9  2.9  2.9  2.9  2.9  2.9
  1.8  2.9  1.8  2.9  1.1  2.2  1.1  2.2  1.1  2.2  1.8  2.2  1.8  2.9  1.8  2.9  1.8  2.9  1.8  2.9  1.8  2.9  1.8  2.9
  2.9  2.9  2.9  2.2  2.2  2.2  2.2  1.5  2.2  2.2  2.2  1.5  2.9  2.9  2.9  2.2  2.9  2.9  2.9  2.2  2.9  2.9  2.9  2.2
          Y                   Y                   Y                   Y                   Y                   Y
  ------------------  ------------------  ------------------  ------------------  ------------------  ------------------
   A    C    G    U    A    C    G    U    A    C    G    U    A    C    G    U    A    C    G    U    A    C    G    U
  ------------------  ------------------  ------------------  ------------------  ------------------  ------------------
      5' --> 3'           5' --> 3'           5' --> 3'           5' --> 3'           5' --> 3'           5' --> 3'
          X                   X                   X                   X                   X                   X
         C  A                C  C                C  G                C  U                C  G                C  U
         G  U                G  G                G  C                G  A                G  U                G  G
          YG                  YG                  YG                  YG                  YG                  YG
      3' <-- 5'           3' <-- 5'           3' <-- 5'           3' <-- 5'           3' <-- 5'           3' <-- 5'
  1.8  1.8  1.8  1.8  0.8  1.1  1.1  1.1  1.1  1.1  1.1  1.1  1.8  1.8  1.8  1.8  1.8  1.8  1.8  1.8  1.8  1.8  1.8  1.8
  1.8  2.9  2.9  2.9  1.1  2.2  2.2  2.2  1.1  2.2  2.2  2.2  1.8  2.9  2.9  2.9  1.8  2.9  2.9  2.9  1.8  2.9  2.9  2.9
  1.8  1.8  1.8  1.8  1.2  1.1  1.1  1.1  1.1  1.1  1.1  1.1  1.8  1.8  1.8  1.8  1.8  1.8  1.8  1.8  1.8  1.8  1.8  1.8
  1.8  2.9  2.9  2.2  1.1  2.2  2.2  1.5  1.1  2.2  2.2  1.5  1.8  2.9  2.9  2.2  1.8  2.9  2.9  2.2  1.8  2.9  2.9  2.2
          Y                   Y                   Y                   Y                   Y                   Y
  ------------------  ------------------  ------------------  ------------------  ------------------  ------------------
   A    C    G    U    A    C    G    U    A    C    G    U    A    C    G    U    A    C    G    U    A    C    G    U
  ------------------  ------------------  ------------------  ------------------  ------------------  ------------------
      5' --> 3'           5' --> 3'           5' --> 3'           5' --> 3'           5' --> 3'           5' --> 3'
          X                   X                   X                   X                   X                   X
         C  A                C  C                C  G                C  U                C  G                C  U
         G  U                G  G                G  C                G  A                G  U                G  G
          YU                  YU                  YU                  YU                  YU                  YU
      3' <-- 5'           3' <-- 5'           3' <-- 5'           3' <-- 5'           3' <-- 5'           3' <-- 5'
  2.9  2.9  1.8  2.9  2.2  2.2  1.1  2.2  2.2  2.2  1.1  2.2  2.9  2.9  1.8  2.9  2.9  2.9  1.8  2.9  2.9  2.9  1.8  2.9
  2.9  2.9  2.9  2.9  2.5  2.2  2.2  2.2  2.2  2.2  2.2  2.2  2.9  2.9  2.9  2.9  2.9  2.9  2.9  2.9  2.9  2.9  2.9  2.9
  1.8  2.9  1.8  2.9  1.1  2.2  1.1  2.2  1.1  2.2  1.8  2.2  1.8  2.9  1.8  2.9  1.8  2.9  1.8  2.9  1.8  2.9  1.8  2.9
  2.2  2.2  2.2  2.2  1.5  1.5  1.5  1.4  1.5  1.5  1.5  1.5  2.2  2.2  2.2  2.2  2.2  2.2  2.2  2.2  2.2  2.2  2.2  2.2
          Y                   Y                   Y                   Y                   Y                   Y
  ------------------  ------------------  ------------------  ------------------  ------------------  ------------------
   A    C    G    U    A    C    G    U    A    C    G    U    A    C    G    U    A    C    G    U    A    C    G    U
  ------------------  ------------------  ------------------  ------------------  ------------------  ------------------
      5' --> 3'           5' --> 3'           5' --> 3'           5' --> 3'           5' --> 3'           5' --> 3'
          X                   X                   X                   X                   X                   X
         G  A                G  C                G  G                G  U                G  G                G  U
         C  U                C  G                C  C                C  A                C  U                C  G
          YA                  YA                  YA                  YA                  YA                  YA
      3' <-- 5'           3' <-- 5'           3' <-- 5'           3' <-- 5'           3' <-- 5'           3' <-- 5'
  2.9  2.9  2.9  2.9  2.2  2.2  2.2  2.2  2.5  2.2  2.1  2.2  2.9  2.9  2.9  2.9  2.9  2.9  2.9  2.9  2.9  2.9  2.9  2.9
  2.9  2.9  2.9  2.9  2.2  2.2  2.2  2.2  2.2  2.2  2.2  2.2  2.9  2.9  2.9  2.9  2.9  2.9  2.9  2.9  2.9  2.9  2.9  2.9
  1.8  1.8  1.8  1.8  1.1  2.2  1.1  2.2  1.1  1.1  1.1  1.1  1.8  2.9  1.8  2.9  1.8  1.8  1.8  1.8  1.8  1.8  1.8  1.8
  2.9  2.9  2.9  2.2  2.2  2.2  2.2  1.5  2.2  2.2  2.2  1.5  2.9  2.9  2.9  2.2  2.9  2.9  2.9  2.2  2.9  2.9  2.9  2.2
          Y                   Y                   Y                   Y                   Y                   Y
  ------------------  ------------------  ------------------  ------------------  ------------------  ------------------
   A    C    G    U    A    C    G    U    A    C    G    U    A    C    G    U    A    C    G    U    A    C    G    U
  ------------------  ------------------  ------------------  ------------------  ------------------  ------------------
      5' --> 3'           5' --> 3'           5' --> 3'           5' --> 3'           5' --> 3'           5' --> 3'
          X                   X                   X                   X                   X                   X
         G  A                G  C                G  G                G  U                G  G                G  U
         C  U                C  G                C  C                C  A                C  U                C  G
          YC                  YC                  YC                  YC                  YC                  YC
      3' <-- 5'           3' <-- 5'           3' <-- 5'           3' <-- 5'           3' <-- 5'           3' <-- 5'
  2.9  2.9  2.9  2.9  2.2  2.2  2.2  2.2  2.2  2.2  2.2  2.2  2.9  2.9  2.9  2.9  2.9  2.9  2.9  2.9  2.9  2.9  2.9  2.9
  2.9  2.9  2.9  2.9  2.2  2.2  2.2  2.2  2.2  2.2  2.2  2.2  2.9  2.9  2.9  2.9  2.9  2.9  2.9  2.9  2.9  2.9  2.9  2.9
  1.8  2.9  1.8  2.9  1.1  2.2  1.1  2.2  1.1  2.2  1.8  2.2  1.8  2.9  1.8  2.9  1.8  2.9  1.8  2.9  1.8  2.9  1.8  2.9
  2.9  2.9  2.9  2.2  2.2  2.2  2.2  1.5  2.2  2.2  2.2  1.5  2.9  2.9  2.9  2.2  2.9  2.9  2.9  2.2  2.9  2.9  2.9  2.2

          Y                   Y                   Y                   Y                   Y                   Y
  ------------------  ------------------  ------------------  ------------------  ------------------  ------------------
   A    C    G    U    A    C    G    U    A    C    G    U    A    C    G    U    A    C    G    U    A    C    G    U
  ------------------  ------------------  ------------------  ------------------  ------------------  ------------------
      5' --> 3'           5' --> 3'           5' --> 3'           5' --> 3'           5' --> 3'           5' --> 3'
          X                   X                   X                   X                   X                   X
         G  A                G  C                G  G                G  U                G  G                G  U
         C  U                C  G                C  C                C  A                C  U                C  G
          YG                  YG                  YG                  YG                  YG                  YG
      3' <-- 5'           3' <-- 5'           3' <-- 5'           3' <-- 5'           3' <-- 5'           3' <-- 5'
  1.8  1.8  1.8  1.8  1.1  1.1  1.1  1.1  1.2  1.1  1.1  1.1  1.8  1.8  1.8  1.8  1.8  1.8  1.8  1.8  1.8  1.8  1.8  1.8
  1.8  2.9  2.9  2.9  1.1  2.2  2.2  2.2  1.1  2.2  2.2  2.2  1.8  2.9  2.9  2.9  1.8  2.9  2.9  2.9  1.8  2.9  2.9  2.9
  1.8  1.8  1.8  1.8  1.1  1.1  1.1  1.1  1.1  1.1  1.1  1.1  1.8  1.8  1.8  1.8  1.8  1.8  1.8  1.8  1.8  1.8  1.8  1.8
  1.8  2.9  2.9  2.2  1.1  2.2  2.2  1.5  1.1  2.2  2.2  1.5  1.8  2.9  2.9  2.2  1.8  2.9  2.9  2.2  1.8  2.9  2.9  2.2

          Y                   Y                   Y                   Y                   Y                   Y
  ------------------  ------------------  ------------------  ------------------  ------------------  ------------------
   A    C    G    U    A    C    G    U    A    C    G    U    A    C    G    U    A    C    G    U    A    C    G    U
  ------------------  ------------------  ------------------  ------------------  ------------------  ------------------
      5' --> 3'           5' --> 3'           5' --> 3'           5' --> 3'           5' --> 3'           5' --> 3'
          X                   X                   X                   X                   X                   X
         G  A                G  C                G  G                G  U                G  G                G  U
         C  U                C  G                C  C                C  A                C  U                C  G
          YU                  YU                  YU                  YU                  YU                  YU
      3' <-- 5'           3' <-- 5'           3' <-- 5'           3' <-- 5'           3' <-- 5'           3' <-- 5'
  2.9  2.9  2.9  2.9  2.2  2.2  2.2  2.2  2.2  2.2  2.2  2.2  2.9  2.9  2.9  2.9  2.9  2.9  2.9  2.9  2.9  2.9  2.9  2.9
  2.9  2.9  2.9  2.9  2.2  2.2  2.2  2.2  2.2  1.9  2.2  2.2  2.9  2.9  2.9  2.9  2.9  2.9  2.9  2.9  2.9  2.9  2.9  2.9
  1.8  2.9  1.8  2.9  1.1  2.2  1.1  2.2  1.1  2.2  1.8  2.2  1.8  2.9  1.8  2.9  1.8  2.9  1.8  2.9  1.8  2.9  1.8  2.9
  2.2  2.2  2.2  2.2  1.5  1.5  1.5  1.5  1.5  1.5  1.5  1.5  2.2  2.2  2.2  2.2  2.2  2.2  2.2  2.2  2.2  2.2  2.2  2.2
          Y                   Y                   Y                   Y                   Y                   Y
  ------------------  ------------------  ------------------  ------------------  ------------------  ------------------
   A    C    G    U    A    C    G    U    A    C    G    U    A    C    G    U    A    C    G    U    A    C    G    U
  ------------------  ------------------  ------------------  ------------------  ------------------  ------------------
      5' --> 3'           5' --> 3'           5' --> 3'           5' --> 3'           5' --> 3'           5' --> 3'
          X                   X                   X                   X                   X                   X
         U  A                U  C                U  G                U  U                U  G                U  U
         A  U                A  G                A  C                A  A                A  U                A  G
          YA                  YA                  YA                  YA                  YA                  YA
      3' <-- 5'           3' <-- 5'           3' <-- 5'           3' <-- 5'           3' <-- 5'           3' <-- 5'
  3.7  3.7  2.6  3.7  2.9  2.9  1.8  2.9  2.9  2.9  1.8  2.9  3.7  3.7  2.6  3.7  3.7  3.7  2.6  3.7  3.7  3.7  2.6  3.7
  3.7  3.7  3.7  3.7  2.9  2.9  2.9  2.9  2.9  2.9  2.9  2.9  3.7  3.7  3.7  3.7  3.7  3.7  3.7  3.7  3.7  3.7  3.7  3.7
  2.6  2.6  2.6  2.6  1.8  2.9  1.8  2.9  1.8  1.8  1.8  1.8  2.6  3.7  2.6  3.7  2.6  2.6  2.6  2.6  2.6  3.7  2.6  3.7
  3.7  3.7  3.7  3.0  2.9  2.9  2.9  2.2  2.9  2.9  2.9  2.2  3.7  3.7  3.7  3.0  3.7  3.7  3.7  3.0  3.7  3.7  3.7  3.0

          Y                   Y                   Y                   Y                   Y                   Y
  ------------------  ------------------  ------------------  ------------------  ------------------  ------------------
   A    C    G    U    A    C    G    U    A    C    G    U    A    C    G    U    A    C    G    U    A    C    G    U
  ------------------  ------------------  ------------------  ------------------  ------------------  ------------------
      5' --> 3'           5' --> 3'           5' --> 3'           5' --> 3'           5' --> 3'           5' --> 3'
          X                   X                   X                   X                   X                   X
         U  A                U  C                U  G                U  U                U  G                U  U
         A  U                A  G                A  C                A  A                A  U                A  G
          YC                  YC                  YC                  YC                  YC                  YC
      3' <-- 5'           3' <-- 5'           3' <-- 5'           3' <-- 5'           3' <-- 5'           3' <-- 5'
  3.7  3.7  2.6  3.7  2.9  2.9  1.8  2.9  2.9  2.9  1.8  2.9  3.7  3.7  2.6  3.7  3.7  3.7  2.6  3.7  3.7  3.7  2.6  3.7
  3.7  3.7  3.7  3.7  2.9  2.9  2.9  2.9  2.9  2.9  2.9  2.9  3.7  3.7  3.7  3.7  3.7  3.7  3.7  3.7  3.7  3.7  3.7  3.7
  2.6  3.7  2.6  3.7  1.8  3.7  1.8  3.7  1.8  3.7  1.8  3.7  2.6  3.7  2.6  3.7  2.6  3.7  2.6  3.7  2.6  3.7  2.6  3.7
  3.7  3.7  3.7  3.0  2.9  2.9  2.9  2.2  2.9  2.9  2.9  2.2  3.7  3.7  3.7  3.0  3.7  3.7  3.7  3.0  3.7  3.7  3.7  3.0

          Y                   Y                   Y                   Y                   Y                   Y
  ------------------  ------------------  ------------------  ------------------  ------------------  ------------------
   A    C    G    U    A    C    G    U    A    C    G    U    A    C    G    U    A    C    G    U    A    C    G    U
  ------------------  ------------------  ------------------  ------------------  ------------------  ------------------
      5' --> 3'           5' --> 3'           5' --> 3'           5' --> 3'           5' --> 3'           5' --> 3'
          X                   X                   X                   X                   X                   X
         U  A                U  C                U  G                U  U                U  G                U  U
         A  U                A  G                A  C                A  A                A  U                A  G
          YG                  YG                  YG                  YG                  YG                  YG
      3' <-- 5'           3' <-- 5'           3' <-- 5'           3' <-- 5'           3' <-- 5'           3' <-- 5'
  2.6  2.6  2.6  2.6  1.8  1.8  1.8  1.8  1.8  1.8  1.8  1.8  2.6  2.6  2.6  2.6  2.6  2.6  2.6  2.6  2.6  2.6  2.6  2.6
  2.6  3.7  3.7  3.7  1.8  2.9  2.9  2.9  1.8  2.9  2.9  2.9  2.6  3.7  3.7  3.7  2.6  3.7  3.7  3.7  2.6  3.7  3.7  3.7
  2.6  2.6  2.6  2.6  1.8  1.8  1.8  1.8  1.8  1.8  1.8  1.8  2.6  2.6  2.6  2.6  2.6  2.6  2.6  2.6  2.6  2.6  2.6  2.6
  2.6  3.7  3.7  3.0  1.8  2.9  2.9  2.2  1.8  2.9  2.9  2.2  2.6  3.7  3.7  3.0  2.6  3.7  3.7  3.0  2.6  3.7  3.7  3.0

          Y                   Y                   Y                   Y                   Y                   Y
  ------------------  ------------------  ------------------  ------------------  ------------------  ------------------
   A    C    G    U    A    C    G    U    A    C    G    U    A    C    G    U    A    C    G    U    A    C    G    U
  ------------------  ------------------  ------------------  ------------------  ------------------  ------------------
      5' --> 3'           5' --> 3'           5' --> 3'           5' --> 3'           5' --> 3'           5' --> 3'
          X                   X                   X                   X                   X                   X
         U  A                U  C                U  G                U  U                U  G                U  U
         A  U                A  G                A  C                A  A                A  U                A  G
          YU                  YU                  YU                  YU                  YU                  YU
      3' <-- 5'           3' <-- 5'           3' <-- 5'           3' <-- 5'           3' <-- 5'           3' <-- 5'
  3.7  3.7  2.6  3.7  2.9  2.9  1.8  2.9  2.9  2.9  1.8  2.9  3.7  3.7  2.6  3.7  3.7  3.7  2.6  3.7  3.7  3.7  2.6  3.7
  3.7  3.7  3.7  3.7  2.9  2.9  2.9  2.9  2.9  2.9  2.9  2.9  3.7  3.7  3.7  3.7  3.7  3.7  3.7  3.7  3.7  3.7  3.7  3.7
  2.6  3.7  2.6  3.7  1.8  2.9  1.8  2.9  1.8  2.9  1.8  2.9  2.6  3.7  2.6  3.7  2.6  3.7  2.6  3.7  2.6  3.7  2.6  3.7
  3.0  3.0  3.0  3.0  2.2  2.2  2.2  2.2  2.2  2.2  2.2  2.2  3.0  3.0  3.0  3.0  3.0  3.0  3.0  3.0  3.0  3.0  3.0  3.0

          Y                   Y                   Y                   Y                   Y                   Y
  ------------------  ------------------  ------------------  ------------------  ------------------  ------------------
   A    C    G    U    A    C    G    U    A    C    G    U    A    C    G    U    A    C    G    U    A    C    G    U
  ------------------  ------------------  ------------------  ------------------  ------------------  ------------------
      5' --> 3'           5' --> 3'           5' --> 3'           5' --> 3'           5' --> 3'           5' --> 3'
          X                   X                   X                   X                   X                   X
         G  A                G  C                G  G                G  U                G  G                G  U
         U  U                U  G                U  C                U  A                U  U                U  G
          YA                  YA                  YA                  YA                  YA                  YA
      3' <-- 5'           3' <-- 5'           3' <-- 5'           3' <-- 5'           3' <-- 5'           3' <-- 5'
  3.7  3.7  3.7  3.7  2.9  2.9  2.9  2.9  2.9  2.9  2.9  2.9  3.7  3.7  3.7  3.7  3.7  3.7  3.7  3.7  3.7  3.7  3.7  3.7
  3.7  3.7  3.7  3.7  2.9  2.9  2.9  2.9  2.9  2.9  2.9  2.9  3.7  3.7  3.7  3.7  3.7  3.7  3.7  3.7  3.7  3.7  3.7  3.7
  2.6  2.6  2.6  2.6  1.8  2.9  1.8  2.9  1.8  1.8  1.8  1.8  2.6  3.7  2.6  3.7  2.6  2.6  2.6  2.6  2.6  3.7  2.6  3.7
  3.7  3.7  3.7  3.0  2.9  2.9  2.9  2.2  2.9  2.9  2.9  2.2  3.7  3.7  3.7  3.0  3.7  3.7  3.7  3.0  3.7  3.7  3.7  3.0

          Y                   Y                   Y                   Y                   Y                   Y
  ------------------  ------------------  ------------------  ------------------  ------------------  ------------------
   A    C    G    U    A    C    G    U    A    C    G    U    A    C    G    U    A    C    G    U    A    C    G    U
  ------------------  ------------------  ------------------  ------------------  ------------------  ------------------
      5' --> 3'           5' --> 3'           5' --> 3'           5' --> 3'           5' --> 3'           5' --> 3'
          X                   X                   X                   X                   X                   X
         G  A                G  C                G  G                G  U                G  G                G  U
         U  U                U  G                U  C                U  A                U  U                U  G
          YC                  YC                  YC                  YC                  YC                  YC
      3' <-- 5'           3' <-- 5'           3' <-- 5'           3' <-- 5'           3' <-- 5'           3' <-- 5'
  3.7  3.7  3.7  3.7  2.9  2.9  2.9  2.9  2.9  2.9  2.9  2.9  3.7  3.7  3.7  3.7  3.7  3.7  3.7  3.7  3.7  3.7  3.7  3.7
  3.7  3.7  3.7  3.7  2.9  2.9  2.9  2.9  2.9  2.9  2.9  2.9  3.7  3.7  3.7  3.7  3.7  3.7  3.7  3.7  3.7  3.7  3.7  3.7
  2.6  3.7  2.6  3.7  1.8  3.7  1.8  3.7  1.8  3.7  1.8  3.7  2.6  3.7  2.6  3.7  2.6  3.7  2.6  3.7  2.6  3.7  2.6  3.7
  3.7  3.7  3.7  3.0  2.9  2.9  2.9  2.2  2.9  2.9  2.9  2.2  3.7  3.7  3.7  3.0  3.7  3.7  3.7  3.0  3.7  3.7  3.7  3.0

          Y                   Y                   Y                   Y                   Y                   Y
  ------------------  ------------------  ------------------  ------------------  ------------------  ------------------
   A    C    G    U    A    C    G    U    A    C    G    U    A    C    G    U    A    C    G    U    A    C    G    U
  ------------------  ------------------  ------------------  ------------------  ------------------  ------------------
      5' --> 3'           5' --> 3'           5' --> 3'           5' --> 3'           5' --> 3'           5' --> 3'
          X                   X                   X                   X                   X                   X
         G  A                G  C                G  G                G  U                G  G                G  U
         U  U                U  G                U  C                U  A                U  U                U  G
          YG                  YG                  YG                  YG                  YG                  YG
      3' <-- 5'           3' <-- 5'           3' <-- 5'           3' <-- 5'           3' <-- 5'           3' <-- 5'
  2.6  2.6  2.6  2.6  1.8  1.8  1.8  1.8  1.8  1.8  1.8  1.8  2.6  2.6  2.6  2.6  2.6  2.6  2.6  2.6  2.6  2.6  2.6  2.6
  2.6  3.7  3.7  3.7  1.8  2.9  2.9  2.9  1.8  2.9  2.9  2.9  2.6  3.7  3.7  3.7  2.6  3.7  3.7  3.7  2.6  3.7  3.7  3.7
  2.6  2.6  2.6  2.6  1.8  1.8  1.8  1.8  1.8  1.8  1.8  1.8  2.6  2.6  2.6  2.6  2.6  2.6  2.6  2.6  2.6  2.6  2.6  2.6
  2.6  3.7  3.7  3.0  1.8  2.9  2.9  2.2  1.8  2.9  2.9  2.2  2.6  3.7  3.7  3.0  2.6  3.7  3.7  3.0  2.6  3.7  3.7  3.0

          Y                   Y                   Y                   Y                   Y                   Y
  ------------------  ------------------  ------------------  ------------------  ------------------  ------------------
   A    C    G    U    A    C    G    U    A    C    G    U    A    C    G    U    A    C    G    U    A    C    G    U
  ------------------  ------------------  ------------------  ------------------  ------------------  ------------------
      5' --> 3'           5' --> 3'           5' --> 3'           5' --> 3'           5' --> 3'           5' --> 3'
          X                   X                   X                   X                   X                   X
         G  A                G  C                G  G                G  U                G  G                G  U
         U  U                U  G                U  C                U  A                U  U                U  G
          YU                  YU                  YU                  YU                  YU                  YU
      3' <-- 5'           3' <-- 5'           3' <-- 5'           3' <-- 5'           3' <-- 5'           3' <-- 5'
  3.7  3.7  3.7  3.7  2.9  2.9  2.9  2.9  2.9  2.9  2.9  2.9  3.7  3.7  3.7  3.7  3.7  3.7  3.7  3.7  3.7  3.7  3.7  3.7
  3.7  3.7  3.7  3.7  2.9  2.9  2.9  2.9  2.9  2.9  2.9  2.9  3.7  3.7  3.7  3.7  3.7  3.7  3.7  3.7  3.7  3.7  3.7  3.7
  2.6  3.7  2.6  3.7  1.8  2.9  1.8  2.9  1.8  2.9  1.8  2.9  2.6  3.7  2.6  3.7  2.6  3.7  2.6  3.7  2.6  3.7  2.6  3.7
  3.0  3.0  3.0  3.0  2.2  2.2  2.2  2.2  2.2  2.2  2.2  2.2  3.0  3.0  3.0  3.0  3.0  3.0  3.0  3.0  3.0  3.0  3.0  3.0

          Y                   Y                   Y                   Y                   Y                   Y
  ------------------  ------------------  ------------------  ------------------  ------------------  ------------------
   A    C    G    U    A    C    G    U    A    C    G    U    A    C    G    U    A    C    G    U    A    C    G    U
  ------------------  ------------------  ------------------  ------------------  ------------------  ------------------
      5' --> 3'           5' --> 3'           5' --> 3'           5' --> 3'           5' --> 3'           5' --> 3'
          X                   X                   X                   X                   X                   X
         U  A                U  C                U  G                U  U                U  G                U  U
         G  U                G  G                G  C                G  A                G  U                G  G
          YA                  YA                  YA                  YA                  YA                  YA
      3' <-- 5'           3' <-- 5'           3' <-- 5'           3' <-- 5'           3' <-- 5'           3' <-- 5'
  3.7  3.7  2.6  3.7  2.9  2.9  1.8  2.9  2.9  2.9  1.8  2.9  3.7  3.7  2.6  3.7  3.7  3.7  2.6  3.7  3.7  3.7  2.6  3.7
  3.7  3.7  3.7  3.7  2.9  2.9  2.9  2.9  2.9  2.9  2.9  2.9  3.7  3.7  3.7  3.7  3.7  3.7  3.7  3.7  3.7  3.7  3.7  3.7
  2.6  2.6  2.6  2.6  1.8  2.9  1.8  2.9  1.8  1.8  1.8  1.8  2.6  3.7  2.6  3.7  2.6  2.6  2.6  2.6  2.6  3.7  2.6  3.7
  3.7  3.7  3.7  3.0  2.9  2.9  2.9  2.2  2.9  2.9  2.9  2.2  3.7  3.7  3.7  3.0  3.7  3.7  3.7  3.0  3.7  3.7  3.7  3.0

          Y                   Y                   Y                   Y                   Y                   Y
  ------------------  ------------------  ------------------  ------------------  ------------------  ------------------
   A    C    G    U    A    C    G    U    A    C    G    U    A    C    G    U    A    C    G    U    A    C    G    U
  ------------------  ------------------  ------------------  ------------------  ------------------  ------------------
      5' --> 3'           5' --> 3'           5' --> 3'           5' --> 3'           5' --> 3'           5' --> 3'
          X                   X                   X                   X                   X                   X
         U  A                U  C                U  G                U  U                U  G                U  U
         G  U                G  G                G  C                G  A                G  U                G  G
          YC                  YC                  YC                  YC                  YC                  YC
      3' <-- 5'           3' <-- 5'           3' <-- 5'           3' <-- 5'           3' <-- 5'           3' <-- 5'
  3.7  3.7  2.6  3.7  2.9  2.9  1.8  2.9  2.9  2.9  1.8  2.9  3.7  3.7  2.6  3.7  3.7  3.7  2.6  3.7  3.7  3.7  2.6  3.7
  3.7  3.7  3.7  3.7  2.9  2.9  2.9  2.9  2.9  2.9  2.9  2.9  3.7  3.7  3.7  3.7  3.7  3.7  3.7  3.7  3.7  3.7  3.7  3.7
  2.6  3.7  2.6  3.7  1.8  3.7  1.8  3.7  1.8  3.7  1.8  3.7  2.6  3.7  2.6  3.7  2.6  3.7  2.6  3.7  2.6  3.7  2.6  3.7
  3.7  3.7  3.7  3.0  2.9  2.9  2.9  2.2  2.9  2.9  2.9  2.2  3.7  3.7  3.7  3.0  3.7  3.7  3.7  3.0  3.7  3.7  3.7  3.0

          Y                   Y                   Y                   Y                   Y                   Y
  ------------------  ------------------  ------------------  ------------------  ------------------  ------------------
   A    C    G    U    A    C    G    U    A    C    G    U    A    C    G    U    A    C    G    U    A    C    G    U
  ------------------  ------------------  ------------------  ------------------  ------------------  ------------------
      5' --> 3'           5' --> 3'           5' --> 3'           5' --> 3'           5' --> 3'           5' --> 3'
          X                   X                   X                   X                   X                   X
         U  A                U  C                U  G                U  U                U  G                U  U
         G  U                G  G                G  C                G  A                G  U                G  G
          YG                  YG                  YG                  YG                  YG                  YG
      3' <-- 5'           3' <-- 5'           3' <-- 5'           3' <-- 5'           3' <-- 5'           3' <-- 5'
  2.6  2.6  2.6  2.6  1.8  1.8  1.8  1.8  1.8  1.8  1.8  1.8  2.6  2.6  2.6  2.6  2.6  2.6  2.6  2.6  2.6  2.6  2.6  2.6
  2.6  3.7  3.7  3.7  1.8  2.9  2.9  2.9  1.8  2.9  2.9  2.9  2.6  3.7  3.7  3.7  2.6  3.7  3.7  3.7  2.6  3.7  3.7  3.7
  2.6  2.6  2.6  2.6  1.8  1.8  1.8  1.8  1.8  1.8  1.8  1.8  2.6  2.6  2.6  2.6  2.6  2.6  2.6  2.6  2.6  2.6  2.6  2.6
  2.6  3.7  3.7  3.0  1.8  2.9  2.9  2.2  1.8  2.9  2.9  2.2  2.6  3.7  3.7  3.0  2.6  3.7  3.7  3.0  2.6  3.7  3.7  3.0

          Y                   Y                   Y                   Y                   Y                   Y
  ------------------  ------------------  ------------------  ------------------  ------------------  ------------------
   A    C    G    U    A    C    G    U    A    C    G    U    A    C    G    U    A    C    G    U    A    C    G    U
  ------------------  ------------------  ------------------  ------------------  ------------------  ------------------
      5' --> 3'           5' --> 3'           5' --> 3'           5' --> 3'           5' --> 3'           5' --> 3'
          X                   X                   X                   X                   X                   X
         U  A                U  C                U  G                U  U                U  G                U  U
         G  U                G  G                G  C                G  A                G  U                G  G
          YU                  YU                  YU                  YU                  YU                  YU
      3' <-- 5'           3' <-- 5'           3' <-- 5'           3' <-- 5'           3' <-- 5'           3' <-- 5'
  3.7  3.7  2.6  3.7  2.9  2.9  1.8  2.9  2.9  2.9  1.8  2.9  3.7  3.7  2.6  3.7  3.7  3.7  2.6  3.7  3.7  3.7  2.6  3.7
  3.7  3.7  3.7  3.7  2.9  2.9  2.9  2.9  2.9  2.9  2.9  2.9  3.7  3.7  3.7  3.7  3.7  3.7  3.7  3.7  3.7  3.7  3.7  3.7
  2.6  3.7  2.6  3.7  1.8  2.9  1.8  2.9  1.8  2.9  1.8  2.9  2.6  3.7  2.6  3.7  2.6  3.7  2.6  3.7  2.6  3.7  2.6  3.7
  3.0  3.0  3.0  3.0  2.2  2.2  2.2  2.2  2.2  2.2  2.2  2.2  3.0  3.0  3.0  3.0  3.0  3.0  3.0  3.0  3.0  3.0  3.0  3.0
