# Supplementary material for: TurboFold: Iterative probabilistic estimation of secondary structures for multiple RNA sequences
Source: BMC Bioinformatics. 2011 Apr 20;12:108. doi: 10.1186/1471-2105-12-108 (PMC3120699; doi:10.1186/1471-2105-12-108)
Supplement: Additional file 2 — Zip file with TurboFold source code. Version of the TurboFold source code at time of publication of this paper. [file 1471-2105-12-108-S2.ZIP › TurboFold/samplerun/data/fam_hmm_pars.dat]

0.000000 0.000000 0.103662 0.000000 0.000000 0.045738 0.000000 0.000000 0.078915 0.000000 0.000000 0.051121 0.240300 0.000000 0.000000 0.000000 0.000000 0.045738 0.000000 0.000000 0.055651 0.000000 0.000000 0.040538 0.000000 0.000000 0.068404 0.219024 0.000000 0.000000 0.000000 0.000000 0.078915 0.000000 0.000000 0.040538 0.000000 0.000000 0.075653 0.000000 0.000000 0.054295 0.262272 0.000000 0.000000 0.000000 0.000000 0.051121 0.000000 0.000000 0.068404 0.000000 0.000000 0.054295 0.000000 0.000000 0.087010 0.278404 0.000000 0.000000 0.000000 0.240300 0.000000 0.000000 0.219024 0.000000 0.000000 0.262272 0.000000 0.000000 0.278404 0.000000 0.000000 0.000000 0.000000 0.000000 0.000000 1.000000 0.000000 0.000000 1.000000 0.824952 0.026378 0.148669 0.026378 0.824952 0.148669 0.026317 0.026317 0.947365 0.000000 0.000000 0.103662 0.000000 0.000000 0.045738 0.000000 0.000000 0.078915 0.000000 0.000000 0.051121 0.240300 0.000000 0.000000 0.000000 0.000000 0.045738 0.000000 0.000000 0.055651 0.000000 0.000000 0.040538 0.000000 0.000000 0.068404 0.219024 0.000000 0.000000 0.000000 0.000000 0.078915 0.000000 0.000000 0.040538 0.000000 0.000000 0.075653 0.000000 0.000000 0.054295 0.262272 0.000000 0.000000 0.000000 0.000000 0.051121 0.000000 0.000000 0.068404 0.000000 0.000000 0.054295 0.000000 0.000000 0.087010 0.278404 0.000000 0.000000 0.000000 0.240300 0.000000 0.000000 0.219024 0.000000 0.000000 0.262272 0.000000 0.000000 0.278404 0.000000 0.000000 0.000000 0.000000 0.000000 0.000000 1.000000 0.000000 0.000000 1.000000 0.824952 0.026378 0.148669 0.026378 0.824952 0.148669 0.026317 0.026317 0.947365 0.000000 0.000000 0.103662 0.000000 0.000000 0.045738 0.000000 0.000000 0.078915 0.000000 0.000000 0.051121 0.240300 0.000000 0.000000 0.000000 0.000000 0.045738 0.000000 0.000000 0.055651 0.000000 0.000000 0.040538 0.000000 0.000000 0.068404 0.219024 0.000000 0.000000 0.000000 0.000000 0.078915 0.000000 0.000000 0.040538 0.000000 0.000000 0.075653 0.000000 0.000000 0.054295 0.262272 0.000000 0.000000 0.000000 0.000000 0.051121 0.000000 0.000000 0.068404 0.000000 0.000000 0.054295 0.000000 0.000000 0.087010 0.278404 0.000000 0.000000 0.000000 0.240300 0.000000 0.000000 0.219024 0.000000 0.000000 0.262272 0.000000 0.000000 0.278404 0.000000 0.000000 0.000000 0.000000 0.000000 0.000000 1.000000 0.000000 0.000000 1.000000 0.824952 0.026378 0.148669 0.026378 0.824952 0.148669 0.026317 0.026317 0.947365 0.000000 0.000000 0.109209 0.000000 0.000000 0.039644 0.000000 0.000000 0.070427 0.000000 0.000000 0.046640 0.216870 0.000000 0.000000 0.000000 0.000000 0.039644 0.000000 0.000000 0.074780 0.000000 0.000000 0.041650 0.000000 0.000000 0.061809 0.220029 0.000000 0.000000 0.000000 0.000000 0.070427 0.000000 0.000000 0.041650 0.000000 0.000000 0.102429 0.000000 0.000000 0.048741 0.259683 0.000000 0.000000 0.000000 0.000000 0.046640 0.000000 0.000000 0.061809 0.000000 0.000000 0.048741 0.000000 0.000000 0.095761 0.303419 0.000000 0.000000 0.000000 0.216870 0.000000 0.000000 0.220029 0.000000 0.000000 0.259683 0.000000 0.000000 0.303419 0.000000 0.000000 0.000000 0.000000 0.000000 0.000000 1.000000 0.000000 0.000000 1.000000 0.736497 0.035023 0.228481 0.035023 0.736497 0.228481 0.026309 0.026309 0.947383 0.000000 0.000000 0.122289 0.000000 0.000000 0.031218 0.000000 0.000000 0.056082 0.000000 0.000000 0.032874 0.210679 0.000000 0.000000 0.000000 0.000000 0.031218 0.000000 0.000000 0.120397 0.000000 0.000000 0.044659 0.000000 0.000000 0.051065 0.259742 0.000000 0.000000 0.000000 0.000000 0.056082 0.000000 0.000000 0.044659 0.000000 0.000000 0.154175 0.000000 0.000000 0.037953 0.270140 0.000000 0.000000 0.000000 0.000000 0.032874 0.000000 0.000000 0.051065 0.000000 0.000000 0.037953 0.000000 0.000000 0.095437 0.259438 0.000000 0.000000 0.000000 0.210679 0.000000 0.000000 0.259742 0.000000 0.000000 0.270140 0.000000 0.000000 0.259438 0.000000 0.000000 0.000000 0.000000 0.000000 0.000000 1.000000 0.000000 0.000000 1.000000 0.677242 0.032859 0.289899 0.032859 0.677242 0.289899 0.027341 0.027341 0.945319 0.000000 0.000000 0.138580 0.000000 0.000000 0.024879 0.000000 0.000000 0.046167 0.000000 0.000000 0.024897 0.210813 0.000000 0.000000 0.000000 0.000000 0.024879 0.000000 0.000000 0.151169 0.000000 0.000000 0.038421 0.000000 0.000000 0.045564 0.273740 0.000000 0.000000 0.000000 0.000000 0.046167 0.000000 0.000000 0.038421 0.000000 0.000000 0.195513 0.000000 0.000000 0.029988 0.271247 0.000000 0.000000 0.000000 0.000000 0.024897 0.000000 0.000000 0.045564 0.000000 0.000000 0.029988 0.000000 0.000000 0.094908 0.244200 0.000000 0.000000 0.000000 0.210813 0.000000 0.000000 0.273740 0.000000 0.000000 0.271247 0.000000 0.000000 0.244200 0.000000 0.000000 0.000000 0.000000 0.000000 0.000000 1.000000 0.000000 0.000000 1.000000 0.640784 0.045924 0.313291 0.045924 0.640784 0.313291 0.022966 0.022966 0.954069 0.000000 0.000000 0.151219 0.000000 0.000000 0.019421 0.000000 0.000000 0.037098 0.000000 0.000000 0.020258 0.205135 0.000000 0.000000 0.000000 0.000000 0.019421 0.000000 0.000000 0.182769 0.000000 0.000000 0.027791 0.000000 0.000000 0.041462 0.265329 0.000000 0.000000 0.000000 0.000000 0.037098 0.000000 0.000000 0.027791 0.000000 0.000000 0.223739 0.000000 0.000000 0.021211 0.298632 0.000000 0.000000 0.000000 0.000000 0.020258 0.000000 0.000000 0.041462 0.000000 0.000000 0.021211 0.000000 0.000000 0.107791 0.230904 0.000000 0.000000 0.000000 0.205135 0.000000 0.000000 0.265329 0.000000 0.000000 0.298632 0.000000 0.000000 0.230904 0.000000 0.000000 0.000000 0.000000 0.000000 0.000000 1.000000 0.000000 0.000000 1.000000 0.534584 0.079655 0.385761 0.079655 0.534584 0.385761 0.014502 0.014502 0.970995 0.000000 0.000000 0.171426 0.000000 0.000000 0.013994 0.000000 0.000000 0.026938 0.000000 0.000000 0.015749 0.196861 0.000000 0.000000 0.000000 0.000000 0.013994 0.000000 0.000000 0.208065 0.000000 0.000000 0.018518 0.000000 0.000000 0.033271 0.256932 0.000000 0.000000 0.000000 0.000000 0.026938 0.000000 0.000000 0.018518 0.000000 0.000000 0.250319 0.000000 0.000000 0.013747 0.309883 0.000000 0.000000 0.000000 0.000000 0.015749 0.000000 0.000000 0.033271 0.000000 0.000000 0.013747 0.000000 0.000000 0.125755 0.236324 0.000000 0.000000 0.000000 0.196861 0.000000 0.000000 0.256932 0.000000 0.000000 0.309883 0.000000 0.000000 0.236324 0.000000 0.000000 0.000000 0.000000 0.000000 0.000000 1.000000 0.000000 0.000000 1.000000 0.483079 0.094019 0.422902 0.094019 0.483079 0.422902 0.010591 0.010591 0.978818 0.000000 0.000000 0.188461 0.000000 0.000000 0.007265 0.000000 0.000000 0.016495 0.000000 0.000000 0.010420 0.145637 0.000000 0.000000 0.000000 0.000000 0.007265 0.000000 0.000000 0.232019 0.000000 0.000000 0.010053 0.000000 0.000000 0.022795 0.252668 0.000000 0.000000 0.000000 0.000000 0.016495 0.000000 0.000000 0.010053 0.000000 0.000000 0.283931 0.000000 0.000000 0.006199 0.303829 0.000000 0.000000 0.000000 0.000000 0.010420 0.000000 0.000000 0.022795 0.000000 0.000000 0.006199 0.000000 0.000000 0.149136 0.297866 0.000000 0.000000 0.000000 0.145637 0.000000 0.000000 0.252668 0.000000 0.000000 0.303829 0.000000 0.000000 0.297866 0.000000 0.000000 0.000000 0.000000 0.000000 0.000000 1.000000 0.000000 0.000000 1.000000 0.348129 0.090759 0.561113 0.090759 0.348129 0.561113 0.005504 0.005504 0.988993 0.000000 0.000000 0.213258 0.000000 0.000000 0.002122 0.000000 0.000000 0.006225 0.000000 0.000000 0.003294 0.176179 0.000000 0.000000 0.000000 0.000000 0.002122 0.000000 0.000000 0.253894 0.000000 0.000000 0.001617 0.000000 0.000000 0.009735 0.270471 0.000000 0.000000 0.000000 0.000000 0.006225 0.000000 0.000000 0.001617 0.000000 0.000000 0.309054 0.000000 0.000000 0.002210 0.266749 0.000000 0.000000 0.000000 0.000000 0.003294 0.000000 0.000000 0.009735 0.000000 0.000000 0.002210 0.000000 0.000000 0.173390 0.286600 0.000000 0.000000 0.000000 0.176179 0.000000 0.000000 0.270471 0.000000 0.000000 0.266749 0.000000 0.000000 0.286600 0.000000 0.000000 0.000000 0.000000 0.000000 0.000000 1.000000 0.000000 0.000000 1.000000 0.306233 0.094851 0.598916 0.094851 0.306233 0.598916 0.003433 0.003433 0.993135 -5.400000 -5.400000 -5.400000 -5.900000 -7.000000 -7.500000 -8.000000 -9.000000 -13.500000 -19.000000
