# Supplementary material for: TurboFold: Iterative probabilistic estimation of secondary structures for multiple RNA sequences
Source: BMC Bioinformatics. 2011 Apr 20;12:108. doi: 10.1186/1471-2105-12-108 (PMC3120699; doi:10.1186/1471-2105-12-108)
Supplement: Additional file 2 — Zip file with TurboFold source code. Version of the TurboFold source code at time of publication of this paper. [file 1471-2105-12-108-S2.ZIP › TurboFold/samplerun/data/tloopcheck.dat]

 Seq    Energy
 -------------
 GGAAAC  -2.0
 CGAAAG  -2.0
 AGAAAU  -2.0
 UGAAAA  -2.0
 GGAAAU  -2.0
 UGAAAG  -2.0
 CGCAAG  -2.0
 GGCAAC  -2.0
 AGCAAU  -2.0
 UGCAAG  -2.0
 UGCAAA  -2.0
 GGCAAU  -2.0
 UGAGAG  -2.0
 CGAGAG  -2.0
 AGAGAU  -2.0
 GGAGAU  -2.0
 GGAGAC  -2.0
 UGAGAA  -2.0
 CGUGAG  -2.0
 UGUGAA  -2.0
 AGUGAU  -2.0
 GGUGAC  -2.0
 GGUGAU  -2.0
 UGUGAG  -2.0
 GGGAAC  -2.0
 CGGAAG  -2.0
 UGGAAG  -2.0
 UGGAAA  -2.0
 AGGAAU  -2.0
 GGGAAU  -2.0
 CGCGAG  -2.0
 GGCGAC  -2.0
 AGCGAU  -2.0
 UGCGAA  -2.0
 GGCGAU  -2.0
 UGCGAG  -2.0
 CGUAAG  -2.0
 AGUAAU  -2.0
 UGUAAA  -2.0
 GGUAAC  -2.0
 GGUAAU  -2.0
 UGUAAG  -2.0
 CUUCGG  -2.0
 UUUCGG  -2.0
 GUUCGC  -2.0
 AUUCGU  -2.0
 UUUCGA  -2.0
 GUUCGU  -2.0
 CUACGG  -2.0
 GUACGC  -2.0
 AUACGU  -2.0
 UUACGA  -2.0
 GUACGU  -2.0
 UUACGG  -2.0
 UUCCGG  -2.0
 GUCCGU  -2.0
 AUCCGU  -2.0
 UUCCGA  -2.0
 GUCCGU  -2.0
 UUCCGG  -2.0
 GCUUGC  -2.0
 CCUUGG  -2.0
 ACUUGU  -2.0
 UCUUGA  -2.0
 GCUUGU  -2.0
 UCUUGG  -2.0
 AAUUUU  -2.0
 UAUUUA  -2.0
 GAUUUC  -2.0
 CAUUUG  -2.0
 GAUUUU  -2.0
 UAUUUG  -2.0
