# Supplementary material for: TurboFold: Iterative probabilistic estimation of secondary structures for multiple RNA sequences
Source: BMC Bioinformatics. 2011 Apr 20;12:108. doi: 10.1186/1471-2105-12-108 (PMC3120699; doi:10.1186/1471-2105-12-108)
Supplement: Additional file 2 — Zip file with TurboFold source code. Version of the TurboFold source code at time of publication of this paper. [file 1471-2105-12-108-S2.ZIP › TurboFold/makefile]

# Makefile for building turbofold.
all: TurboFold 

CC = g++
comp_flags = -c -O3
LIB_DIR = lib
NNM_ENERGY_LIB_DIR = ${LIB_DIR}/nnm_energy
PHMM_LIB_DIR = ${LIB_DIR}/phmm

OP_DIR = bin

# Define pattern rule for building object files.
%.o: %.cpp
	${CC} ${comp_flags} $*.cpp -o $@

nnm_energy_lib_objs = \
${LIB_DIR}/utils/file/utils.o \
${NNM_ENERGY_LIB_DIR}/sampling_math.o \
${NNM_ENERGY_LIB_DIR}/energy_loops.o \
${NNM_ENERGY_LIB_DIR}/thread/nnm_energy_loops_mt.o \
${NNM_ENERGY_LIB_DIR}/thread/energy_loop_thread.o \
${NNM_ENERGY_LIB_DIR}/min_energy_structure.o \
${LIB_DIR}/structure/structure.o \
${NNM_ENERGY_LIB_DIR}/thermo_parameters.o \
${NNM_ENERGY_LIB_DIR}/wcoax.o \
${NNM_ENERGY_LIB_DIR}/wmb.o \
${LIB_DIR}/utils/xmath/log/xlog_math.o \
${NNM_ENERGY_LIB_DIR}/cli.o \
${LIB_DIR}/utils/xmath/xmath.o \
${LIB_DIR}/utils/xmath/linear/linear_math.o \
${LIB_DIR}/utils/rng/rng.o \
${NNM_ENERGY_LIB_DIR}/tb_stack.o \
${NNM_ENERGY_LIB_DIR}/w.o \
${NNM_ENERGY_LIB_DIR}/wmbl.o \
${NNM_ENERGY_LIB_DIR}/energy_array.o \
${NNM_ENERGY_LIB_DIR}/stoch_energy_structures.o \
${LIB_DIR}/structure/folding_constraints.o \
${NNM_ENERGY_LIB_DIR}/array_io.o \
${NNM_ENERGY_LIB_DIR}/v.o \
${NNM_ENERGY_LIB_DIR}/wl.o \
${NNM_ENERGY_LIB_DIR}/wout.o \
${NNM_ENERGY_LIB_DIR}/external/ext_v.o \
${NNM_ENERGY_LIB_DIR}/external/ext_wl.o \
${NNM_ENERGY_LIB_DIR}/external/ext_w.o \
${NNM_ENERGY_LIB_DIR}/external/ext_wmbl.o \
${NNM_ENERGY_LIB_DIR}/external/ext_wcoax.o \
${NNM_ENERGY_LIB_DIR}/external/ext_wmb.o \
${NNM_ENERGY_LIB_DIR}/external/ext_wout.o \
${NNM_ENERGY_LIB_DIR}/scaling.o \
${NNM_ENERGY_LIB_DIR}/coinc_info.o \
${LIB_DIR}/utils/console_ui/console_progress_bar.o \

phmm_lib_objs = \
${PHMM_LIB_DIR}/aln_env_utils.o \
${PHMM_LIB_DIR}/p_alignment.o \
${PHMM_LIB_DIR}/phmm_aln.o \
${PHMM_LIB_DIR}/phmm_array.o \
${PHMM_LIB_DIR}/phmm.o \
${PHMM_LIB_DIR}/phmm_ml_loops.o \
${PHMM_LIB_DIR}/phmm_pp_loops.o

turbofold_objs = \
${LIB_DIR}/utils/rng/seed_manager.o \
${LIB_DIR}/utils/ansi_string/ansi_string.o \
${LIB_DIR}/utils/xmath/matrix/matrix.o \
${LIB_DIR}/utils/ansi_thread/ansi_thread.o \
${LIB_DIR}/utils/ansi_cli/ansi_cli.o \
${LIB_DIR}/utils/mutex/ansi_mutex.o \
${LIB_DIR}/cluster/obj_set.o \
${LIB_DIR}/mea/mea_loops.o \
${LIB_DIR}/mea/mea_array.o \
turbofold/main.o \
turbofold/iterative_decoder.o \
turbofold/soft_folder.o \
turbofold/thread/soft_folder_thread.o \

TurboFold: ${turbofold_objs} ${phmm_lib_objs} ${nnm_energy_lib_objs}
	${CC} -pthread -O3 -o ${OP_DIR}/TurboFold ${turbofold_objs} ${nnm_energy_lib_objs} ${phmm_lib_objs}

clean:
	find . -name \*.o | xargs rm -f
