# Supplementary material for: TurboFold: Iterative probabilistic estimation of secondary structures for multiple RNA sequences
Source: BMC Bioinformatics. 2011 Apr 20;12:108. doi: 10.1186/1471-2105-12-108 (PMC3120699; doi:10.1186/1471-2105-12-108)
Supplement: Additional file 2 — Zip file with TurboFold source code. Version of the TurboFold source code at time of publication of this paper. [file 1471-2105-12-108-S2.ZIP › TurboFold/README]

This archive contains the TurboFold source code. The manuscript accompanying
this code is submitted to BMC Bioinformatics, with the following details:

Title: TurboFold: Iterative probabilistic estimation of secondary structures for multiple RNA sequences
Authors: Arif Ozgun Harmanci, Gaurav Sharma, and David H. Mathews
University of Rochester, Rochester, NY, USA

Author emails: arharman@ece.rochester.edu, gaurav.sharma@rochester.edu, David_Mathews@urmc.rochester.edu

Following commands show how to build TurboFold and run it to predict structures for the three tRNA sequences for which the
sequence data is in the file named sample.fasta (fasta formatted) under samplerun directory:

make clean
make 
cd samplerun
../bin/TurboFold sample.fasta -gamma 0.3 -n_iterations 3 -n_parallel_pfunctions 3

Notes:
* Make builds TurboFold under bin directory.
* TurboFold requires parameter files (for thermodynamic model and hidden Markov model) to be present under data/ directory in the current working directory.
* The input to the algorithm is the file paths that contain fasta or seq formatted data for the RNA sequence whose structure
are to be predicted. The output of the algorithm is a structure for each the input sequences. Output structures are written into the
directory named min_energy_strs/, which must reside under the directory in which the TurboFold executable is run.
* TurboFold requires a directory named min_energy_strs/ to be present in the current working directory. This is the 
directory where the predicted MEA structures are dumped.
* TurboFold is being integrated into RNAstructure software package and will be distributed with the package in the future. 
