# Supplementary material for: TurboFold: Iterative probabilistic estimation of secondary structures for multiple RNA sequences
Source: BMC Bioinformatics. 2011 Apr 20;12:108. doi: 10.1186/1471-2105-12-108 (PMC3120699; doi:10.1186/1471-2105-12-108)
Supplement: Additional file 2 — Zip file with TurboFold source code. Version of the TurboFold source code at time of publication of this paper. [file 1471-2105-12-108-S2.ZIP › TurboFold/turbofold/soft_folder.h]

#ifndef __SOFT_FOLDER__
#define __SOFT_FOLDER__

#include <vector>

using namespace std;


/*
Soft folder: Folds a number of sequences with given priors and computes posteriors. 
*/
class t_structure;
class t_matrix;
class t_energy_loops;
struct t_pp_result;
struct t_aln_env_result;
class t_coinc_info;
class t_iterative_decoder;
class t_ansi_mutex;
class t_soft_folder_thread;

class t_soft_folder
{
public:
	t_soft_folder(t_iterative_decoder* _iterative_decoder,
					vector<t_structure*>* _sequences,
					vector<t_coinc_info*>* _coinc_priors, // These are supplied externally.
					int n_iterations,
					double smoothing_power,
					double**** _aln_mapping_probs,
					t_aln_env_result*** _aln_env_results,
					double** _similarities);

	~t_soft_folder();

	// This is the decoder that called this folder.
	t_iterative_decoder* iterative_decoder; 

	int n_iterations;
	double smoothing_power;
	vector<t_energy_loops*>* energy_loops;
	double**** aln_mapping_probs;
	t_aln_env_result*** aln_env_results;
	vector<t_structure*>* sequences;
	vector<t_coinc_info*>* coinc_priors;
	vector<t_coinc_info*>* ext_coinc_info;
	double** similarities;

	double get_mapping_prob(int i_seq1, int i_seq2, int i, int k);

	// Fold softly and generate external coincidence information.
	void fold();

	// Generate external alignment coincidence information by consistency transformations directed by
	// current base pairing probabilities.
	//double**** generate_ext_alignment_coinc_info();
	t_matrix*** generate_ext_alignment_coinc_info();
	t_matrix*** generate_ext_alignment_coinc_info2(int i_iter);
	t_matrix*** generate_ext_alignment_coinc_info3(int i_iter);

	// Predict map structures for the given sequences. Using the coincidence information.
	void map_predict();

	// Generate the MEA structures with the latest set of base pairing probabilities. (Alternative to MAP, or MFE, prediction)
	void mea_predict(double mea_gamma);

	// Generate the coincidence information.
	void generate_ext_structure_coinc_info(int i_iter);

	// Generate the external information that will be fed into soft folder in some next round.
	t_coinc_info* compute_ext_coinc_info(int i_seq_to_update);

	double estimate_coinc_similarities(int i_seq1,
										int i_seq2,
										t_matrix* matrix1, 
										t_matrix* matrix2);

	// Another way to generate external structural coincidence information.
	void generate_ext_structure_coinc_info2(int i_iter);

	t_ansi_mutex* energy_loops_mutex;
	t_ansi_mutex* soft_folder_threads_mutex;
	t_soft_folder_thread** seq_soft_folding_threads;

	// Start a new refolding thread, necessary when parallel pfunctions are computed.
	int start_next_refolding_thread(bool main_thread, int _i_iter);
};

#endif // __SOFT_FOLDER__
