# Supplementary material for: TurboFold: Iterative probabilistic estimation of secondary structures for multiple RNA sequences
Source: BMC Bioinformatics. 2011 Apr 20;12:108. doi: 10.1186/1471-2105-12-108 (PMC3120699; doi:10.1186/1471-2105-12-108)
Supplement: Additional file 2 — Zip file with TurboFold source code. Version of the TurboFold source code at time of publication of this paper. [file 1471-2105-12-108-S2.ZIP › TurboFold/turbofold/soft_folder.cpp]

#include <stdio.h>
#include <stdlib.h>
#include "soft_folder.h"
#include "../lib/structure/structure.h"
#include "../lib/nnm_energy/energy_loops.h"
#include "../lib/nnm_energy/thermo_parameters.h"
#include "../lib/nnm_energy/coinc_info.h"
#include "../lib/nnm_energy/cli.h"

#include "../lib/mea/mea_loops.h"
#include "../lib/mea/mea_array.h"

#include "../lib/phmm/phmm_aln.h"
#include "../lib/utils/file/utils.h"
#include "../lib/utils/xmath/matrix/matrix.h"
#include <math.h>
#include "iterative_decoder.h"

#include "thread/soft_folder_thread.h"
#include "../lib/utils/ansi_thread/ansi_thread.h"
#include "../lib/utils/mutex/ansi_mutex.h"

bool _DUMP_SOFT_FOLDER_MESSAGES_ = false;

t_soft_folder::t_soft_folder(t_iterative_decoder* _iterative_decoder,
								vector<t_structure*>* _sequences,
								vector<t_coinc_info*>* _coinc_priors, // These are supplied externally.
								int _n_iterations,
								double _smoothing_power,
								double**** _aln_mapping_probs,
								t_aln_env_result*** _aln_env_results,
								double** _similarities)
{
	this->iterative_decoder = _iterative_decoder;
	this->sequences = _sequences;
	this->smoothing_power = _smoothing_power;
	this->n_iterations = _n_iterations;
	this->aln_mapping_probs = _aln_mapping_probs;
	this->aln_env_results = _aln_env_results;
	this->coinc_priors = _coinc_priors;
	this->similarities = _similarities;

	// Both of the following are allocated in folding stage.
	this->energy_loops = NULL;
	this->ext_coinc_info = NULL;

	this->energy_loops_mutex = NULL;
	this->soft_folder_threads_mutex = NULL;
}

t_soft_folder::~t_soft_folder()
{
	// Free energy loops if they are allocated.
	if(this->energy_loops != NULL)
	{
		for(unsigned int i_seq = 0; i_seq < energy_loops->size(); i_seq++)
		{
			delete(this->energy_loops->at(i_seq));
		}
		this->energy_loops->clear();
		delete(this->energy_loops);
		energy_loops = NULL;
	}

	// Free extrinsic coincidence information if it is allocated.
	if(this->ext_coinc_info != NULL)
	{
		for(int i_seq = 0; i_seq < this->sequences->size(); i_seq++)
		{
			delete(ext_coinc_info->at(i_seq));
		}
		ext_coinc_info->clear();
		delete(this->ext_coinc_info);
	}
}


// Fold the sequences. The whole point of this is to generate the external coincidence information for each sequence that will be used in later iterations.
void t_soft_folder::fold()
{
	// Instantiate the mutex(es).
	this->energy_loops_mutex = new t_ansi_mutex();
	this->soft_folder_threads_mutex = new t_ansi_mutex();

	if(this->ext_coinc_info != NULL)
	{
		printf("ext_coinc_info is not NULL @ %s(%d)\n", __FILE__, __LINE__);
		getc(stdin);
	}

	// Run iterations starting with the input priors.
	this->ext_coinc_info = new vector<t_coinc_info*>();

	// Run the iterations.
	for(int i_iter = 0; i_iter <= this->n_iterations; i_iter++) // Replace with convergence detection?
	{
//if(_DUMP_SOFT_FOLDER_MESSAGES_)
{
		printf("Iteration %d\n", i_iter);	
}

		// Update the extrinsic information for current loop: For the first iteration, initialize with uniform priors.
		if(i_iter == 0)
		{
			// If the prior coincidence information is NULL, use flat priors, this decreases memory usage for long sequences.
			if(this->coinc_priors != NULL)
			{
				// Start with the prior information.
				for(int i_seq = 0; i_seq < this->sequences->size(); i_seq++)
				{
					t_coinc_info* coinc_info = new t_coinc_info(this->coinc_priors->at(i_seq));
					ext_coinc_info->push_back(coinc_info);
				}
			}
			else
			{
				double coinc_info_mem_usage = 0.0f;
				for(int i_seq = 0; i_seq < this->sequences->size(); i_seq++)
				{
					t_coinc_info* coinc_info = new t_coinc_info(this->sequences->at(i_seq));
					coinc_info->v_coinc_info->init_by_constant(1.0f);
					//coinc_info->w_coinc_info->init_by_constant(1.0f);
					//coinc_info->wmb_coinc_info->init_by_constant(1.0f);

					ext_coinc_info->push_back(coinc_info);

					coinc_info_mem_usage += coinc_info->v_coinc_info->mem_usage;

					//coinc_info_mem_usage += (coinc_info->v_coinc_info->mem_usage + 
					//							coinc_info->w_coinc_info->mem_usage + 
					//							coinc_info->wmb_coinc_info->mem_usage);
				}

				printf("Allocated %lf megabytes for coincidence information.\n", coinc_info_mem_usage / (1024 * 1024));
			}
		} // i_iter == 0 check.
		else // i_iter > 0 check: Recompute the extrinsic information using the current set of base pairing probabilities.
		{
			// Update alignment information? Note that this adds a lot of time to computations.
#undef _UPDATE_ALIGNMENT_
#ifdef _UPDATE_ALIGNMENT_
			// Generate the external alignment coincidence information.
			t_matrix*** aln_coinc_priors = this->generate_ext_alignment_coinc_info3(i_iter);

			// Recompute the alignment information. Needs to call iterative decoder for that.
			this->iterative_decoder->recompute_alignment_information(aln_coinc_priors);

			// Free alignment coincidence priors.
			for(int i_seq1 = 0; i_seq1 < this->sequences->size(); i_seq1++)
			{
				//ext_aln_coinc_info[i_seq1] = (double***)malloc(sizeof(double**) * (this->sequences->size() - (i_seq1 + 1) + 2)); 
				//ext_aln_coinc_info[i_seq1] -= (i_seq1+1);
				for(int i_seq2 = i_seq1+1; i_seq2 < this->sequences->size(); i_seq2++)
				{
					//int N1 = this->sequences->at(i_seq1)->numofbases;
					//int N2 = this->sequences->at(i_seq2)->numofbases;

					// Allocate and initialize the external alignment coincidence information.
					//ext_aln_coinc_info[i_seq1][i_seq2] = (double**)malloc(sizeof(double*) * (N1 + 3));

					// Allocate current plane.
					delete(aln_coinc_priors[i_seq1][i_seq2]);
				} // i_seq2 loop

				aln_coinc_priors[i_seq1] += (i_seq1+1);
				free(aln_coinc_priors[i_seq1]);
			} // i_seq1 loop.

			free(aln_coinc_priors);

			// Reset the alignment information to recomputed ones.
			this->aln_mapping_probs = this->iterative_decoder->aln_mapping_probs;
			this->aln_env_results = this->iterative_decoder->aln_env_results;
			this->similarities = this->iterative_decoder->ml_similarities;
#endif // _UPDATE_ALIGNMENT_

			// Delete the current extrinsic information and regenerate it.
			if(this->ext_coinc_info != NULL)
			{
				// Clear mapped pps since they will be updated right now.
				for(unsigned int i_seq = 0; i_seq < this->ext_coinc_info->size(); i_seq++)
				{
					delete(this->ext_coinc_info->at(i_seq));
				}
				this->ext_coinc_info->clear();
				delete(this->ext_coinc_info);
				this->ext_coinc_info = NULL;
			}

			// Generate the external pairing information with the updated alignment information.
			this->generate_ext_structure_coinc_info2(i_iter);
			//this->generate_ext_structure_coinc_info(i_iter);
		} // i_iter > 0 check.

		//vector<t_energy_loops*>* new_energy_loops = new vector<t_energy_loops*>();
		//for(unsigned int i_seq = 0; i_seq < sequences->size(); i_seq++)

		// Free and recompute energy loops.
		if(this->energy_loops != NULL)
		{
			for(unsigned int i_seq = 0; i_seq < energy_loops->size(); i_seq++)
			{
				delete(this->energy_loops->at(i_seq));
			}
			this->energy_loops->clear();
			delete(this->energy_loops);
			energy_loops = NULL;
		}

		// Re-instantiate energy loops.
		this->energy_loops = new vector<t_energy_loops*>();

		// Must fill the energy loops because it will be filled with insert functions below.
		for(unsigned int i_seq = 0; i_seq < sequences->size(); i_seq++)
		{
			this->energy_loops->push_back(NULL);
		} // i_seq loop.

		/*
		The list of threads that are refolding the respective sequence:
		seq_soft_folding_threads[i_seq] is the pointer to the thread that refolds sequence at i_seq.
		*/
		this->seq_soft_folding_threads = (t_soft_folder_thread**)malloc(sizeof(t_soft_folder_thread*) * (this->sequences->size() + 1));
		for(int _i_seq = 0; _i_seq < this->sequences->size(); _i_seq++)
		{
			seq_soft_folding_threads[_i_seq] = NULL; // NULL refers to a thread not being assigned to this sequence, yet.
		} // _i_seq loop for initing folding thread pointers.

		// Start MAX((n_parallel_pfunctions-1), this->sequences->size()) children threads.
		for(int _i_seq = 0; _i_seq < this->sequences->size() && _i_seq < this->iterative_decoder->n_parallel_pfunctions-1; _i_seq++)
		{
			this->start_next_refolding_thread(false, i_iter); // Start children threads for computing.
		}

		// Infinite loop until all sequences are refolded.
		while(1)
		{
			int i_seq = this->start_next_refolding_thread(true, i_iter); // This is the main thread.

			// If there is no sequence to refold for main thread, exit from the infinite loop.
			if(i_seq == this->sequences->size())
			{
				break;
			}

			printf("Refolding %s with main thread.\n", sequences->at(i_seq)->ctlabel);

			// The main thread refolds the next sequence.
			t_cli* new_cli = new t_cli(sequences->at(i_seq), MODE_PP);
			t_energy_loops* new_energy_loop = new t_energy_loops(new_cli, ext_coinc_info->at(i_seq));

			// If there is a SHAPE data for this sequence, load it and use it.
			if(this->iterative_decoder->SHAPE_data_fps != NULL && 
				this->iterative_decoder->SHAPE_data_fps->at(i_seq) != NULL)
			{
				new_energy_loop->thermo_pars->load_SHAPE_data(this->iterative_decoder->SHAPE_data_fps->at(i_seq));
			}
			
			new_energy_loop->n_threads = this->iterative_decoder->n_threads_per_pfunction;
			new_energy_loop->compute_energy_loops();

			// Dump the pp matrix.
			t_matrix* pp_matrix = new t_matrix(new_energy_loop->coinc_posteriors->v_coinc_info);

			char cur_pp_matrix_fp[500];
			sprintf(cur_pp_matrix_fp, "%s_pp_%d.txt", sequences->at(i_seq)->ctlabel, i_iter);
			pp_matrix->dump_matrix(cur_pp_matrix_fp);
			delete(pp_matrix);

			// Insert this to energy_loops, remove the element before that, which was NULL.
			this->energy_loops_mutex->lock_mutex();
			this->energy_loops->insert(this->energy_loops->begin() + i_seq, new_energy_loop);
			this->energy_loops->erase(this->energy_loops->begin() + i_seq + 1);
			this->energy_loops_mutex->release_mutex();

			delete(new_cli);
			//printf("Refolded %s\n", sequences->at(i_seq)->ctlabel);
		} // i_seq loop.

		// Wait for other threads which may still be refolding sequences.
		for(int _i_seq = 0; _i_seq < this->sequences->size(); _i_seq++)
		{
			// A sanity check.
			if(this->seq_soft_folding_threads[_i_seq] == NULL)
			{
				printf("Sequence %s is not folded, yet, while main thread is not refolding anything.\n", this->sequences->at(_i_seq)->ctlabel);
				exit(0);
			}

			// Wait for this thread: Do not wait for threads that were actually main thread.
			if(this->seq_soft_folding_threads[_i_seq]->computation_thread != NULL)
			{
				// Wait for this thread.
				printf("Waiting for thread %d to finish..\n", this->seq_soft_folding_threads[_i_seq]);
				this->seq_soft_folding_threads[_i_seq]->computation_thread->wait_thread();

				// Check the local signaling, based on the class member thread_state.
				if(this->seq_soft_folding_threads[_i_seq]->computation_thread->thread_state != THREAD_TERMINAL)
				{
					printf("Thread %d not finished @ %s(%d)\n", this->seq_soft_folding_threads[_i_seq]->computation_thread,
						__FILE__, __LINE__);
					exit(0);
				}
			}
		} // cur_thread_i loop.

		for(int _i_seq = 0; _i_seq < this->sequences->size(); _i_seq++)
		{
			if(this->seq_soft_folding_threads[_i_seq]->computation_thread != NULL)
			{
				printf("%s: Thread %d(%d)\n", this->sequences->at(_i_seq)->ctlabel, this->seq_soft_folding_threads[_i_seq], this->seq_soft_folding_threads[_i_seq]->computation_thread->thread_state);
			}
			else
			{
				printf("%s: Thread %d(MAIN)\n", this->sequences->at(_i_seq)->ctlabel, this->seq_soft_folding_threads[_i_seq]);
			}
		} // _i_seq loop.
		//getc(stdin);

		// Free the threads now.
		for(int _i_seq = 0; _i_seq < this->sequences->size(); _i_seq++)
		{
			// Delete the threads, make sure the destructors of threads do not free the energy loops.
			delete(this->seq_soft_folding_threads[_i_seq]);

			// Set all the thread pointers to NULL.
			this->seq_soft_folding_threads[_i_seq] = NULL;
		} // cur_thread_i loop.

		// The list of refolding thread pointers is reallocated above, should be freed here.
		free(this->seq_soft_folding_threads);

if(_DUMP_SOFT_FOLDER_MESSAGES_)
{
		printf("Iteration %d ok.\n", i_iter);
}
	} // i_iter loop.

	//// Do MAP computation utilizing the last round of exterinsic information.
	//for(unsigned int i_seq = 0; i_seq < sequences->size(); i_seq++)
	//{
	//	t_cli* cur_map_cli = new t_cli(sequences->at(i_seq), MODE_MAP);
	//	t_energy_loops* cur_map_energy_loop = new t_energy_loops(cur_map_cli, ext_coinc_info->at(i_seq));
	//	cur_map_energy_loop->compute_energy_loops();
	//	delete(cur_map_cli);
	//	delete(cur_map_energy_loop);
	//} // i_seq
}

/*
Starts a new refolding thread. A slot is always dedicated to the main thread.
*/
int t_soft_folder::start_next_refolding_thread(bool is_main_thread, int _i_iter)
{
	// MUST LOCK THE COMPUTATIONS AT THIS POINT!
	this->soft_folder_threads_mutex->lock_mutex();

	if(is_main_thread)
	{
		// Check if there is a sequence to start folding.
		for(int _i_seq = 0; _i_seq < this->sequences->size(); _i_seq++)
		{
			// Check if this sequence is being refolded.
			if(this->seq_soft_folding_threads[_i_seq] == NULL)
			{
				// Assign sequence at _i_seq to main thread.
				t_soft_folder_thread* cur_soft_folder_thread = new t_soft_folder_thread(this, _i_seq, _i_iter);
				this->seq_soft_folding_threads[_i_seq] = cur_soft_folder_thread;

				printf("Assigned %s to main thread.\n", this->sequences->at(_i_seq)->ctlabel);

				// RELEASE THE COMPUTATION LOCK AND RETURN.
				this->soft_folder_threads_mutex->release_mutex();
				return(_i_seq);
			}
		} // _i_seq loop.

		// If there are no more sequences to refold, return an indicator, which is K (Number of sequences) in this case.
		this->soft_folder_threads_mutex->release_mutex();
		return(this->sequences->size());
	}	

	// Following is for children threads.
	// Check the number of threads alive.
	int n_alive_children_threads = 0;

	// Count the number of children threads that are alive, note that main thread is always running. 
	for(int _i_seq = 0; _i_seq < this->sequences->size(); _i_seq++)
	{
		// Check if this sequence is being refolded.
		if(this->seq_soft_folding_threads[_i_seq] != NULL)
		{
			// Is there a child thread that is refolding this sequence?
			if(this->seq_soft_folding_threads[_i_seq]->computation_thread != NULL &&
				this->seq_soft_folding_threads[_i_seq]->computation_thread->thread_state != THREAD_TERMINAL)
			{
				n_alive_children_threads++;
			}
		} 
	} // _i_seq loop.

	if(n_alive_children_threads < this->iterative_decoder->n_parallel_pfunctions-1)
	{
		// Check if there is a sequence to start folding.
		for(int _i_seq = 0; _i_seq < this->sequences->size(); _i_seq++)
		{
			// Check if this sequence is being refolded.
			if(this->seq_soft_folding_threads[_i_seq] == NULL)
			{
				// Can assign this _i_seq to a new thread.
				t_soft_folder_thread* cur_soft_folder_thread = new t_soft_folder_thread(this, _i_seq, _i_iter);
				cur_soft_folder_thread->run_refolding_thread();

				this->seq_soft_folding_threads[_i_seq] = cur_soft_folder_thread;

				printf("Assigned %s to thread %d.\n", this->sequences->at(_i_seq)->ctlabel, cur_soft_folder_thread);

				// RELEASE THE COMPUTATION LOCK AND RETURN.
				this->soft_folder_threads_mutex->release_mutex();
				return(_i_seq);
			}
		} // _i_seq loop.

		// At this point, there are no more sequences left to refold, release computation lock and return.
		// RELEASE THE COMPUTATION LOCK AND RETURN.
		this->soft_folder_threads_mutex->release_mutex();
		return(this->sequences->size());
	}
	else
	{
		// Cannot start a new thread at this point, must wait until a child thread finishes.

		// RELEASE THE COMPUTATION LOCK AND RETURN.
		this->soft_folder_threads_mutex->release_mutex();
		return(this->sequences->size());
	}
}

/* 
Generate the external information that will help decode each sequence. 
This information is currently generated via mapping of co-incidence (or 
pairing) probabilities.

Generates the list of extrinsic coincidence information for each sequence by mapping
the coincidence information from partition functions of other sequences.
*/
void t_soft_folder::generate_ext_structure_coinc_info(int i_iter)
{
	this->ext_coinc_info = new vector<t_coinc_info*>();

	for(unsigned int i_seq = 0; i_seq < this->sequences->size(); i_seq++)
	{
		printf("Recomputing external coinc. info. for %s\n", this->sequences->at(i_seq)->ctlabel);

		// Compute inferred coincidence information via mapping of all sequences into one.
		t_coinc_info* current_ext_coinc_info = this->compute_ext_coinc_info(i_seq);

		//t_coinc_info* current_ext_coinc_info = new t_coinc_info(this->energy_loops->at(i_seq);
		//if(i_seq == 0)
		//{
		//	//current_ext_coinc_info->v_coinc_info->load_sparse_matrix("eubacteria_182_correct_fold.txt");
		//}

		// Load the information only for one sequence and see if this fixes the other one.
		//if(i_seq == 1)
		//{			
		//	delete(current_ext_coinc_info->v_coinc_info);
		//	current_ext_coinc_info->v_coinc_info = new t_matrix(this->energy_loops->at(i_seq)->rna_seq->numofbases, 
		//														this->energy_loops->at(i_seq)->rna_seq->numofbases, 
		//														false);

		//	current_ext_coinc_info->v_coinc_info->load_sparse_matrix("eubacteria_132_correct_fold.txt");
		//}

		// Decorralte the mapped base pairing probabilities
		//decorrelate_mapped_bpp(current_mapped_bpp);

		// Add some value to all of the positions to make sure a hard decision is not made.
		//current_ext_coinc_info->v_coinc_info->fix_zeros_by_eps(0.015f);
		//current_ext_coinc_info->w_coinc_info->fix_zeros_by_eps(0.015f);
		//current_ext_coinc_info->wmb_coinc_info->fix_zeros_by_eps(0.015f);

		// Now normalize everything.
		current_ext_coinc_info->v_coinc_info->normalize_by_max();
		//current_ext_coinc_info->w_coinc_info->normalize_by_max();
		//current_ext_coinc_info->wmb_coinc_info->normalize_by_max();

		// Do very smooth iterations at the beginning then make posteriors more discriminative.
		//double current_smoothing_power = this->smoothing_power * ((double)(i_iter+1) / (double)this->n_iterations);
		double current_smoothing_power = this->smoothing_power;
		current_ext_coinc_info->v_coinc_info->powerize_each_element(current_smoothing_power);
		//current_ext_coinc_info->w_coinc_info->powerize_each_element(current_smoothing_power);
		//current_ext_coinc_info->wmb_coinc_info->powerize_each_element(current_smoothing_power);

		//char cur_ext_coinc_fp[1000];
		//sprintf(cur_ext_coinc_fp, "%s_ext_v_coinc.txt", sequences->at(i_seq)->ctlabel);
		//sprintf(cur_ext_coinc_fp, "%s_ext_coinc_%d.txt", sequences->at(i_seq)->ctlabel, i_iter);
		//current_ext_coinc_info->v_coinc_info->dump_matrix(cur_ext_coinc_fp);
		//sprintf(cur_ext_coinc_fp, "%s_ext_w_coinc.txt", sequences->at(i_seq)->ctlabel);
		//current_ext_coinc_info->w_coinc_info->dump_matrix(cur_ext_coinc_fp);
		//sprintf(cur_ext_coinc_fp, "%s_ext_wmb_coinc.txt", sequences->at(i_seq)->ctlabel);
		//current_ext_coinc_info->wmb_coinc_info->dump_matrix(cur_ext_coinc_fp);

		// Add current inferred coincidence information to list of all information.
		this->ext_coinc_info->push_back(current_ext_coinc_info);
	} // i_seq loop.
}

// Generate the external information that will be fed into soft folder in next iterations, somewhere.
t_coinc_info* t_soft_folder::compute_ext_coinc_info(int i_seq_to_update)
{
	t_coinc_info* ext_coinc_info = new t_coinc_info(energy_loops->at(i_seq_to_update));

	// Go over all the sequences and update mapped bpp's.
	for(unsigned int i_seq = 0; i_seq < energy_loops->size(); i_seq++)
	{	
		if(i_seq != i_seq_to_update)
		{
			t_aln_env_result* cur_aln_env = aln_env_results[i_seq][i_seq_to_update];
			//t_pp_result* cur_pp_result = this->pp_results[i_seq][i_seq_to_update];
			t_energy_loops* cur_energy_loops = energy_loops->at(i_seq);

			for(int i = 1; i <= cur_energy_loops->rna_seq->numofbases; i++)
			{
				for(int j = i+1; j <= cur_energy_loops->rna_seq->numofbases; j++)
				{
					int low_k = max(1, cur_aln_env->low_limits[i]);
					int high_k = cur_aln_env->high_limits[i];

					for(int k = low_k; k <= high_k; k++)
					{
						int low_l = max(k+1, cur_aln_env->low_limits[j]);
						int high_l = cur_aln_env->high_limits[j];

						for(int l = low_l; l <= high_l; l++)
						{
							// Alignment probabilities are in log domain, summation is equivalent to multiplication.
							//double aln_prob = exp(pp_results[i_seq][i_seq_to_update]->aln_probs[i][k]+ pp_results[i_seq][i_seq_to_update]->aln_probs[j][l]);
							//double ins1_prob = exp(pp_results[i_seq][i_seq_to_update]->ins1_probs[i][k] + pp_results[i_seq][i_seq_to_update]->ins1_probs[j][l]);
							//double ins2_prob = exp(pp_results[i_seq][i_seq_to_update]->ins2_probs[i][k] + pp_results[i_seq][i_seq_to_update]->ins2_probs[j][l]);
							
							//mapped_bpp->x(k, l) += (aln_prob + ins1_prob + ins2_prob) * energy_loops->at(i_seq)->linear_pp[i][j];
							//double mapping_probability = (aln_prob + ins1_prob + ins2_prob);
							double mapping_probability = this->aln_mapping_probs[i_seq][i_seq_to_update][i][k] * this->aln_mapping_probs[i_seq][i_seq_to_update][j][l];
							//double seq_similarity_weight = (1.0f - cur_pp_result->ml_similarity);
							double seq_similarity_weight = (1.0f);
							//double seq_similarity_weight = (1.0f / this->coinc_similarities[i_seq][i_seq_to_update]);
							//double seq_similarity_weight = 1.0f;
							ext_coinc_info->v_coinc_info->x(k,l) += seq_similarity_weight * mapping_probability * cur_energy_loops->coinc_posteriors->v_coinc_info->x(i, j);
							ext_coinc_info->w_coinc_info->x(k,l) += seq_similarity_weight * mapping_probability * cur_energy_loops->coinc_posteriors->w_coinc_info->x(i, j);
							ext_coinc_info->wmb_coinc_info->x(k,l) += seq_similarity_weight * mapping_probability * cur_energy_loops->coinc_posteriors->wmb_coinc_info->x(i, j);

							//printf("Computing(%d, %d) -> %lf\n", k, l, mapped_bpp->x(k, l));
							//mapped_bpp->x(l, k) += (aln_prob + ins1_prob + ins2_prob) * energy_loops->at(i_seq)->linear_pp[i][j];
						} // l loop
					} // k loop
				} // j loop
			} // i loop.
		} // i_seq_to_update check.
	} // i_seq loop.

	return(ext_coinc_info);
}

void t_soft_folder::generate_ext_structure_coinc_info2(int i_iter)
{
	this->ext_coinc_info = new vector<t_coinc_info*>();

	// Allocate all.
	for(unsigned int i_seq = 0; i_seq < this->sequences->size(); i_seq++)
	{
		// Compute inferred coincidence information via mapping of all sequences into one.
		t_coinc_info* current_ext_coinc_info = new t_coinc_info(energy_loops->at(i_seq));
		this->ext_coinc_info->push_back(current_ext_coinc_info);
	}

	// Main computation loop.
	for(unsigned int i_seq1 = 0; i_seq1 < this->sequences->size(); i_seq1++)
	{
		t_energy_loops* seq1_energy_loops = energy_loops->at(i_seq1);
		for(unsigned int i_seq2 = i_seq1+1; i_seq2 < energy_loops->size(); i_seq2++)
		{	
			t_energy_loops* seq2_energy_loops = energy_loops->at(i_seq2);
			
			for(int i = 1; i <= seq1_energy_loops->rna_seq->numofbases; i++)
			{
				for(int j = i+1; j <= seq1_energy_loops->rna_seq->numofbases; j++)
				{
					int low_k = max(1, this->aln_env_results[i_seq1][i_seq2]->low_limits[i]);
					int high_k = this->aln_env_results[i_seq1][i_seq2]->high_limits[i];

					for(int k = low_k; 
						k <= high_k; 
						k++)
					{
						int low_l = max(k+1, this->aln_env_results[i_seq1][i_seq2]->low_limits[j]);
						int high_l = this->aln_env_results[i_seq1][i_seq2]->high_limits[j];

						for(int l = low_l; l <= high_l; l++)
						{
							//// Alignment probabilities are in log domain, summation is equivalent to multiplication.
							//double seq1_seq2_aln_prob = exp(pp_results[i_seq1][i_seq2]->aln_probs[i][k]+ pp_results[i_seq1][i_seq2]->aln_probs[j][l]);
							//double seq1_seq2_ins1_prob = exp(pp_results[i_seq1][i_seq2]->ins1_probs[i][k] + pp_results[i_seq1][i_seq2]->ins1_probs[j][l]);
							//double seq1_seq2_ins2_prob = exp(pp_results[i_seq1][i_seq2]->ins2_probs[i][k] + pp_results[i_seq1][i_seq2]->ins2_probs[j][l]);
							
							//mapped_bpp->x(k, l) += (aln_prob + ins1_prob + ins2_prob) * energy_loops->at(i_seq)->linear_pp[i][j];
							//double seq1_seq2_mapping_probability = (seq1_seq2_aln_prob + seq1_seq2_ins1_prob + seq1_seq2_ins2_prob);
							double seq1_seq2_mapping_probability = this->aln_mapping_probs[i_seq1][i_seq2][i][k] * this->aln_mapping_probs[i_seq1][i_seq2][j][l];
							//double seq1_seq2_seq_similarity_weight = (1.0f - pp_results[i_seq1][i_seq2]->ml_similarity);
							double seq1_seq2_seq_similarity_weight = (1.0f - this->similarities[i_seq1][i_seq2]);
							//double seq_similarity_weight = (1.0f / this->coinc_similarities[i_seq][i_seq_to_update]);
							//double seq_similarity_weight = 1.0f;

							this->ext_coinc_info->at(i_seq2)->v_coinc_info->x(k,l) += seq1_seq2_seq_similarity_weight * seq1_seq2_mapping_probability * seq1_energy_loops->coinc_posteriors->v_coinc_info->x(i, j);
							//this->ext_coinc_info->at(i_seq2)->w_coinc_info->x(k,l) += seq1_seq2_seq_similarity_weight * seq1_seq2_mapping_probability * seq1_energy_loops->coinc_posteriors->w_coinc_info->x(i, j);
							//this->ext_coinc_info->at(i_seq2)->wmb_coinc_info->x(k,l) += seq1_seq2_seq_similarity_weight * seq1_seq2_mapping_probability * seq1_energy_loops->coinc_posteriors->wmb_coinc_info->x(i, j);

							// Alignment probabilities are in log domain, summation is equivalent to multiplication.
							//double seq2_seq1_aln_prob = exp(pp_results[i_seq2][i_seq1]->aln_probs[k][i]+ pp_results[i_seq2][i_seq1]->aln_probs[l][j]);
							//double seq2_seq1_ins1_prob = exp(pp_results[i_seq2][i_seq1]->ins1_probs[k][i] + pp_results[i_seq2][i_seq1]->ins1_probs[l][j]);
							//double seq2_seq1_ins2_prob = exp(pp_results[i_seq2][i_seq1]->ins2_probs[k][i] + pp_results[i_seq2][i_seq1]->ins2_probs[l][j]);
							//
							//double seq2_seq1_mapping_probability = (seq2_seq1_aln_prob + seq2_seq1_ins1_prob + seq2_seq1_ins2_prob);
							//double seq2_seq1_mapping_probability = this->aln_mapping_probs[i_seq2][i_seq1][k][i] * this->aln_mapping_probs[i_seq2][i_seq1][l][j];
							double seq2_seq1_mapping_probability = seq1_seq2_mapping_probability;
							//double seq2_seq1_seq_similarity_weight = (1.0f - pp_results[i_seq2][i_seq1]->ml_similarity);
							double seq2_seq1_seq_similarity_weight = (1.0f - this->similarities[i_seq1][i_seq2]);

							this->ext_coinc_info->at(i_seq1)->v_coinc_info->x(i,j) += seq2_seq1_seq_similarity_weight * seq2_seq1_mapping_probability * seq2_energy_loops->coinc_posteriors->v_coinc_info->x(k, l);
							//this->ext_coinc_info->at(i_seq1)->w_coinc_info->x(i,j) += seq2_seq1_seq_similarity_weight * seq2_seq1_mapping_probability * seq2_energy_loops->coinc_posteriors->w_coinc_info->x(k, l);
							//this->ext_coinc_info->at(i_seq1)->wmb_coinc_info->x(i,j) += seq2_seq1_seq_similarity_weight * seq2_seq1_mapping_probability * seq2_energy_loops->coinc_posteriors->wmb_coinc_info->x(k, l);

							//printf("Computing(%d, %d) -> %lf\n", k, l, mapped_bpp->x(k, l));
							//mapped_bpp->x(l, k) += (aln_prob + ins1_prob + ins2_prob) * energy_loops->at(i_seq)->linear_pp[i][j];
						} // l loop
					} // k loop
				} // j loop
			} // i loop.
		} // i_seq2 loop.
	} // i_seq1 loop.

	// Post process. For normalization and powerizing.
	for(unsigned int i_seq = 0; i_seq < this->sequences->size(); i_seq++)
	{
		// Now normalize everything. The case where maximum is 0 is handled inside normalize_by_max function.
		this->ext_coinc_info->at(i_seq)->v_coinc_info->normalize_by_max();
		//this->ext_coinc_info->at(i_seq)->w_coinc_info->normalize_by_max();
		//this->ext_coinc_info->at(i_seq)->wmb_coinc_info->normalize_by_max();

		// Do very smooth iterations at the beginning then make posteriors more discriminative?
		//double current_smoothing_power = this->smoothing_power * ((double)(i_iter+1) / (double)this->n_iterations);
		double current_smoothing_power = this->smoothing_power;
		this->ext_coinc_info->at(i_seq)->v_coinc_info->powerize_each_element(current_smoothing_power);
		//this->ext_coinc_info->at(i_seq)->w_coinc_info->powerize_each_element(current_smoothing_power);
		//this->ext_coinc_info->at(i_seq)->wmb_coinc_info->powerize_each_element(current_smoothing_power);

		//// Dump the matrices.
		//char cur_ext_coinc_fp[1000];
		//sprintf(cur_ext_coinc_fp, "%s_ext_v_coinc_%d.txt", sequences->at(i_seq)->ctlabel, i_iter);
		//this->ext_coinc_info->at(i_seq)->v_coinc_info->dump_matrix(cur_ext_coinc_fp);

	} // i_seq loop.
}

void t_soft_folder::map_predict()
{
	// Do MAP computation utilizing the a priori coincidence information.
	for(unsigned int i_seq = 0; i_seq < sequences->size(); i_seq++)
	{
		t_cli* cur_map_cli = new t_cli(sequences->at(i_seq), MODE_MAP);
		t_energy_loops* cur_map_energy_loop = new t_energy_loops(cur_map_cli, this->coinc_priors->at(i_seq));
		cur_map_energy_loop->compute_energy_loops();
		delete(cur_map_cli);
		delete(cur_map_energy_loop);
	} // i_seq
}

t_matrix* alloc_init_unpairing_probs(t_matrix* bpp);
double get_avg_base_pairing_entropy(t_matrix* bpp);
void t_soft_folder::mea_predict(double mea_gamma)
{
	// Do MEA computation utilizing the a priori coincidence information.
	for(unsigned int i_seq = 0; i_seq < sequences->size(); i_seq++)
	{
		// Compute the unpairing probabilities.
		t_matrix* unpairing_scores = alloc_init_unpairing_probs(this->coinc_priors->at(i_seq)->v_coinc_info);

		// Dump the average per nucleotide entropy for the base pairing probabilities for the sequence.
		FILE* f_avg_entropies = fopen("avg_entropies.txt", "a");
		fprintf(f_avg_entropies, "%lf %d\n", get_avg_base_pairing_entropy(this->coinc_priors->at(i_seq)->v_coinc_info), this->sequences->at(i_seq)->numofbases);
		fclose(f_avg_entropies);

		// Allocate mea loops.
		t_mea_loops* cur_mea_loops = new t_mea_loops(this->coinc_priors->at(i_seq)->v_coinc_info, 
														unpairing_scores);

		// Set the sequence of t_mea_loops.
		cur_mea_loops->set_sequence(this->sequences->at(i_seq));

		cur_mea_loops->compute_mea_loops(MEA_MODE, mea_gamma);

		// Dump the per nucleotide mea score for closed regions, if the flag is set at the command line.
		if(this->iterative_decoder->dump_per_nuc_mea_score)
		{
			printf("Dumping per nucleotide MEA score.\n");
			char per_nuc_mea_score_fp[100];
			sprintf(per_nuc_mea_score_fp, "%s_per_nuc_mea_score.txt", cur_mea_loops->rna_seq->ctlabel);
			FILE* f_per_nuc_mea_score = fopen(per_nuc_mea_score_fp, "w");

			// Dump list of non-zero per_nuc_MEA_scores. This is easier to parse and consumes less space.
			for(int i = 1; i <= cur_mea_loops->rna_seq->numofbases; i++)
			{
				for(int j = i+1; j <= cur_mea_loops->rna_seq->numofbases; j++)
				{
					if(cur_mea_loops->v->x(i,j) > 0.0f)
					{
						fprintf(f_per_nuc_mea_score, "%d %d %.15f\n", i, j, cur_mea_loops->v->x(i,j) / (j-i+1));
					}
				} // j loop
			} // i loop

			//// Dump matrix.
			//for(int i = 1; i <= cur_mea_loops->rna_seq->numofbases; i++)
			//{
			//	for(int j = 1; j <= cur_mea_loops->rna_seq->numofbases; j++)
			//	{
			//		if(j > i)
			//		{
			//			fprintf(f_per_nuc_mea_score, "%.5f ", cur_mea_loops->v->x(i,j) / (j-i+1));
			//		}
			//		else if(j < i)
			//		{
			//			fprintf(f_per_nuc_mea_score, "%.5f ", cur_mea_loops->v->x(j,i) / (i-j+1));
			//		}
			//		else
			//		{
			//			fprintf(f_per_nuc_mea_score, "0.0 ");
			//		}
			//	} // j loop
			//	fprintf(f_per_nuc_mea_score, "\n");
			//} // i loop

			fclose(f_per_nuc_mea_score);
		}

		// Free memory.
		delete(unpairing_scores);
		cur_mea_loops->delete_arrays();
		delete(cur_mea_loops);
	} // i_seq
}

t_matrix* alloc_init_unpairing_probs(t_matrix* bpp)
{
	//double* unpairing_probs = (double*)malloc(sizeof(double) * (bpp->width + 2));
	t_matrix* unpairing_probs = new t_matrix(1, bpp->width, false);

	for(int i = 1; i <= bpp->width; i++)
	{
		unpairing_probs->x(1, i) = 0.0f;

		double total_pairing_prob = 0.0f;
		for(int j = 1; j <= bpp->width; j++)
		{
			total_pairing_prob += bpp->x(i, j);
		} // j loop

		if(total_pairing_prob > 1.0f)
		{
			printf("total pairing probability of %d. nuc is %lf\n", i, total_pairing_prob);
		}
		else
		{
			unpairing_probs->x(1, i) = (1.0f - total_pairing_prob);
		}
	} // i loop.

	return(unpairing_probs);
}

// Compute the average entropy per nucleotide for base pairing/unpairing events.
double get_avg_base_pairing_entropy(t_matrix* bpp)
{
	t_matrix* unp_probs = alloc_init_unpairing_probs(bpp);

	double total_entropy = 0.0f;
	for(int i = 1; i <= bpp->width; i++)
	{
		// Add the entropy of pairing for this nucleotide.
		for(int j = 1; j <= bpp->width; j++)
		{
			if(bpp->x(i, j) != 0.0f)
			{
				total_entropy += bpp->x(i, j) * log(bpp->x(i, j));
			}
		}

		// Add the entropy of unpairing for this nucleotide.
		if(unp_probs->x(1, i) != 0.0f)
		{
			total_entropy += unp_probs->x(1, i) * log(unp_probs->x(1, i));
		}
	} // i loop.

	// Free the memory for unpairing probabilities.
	delete(unp_probs);

	// Return the average.
	return(total_entropy / bpp->width);
}

// Estimate the similatiry in coincidence matrices.
double t_soft_folder::estimate_coinc_similarities(int i_seq1,
													int i_seq2,
													t_matrix* matrix1, 
													t_matrix* matrix2)
{
	double v_coinc_similarity = 0.0f;

	int N1 = this->sequences->at(i_seq1)->numofbases;
	int N2 = this->sequences->at(i_seq2)->numofbases;

	t_aln_env_result* cur_aln_env = this->aln_env_results[i_seq1][i_seq2];
	//t_pp_result* cur_pp_result = this->pp_results[i_seq1][i_seq2];

	int n_posns = 0;

	for(int i = 1; i <= N1; i++)
	{
		for(int j = i+1; j <= N1; j++)
		{
			int low_k = max(1, cur_aln_env->low_limits[i]);
			int high_k = cur_aln_env->high_limits[i];

			for(int k = low_k; k <= high_k; k++)
			{
				int low_l = max(k+1, cur_aln_env->low_limits[j]);
				int high_l = cur_aln_env->high_limits[j];

				for(int l = low_l; l <= high_l; l++)
				{
					// Alignment probabilities are in log domain, summation is equivalent to multiplication.
					//double aln_prob = exp(cur_pp_result->aln_probs[i][k]+ cur_pp_result->aln_probs[j][l]);
					//double ins1_prob = exp(cur_pp_result->ins1_probs[i][k] + cur_pp_result->ins1_probs[j][l]);
					//double ins2_prob = exp(cur_pp_result->ins2_probs[i][k] + cur_pp_result->ins2_probs[j][l]);
					
					//mapped_bpp->x(k, l) += (aln_prob + ins1_prob + ins2_prob) * energy_loops->at(i_seq)->linear_pp[i][j];
					//double mapping_probability = (aln_prob + ins1_prob + ins2_prob);
					double mapping_probability = this->aln_mapping_probs[i_seq1][i_seq2][i][k] * this->aln_mapping_probs[i_seq1][i_seq2][j][l];

					v_coinc_similarity += matrix1->x(i, j) * mapping_probability * matrix2->x(k, l);
					//if(matrix1->x(i, j) * mapping_probability * matrix2->x(k, l) > 0.0f)
					//{
					//	v_coinc_similarity += 1.0f;
					//}
					n_posns++;

					//printf("Computing(%d, %d) -> %lf\n", k, l, mapped_bpp->x(k, l));
					//mapped_bpp->x(l, k) += (aln_prob + ins1_prob + ins2_prob) * energy_loops->at(i_seq)->linear_pp[i][j];
				} // l loop
			} // k loop
		} // j loop
	} // i loop.

	// Normalize by number of positions and return similarity.
	return(v_coinc_similarity / n_posns);
}

//double**** t_soft_folder::generate_ext_alignment_coinc_info()
t_matrix*** t_soft_folder::generate_ext_alignment_coinc_info()
{
	// For each pair of sequences, generate the external alignment coincidence information.
	/*
	ext_aln_coinc_info[i_seq1][i_seq2] is the external alignment information between sequences i_seq1 and i_seq2
	as a double**.
	*/
	//double**** ext_aln_coinc_info = (double****)malloc(sizeof(double***) * (this->sequences->size()+ 2)); 
	t_matrix*** ext_aln_coinc_info2 = (t_matrix***)malloc(sizeof(t_matrix**) * (this->sequences->size() + 2));

	// Main loops for pairs.
	for(int i_seq1 = 0; i_seq1 < this->sequences->size(); i_seq1++)
	{
		//ext_aln_coinc_info[i_seq1] = (double***)malloc(sizeof(double**) * (this->sequences->size() - (i_seq1 + 1) + 2)); 
		//ext_aln_coinc_info[i_seq1] -= (i_seq1+1);

		ext_aln_coinc_info2[i_seq1] = (t_matrix**)malloc(sizeof(t_matrix*) * (this->sequences->size() - (i_seq1 + 1) + 2)); 
		ext_aln_coinc_info2[i_seq1] -= (i_seq1+1);
		for(int i_seq2 = i_seq1+1; i_seq2 < this->sequences->size(); i_seq2++)
		{
			int N1 = this->sequences->at(i_seq1)->numofbases;
			int N2 = this->sequences->at(i_seq2)->numofbases;

			// Allocate and initialize the external alignment coincidence information.
			//ext_aln_coinc_info[i_seq1][i_seq2] = (double**)malloc(sizeof(double*) * (N1 + 3));

			ext_aln_coinc_info2[i_seq1][i_seq2] = new t_matrix(N1+1, N2+1, false);

			//// Allocate current plane.
			//for(int i = 0; i <= N1+1; i++)
			//{
			//	ext_aln_coinc_info[i_seq1][i_seq2][i] = (double*)malloc(sizeof(double) * (N2 + 3));

			//	for(int k = 0; k <= N2+1; k++)
			//	{
			//		// Boundary positions are not weighted.
			//		if(i == 0 || k == 0 || i == N1+1 || k == N2+1)
			//		{
			//			ext_aln_coinc_info[i_seq1][i_seq2][i][k] = 1.0f;
			//		}
			//		else
			//		{
			//			ext_aln_coinc_info[i_seq1][i_seq2][i][k] = 0.0f;
			//		}
			//	} // k loop
			//} // i loop

			// Allocated and initialized. Now compute the external alignment coincidence information.
			for(int i_seq_x = 0; i_seq_x < this->sequences->size(); i_seq_x++)
			{
				// Make sure external sequence is not one of the sequences currently handled.
				if(i_seq_x != i_seq1 &&
					i_seq_x != i_seq2)
				{
					int N_x = this->sequences->at(i_seq_x)->numofbases;

					if(i_seq_x > i_seq2)
					{
						// We know that i_seq1 > i_seq2, so ordering is: i_seq_x > i_seq2 > i_seq1
						for(int i = 1; i <= N1; i++)
						{
							for(int j = i+1; j <= N1; j++)
							{
								int k_min = max(1, this->aln_env_results[i_seq1][i_seq2]->low_limits[i]);
								int k_max = this->aln_env_results[i_seq1][i_seq2]->high_limits[i];

								for(int k = k_min; k <= k_max; k++)
								{
									int l_min = max(k+1, this->aln_env_results[i_seq1][i_seq2]->low_limits[j]);
									int l_max = this->aln_env_results[i_seq1][i_seq2]->high_limits[j];

									for(int l = l_min; l <= l_max; l++)
									{
										int i_x_min = max(1, max(this->aln_env_results[i_seq2][i_seq_x]->low_limits[k], 
																this->aln_env_results[i_seq1][i_seq_x]->low_limits[i]));

										int i_x_max = min(this->aln_env_results[i_seq2][i_seq_x]->high_limits[k], 
															this->aln_env_results[i_seq1][i_seq_x]->high_limits[i]);

										for(int i_x = i_x_min; i_x <= i_x_max; i_x++)
										{
											int j_x_min = max(i_x + 1, max(this->aln_env_results[i_seq2][i_seq_x]->low_limits[l],
																			this->aln_env_results[i_seq1][i_seq_x]->low_limits[j]));

											int j_x_max = min(this->aln_env_results[i_seq2][i_seq_x]->high_limits[l],
																this->aln_env_results[i_seq1][i_seq_x]->high_limits[j]);

											for(int j_x = j_x_min; j_x <= j_x_max; j_x++)
											{
												double current_mapped_coinc_prob = this->energy_loops->at(i_seq1)->coinc_posteriors->v_coinc_info->x(i,j) *
																					this->energy_loops->at(i_seq2)->coinc_posteriors->v_coinc_info->x(k,l) *
																					this->energy_loops->at(i_seq_x)->coinc_posteriors->v_coinc_info->x(i_x,j_x) *
																					this->aln_mapping_probs[i_seq1][i_seq_x][i][i_x] *
																					this->aln_mapping_probs[i_seq1][i_seq_x][j][j_x] *
																					this->aln_mapping_probs[i_seq2][i_seq_x][k][i_x] *
																					this->aln_mapping_probs[i_seq2][i_seq_x][l][j_x];

													if(current_mapped_coinc_prob < 0)
													{
														printf("(%d, %d, %d), (%d, %d), (%d, %d), (%d, %d): %.5f (%.5f, %.5f, %.5f, %.5f) @ %s(%d)\n", 
																					i_seq1, i_seq2, i_seq_x,
																					i,j, k, l, i_x, j_x,
																					current_mapped_coinc_prob, 
																					this->aln_mapping_probs[i_seq1][i_seq_x][i][i_x],
																					this->aln_mapping_probs[i_seq1][i_seq_x][j][j_x],
																					this->aln_mapping_probs[i_seq2][i_seq_x][k][i_x],
																					this->aln_mapping_probs[i_seq2][i_seq_x][l][j_x], 
																					__FILE__, 
																					__LINE__);

														printf("aln_mapping_probs[1][2][7][10] = %.10f\n", this->aln_mapping_probs[1][2][7][10]);
														printf("limits[1][2][7]: %d, %d (i_x_max = %d)\n", this->aln_env_results[1][2]->low_limits[7], this->aln_env_results[1][2]->high_limits[7], i_x_max);
														exit(0);
													}

												// i-i_x and j-j_x coincidency.
												//ext_aln_coinc_info[i_seq1][i_seq2][i][k] += current_mapped_coinc_prob;
												//ext_aln_coinc_info[i_seq1][i_seq2][j][l] += current_mapped_coinc_prob;
												ext_aln_coinc_info2[i_seq1][i_seq2]->x(i, k) += current_mapped_coinc_prob;
												ext_aln_coinc_info2[i_seq1][i_seq2]->x(j, l) += current_mapped_coinc_prob;
											} // j_x loop.
										} // i_x loop
									} // j loop
								} // i loop
							} // l loop
						} // k loop
					} // i_seq_x > i_seq2
					else // i_seq2 > i_seq_x
					{
						if(i_seq1 > i_seq_x)
						{
							// i_seq2 > i_seq1 > i_seq_x

							for(int i_x = 1; i_x <= N_x; i_x++)
							{
								for(int j_x = i_x+1; j_x <= N_x; j_x++)
								{
									int i_min = max(1, this->aln_env_results[i_seq_x][i_seq1]->low_limits[i_x]);
									int i_max = this->aln_env_results[i_seq_x][i_seq1]->high_limits[i_x];
									for(int i = i_min; i <= i_max; i++)
									{
										int j_min = max(i+1, this->aln_env_results[i_seq_x][i_seq1]->low_limits[j_x]);
										int j_max = this->aln_env_results[i_seq_x][i_seq1]->high_limits[j_x];
										for(int j = j_min; j <= j_max; j++)
										{
											int k_min = max(1, max(this->aln_env_results[i_seq1][i_seq2]->low_limits[i],
																	this->aln_env_results[i_seq_x][i_seq2]->low_limits[i_x]));

											int k_max = min(this->aln_env_results[i_seq1][i_seq2]->high_limits[i],
															this->aln_env_results[i_seq_x][i_seq2]->high_limits[i_x]);

											for(int k = k_min; k <= k_max; k++)
											{
												int l_min = max(i+1, max(this->aln_env_results[i_seq1][i_seq2]->low_limits[j],
																			this->aln_env_results[i_seq_x][i_seq2]->low_limits[j_x]));

												int l_max = min(this->aln_env_results[i_seq1][i_seq2]->high_limits[j],
																this->aln_env_results[i_seq_x][i_seq2]->high_limits[j_x]);

												for(int l = l_min; l <= l_max; l++)
												{
													double current_mapped_coinc_prob = this->energy_loops->at(i_seq1)->coinc_posteriors->v_coinc_info->x(i,j) *
																						this->energy_loops->at(i_seq2)->coinc_posteriors->v_coinc_info->x(k,l) *
																						this->energy_loops->at(i_seq_x)->coinc_posteriors->v_coinc_info->x(i_x,j_x) *
																						this->aln_mapping_probs[i_seq_x][i_seq1][i_x][i] *
																						this->aln_mapping_probs[i_seq_x][i_seq1][j_x][j] *
																						this->aln_mapping_probs[i_seq_x][i_seq2][i_x][k] *
																						this->aln_mapping_probs[i_seq_x][i_seq2][j_x][l];

													if(current_mapped_coinc_prob < 0)
													{
														printf("What the freak %.5f @ %s(%d)\n", current_mapped_coinc_prob, __FILE__, __LINE__);
														exit(0);
													}

													// i-i_x and j-j_x coincidency.
													//ext_aln_coinc_info[i_seq1][i_seq2][i][k] += current_mapped_coinc_prob;
													//ext_aln_coinc_info[i_seq1][i_seq2][j][l] += current_mapped_coinc_prob;
													ext_aln_coinc_info2[i_seq1][i_seq2]->x(i, k) += current_mapped_coinc_prob;
													ext_aln_coinc_info2[i_seq1][i_seq2]->x(j, l) += current_mapped_coinc_prob;
												} // i loop
											} // i loop
										} // k loop
									} // l loop
								} // j_x loop
							} // i_x loop
						} // i_seq1 > i_seq_x
						else
						{ // i_seq_x > i_seq1
							// i_seq2 > i_seq_x > i_seq1
							for(int i = 1; i <= N1; i++)
							{
								for(int j = i+1; j <= N1; j++)
								{
									int i_x_min = max(1, this->aln_env_results[i_seq1][i_seq_x]->low_limits[i]);
									int i_x_max = this->aln_env_results[i_seq1][i_seq_x]->high_limits[i];
									for(int i_x = i_x_min; i_x <= i_x_max; i_x++)
									{
										int j_x_min = max(i_x + 1, this->aln_env_results[i_seq1][i_seq_x]->low_limits[j]);
										int j_x_max = this->aln_env_results[i_seq1][i_seq_x]->high_limits[j];
										for(int j_x = j_x_min; j_x <= j_x_max; j_x++)
										{
											int k_min = max(1, max(this->aln_env_results[i_seq_x][i_seq2]->low_limits[i_x],
																	this->aln_env_results[i_seq1][i_seq2]->low_limits[i]));

											int k_max = min(this->aln_env_results[i_seq_x][i_seq2]->high_limits[i_x], 
															this->aln_env_results[i_seq1][i_seq2]->high_limits[i]);

											for(int k = k_min; k <= k_max; k++)
											{
												int l_min = max(k+1, max(this->aln_env_results[i_seq_x][i_seq2]->low_limits[j_x],
																		this->aln_env_results[i_seq1][i_seq2]->low_limits[j]));

												int l_max = min(this->aln_env_results[i_seq_x][i_seq2]->high_limits[j_x], 
																	this->aln_env_results[i_seq1][i_seq2]->high_limits[j]);

												for(int l = l_min; l <= l_max; l++)
												{
													double current_mapped_coinc_prob = this->energy_loops->at(i_seq1)->coinc_posteriors->v_coinc_info->x(i,j) *
																						this->energy_loops->at(i_seq2)->coinc_posteriors->v_coinc_info->x(k,l) *
																						this->energy_loops->at(i_seq_x)->coinc_posteriors->v_coinc_info->x(i_x,j_x) *
																						this->aln_mapping_probs[i_seq1][i_seq_x][i][i_x] *
																						this->aln_mapping_probs[i_seq1][i_seq_x][j][j_x] *
																						this->aln_mapping_probs[i_seq_x][i_seq2][i_x][k] *
																						this->aln_mapping_probs[i_seq_x][i_seq2][j_x][l];

													if(current_mapped_coinc_prob < 0)
													{
														printf("What the freak %.5f @ %s(%d)\n", current_mapped_coinc_prob, __FILE__, __LINE__);
														exit(0);
													}

													// i-i_x and j-j_x coincidency.
													//ext_aln_coinc_info[i_seq1][i_seq2][i][k] += current_mapped_coinc_prob;
													//ext_aln_coinc_info[i_seq1][i_seq2][j][l] += current_mapped_coinc_prob;
													ext_aln_coinc_info2[i_seq1][i_seq2]->x(i, k) += current_mapped_coinc_prob;
													ext_aln_coinc_info2[i_seq1][i_seq2]->x(j, l) += current_mapped_coinc_prob;
												} // i loop
											} // i loop
										} // k loop
									} // l loop
								} // j_x loop
							} // i_x loop
						} // i_seq_x > i_seq1
					} // i_seq2 > i_seq_x

				} // index check for external sequence.
			} // i_seq_x loop.

			// Dump the aln coinc info.
			//t_matrix* cur_coinc_info = new t_matrix(ext_aln_coinc_info[i_seq1][i_seq2], this->sequences->at(i_seq1)->numofbases, this->sequences->at(i_seq2)->numofbases, false);
			char cur_aln_coinc_info_fp[1000];
			sprintf(cur_aln_coinc_info_fp, "%d_%d_aln_coinc_info.txt", i_seq1, i_seq2);
			//cur_coinc_info->dump_matrix(cur_aln_coinc_info_fp);
			//cur_coinc_info->dump_sparse_matrix(cur_aln_coinc_info_fp);
			ext_aln_coinc_info2[i_seq1][i_seq2]->dump_sparse_matrix(cur_aln_coinc_info_fp);
		} // i_seq2 loop.
	} // i_seq1 loop.

	// Must fix the coincidence information for 0,x; x, 0 and 0,0 positions.
	for(int i_seq1 = 0; i_seq1 < this->sequences->size(); i_seq1++)
	{
		for(int i_seq2 = i_seq1+1; i_seq2 < this->sequences->size(); i_seq2++)
		{
			ext_aln_coinc_info2[i_seq1][i_seq2]->powerize_each_element(0.1f);
			ext_aln_coinc_info2[i_seq1][i_seq2]->exponentiate_by_element(2.718182f);

			// Set the alignment coincidence priors. This is the only difference from 
			for(int i = 0; i <= sequences->at(i_seq1)->numofbases+1; i++)
			{
				for(int k = 0; k <= sequences->at(i_seq2)->numofbases+1; k++)
				{
					if(i == 0 || k == 0 || i == sequences->at(i_seq1)->numofbases+1 || k == sequences->at(i_seq2)->numofbases+1)
					{
						ext_aln_coinc_info2[i_seq1][i_seq2]->x(i,k) = 1.0f;
					}
				} // k loop
			} // i loop
		} // i_seq2 loop
	} // i_seq1 loop

	return(ext_aln_coinc_info2);
}

t_matrix*** t_soft_folder::generate_ext_alignment_coinc_info2(int i_iter)
{
	// For each pair of sequences, generate the external alignment coincidence information.
	/*
	ext_aln_coinc_info[i_seq1][i_seq2] is the external alignment information between sequences i_seq1 and i_seq2
	as a double**.
	*/
	//double**** ext_aln_coinc_info = (double****)malloc(sizeof(double***) * (this->sequences->size()+ 2)); 
	t_matrix*** ext_aln_coinc_info2 = (t_matrix***)malloc(sizeof(t_matrix**) * (this->sequences->size() + 2));

	// Main loops for pairs.
	for(int i_seq1 = 0; i_seq1 < this->sequences->size(); i_seq1++)
	{
		ext_aln_coinc_info2[i_seq1] = (t_matrix**)malloc(sizeof(t_matrix*) * (this->sequences->size() - (i_seq1 + 1) + 2)); 
		ext_aln_coinc_info2[i_seq1] -= (i_seq1+1);
		for(int i_seq2 = i_seq1+1; i_seq2 < this->sequences->size(); i_seq2++)
		{
			int N1 = this->sequences->at(i_seq1)->numofbases;
			int N2 = this->sequences->at(i_seq2)->numofbases;

			// Allocate and initialize the external alignment coincidence information.
			ext_aln_coinc_info2[i_seq1][i_seq2] = new t_matrix(N1+1, N2+1, false);
		} // i_seq2 loop
	} // i_seq1 loop

	for(int i_seq1 = 0; i_seq1 < this->sequences->size(); i_seq1++)
	{
		for(int i_seq2 = i_seq1+1; i_seq2 < this->sequences->size(); i_seq2++)
		{
			// Allocated and initialized. Now compute the external alignment coincidence information.
			for(int i_seq3 = i_seq2+1; i_seq3 < this->sequences->size(); i_seq3++)
			{
				printf("ext_aln_coinc(%d, %d, %d)\n", i_seq1, i_seq2, i_seq3);

				// Make sure external sequence is not one of the sequences currently handled.
				int N1 = this->sequences->at(i_seq1)->numofbases;
				int N2 = this->sequences->at(i_seq2)->numofbases;
				int N3 = this->sequences->at(i_seq3)->numofbases;

				// i_seq1 < i_seq2 < i_seq3
				for(int i = 1; i <= N1; i++)
				{
					printf("%d   \r", i);
					for(int j = i+1; j <= N1; j++)
					{
						//printf("(%d, %d)                  \r", i,j);

						int k_min = max(1, this->aln_env_results[i_seq1][i_seq2]->low_limits[i]);
						int k_max = this->aln_env_results[i_seq1][i_seq2]->high_limits[i];

						for(int k = k_min; 
							(this->energy_loops->at(i_seq1)->coinc_posteriors->v_coinc_info->x(i,j) > 0.0f) && 
							k <= k_max; 
							k++)
						{
							int l_min = max(k+1, this->aln_env_results[i_seq1][i_seq2]->low_limits[j]);
							int l_max = this->aln_env_results[i_seq1][i_seq2]->high_limits[j];

							for(int l = l_min; l <= l_max; l++)
							{
								int i_x_min = max(1, max(this->aln_env_results[i_seq2][i_seq3]->low_limits[k], 
														this->aln_env_results[i_seq1][i_seq3]->low_limits[i]));

								int i_x_max = min(this->aln_env_results[i_seq2][i_seq3]->high_limits[k], 
													this->aln_env_results[i_seq1][i_seq3]->high_limits[i]);

								for(int i_x = i_x_min; 
									(this->energy_loops->at(i_seq2)->coinc_posteriors->v_coinc_info->x(k,l) > 0.0f) && 
									i_x <= i_x_max; 
									i_x++)
								{									
									int j_x_min = max(i_x + 1, max(this->aln_env_results[i_seq2][i_seq3]->low_limits[l],
																	this->aln_env_results[i_seq1][i_seq3]->low_limits[j]));

									int j_x_max = min(this->aln_env_results[i_seq2][i_seq3]->high_limits[l],
														this->aln_env_results[i_seq1][i_seq3]->high_limits[j]);

									for(int j_x = j_x_min; j_x <= j_x_max; j_x++)
									{
										//printf("(%d, %d)-(%d, %d)-(%d, %d)                  \r", i,j, k, l, i_x, j_x);

										/* 
										Update all consistency transformations. There are 3 of them.
										1) 1,2 and 1,3 -> 2,3
										2) 1,2 and 2,3 -> 1,3
										3) 1,3 and 2,3 -> 1,2
										*/

										// 1,3 and 2,3 -> 1,2
										double current_mapped_coinc_prob = this->energy_loops->at(i_seq1)->coinc_posteriors->v_coinc_info->x(i,j) *
																			this->energy_loops->at(i_seq2)->coinc_posteriors->v_coinc_info->x(k,l) *
																			this->energy_loops->at(i_seq3)->coinc_posteriors->v_coinc_info->x(i_x,j_x) *
																			this->aln_mapping_probs[i_seq1][i_seq3][i][i_x] *
																			this->aln_mapping_probs[i_seq1][i_seq3][j][j_x] *
																			this->aln_mapping_probs[i_seq2][i_seq3][k][i_x] *
																			this->aln_mapping_probs[i_seq2][i_seq3][l][j_x];

										ext_aln_coinc_info2[i_seq1][i_seq2]->x(i, k) += current_mapped_coinc_prob;
										ext_aln_coinc_info2[i_seq1][i_seq2]->x(j, l) += current_mapped_coinc_prob;

										// 1,2 and 1,3 -> 2,3
										current_mapped_coinc_prob = this->energy_loops->at(i_seq1)->coinc_posteriors->v_coinc_info->x(i,j) *
																			this->energy_loops->at(i_seq2)->coinc_posteriors->v_coinc_info->x(k,l) *
																			this->energy_loops->at(i_seq3)->coinc_posteriors->v_coinc_info->x(i_x,j_x) *
																			this->aln_mapping_probs[i_seq1][i_seq2][i][k] *
																			this->aln_mapping_probs[i_seq1][i_seq2][j][l] *
																			this->aln_mapping_probs[i_seq1][i_seq3][i][i_x] *
																			this->aln_mapping_probs[i_seq1][i_seq3][j][j_x];

										ext_aln_coinc_info2[i_seq2][i_seq3]->x(k, i_x) += current_mapped_coinc_prob;
										ext_aln_coinc_info2[i_seq2][i_seq3]->x(l, j_x) += current_mapped_coinc_prob;

										// 1,2 and 2,3 -> 1,3
										current_mapped_coinc_prob = this->energy_loops->at(i_seq1)->coinc_posteriors->v_coinc_info->x(i,j) *
																			this->energy_loops->at(i_seq2)->coinc_posteriors->v_coinc_info->x(k,l) *
																			this->energy_loops->at(i_seq3)->coinc_posteriors->v_coinc_info->x(i_x,j_x) *
																			this->aln_mapping_probs[i_seq1][i_seq2][i][k] *
																			this->aln_mapping_probs[i_seq1][i_seq2][j][l] *
																			this->aln_mapping_probs[i_seq2][i_seq3][k][i_x] *
																			this->aln_mapping_probs[i_seq2][i_seq3][l][j_x];

										ext_aln_coinc_info2[i_seq1][i_seq3]->x(i, i_x) += current_mapped_coinc_prob;
										ext_aln_coinc_info2[i_seq1][i_seq3]->x(j, j_x) += current_mapped_coinc_prob;
									} // j_x loop.
								} // i_x loop
							} // l loop
						} // k loop
					} // j loop
				} // i loop
			} // i_seq3 loop.

			//// Dump the aln coinc info.
			////t_matrix* cur_coinc_info = new t_matrix(ext_aln_coinc_info[i_seq1][i_seq2], this->sequences->at(i_seq1)->numofbases, this->sequences->at(i_seq2)->numofbases, false);
			//char cur_aln_coinc_info_fp[1000];
			//sprintf(cur_aln_coinc_info_fp, "%d_%d_aln_coinc_info.txt", i_seq1, i_seq2);
			////cur_coinc_info->dump_matrix(cur_aln_coinc_info_fp);
			////cur_coinc_info->dump_sparse_matrix(cur_aln_coinc_info_fp);
			//ext_aln_coinc_info2[i_seq1][i_seq2]->dump_sparse_matrix(cur_aln_coinc_info_fp);
		} // i_seq2 loop.
	} // i_seq1 loop.

	// Must fix the coincidence information for 0,x; x, 0 and 0,0 positions.
	for(int i_seq1 = 0; i_seq1 < this->sequences->size(); i_seq1++)
	{
		for(int i_seq2 = i_seq1+1; i_seq2 < this->sequences->size(); i_seq2++)
		{
			ext_aln_coinc_info2[i_seq1][i_seq2]->powerize_each_element(0.1f);
			ext_aln_coinc_info2[i_seq1][i_seq2]->exponentiate_by_element(2.0f);

			// Set the alignment coincidence priors. This is the only difference from 
			for(int i = 0; i <= sequences->at(i_seq1)->numofbases+1; i++)
			{
				for(int k = 0; k <= sequences->at(i_seq2)->numofbases+1; k++)
				{
					if(i == 0 || k == 0 || i == sequences->at(i_seq1)->numofbases+1 || k == sequences->at(i_seq2)->numofbases+1)
					{
						ext_aln_coinc_info2[i_seq1][i_seq2]->x(i,k) = 1.0f;
					}
				} // k loop
			} // i loop

			char cur_aln_coinc_info_fp[1000];
			sprintf(cur_aln_coinc_info_fp, "%d_%d_aln_coinc_info_plane_%d.txt", i_seq1, i_seq2, i_iter);
			ext_aln_coinc_info2[i_seq1][i_seq2]->dump_matrix(cur_aln_coinc_info_fp);
		} // i_seq2 loop
	} // i_seq1 loop

	return(ext_aln_coinc_info2);
}

t_matrix*** t_soft_folder::generate_ext_alignment_coinc_info3(int i_iter)
{
	// Following are the 5' and 3' pairing and unpairing profiles for each sequence. Must free these after computations of a priori scores
	// for co-incidence positions, in this function.
	vector<double*>* fp_pairing_profile = new vector<double*>();
	vector<double*>* tp_pairing_profile = new vector<double*>();
	vector<double*>* pairing_profile = new vector<double*>();
	vector<double*>* unpairing_profile = new vector<double*>();

	/* 
	Go over all the sequences and compute the base pairing profiles that will be used to compute the prior
	scores for alignment.
	*/
	for(int i_seq = 0; i_seq < this->sequences->size(); i_seq++)
	{
		double* cur_fp_pairing_probs = (double*)malloc(sizeof(double) * (this->sequences->at(i_seq)->numofbases + 2));
		double* cur_tp_pairing_probs = (double*)malloc(sizeof(double) * (this->sequences->at(i_seq)->numofbases + 2));
		double* cur_pairing_probs = (double*)malloc(sizeof(double) * (this->sequences->at(i_seq)->numofbases + 2));
		double* cur_unpairing_probs = (double*)malloc(sizeof(double) * (this->sequences->at(i_seq)->numofbases + 2));

		// Add the current probabilities to the profiles.
		fp_pairing_profile->push_back(cur_fp_pairing_probs);
		tp_pairing_profile->push_back(cur_tp_pairing_probs);
		pairing_profile->push_back(cur_pairing_probs);
		unpairing_profile->push_back(cur_unpairing_probs);

		// Compute the profiles for each nucleotide.
		for(int i = 1; i <= this->sequences->at(i_seq)->numofbases; i++)
		{
			cur_fp_pairing_probs[i] = 0.0f;
			cur_tp_pairing_probs[i] = 0.0f;
			cur_pairing_probs[i] = 0.0f;
			cur_unpairing_probs[i] = 0.0f;

			for(int j = 1; j <= this->sequences->at(i_seq)->numofbases; j++)
			{
				if(j > i)
				{
					cur_fp_pairing_probs[i] += this->energy_loops->at(i_seq)->coinc_posteriors->v_coinc_info->x(i,j);
					cur_pairing_probs[i] += this->energy_loops->at(i_seq)->coinc_posteriors->v_coinc_info->x(i,j);
				}
				else if(j < i)
				{
					cur_tp_pairing_probs[i] += this->energy_loops->at(i_seq)->coinc_posteriors->v_coinc_info->x(i,j);
					cur_pairing_probs[i] += this->energy_loops->at(i_seq)->coinc_posteriors->v_coinc_info->x(i,j);
				}
			} // j loop

			// Compute unpairing probability for nucleotide at i.
			if(cur_pairing_probs[i] > 1.0f)
			{
				printf("Sanity check failed for pairing probabalities of nucleotide %d in sequence %d: %lf\n", i, i_seq, cur_pairing_probs[i]);
				for(int j = 1; j <= this->sequences->at(i_seq)->numofbases; j++)
				{
					printf("%.25f\n", this->energy_loops->at(i_seq)->coinc_posteriors->v_coinc_info->x(i,j));
				} // j loop				
				exit(0);
			}

			cur_unpairing_probs[i] = 1.0f - cur_pairing_probs[i];
		} // i loop
	} // i_seq loop.

	// For each pair of sequences, generate the external alignment coincidence information.
	/*
	ext_aln_coinc_info[i_seq1][i_seq2] is the external alignment information between sequences i_seq1 and i_seq2
	as a double**.
	*/
	//double**** ext_aln_coinc_info = (double****)malloc(sizeof(double***) * (this->sequences->size()+ 2)); 
	t_matrix*** ext_aln_coinc_info = (t_matrix***)malloc(sizeof(t_matrix**) * (this->sequences->size() + 2));

	// Main loops for pairs.
	for(int i_seq1 = 0; i_seq1 < this->sequences->size(); i_seq1++)
	{
		ext_aln_coinc_info[i_seq1] = (t_matrix**)malloc(sizeof(t_matrix*) * (this->sequences->size() - (i_seq1 + 1) + 2)); 
		ext_aln_coinc_info[i_seq1] -= (i_seq1+1);
		for(int i_seq2 = i_seq1+1; i_seq2 < this->sequences->size(); i_seq2++)
		{
			int N1 = this->sequences->at(i_seq1)->numofbases;
			int N2 = this->sequences->at(i_seq2)->numofbases;

			// Allocate and initialize the external alignment coincidence information.
			ext_aln_coinc_info[i_seq1][i_seq2] = new t_matrix(N1+1, N2+1, false);
		} // i_seq2 loop
	} // i_seq1 loop

	for(int i_seq1 = 0; i_seq1 < this->sequences->size(); i_seq1++)
	{
		for(int i_seq2 = i_seq1+1; i_seq2 < this->sequences->size(); i_seq2++)
		{
			printf("ext_aln_coinc(%d, %d)\n", i_seq1, i_seq2);

			// Make sure external sequence is not one of the sequences currently handled.
			int N1 = this->sequences->at(i_seq1)->numofbases;
			int N2 = this->sequences->at(i_seq2)->numofbases;

			// i_seq1 < i_seq2 < i_seq3
			for(int i = 1; i <= N1; i++)
			{
				printf("%d   \r", i);
				//for(int j = i+1; j <= N1; j++)
				//{
					int k_min = max(1, this->aln_env_results[i_seq1][i_seq2]->low_limits[i]);
					int k_max = this->aln_env_results[i_seq1][i_seq2]->high_limits[i];

					for(int k = k_min; 
						k <= k_max; 
						k++)
					{
						//int l_min = max(k+1, this->aln_env_results[i_seq1][i_seq2]->low_limits[j]);
						//int l_max = this->aln_env_results[i_seq1][i_seq2]->high_limits[j];

						//for(int l = l_min; l <= l_max; l++)
						//{
							double current_ik_profile_co_inc_score = fp_pairing_profile->at(i_seq1)[i] * fp_pairing_profile->at(i_seq2)[k];
							current_ik_profile_co_inc_score += tp_pairing_profile->at(i_seq1)[i] * tp_pairing_profile->at(i_seq2)[k];
							current_ik_profile_co_inc_score += unpairing_profile->at(i_seq1)[i] * unpairing_profile->at(i_seq2)[k];
							//double current_jl_profile_co_inc_score = pairing_profile->at(i_seq1)[j] * pairing_profile->at(i_seq2)[l];
							//current_jl_profile_co_inc_score += unpairing_profile->at(i_seq1)[j] * unpairing_profile->at(i_seq2)[l];

							ext_aln_coinc_info[i_seq1][i_seq2]->x(i, k) = current_ik_profile_co_inc_score;
							//if(current_ik_profile_co_inc_score > 0.0f)
							//{
							//	ext_aln_coinc_info[i_seq1][i_seq2]->x(i, k) = 1.0f;
							//}
							//ext_aln_coinc_info[i_seq1][i_seq2]->x(j, l) = current_jl_profile_co_inc_score;
						//} // l loop
					} // k loop
				//} // j loop
			} // i loop

			//// Dump the aln coinc info.
			////t_matrix* cur_coinc_info = new t_matrix(ext_aln_coinc_info[i_seq1][i_seq2], this->sequences->at(i_seq1)->numofbases, this->sequences->at(i_seq2)->numofbases, false);
			//char cur_aln_coinc_info_fp[1000];
			//sprintf(cur_aln_coinc_info_fp, "%d_%d_aln_coinc_info.txt", i_seq1, i_seq2);
			////cur_coinc_info->dump_matrix(cur_aln_coinc_info_fp);
			////cur_coinc_info->dump_sparse_matrix(cur_aln_coinc_info_fp);
			//ext_aln_coinc_info[i_seq1][i_seq2]->dump_sparse_matrix(cur_aln_coinc_info_fp);
		} // i_seq2 loop.
	} // i_seq1 loop.

	// Must fix the coincidence information for 0,x; x, 0 and 0,0 positions.
	for(int i_seq1 = 0; i_seq1 < this->sequences->size(); i_seq1++)
	{
		for(int i_seq2 = i_seq1+1; i_seq2 < this->sequences->size(); i_seq2++)
		{
			//ext_aln_coinc_info[i_seq1][i_seq2]->exponentiate_by_element(1.01f);

			// Powerize by smoothing power.
			//printf("Powerizing by %lf\n", this->iterative_decoder->aln_smoothing_power);
			ext_aln_coinc_info[i_seq1][i_seq2]->powerize_each_element(this->iterative_decoder->aln_smoothing_power);

			// Set the alignment coincidence priors. This is the only difference from 
			for(int i = 0; i <= sequences->at(i_seq1)->numofbases+1; i++)
			{
				for(int k = 0; k <= sequences->at(i_seq2)->numofbases+1; k++)
				{
					if(i == 0 || k == 0 || i == sequences->at(i_seq1)->numofbases+1 || k == sequences->at(i_seq2)->numofbases+1)
					{
						ext_aln_coinc_info[i_seq1][i_seq2]->x(i,k) = 1.0f;
					}
				} // k loop
			} // i loop

			char cur_aln_coinc_info_fp[1000];
			sprintf(cur_aln_coinc_info_fp, "%d_%d_aln_coinc_info_plane_%d.txt", i_seq1, i_seq2, i_iter);
			ext_aln_coinc_info[i_seq1][i_seq2]->dump_matrix(cur_aln_coinc_info_fp);
		} // i_seq2 loop
	} // i_seq1 loop

	// Free the profiles, they are not needed any more.
	for(int i_seq = 0; i_seq < this->sequences->size(); i_seq++)
	{
		// Add the current probabilities to the profiles.
		free(fp_pairing_profile->at(i_seq));
		free(tp_pairing_profile->at(i_seq));
		free(pairing_profile->at(i_seq));
		free(unpairing_profile->at(i_seq));
	}
	delete(fp_pairing_profile);
	delete(tp_pairing_profile);
	delete(pairing_profile);
	delete(unpairing_profile);

	// Return the alignment coincidence scores.
	return(ext_aln_coinc_info);
}

//bool t_soft_folder::check_boundary(int i_seq1, int i_seq2, int i, int k)
//{
//	if(i_seq1 < i_seq2)
//	{
//		if(this->aln_env_results[i_seq1][i_seq2]->low_limits[i] <= k &&
//			this->aln_env_results[i_seq1][i_seq2]->high_limits[i] >= k)
//		{
//			return(true);
//		}
//		else
//		{
//			return(false);
//		}
//	}
//	else
//	{
//		if(this->aln_env_results[i_seq2][i_seq1]->low_limits[k] <= i &&
//			this->aln_env_results[i_seq2][i_seq1]->high_limits[k] >= i)
//		{
//			return(true);
//		}
//		else
//		{
//			return(false);
//		}
//	}
//
//}

double t_soft_folder::get_mapping_prob(int i_seq1, int i_seq2, int i, int k)
{
	if(i_seq1 < i_seq2)
	{
		if(this->aln_env_results[i_seq1][i_seq2]->low_limits[i] <= k &&
			this->aln_env_results[i_seq1][i_seq2]->high_limits[i] >= k)
		{
			return(this->aln_mapping_probs[i_seq1][i_seq2][i][k]);
		}
		else
		{
			return(0.0f);
		}
	}
	else
	{
		if(this->aln_env_results[i_seq2][i_seq1]->low_limits[k] <= i &&
			this->aln_env_results[i_seq2][i_seq1]->high_limits[k] >= i)
		{
			return(this->aln_mapping_probs[i_seq2][i_seq1][k][i]);
		}
		else
		{
			return(0.0f);
		}
	}
}
