# Supplementary material for: TurboFold: Iterative probabilistic estimation of secondary structures for multiple RNA sequences
Source: BMC Bioinformatics. 2011 Apr 20;12:108. doi: 10.1186/1471-2105-12-108 (PMC3120699; doi:10.1186/1471-2105-12-108)
Supplement: Additional file 3 — Zip file of datasets. Datasets used in the benchmarking of TurboFold and other algorithms. [file 1471-2105-12-108-S3.ZIP]

Archive with 7,312 entries (7,312 files):
- datasets/tmRNA/Shew.spec._CP000446_1-355.seq
- datasets/tmRNA/Myco.mobi._TRW-267748_1-376.seq
- datasets/tmRNA/Phot.lumi._BX571870_1-364.seq
- datasets/tmRNA/Shig.sonn._CP000038_1-363.seq
- datasets/tmRNA/Myco.pene._BA000026_1-405.seq
- datasets/tmRNA/Rumi.albu._TRW-246199_1-354.ct
- datasets/tmRNA/Syne.elon._TRW-32046_1-394.ct
- datasets/tmRNA/Neis.meni._TRW-122587_1-363.ct
- datasets/tmRNA/Baci.subt._Z99121_1-360.seq
- datasets/tmRNA/Syne.spec._D90916_1-396.ct
- datasets/tmRNA/Fibr.succ._TRW-59374_1-361.ct
- datasets/tmRNA/Salm.ente._AL627276_1-363.seq
- datasets/tmRNA/Myco.micr._TRW-1806-1_1-368.seq
- datasets/tmRNA/Pseu.syri._AE016853_1-388.seq
- datasets/tmRNA/Chla.trac._TRW-813-1_1-420.ct
- datasets/tmRNA/Yers.pest._CP000305_1-364.seq
- datasets/tmRNA/Porp.ging._TRW-242619_1-407.seq
- datasets/tmRNA/Prop.acne._TRW-1747-3_1-353.ct
- datasets/tmRNA/Borr.burg._TRW-224326_1-362.ct
- datasets/tmRNA/Fuso.nucl._TRW-209882_1-344.seq
- datasets/tmRNA/Deha.ethe._CP000027_1-352.ct
- datasets/tmRNA/Clos.acet._AE001437_1-359.ct
- datasets/tmRNA/Neis.gono._TRW-242231_1-363.ct
- datasets/tmRNA/Bord.bron._TRW-257310_1-387.seq
- datasets/tmRNA/Pseu.aeru._CP000438_1-353.ct
- datasets/tmRNA/Citr.rode._TRW-67825_1-365.seq
- datasets/tmRNA/Cyto.hutc._CP000383_1-404.seq
- datasets/tmRNA/uncu.mari._TRW-363180_1-347.seq
- datasets/tmRNA/Stap.aure._AC074317_1-359.ct
- datasets/tmRNA/Fuso.nucl._AE009951_1-344.seq
- datasets/tmRNA/Meso.viri._AF166114_1-359.ct
- datasets/tmRNA/Xant.camp._AM039952_1-397.seq
- datasets/tmRNA/Neis.lact._TRW-486_1-362.seq
- datasets/tmRNA/Clos.perf._CP000246_1-361.seq
- datasets/tmRNA/Shig.boyd._CP000036_1-363.seq
- datasets/tmRNA/Dein.radi._TRW-243230_1-349.seq
- datasets/tmRNA/Stre.gord._TRW-29390_1-349.seq
- datasets/tmRNA/Esch.coli._AE005491_1-363.seq
- datasets/tmRNA/envi.sequ._TRW-351057-3_1-355.ct
- datasets/tmRNA/Ther.ther._TRW-300852_1-349.ct
- datasets/tmRNA/Haem.ducr._AE017143_1-367.seq
- datasets/tmRNA/Bact.mari._TRW-97084_1-385.seq
- datasets/tmRNA/Past.mult._AE006115_1-367.ct
- datasets/tmRNA/Camp.coli._TRW-306254_1-359.ct
- datasets/tmRNA/Lact.gass._CP000413_1-366.ct
- datasets/tmRNA/Dein.radi._TRW-243230_1-349.ct
- datasets/tmRNA/Stre.pyog._AE006568_1-345.ct
- datasets/tmRNA/Shew.spec._TRW-323850_1-356.seq
- datasets/tmRNA/Chla.abor._CR848038_1-425.seq
- datasets/tmRNA/Shew.balt._TRW-325240_1-356.seq
- datasets/tmRNA/Oeno.oeni._TRW-203123_1-350.seq
- datasets/tmRNA/Baci.thur._AE017355_1-355.ct
- datasets/tmRNA/Cyan.para._U30821_1-291.ct
- datasets/tmRNA/Phot.prof._CR378665_1-368.ct
- datasets/tmRNA/Exig.sibi._TRW-262543_1-359.ct
- datasets/tmRNA/Phot.asym._TRW-291112_1-364.seq
- datasets/tmRNA/uncu.mari._TRW-363180_1-347.ct
- datasets/tmRNA/Myxo.xant._TRW-34_1-366.seq
- datasets/tmRNA/Camp.coli._AL111168_1-359.ct
- datasets/tmRNA/Geob.meta._CP000148_1-356.seq
- datasets/tmRNA/Porp.ging._TRW-242619_1-407.ct
- datasets/tmRNA/envi.sequ._TRW-259291_1-355.ct
- datasets/tmRNA/Leif.xyli._AE016822_1-394.ct
- datasets/tmRNA/Yers.pest._AL590842_1-364.ct
- datasets/tmRNA/envi.sequ._TRW-2-2_1-356.seq
- datasets/tmRNA/Mann.haem._TRW-272629_1-367.ct
- datasets/tmRNA/Shew.frig._CP000447_1-356.seq
- datasets/tmRNA/Sten.malt._TRW-40324_1-354.seq
- datasets/tmRNA/Acti.acti._TRW-272556_1-366.seq
- datasets/tmRNA/Acid.caps._TRW-240015_1-352.seq
- datasets/tmRNA/Colw.psyc._CP000083_1-350.ct
- datasets/tmRNA/Lact.brev._CP000416_1-372.seq
- datasets/tmRNA/Clos.ther._TRW-203119_1-387.seq
- datasets/tmRNA/Copr.prot._TRW-351627_1-353.ct
- datasets/tmRNA/Stap.epid._TRW-1282-1_1-361.seq
- datasets/tmRNA/Clos.botu._TRW-36826_1-355.seq
- datasets/tmRNA/Clos.diff._TRW-367459_1-350.ct
- datasets/tmRNA/Yers.pseu._AR948532_1-364.ct
- datasets/tmRNA/Haem.infl._U32808_1-366.ct
- datasets/tmRNA/Moor.ther._CP000232_1-358.ct
- datasets/tmRNA/uncu.bact._TRW-80840-3_1-379.seq
- datasets/tmRNA/Porp.purp._TRW-2787_1-323.seq
- datasets/tmRNA/Fran.tula._AM233362_1-421.ct
- datasets/tmRNA/Rumi.albu._TRW-246199_1-354.seq
- datasets/tmRNA/Xant.oryz._AE013598_1-397.ct
- datasets/tmRNA/Serr.marc._TRW-273526_1-364.seq
- datasets/tmRNA/Shew.putr._TRW-319224_1-356.seq
- datasets/tmRNA/Heli.hepa._AE017125_1-369.ct
- datasets/tmRNA/Anab.vari._CP000117_1-390.seq
- datasets/tmRNA/Pseu.aeru._CP000438_1-353.seq
- datasets/tmRNA/Yers.pest._CP000305_1-364.ct
- datasets/tmRNA/Buch.aphi._AE016826_1-367.seq
- datasets/tmRNA/Wigg.glos._BA000021_1-365.seq
- datasets/tmRNA/Clos.teta._AE015927_1-355.ct
- datasets/tmRNA/Lact.john._TRW-257314_1-367.seq
- datasets/tmRNA/Xyle.fast._TRW-155919_1-355.ct
- datasets/tmRNA/Acti.pleu._TRW-228399_1-366.ct
- datasets/tmRNA/Acin.spec._CR543861_1-360.ct
- datasets/tmRNA/Aero.hydr._CP000462_1-360.seq
- datasets/tmRNA/Haem.infl._AY599475_1-366.seq
- datasets/tmRNA/Noca.farc._AP006618_1-368.ct
- datasets/tmRNA/Thio.deni._CP000116_1-367.ct
- datasets/tmRNA/Stap.aure._BA000018_1-362.seq
- datasets/tmRNA/Ente.faec._TRW-1352_1-367.ct
- datasets/tmRNA/Myco.capr._D13067_1-411.seq
- datasets/tmRNA/Burk.pseu._TRW-28450_1-370.ct
- datasets/tmRNA/Clos.acet._AE001437_1-359.seq
- datasets/tmRNA/Sali.rube._CP000159_1-369.seq
- datasets/tmRNA/Erwi.chry._TRW-198628_1-381.ct
- datasets/tmRNA/Lact.delb._TRW-321956_1-362.seq
- datasets/tmRNA/Bifi.long._TRW-206672_1-397.ct
- datasets/tmRNA/Myco.capr._S67602_1-408.seq
- datasets/tmRNA/Acid.ferr._TRW-920_1-341.seq
- datasets/tmRNA/Esch.coli._BA000007_1-363.seq
- datasets/tmRNA/Burk.mall._CP000010_1-370.seq
- datasets/tmRNA/Tric.eryt._CP000393_1-398.ct
- datasets/tmRNA/Myco.bovi._TRW-1765_1-368.ct
- datasets/tmRNA/Leuc.mese._TRW-1245_1-358.seq
- datasets/tmRNA/Salm.ente._TRW-321314_1-363.ct
- datasets/tmRNA/Lact.delb._AF440335_1-316.seq
- datasets/tmRNA/Yers.pest._CP000308_1-364.ct
- datasets/tmRNA/Bdel.bact._BX842656_1-346.seq
- datasets/tmRNA/Past.mult._AE006115_1-367.seq
- datasets/tmRNA/Baci.cere._TRW-288681_1-355.ct
- datasets/tmRNA/Stap.aure._BA000017_1-362.ct
- datasets/tmRNA/Myco.myco._BX842642_1-411.ct
- datasets/tmRNA/Burk.ceno._CP000378_1-370.seq
- datasets/tmRNA/Bloc.flor._BX248583_1-393.seq
- datasets/tmRNA/Lact.lact._AE006373_1-359.ct
- datasets/tmRNA/Bact.thet._AE015928_1-397.ct
- datasets/tmRNA/Prop.acne._AE017283_1-371.seq
- datasets/tmRNA/Pseu.fluo._CP000076_1-394.ct
- datasets/tmRNA/Rubr.gela._TRW-279263_1-372.ct
- datasets/tmRNA/Emil.huxl._AY741371_1-291.ct
- datasets/tmRNA/Xant.axon._AE011783_1-397.ct
- datasets/tmRNA/Leuc.mese._CP000414_1-358.seq
- datasets/tmRNA/Shew.amaz._CP000507_1-356.ct
- datasets/tmRNA/Nitr.euro._BX321865_1-360.ct
- datasets/tmRNA/Stre.ther._CP000419_1-350.ct
- datasets/tmRNA/Esch.coli._U36840_1-363.ct
- datasets/tmRNA/Heli.must._DQ250625_1-366.ct
- datasets/tmRNA/Yers.moll._TRW-349967_1-381.ct
- datasets/tmRNA/Burk.thai._CP000086_1-370.ct
- datasets/tmRNA/Guil.thet._TRW-55529_1-330.seq
- datasets/tmRNA/Geob.meta._CP000148_1-356.ct
- datasets/tmRNA/Copr.prot._TRW-351627_1-353.seq
- datasets/tmRNA/Meso.flor._AE017263_1-408.seq
- datasets/tmRNA/Cyan.cald._AF022186_1-254.seq
- datasets/tmRNA/Salm.bong._TRW-218493_1-363.ct
- datasets/tmRNA/Mora.cata._AX067460_1-359.seq
- datasets/tmRNA/Yers.ente._TRW-34054_1-381.ct
- datasets/tmRNA/Pseu.halo._CR954246_1-357.seq
- datasets/tmRNA/uncu.bact._TRW-383630-1_1-364.seq
- datasets/tmRNA/Aqui.aeol._AE000749_1-344.ct
- datasets/tmRNA/Jako.libe._TRW-143017_1-102.ct
- datasets/tmRNA/Myco.bovi._TRW-1765_1-368.seq
- datasets/tmRNA/Baci.subt._TRW-1423_1-363.seq
- datasets/tmRNA/Xyle.fast._AE009442_1-355.ct
- datasets/tmRNA/Psyc.arct._CP000082_1-359.ct
- datasets/tmRNA/Stap.epid._TRW-1282-2_1-362.ct
- datasets/tmRNA/Clos.diff._AM180355_1-350.ct
- datasets/tmRNA/Meth.caps._AE017282_1-356.seq
- datasets/tmRNA/Stre.coll._AY485228_1-386.seq
- datasets/tmRNA/Dict.ther._TRW-14_1-350.seq
- datasets/tmRNA/Stre.muta._TRW-210007_1-349.ct
- datasets/tmRNA/Haem.infl._TRW-262727_1-366.seq
- datasets/tmRNA/Baci.halo._BA000004_1-361.seq
- datasets/tmRNA/Ente.saka._TRW-28141_1-364.ct
- datasets/tmRNA/Haem.infl._TRW-262728_1-366.ct
- datasets/tmRNA/Myco.pulm._AL445565_1-387.seq
- datasets/tmRNA/Neis.meni._TRW-272831_1-363.seq
- datasets/tmRNA/Myco.smeg._CP000480_1-369.seq
- datasets/tmRNA/Chro.viol._AE016825_1-365.seq
- datasets/tmRNA/Shig.boyd._CP000036_1-363.ct
- datasets/tmRNA/Psyc.arct._CP000082_1-359.seq
- datasets/tmRNA/Pseu.fluo._CP000094_1-390.seq
- datasets/tmRNA/Heli.pylo._AE000590_1-383.seq
- datasets/tmRNA/Myco.tube._TRW-164513_1-368.seq
- datasets/tmRNA/Nost.punc._TRW-63737_1-390.ct
- datasets/tmRNA/Camp.upsa._TRW-306264_1-359.ct
- datasets/tmRNA/Azot.vine._TRW-354_1-352.ct
- datasets/tmRNA/Stre.pneu._AE008453_1-348.seq
- datasets/tmRNA/Cory.glut._BX927150_1-377.seq
- datasets/tmRNA/Prev.rumi._TRW-264731_1-401.seq
- datasets/tmRNA/Kine.radi._TRW-266940_1-366.seq
- datasets/tmRNA/Aste.yell._CP000061_1-426.ct
- datasets/tmRNA/Shig.flex._AE005674_1-363.seq
- datasets/tmRNA/Myco.Bxz1._AY129337_1-437.seq
- datasets/tmRNA/Verr.spin._TRW-240016_1-356.seq
- datasets/tmRNA/Stre.pyog._TRW-1314-1_1-348.ct
- datasets/tmRNA/Myco.aviu._AE016958_1-368.ct
- datasets/tmRNA/Salm.typh._AY316313_1-363.ct
- datasets/tmRNA/Salm.ente._TRW-295319_1-363.seq
- datasets/tmRNA/Legi.pneu._CR628337_1-406.seq
- datasets/tmRNA/Shig.sonn._CP000038_1-363.ct
- datasets/tmRNA/Cyan.mero._AY286123_1-236.seq
- datasets/tmRNA/Stre.uber._TRW-218495_1-350.seq
- datasets/tmRNA/envi.sequ._TRW-32045-2_1-345.ct
- datasets/tmRNA/Xyle.fast._AE003849_1-355.ct
- datasets/tmRNA/Baci.G._TRW-12333_1-312.ct
- datasets/tmRNA/Stre.pyog._TRW-1314-2_1-350.ct
- datasets/tmRNA/Exig.sibi._TRW-262543_1-359.seq
- datasets/tmRNA/Camp.jeju._AX048472_1-359.ct
- datasets/tmRNA/Haem.somn._CP000436_1-367.seq
- datasets/tmRNA/Chla.pneu._TRW-83558_1-426.seq
- datasets/tmRNA/List.seel._AF440350_1-321.seq
- datasets/tmRNA/Neis.meni._TRW-272831_1-363.ct
- datasets/tmRNA/Lact.gass._CP000413_1-366.seq
- datasets/tmRNA/Baci.anth._AE016879_1-355.seq
- datasets/tmRNA/Nitr.mult._CP000103_1-362.ct
- datasets/tmRNA/Esch.coli._CP000247_1-363.ct
- datasets/tmRNA/Lact.lact._AF176556_1-359.seq
- datasets/tmRNA/Esch.coli._AP009048_1-363.seq
- datasets/tmRNA/Chla.cavi._AE015925_1-425.ct
- datasets/tmRNA/Xant.axon._AE011783_1-397.seq
- datasets/tmRNA/Neis.meni._AE002452_1-360.seq
- datasets/tmRNA/envi.sequ._TRW-32045-2_1-345.seq
- datasets/tmRNA/Tann.fors._TRW-203275_1-400.ct
- datasets/tmRNA/Cory.glut._BX927150_1-377.ct
- datasets/tmRNA/Acid.caps._TRW-240015_1-352.ct
- datasets/tmRNA/List.ivan._AF440342_1-321.seq
- datasets/tmRNA/Carn.malt._AF275938_1-366.ct
- datasets/tmRNA/Chlo.chlo._CP000108_1-401.seq
- datasets/tmRNA/Syne.spec._D90916_1-396.seq
- datasets/tmRNA/Xant.camp._AM039952_1-397.ct
- datasets/tmRNA/Stre.pneu._TRW-1313_1-348.seq
- datasets/tmRNA/Chla.trac._TRW-813-2_1-420.seq
- datasets/tmRNA/Burk.xeno._CP000270_1-370.ct
- datasets/tmRNA/uncu.bact._TRW-72274-2_1-359.seq
- datasets/tmRNA/Esch.coli._CP000243_1-363.ct
- datasets/tmRNA/Myco.geni._U39713_1-385.ct
- datasets/tmRNA/Ther.yell._TRW-289376_1-350.ct
- datasets/tmRNA/Guil.thet._TRW-55529_1-330.ct
- datasets/tmRNA/Pant.stew._TRW-66269_1-363.ct
- datasets/tmRNA/List.inno._TRW-1642-1_1-370.seq
- datasets/tmRNA/Vibr.fisc._CP000020_1-367.ct
- datasets/tmRNA/Baci.cere._TRW-226900_1-355.ct
- datasets/tmRNA/Heli.must._DQ250625_1-366.seq
- datasets/tmRNA/envi.sequ._TRW-2-1_1-365.seq
- datasets/tmRNA/Stap.aure._BX571857_1-362.ct
- datasets/tmRNA/Sacc.degr._CP000282_1-389.seq
- datasets/tmRNA/Buch.aphi._BD061520_1-369.ct
- datasets/tmRNA/Odon.sine._TRW-2839_1-371.seq
- datasets/tmRNA/Thal.pseu._EF067921_1-344.seq
- datasets/tmRNA/Shew.spec._CP000469_1-355.seq
- datasets/tmRNA/Stre.pneu._TRW-216600_1-348.seq
- datasets/tmRNA/Salm.ente._AL627276_1-363.ct
- datasets/tmRNA/Heli.pylo._TRW-85963_1-386.ct
- datasets/tmRNA/Legi.pneu._CR628337_1-406.ct
- datasets/tmRNA/Clos.acet._AE007587_1-356.seq
- datasets/tmRNA/Rals.meta._CP000352_1-360.seq
- datasets/tmRNA/Lact.sake._AF400065_1-370.ct
- datasets/tmRNA/Esch.coli._CP000247_1-363.seq
- datasets/tmRNA/Mann.haem._TRW-272629_1-367.seq
- datasets/tmRNA/Heli.pylo._AE001503_1-383.seq
- datasets/tmRNA/Desu.acet._TRW-281689_1-353.ct
- datasets/tmRNA/Cyto.hutc._CP000383_1-404.ct
- datasets/tmRNA/Nost.spec._BA000019_1-390.ct
- datasets/tmRNA/Burk.ceno._TRW-216591_1-370.seq
- datasets/tmRNA/Myco.pene._BA000026_1-405.ct
- datasets/tmRNA/Ocea.ihey._BA000028_1-364.ct
- datasets/tmRNA/Camp.coli._AL111168_1-359.seq
- datasets/tmRNA/Jako.libe._TRW-143017_1-102.seq
- datasets/tmRNA/List.inno._TRW-1642-2_1-370.ct
- datasets/tmRNA/Salm.ente._CP000026_1-363.ct
- datasets/tmRNA/Xant.oryz._AE013598_1-397.seq
- datasets/tmRNA/Moor.ther._CP000232_1-358.seq
- datasets/tmRNA/Salm.ente._TRW-59204_1-363.seq
- datasets/tmRNA/Trop.whip._BX251411_1-369.ct
- datasets/tmRNA/Chro.sale._CP000285_1-380.ct
- datasets/tmRNA/Onio.yell._AP006628_1-423.seq
- datasets/tmRNA/Syne.spec._AB003477_1-394.ct
- datasets/tmRNA/Ente.faec._BD193796_1-367.seq
- datasets/tmRNA/envi.sequ._TRW-351057-3_1-355.seq
- datasets/tmRNA/Stre.pyog._TRW-1314-2_1-350.seq
- datasets/tmRNA/Fuso.nucl._TRW-393480_1-344.seq
- datasets/tmRNA/Camp.upsa._TRW-306264_1-359.seq
- datasets/tmRNA/Ther.teng._AE013063_1-351.ct
- datasets/tmRNA/Burk.fung._TRW-266265_1-370.seq
- datasets/tmRNA/Haem.infl._CP000057_1-366.ct
- datasets/tmRNA/Odon.sine._Z67753_1-368.ct
- datasets/tmRNA/uncu.bact._TRW-32033-1_1-354.seq
- datasets/tmRNA/Stre.ther._CP000419_1-350.seq
- datasets/tmRNA/Ther.elon._BA000039_1-386.seq
- datasets/tmRNA/Baci.lich._CP000002_1-356.seq
- datasets/tmRNA/Vibr.chol._U39068_1-367.seq
- datasets/tmRNA/Burk.viet._TRW-269482_1-370.seq
- datasets/tmRNA/Camp.coli._TRW-306254_1-359.seq
- datasets/tmRNA/Lact.plan._AL935259_1-372.seq
- datasets/tmRNA/Bloc.penn._CP000016_1-392.ct
- datasets/tmRNA/Rubr.xyla._CP000386_1-360.seq
- datasets/tmRNA/Myco.arth._TRW-243272_1-394.ct
- datasets/tmRNA/Aqui.aeol._AE000749_1-344.seq
- datasets/tmRNA/Stre.agal._AE014233_1-350.seq
- datasets/tmRNA/Leuc.mese._CP000414_1-358.ct
- datasets/tmRNA/Buch.aphi._AE013218_1-376.ct
- datasets/tmRNA/Xant.camp._AE012247_1-397.ct
- datasets/tmRNA/List.seel._AF440350_1-321.ct
- datasets/tmRNA/Myco.lepr._TRW-272631_1-369.seq
- datasets/tmRNA/Lact.case._CP000423_1-364.ct
[truncated: 7,012 more entries]
