# Supplementary material for: TurboFold: Iterative probabilistic estimation of secondary structures for multiple RNA sequences
Source: BMC Bioinformatics. 2011 Apr 20;12:108. doi: 10.1186/1471-2105-12-108 (PMC3120699; doi:10.1186/1471-2105-12-108)
Supplement: Additional file 3 — Zip file of datasets. Datasets used in the benchmarking of TurboFold and other algorithms. [file 1471-2105-12-108-S3.ZIP › datasets/tmRNA/Shew.spec._CP000446_1-355.seq]

;
 ENERGY = 0    Shew.spec._CP000446/1-355
GGGGGCGAU
UCUGGAUUCG
ACAGGAUUCA
CGAAACCCUG
GGAGCAUGCC
GAGGGGCGGU
UGGCCUCGUU
AAAAGCCGCA
AAGUUAUAGU
UGCAAACGAC
GAUAACUACG
CUCUAGCCGC
UUAAUGCCGC
UAGCCAUCUA
CCACACGUUU
CGCACAUGGG
CAGUGGAUUU
GAUGGUCAUC
UCACAUCGUG
CUAGCGAGGG
AACCCUGUCC
GGGGGUGAAC
CGCGAAACAG
UACCGGACUC
ACCGUGUGAG
AUCCUGUCUU
UCGGAGUUCA
AACGGUUAAA
CAAUAGAAAG
ACUAAGCAUG
UAGCGCCUUG
GAUGUAGGUU
UUCUGGACGC
GGGUUCAAGU
CCCGCCGCCU
CCACCA1
