# Supplementary material for: TurboFold: Iterative probabilistic estimation of secondary structures for multiple RNA sequences
Source: BMC Bioinformatics. 2011 Apr 20;12:108. doi: 10.1186/1471-2105-12-108 (PMC3120699; doi:10.1186/1471-2105-12-108)
Supplement: Additional file 3 — Zip file of datasets. Datasets used in the benchmarking of TurboFold and other algorithms. [file 1471-2105-12-108-S3.ZIP › datasets/tmRNA/Myco.mobi._TRW-267748_1-376.seq]

;
 ENERGY = 0    Myco.mobi._TRW-267748/1-376
GGGGGUGUA
AUGGAUUUGA
CAUGCAUAAG
GUUUAUUAGA
CUGCAGUACU
AUGGUAGAGU
AUAAGACCAC
UAGGCUUUUU
CAAACGGAAA
AGAAAAACAA
UUAGAAGUUU
CUCCUUUAUU
AAUGAGUUCU
UCACAAUCAA
AUCUAGUUUU
UGCUUAAUUA
AAAAUUAGUC
GCUUCUAAGU
GGUGUUGCUA
CAUUUAUAAG
UGUUGUUUAG
CAAAUAUAGU
UUUAUGAUCU
AAUUAAAUAA
GACCGAAUAA
AAAAUUAGUU
AAUAUAAAUG
UUUUUAGUUA
AGUUUCGAUU
UUAUAUUAAU
AUCAAAAUUU
AGCUAAACUG
UAGAUGUCUC
UUAAAUUUUA
UGUGUGGACC
CGGGUUCAAC
UCCCGGCAUC
UCCACCA1
