# Supplementary material for: TurboFold: Iterative probabilistic estimation of secondary structures for multiple RNA sequences
Source: BMC Bioinformatics. 2011 Apr 20;12:108. doi: 10.1186/1471-2105-12-108 (PMC3120699; doi:10.1186/1471-2105-12-108)
Supplement: Additional file 3 — Zip file of datasets. Datasets used in the benchmarking of TurboFold and other algorithms. [file 1471-2105-12-108-S3.ZIP › datasets/tmRNA/Phot.lumi._BX571870_1-364.seq]

;
 ENERGY = 0    Phot.lumi._BX571870/1-364
GGGGCUGAU
UCUGGAUUCG
ACGGGAUUCG
CGAAACCCAA
GGUGCAUGCC
GAGGGGCGGU
UGGCCUCGUA
AAAAGCCGCA
AAAAAAUAGU
CGCAAACGAC
GAAAAAUACG
CACUAGCAGC
UUAAUAACCU
GCGCAGAGCC
CUCUCUCCCU
AGCCUCCGCU
CUUAGGACGG
GGAUCAAGAG
AGGUCAAACC
CAAAAGAGAU
CGCGUGGAUG
CCUUGCCUGG
GGUUGAAGCG
UUAAAUCUAA
UCAGGCUAGU
UUGUGAGUGG
CGUGUCUGUC
CGCAGCUGGC
AAGCGAAUGU
AAAGAUUAGA
CUAAGCAUGU
AGUACCAAGG
AUGUAGGAAU
UUCGGACGCG
GGUUCAACUC
CCGCCAGCUC
CACCA1
