# Supplementary material for: TurboFold: Iterative probabilistic estimation of secondary structures for multiple RNA sequences
Source: BMC Bioinformatics. 2011 Apr 20;12:108. doi: 10.1186/1471-2105-12-108 (PMC3120699; doi:10.1186/1471-2105-12-108)
Supplement: Additional file 3 — Zip file of datasets. Datasets used in the benchmarking of TurboFold and other algorithms. [file 1471-2105-12-108-S3.ZIP › datasets/tmRNA/Myco.pene._BA000026_1-405.seq]

;
 ENERGY = 0    Myco.pene._BA000026/1-405
GGGGAUGUC
ACGGUUUCGA
CAUGAAUGGU
UGAUCUUCAA
AUGCAGCAGG
GUAAGCCCUU
UACAGCUGUC
GAGGCUAAUA
AAUGCUAAGA
ACAAUAAAAA
CGAAGCUGUU
GAAGUAGAAU
UAAACGACUU
UGAAAUCAAC
GCUUUAAGCC
AAAACGCUAA
UUUAGCUUUA
UACGCUUAAU
UACAUUUGGU
AAUAAGUUCA
UAUCUUUUUC
UAGGUAGGUA
UGAAUGUUUA
AUAACUAGAU
AGCUAAUUUA
AUUCCUAUAA
CAAUUAGUGA
AGUUCGUUAG
GAUUACUUUU
AUUUAUGGGU
UGUUCUUUGC
CUCUAUUUAA
AAGGACAUAU
UAAAGUUAGA
ACUAAGCUGU
AGAUUUUGUC
GCAUUGCUAU
UUGUGGAAAC
GGGUUCGACU
CCCGUCAUCU
CCACCA1
