# Supplementary material for: TurboFold: Iterative probabilistic estimation of secondary structures for multiple RNA sequences
Source: BMC Bioinformatics. 2011 Apr 20;12:108. doi: 10.1186/1471-2105-12-108 (PMC3120699; doi:10.1186/1471-2105-12-108)
Supplement: Additional file 3 — Zip file of datasets. Datasets used in the benchmarking of TurboFold and other algorithms. [file 1471-2105-12-108-S3.ZIP › datasets/tmRNA/Rumi.albu._TRW-246199_1-354.ct]

  354 ENERGY = 0    Rumi.albu._TRW-246199/1-354
    1 G       0    2  350    1
    2 G       1    3  349    2
    3 G       2    4  348    3
    4 G       3    5  347    4
    5 A       4    6  346    5
    6 U       5    7  345    6
    7 G       6    8  344    7
    8 U       7    9    0    8
    9 A       8   10    0    9
   10 A       9   11    0   10
   11 A      10   12    0   11
   12 G      11   13    0   12
   13 G      12   14    0   13
   14 U      13   15    0   14
   15 U      14   16    0   15
   16 U      15   17    0   16
   17 C      16   18    0   17
   18 G      17   19    0   18
   19 A      18   20    0   19
   20 C      19   21  323   20
   21 G      20   22  322   21
   22 G      21   23  321   22
   23 G      22   24  320   23
   24 G      23   25  319   24
   25 G      24   26  318   25
   26 U      25   27  317   26
   27 C      26   28  316   27
   28 U      27   29  315   28
   29 U      28   30    0   29
   30 G      29   31    0   30
   31 A      30   32    0   31
   32 A      31   33    0   32
   33 G      32   34  310   33
   34 G      33   35    0   34
   35 G      34   36  308   35
   36 C      35   37  307   36
   37 G      36   38  306   37
   38 A      37   39  305   38
   39 U      38   40    0   39
   40 A      39   41    0   40
   41 A      40   42    0   41
   42 G      41   43    0   42
   43 C      42   44  297   43
   44 G      43   45  296   44
   45 A      44   46  295   45
   46 G      45   47  294   46
   47 U      46   48  293   47
   48 G      47   49   64   48
   49 G      48   50   63   49
   50 A      49   51   62   50
   51 G      50   52   61   51
   52 G      51   53   60   52
   53 A      52   54   80   53
   54 G      53   55   79   54
   55 C      54   56   78   55
   56 G      55   57   77   56
   57 C      56   58    0   57
   58 A      57   59   75   58
   59 C      58   60   74   59
   60 U      59   61   52   60
   61 C      60   62   51   61
   62 U      61   63   50   62
   63 C      62   64   49   63
   64 C      63   65   48   64
   65 U      64   66    0   65
   66 U      65   67    0   66
   67 A      66   68    0   67
   68 A      67   69    0   68
   69 A      68   70    0   69
   70 C      69   71    0   70
   71 G      70   72    0   71
   72 G      71   73    0   72
   73 C      72   74    0   73
   74 G      73   75   59   74
   75 U      74   76   58   75
   76 A      75   77    0   76
   77 C      76   78   56   77
   78 G      77   79   55   78
   79 U      78   80   54   79
   80 U      79   81   53   80
   81 U      80   82    0   81
   82 U      81   83    0   82
   83 A      82   84    0   83
   84 A      83   85    0   84
   85 A      84   86    0   85
   86 U      85   87    0   86
   87 U      86   88    0   87
   88 A      87   89    0   88
   89 G      88   90    0   89
   90 A      89   91    0   90
   91 C      90   92    0   91
   92 G      91   93    0   92
   93 A      92   94    0   93
   94 C      93   95    0   94
   95 A      94   96    0   95
   96 A      95   97    0   96
   97 C      96   98    0   97
   98 G      97   99    0   98
   99 A      98  100    0   99
  100 U      99  101    0  100
  101 A     100  102    0  101
  102 A     101  103    0  102
  103 U     102  104    0  103
  104 U     103  105    0  104
  105 U     104  106    0  105
  106 U     105  107    0  106
  107 G     106  108    0  107
  108 C     107  109    0  108
  109 A     108  110    0  109
  110 A     109  111    0  110
  111 U     110  112  126  111
  112 G     111  113  125  112
  113 G     112  114    0  113
  114 C     113  115  123  114
  115 A     114  116    0  115
  116 G     115  117    0  116
  117 C     116  118    0  117
  118 C     117  119    0  118
  119 U     118  120    0  119
  120 A     119  121    0  120
  121 A     120  122    0  121
  122 G     121  123    0  122
  123 G     122  124  114  123
  124 G     123  125    0  124
  125 C     124  126  112  125
  126 A     125  127  111  126
  127 G     126  128    0  127
  128 C     127  129    0  128
  129 C     128  130    0  129
  130 C     129  131  166  130
  131 G     130  132  165  131
  132 U     131  133  164  132
  133 C     132  134  163  133
  134 U     133  135  162  134
  135 U     134  136  160  135
  136 G     135  137  159  136
  137 C     136  138  158  137
  138 C     137  139  157  138
  139 U     138  140  156  139
  140 G     139  141  155  140
  141 A     140  142  154  141
  142 G     141  143  153  142
  143 A     142  144    0  143
  144 G     143  145    0  144
  145 U     144  146    0  145
  146 A     145  147    0  146
  147 C     146  148    0  147
  148 C     147  149  179  148
  149 A     148  150  178  149
  150 C     149  151  177  150
  151 G     150  152    0  151
  152 G     151  153  175  152
  153 C     152  154  142  153
  154 U     153  155  141  154
  155 U     154  156  140  155
  156 G     155  157  139  156
  157 G     156  158  138  157
  158 G     157  159  137  158
  159 U     158  160  136  159
  160 A     159  161  135  160
  161 A     160  162    0  161
  162 A     161  163  134  162
  163 G     162  164  133  163
  164 G     163  165  132  164
  165 C     164  166  131  165
  166 G     165  167  130  166
  167 U     166  168    0  167
  168 C     167  169    0  168
  169 G     168  170    0  169
  170 A     169  171    0  170
  171 C     170  172    0  171
  172 U     171  173    0  172
  173 A     172  174    0  173
  174 G     173  175    0  174
  175 U     174  176  152  175
  176 G     175  177    0  176
  177 G     176  178  150  177
  178 U     177  179  149  178
  179 G     178  180  148  179
  180 A     179  181    0  180
  181 A     180  182    0  181
  182 C     181  183    0  182
  183 G     182  184    0  183
  184 U     183  185    0  184
  185 C     184  186    0  185
  186 G     185  187  223  186
  187 G     186  188  222  187
  188 C     187  189  221  188
  189 A     188  190    0  189
  190 G     189  191    0  190
  191 G     190  192  219  191
  192 C     191  193  218  192
  193 G     192  194  217  193
  194 A     193  195  216  194
  195 U     194  196  215  195
  196 G     195  197  214  196
  197 A     196  198  212  197
  198 C     197  199  211  198
  199 U     198  200  210  199
  200 G     199  201  209  200
  201 U     200  202    0  201
  202 G     201  203    0  202
  203 A     202  204    0  203
  204 C     203  205  236  204
  205 C     204  206  235  205
  206 U     205  207  234  206
  207 G     206  208  232  207
  208 U     207  209  231  208
  209 C     208  210  200  209
  210 G     209  211  199  210
  211 G     210  212  198  211
  212 U     211  213  197  212
  213 G     212  214    0  213
  214 U     213  215  196  214
  215 A     214  216  195  215
  216 U     215  217  194  216
  217 U     216  218  193  217
  218 G     217  219  192  218
  219 C     218  220  191  219
  220 A     219  221    0  220
  221 G     220  222  188  221
  222 U     221  223  187  222
  223 C     222  224  186  223
  224 U     223  225    0  224
  225 A     224  226    0  225
  226 C     225  227    0  226
  227 C     226  228    0  227
  228 A     227  229    0  228
  229 A     228  230    0  229
  230 A     229  231    0  230
  231 G     230  232  208  231
  232 C     231  233  207  232
  233 G     232  234    0  233
  234 A     233  235  206  234
  235 G     234  236  205  235
  236 G     235  237  204  236
  237 G     236  238    0  237
  238 G     237  239    0  238
  239 C     238  240    0  239
  240 G     239  241    0  240
  241 U     240  242  273  241
  242 G     241  243  272  242
  243 U     242  244  271  243
  244 C     243  245    0  244
  245 U     244  246  269  245
  246 G     245  247    0  246
  247 U     246  248    0  247
  248 U     247  249  266  248
  249 U     248  250  265  249
  250 G     249  251    0  250
  251 C     250  252  261  251
  252 C     251  253    0  252
  253 C     252  254    0  253
  254 G     253  255  289  254
  255 U     254  256  288  255
  256 G     255  257    0  256
  257 C     256  258  287  257
  258 G     257  259  286  258
  259 G     258  260  285  259
  260 A     259  261    0  260
  261 G     260  262  251  261
  262 G     261  263    0  262
  263 G     262  264    0  263
  264 A     263  265    0  264
  265 A     264  266  249  265
  266 A     265  267  248  266
  267 C     266  268    0  267
  268 G     267  269    0  268
  269 G     268  270  245  269
  270 C     269  271    0  270
  271 G     270  272  243  271
  272 C     271  273  242  272
  273 A     272  274  241  273
  274 A     273  275    0  274
  275 G     274  276    0  275
  276 C     275  277    0  276
  277 C     276  278    0  277
  278 G     277  279    0  278
  279 A     278  280    0  279
  280 A     279  281    0  280
  281 A     280  282    0  281
  282 U     281  283    0  282
  283 A     282  284    0  283
  284 A     283  285    0  284
  285 C     284  286  259  285
  286 C     285  287  258  286
  287 G     286  288  257  287
  288 A     287  289  255  288
  289 C     288  290  254  289
  290 U     289  291    0  290
  291 A     290  292    0  291
  292 G     291  293    0  292
  293 A     292  294   47  293
  294 C     293  295   46  294
  295 U     294  296   45  295
  296 C     295  297   44  296
  297 G     296  298   43  297
  298 U     297  299    0  298
  299 A     298  300    0  299
  300 G     299  301    0  300
  301 A     300  302    0  301
  302 A     301  303    0  302
  303 A     302  304    0  303
  304 U     303  305    0  304
  305 U     304  306   38  305
  306 C     305  307   37  306
  307 G     306  308   36  307
  308 C     307  309   35  308
  309 G     308  310    0  309
  310 U     309  311   33  310
  311 G     310  312    0  311
  312 A     311  313    0  312
  313 A     312  314    0  313
  314 U     313  315    0  314
  315 G     314  316   28  315
  316 G     315  317   27  316
  317 G     316  318   26  317
  318 C     317  319   25  318
  319 U     318  320   24  319
  320 U     319  321   23  320
  321 U     320  322   22  321
  322 C     321  323   21  322
  323 G     322  324   20  323
  324 G     323  325    0  324
  325 A     324  326    0  325
  326 C     325  327    0  326
  327 A     326  328  343  327
  328 G     327  329  342  328
  329 G     328  330  341  329
  330 A     329  331  340  330
  331 G     330  332  339  331
  332 U     331  333    0  332
  333 U     332  334    0  333
  334 C     333  335    0  334
  335 G     334  336    0  335
  336 A     335  337    0  336
  337 U     336  338    0  337
  338 U     337  339    0  338
  339 C     338  340  331  339
  340 U     339  341  330  340
  341 C     340  342  329  341
  342 C     341  343  328  342
  343 U     342  344  327  343
  344 C     343  345    7  344
  345 A     344  346    6  345
  346 U     345  347    5  346
  347 C     346  348    4  347
  348 U     347  349    3  348
  349 C     348  350    2  349
  350 C     349  351    1  350
  351 A     350  352    0  351
  352 C     351  353    0  352
  353 C     352  354    0  353
  354 A     353  355    0  354
