# Supplementary material for: TurboFold: Iterative probabilistic estimation of secondary structures for multiple RNA sequences
Source: BMC Bioinformatics. 2011 Apr 20;12:108. doi: 10.1186/1471-2105-12-108 (PMC3120699; doi:10.1186/1471-2105-12-108)
Supplement: Additional file 3 — Zip file of datasets. Datasets used in the benchmarking of TurboFold and other algorithms. [file 1471-2105-12-108-S3.ZIP › datasets/tmRNA/Syne.elon._TRW-32046_1-394.ct]

  394 ENERGY = 0    Syne.elon._TRW-32046/1-394
    1 G       0    2  390    1
    2 G       1    3  389    2
    3 G       2    4  388    3
    4 G       3    5  387    4
    5 C       4    6  386    5
    6 U       5    7  385    6
    7 G       6    8  384    7
    8 U       7    9    0    8
    9 A       8   10    0    9
   10 A       9   11    0   10
   11 U      10   12    0   11
   12 G      11   13    0   12
   13 G      12   14    0   13
   14 U      13   15    0   14
   15 U      14   16    0   15
   16 U      15   17    0   16
   17 C      16   18    0   17
   18 G      17   19    0   18
   19 A      18   20    0   19
   20 C      19   21  363   20
   21 G      20   22  362   21
   22 U      21   23  361   22
   23 G      22   24  360   23
   24 U      23   25  359   24
   25 U      24   26  358   25
   26 G      25   27  357   26
   27 G      26   28  356   27
   28 U      27   29  355   28
   29 G      28   30    0   29
   30 A      29   31  353   30
   31 A      30   32    0   31
   32 U      31   33    0   32
   33 C      32   34    0   33
   34 C      33   35  348   34
   35 U      34   36  347   35
   36 U      35   37  346   36
   37 C      36   38    0   37
   38 A      37   39    0   38
   39 C      38   40  343   39
   40 C      39   41    0   40
   41 G      40   42    0   41
   42 U      41   43  340   42
   43 G      42   44    0   43
   44 A      43   45    0   44
   45 U      44   46  337   45
   46 U      45   47  336   46
   47 C      46   48  333   47
   48 A      47   49  332   48
   49 G      48   50  331   49
   50 G      49   51  330   50
   51 C      50   52  329   51
   52 C      51   53   71   52
   53 G      52   54   70   53
   54 A      53   55   69   54
   55 G      54   56   68   55
   56 A      55   57   67   56
   57 G      56   58    0   57
   58 G      57   59    0   58
   59 G      58   60   84   59
   60 A      59   61   83   60
   61 G      60   62   82   61
   62 U      61   63   81   62
   63 C      62   64   80   63
   64 C      63   65    0   64
   65 A      64   66    0   65
   66 C      65   67    0   66
   67 U      66   68   56   67
   68 C      67   69   55   68
   69 U      68   70   54   69
   70 C      69   71   53   70
   71 G      70   72   52   71
   72 U      71   73    0   72
   73 A      72   74    0   73
   74 A      73   75    0   74
   75 A      74   76    0   75
   76 U      75   77    0   76
   77 C      76   78    0   77
   78 C      77   79    0   78
   79 A      78   80    0   79
   80 G      79   81   63   80
   81 G      80   82   62   81
   82 C      81   83   61   82
   83 U      82   84   60   83
   84 C      83   85   59   84
   85 A      84   86    0   85
   86 A      85   87    0   86
   87 C      86   88    0   87
   88 C      87   89    0   88
   89 A      88   90    0   89
   90 A      89   91    0   90
   91 A      90   92    0   91
   92 A      91   93    0   92
   93 G      92   94    0   93
   94 U      93   95    0   94
   95 A      94   96    0   95
   96 A      95   97    0   96
   97 C      96   98    0   97
   98 U      97   99    0   98
   99 G      98  100    0   99
  100 C      99  101    0  100
  101 G     100  102    0  101
  102 A     101  103    0  102
  103 A     102  104    0  103
  104 C     103  105    0  104
  105 A     104  106    0  105
  106 A     105  107    0  106
  107 C     106  108    0  107
  108 A     107  109    0  108
  109 U     108  110    0  109
  110 C     109  111    0  110
  111 G     110  112  162  111
  112 U     111  113    0  112
  113 U     112  114    0  113
  114 C     113  115    0  114
  115 C     114  116    0  115
  116 U     115  117  157  116
  117 U     116  118    0  117
  118 U     117  119  155  118
  119 C     118  120    0  119
  120 G     119  121  153  120
  121 C     120  122  152  121
  122 U     121  123    0  122
  123 C     122  124    0  123
  124 G     123  125    0  124
  125 U     124  126  148  125
  126 A     125  127  147  126
  127 A     126  128  146  127
  128 G     127  129  145  128
  129 G     128  130    0  129
  130 C     129  131    0  130
  131 U     130  132    0  131
  132 G     131  133    0  132
  133 C     132  134    0  133
  134 U     133  135    0  134
  135 C     134  136    0  135
  136 C     135  137    0  136
  137 U     136  138    0  137
  138 G     137  139    0  138
  139 U     138  140    0  139
  140 A     139  141    0  140
  141 G     140  142    0  141
  142 C     141  143    0  142
  143 U     142  144    0  143
  144 G     143  145    0  144
  145 C     144  146  128  145
  146 U     145  147  127  146
  147 U     146  148  126  147
  148 A     147  149  125  148
  149 A     148  150    0  149
  150 A     149  151    0  150
  151 C     150  152    0  151
  152 G     151  153  121  152
  153 C     152  154  120  153
  154 C     153  155    0  154
  155 A     154  156  118  155
  156 C     155  157    0  156
  157 A     156  158  116  157
  158 A     157  159    0  158
  159 A     158  160    0  159
  160 C     159  161    0  160
  161 U     160  162    0  161
  162 U     161  163  111  162
  163 U     162  164    0  163
  164 C     163  165    0  164
  165 U     164  166    0  165
  166 G     165  167    0  166
  167 G     166  168    0  167
  168 C     167  169    0  168
  169 U     168  170    0  169
  170 C     169  171    0  170
  171 G     170  172    0  171
  172 A     171  173    0  172
  173 G     172  174    0  173
  174 C     173  175    0  174
  175 G     174  176  207  175
  176 U     175  177  206  176
  177 C     176  178  205  177
  178 U     177  179  204  178
  179 A     178  180  203  179
  180 G     179  181  202  180
  181 U     180  182    0  181
  182 C     181  183  200  182
  183 G     182  184  199  183
  184 U     183  185  198  184
  185 A     184  186  197  185
  186 G     185  187    0  186
  187 A     186  188    0  187
  188 C     187  189    0  188
  189 U     188  190  223  189
  190 C     189  191  222  190
  191 C     190  192  221  191
  192 G     191  193  220  192
  193 U     192  194  219  193
  194 U     193  195  218  194
  195 A     194  196    0  195
  196 A     195  197    0  196
  197 U     196  198  185  197
  198 A     197  199  184  198
  199 C     198  200  183  199
  200 G     199  201  182  200
  201 C     200  202    0  201
  202 C     201  203  180  202
  203 U     202  204  179  203
  204 A     203  205  178  204
  205 G     204  206  177  205
  206 A     205  207  176  206
  207 C     206  208  175  207
  208 U     207  209    0  208
  209 U     208  210    0  209
  210 A     209  211    0  210
  211 A     210  212    0  211
  212 A     211  213    0  212
  213 C     212  214    0  213
  214 C     213  215    0  214
  215 C     214  216    0  215
  216 C     215  217    0  216
  217 C     216  218    0  217
  218 A     217  219  194  218
  219 A     218  220  193  219
  220 C     219  221  192  220
  221 G     220  222  191  221
  222 G     221  223  190  222
  223 A     222  224  189  223
  224 U     223  225    0  224
  225 G     224  226    0  225
  226 C     225  227    0  226
  227 U     226  228    0  227
  228 C     227  229  256  228
  229 G     228  230  255  229
  230 A     229  231  254  230
  231 G     230  232  253  231
  232 U     231  233    0  232
  233 G     232  234  251  233
  234 G     233  235  250  234
  235 C     234  236    0  235
  236 G     235  237    0  236
  237 G     236  238  247  237
  238 C     237  239    0  238
  239 C     238  240  273  239
  240 U     239  241  272  240
  241 C     240  242  271  241
  242 A     241  243  270  242
  243 G     242  244  269  243
  244 G     243  245  268  244
  245 U     244  246  267  245
  246 C     245  247    0  246
  247 C     246  248  237  247
  248 G     247  249    0  248
  249 U     248  250    0  249
  250 C     249  251  234  250
  251 C     250  252  233  251
  252 U     251  253    0  252
  253 C     252  254  231  253
  254 U     253  255  230  254
  255 C     254  256  229  255
  256 G     255  257  228  256
  257 C     256  258    0  257
  258 U     257  259    0  258
  259 A     258  260    0  259
  260 A     259  261    0  260
  261 G     260  262    0  261
  262 C     261  263    0  262
  263 A     262  264    0  263
  264 A     263  265    0  264
  265 A     264  266    0  265
  266 A     265  267    0  266
  267 A     266  268  245  267
  268 C     267  269  244  268
  269 C     268  270  243  269
  270 U     269  271  242  270
  271 G     270  272  241  271
  272 A     271  273  240  272
  273 G     272  274  239  273
  274 C     273  275    0  274
  275 A     274  276  291  275
  276 U     275  277  290  276
  277 C     276  278  289  277
  278 C     277  279  288  278
  279 C     278  280  287  279
  280 G     279  281    0  280
  281 C     280  282    0  281
  282 C     281  283  299  282
  283 A     282  284  298  283
  284 A     283  285  297  284
  285 C     284  286  296  285
  286 G     285  287  295  286
  287 G     286  288  279  287
  288 G     287  289  278  288
  289 G     288  290  277  289
  290 A     289  291  276  290
  291 U     290  292  275  291
  292 A     291  293    0  292
  293 A     292  294    0  293
  294 U     293  295    0  294
  295 C     294  296  286  295
  296 G     295  297  285  296
  297 U     296  298  284  297
  298 U     297  299  283  298
  299 G     298  300  282  299
  300 G     299  301  316  300
  301 C     300  302  315  301
  302 U     301  303  314  302
  303 C     302  304  313  303
  304 C     303  305    0  304
  305 C     304  306    0  305
  306 G     305  307  325  306
  307 C     306  308  324  307
  308 A     307  309  323  308
  309 C     308  310  322  309
  310 A     309  311    0  310
  311 G     310  312    0  311
  312 U     311  313    0  312
  313 G     312  314  303  313
  314 G     313  315  302  314
  315 G     314  316  301  315
  316 U     315  317  300  316
  317 C     316  318    0  317
  318 A     317  319    0  318
  319 A     318  320    0  319
  320 C     319  321    0  320
  321 C     320  322    0  321
  322 G     321  323  309  322
  323 U     322  324  308  323
  324 G     323  325  307  324
  325 C     324  326  306  325
  326 U     325  327    0  326
  327 A     326  328    0  327
  328 A     327  329    0  328
  329 G     328  330   51  329
  330 C     329  331   50  330
  331 C     330  332   49  331
  332 U     331  333   48  332
  333 G     332  334   47  333
  334 U     333  335    0  334
  335 G     334  336    0  335
  336 A     335  337   46  336
  337 A     336  338   45  337
  338 C     337  339    0  338
  339 G     338  340    0  339
  340 A     339  341   42  340
  341 G     340  342    0  341
  342 C     341  343    0  342
  343 G     342  344   39  343
  344 G     343  345    0  344
  345 A     344  346    0  345
  346 A     345  347   36  346
  347 A     346  348   35  347
  348 G     347  349   34  348
  349 U     348  350    0  349
  350 U     349  351    0  350
  351 A     350  352    0  351
  352 C     351  353    0  352
  353 U     352  354   30  353
  354 A     353  355    0  354
  355 G     354  356   28  355
  356 U     355  357   27  356
  357 C     356  358   26  357
  358 A     357  359   25  358
  359 A     358  360   24  359
  360 U     359  361   23  360
  361 G     360  362   22  361
  362 C     361  363   21  362
  363 G     362  364   20  363
  364 G     363  365    0  364
  365 A     364  366    0  365
  366 C     365  367    0  366
  367 A     366  368  383  367
  368 G     367  369  382  368
  369 C     368  370  381  369
  370 G     369  371  380  370
  371 G     370  372  379  371
  372 U     371  373    0  372
  373 U     372  374    0  373
  374 C     373  375    0  374
  375 G     374  376    0  375
  376 A     375  377    0  376
  377 U     376  378    0  377
  378 U     377  379    0  378
  379 C     378  380  371  379
  380 C     379  381  370  380
  381 G     380  382  369  381
  382 C     381  383  368  382
  383 U     382  384  367  383
  384 C     383  385    7  384
  385 A     384  386    6  385
  386 G     385  387    5  386
  387 C     386  388    4  387
  388 U     387  389    3  388
  389 C     388  390    2  389
  390 C     389  391    1  390
  391 A     390  392    0  391
  392 U     391  393    0  392
  393 U     392  394    0  393
  394 U     393  395    0  394
