# Supplementary material for: TurboFold: Iterative probabilistic estimation of secondary structures for multiple RNA sequences
Source: BMC Bioinformatics. 2011 Apr 20;12:108. doi: 10.1186/1471-2105-12-108 (PMC3120699; doi:10.1186/1471-2105-12-108)
Supplement: Additional file 3 — Zip file of datasets. Datasets used in the benchmarking of TurboFold and other algorithms. [file 1471-2105-12-108-S3.ZIP › datasets/tmRNA/Syne.spec._D90916_1-396.ct]

  396 ENERGY = 0    Syne.spec._D90916/1-396
    1 G       0    2  395    1
    2 G       1    3  394    2
    3 G       2    4  393    3
    4 G       3    5  392    4
    5 C       4    6  391    5
    6 C       5    7  390    6
    7 G       6    8  389    7
    8 C       7    9    0    8
    9 A       8   10    0    9
   10 A       9   11    0   10
   11 U      10   12    0   11
   12 G      11   13    0   12
   13 G      12   14    0   13
   14 U      13   15    0   14
   15 U      14   16    0   15
   16 U      15   17    0   16
   17 C      16   18    0   17
   18 G      17   19    0   18
   19 A      18   20    0   19
   20 C      19   21  368   20
   21 A      20   22  367   21
   22 G      21   23  366   22
   23 G      22   24  365   23
   24 U      23   25  364   24
   25 U      24   26  363   25
   26 G      25   27  362   26
   27 G      26   28  361   27
   28 C      27   29    0   28
   29 G      28   30    0   29
   30 A      29   31  358   30
   31 A      30   32    0   31
   32 A      31   33    0   32
   33 G      32   34  354   33
   34 C      33   35  353   34
   35 U      34   36  352   35
   36 U      35   37  351   36
   37 G      36   38    0   37
   38 C      37   39  349   38
   39 C      38   40  348   39
   40 C      39   41    0   40
   41 G      40   42    0   41
   42 U      41   43  345   42
   43 G      42   44    0   43
   44 A      43   45  343   44
   45 U      44   46  342   45
   46 A      45   47    0   46
   47 C      46   48  338   47
   48 A      47   49  337   48
   49 G      48   50  336   49
   50 G      49   51  335   50
   51 U      50   52  334   51
   52 C      51   53   71   52
   53 G      52   54   70   53
   54 A      53   55   69   54
   55 G      54   56   68   55
   56 A      55   57   67   56
   57 G      56   58    0   57
   58 U      57   59   86   58
   59 G      58   60   85   59
   60 A      59   61   84   60
   61 G      60   62   83   61
   62 U      61   63   82   62
   63 C      62   64   81   63
   64 U      63   65    0   64
   65 C      64   66    0   65
   66 C      65   67    0   66
   67 U      66   68   56   67
   68 C      67   69   55   68
   69 U      68   70   54   69
   70 C      69   71   53   70
   71 G      70   72   52   71
   72 C      71   73    0   72
   73 A      72   74    0   73
   74 A      73   75    0   74
   75 A      74   76    0   75
   76 U      75   77    0   76
   77 C      76   78    0   77
   78 A      77   79    0   78
   79 A      78   80    0   79
   80 A      79   81    0   80
   81 G      80   82   63   81
   82 G      81   83   62   82
   83 C      82   84   61   83
   84 U      83   85   60   84
   85 C      84   86   59   85
   86 A      85   87   58   86
   87 A      86   88    0   87
   88 A      87   89    0   88
   89 A      88   90    0   89
   90 A      89   91    0   90
   91 A      90   92    0   91
   92 A      91   93    0   92
   93 A      92   94    0   93
   94 G      93   95    0   94
   95 U      94   96    0   95
   96 A      95   97    0   96
   97 A      96   98    0   97
   98 C      97   99    0   98
   99 U      98  100    0   99
  100 G      99  101    0  100
  101 C     100  102    0  101
  102 G     101  103    0  102
  103 A     102  104    0  103
  104 A     103  105    0  104
  105 U     104  106    0  105
  106 A     105  107    0  106
  107 A     106  108    0  107
  108 C     107  109    0  108
  109 A     108  110    0  109
  110 U     109  111    0  110
  111 C     110  112    0  111
  112 G     111  113  164  112
  113 U     112  114    0  113
  114 C     113  115    0  114
  115 A     114  116  161  115
  116 G     115  117  160  116
  117 C     116  118    0  117
  118 U     117  119    0  118
  119 U     118  120  157  119
  120 C     119  121    0  120
  121 A     120  122    0  121
  122 A     121  123    0  122
  123 A     122  124    0  123
  124 C     123  125    0  124
  125 G     124  126    0  125
  126 G     125  127    0  126
  127 G     126  128  149  127
  128 U     127  129  148  128
  129 A     128  130  147  129
  130 G     129  131  146  130
  131 C     130  132    0  131
  132 C     131  133  144  132
  133 A     132  134    0  133
  134 U     133  135    0  134
  135 A     134  136    0  135
  136 G     135  137    0  136
  137 C     136  138    0  137
  138 A     137  139    0  138
  139 G     138  140    0  139
  140 C     139  141    0  140
  141 C     140  142    0  141
  142 U     141  143    0  142
  143 A     142  144    0  143
  144 G     143  145  132  144
  145 U     144  146    0  145
  146 C     145  147  130  146
  147 U     146  148  129  147
  148 G     147  149  128  148
  149 U     148  150  127  149
  150 A     149  151    0  150
  151 A     150  152    0  151
  152 A     151  153    0  152
  153 A     152  154    0  153
  154 G     153  155    0  154
  155 C     154  156    0  155
  156 U     155  157    0  156
  157 A     156  158  119  157
  158 C     157  159    0  158
  159 A     158  160    0  159
  160 U     159  161  116  160
  161 U     160  162  115  161
  162 U     161  163    0  162
  163 U     162  164    0  163
  164 C     163  165  112  164
  165 U     164  166    0  165
  166 U     165  167    0  166
  167 G     166  168    0  167
  168 U     167  169    0  168
  169 C     168  170    0  169
  170 A     169  171    0  170
  171 A     170  172    0  171
  172 A     171  173    0  172
  173 G     172  174    0  173
  174 A     173  175    0  174
  175 C     174  176    0  175
  176 C     175  177    0  176
  177 G     176  178    0  177
  178 U     177  179    0  178
  179 U     178  180    0  179
  180 U     179  181    0  180
  181 A     180  182  213  181
  182 C     181  183  212  182
  183 U     182  184  211  183
  184 U     183  185  210  184
  185 C     184  186  209  185
  186 U     185  187  208  186
  187 U     186  188    0  187
  188 U     187  189    0  188
  189 U     188  190  205  189
  190 C     189  191  204  190
  191 U     190  192  203  191
  192 G     191  193    0  192
  193 A     192  194    0  193
  194 C     193  195    0  194
  195 U     194  196  226  195
  196 C     195  197  225  196
  197 C     196  198  224  197
  198 G     197  199  223  198
  199 U     198  200  222  199
  200 U     199  201  221  200
  201 A     200  202    0  201
  202 A     201  203    0  202
  203 G     202  204  191  203
  204 G     203  205  190  204
  205 A     204  206  189  205
  206 U     205  207    0  206
  207 U     206  208    0  207
  208 A     207  209  186  208
  209 G     208  210  185  209
  210 A     209  211  184  210
  211 G     210  212  183  211
  212 G     211  213  182  212
  213 U     212  214  181  213
  214 U     213  215    0  214
  215 A     214  216    0  215
  216 A     215  217    0  216
  217 C     216  218    0  217
  218 C     217  219    0  218
  219 C     218  220    0  219
  220 C     219  221    0  220
  221 A     220  222  200  221
  222 A     221  223  199  222
  223 C     222  224  198  223
  224 G     223  225  197  224
  225 G     224  226  196  225
  226 A     225  227  195  226
  227 U     226  228    0  227
  228 G     227  229    0  228
  229 C     228  230    0  229
  230 U     229  231    0  230
  231 U     230  232  261  231
  232 U     231  233  260  232
  233 G     232  234  259  233
  234 U     233  235  258  234
  235 U     234  236  257  235
  236 U     235  237  256  236
  237 G     236  238  255  237
  238 G     237  239  254  238
  239 C     238  240  253  239
  240 U     239  241  252  240
  241 C     240  242    0  241
  242 U     241  243    0  242
  243 U     242  244    0  243
  244 C     243  245  279  244
  245 U     244  246  278  245
  246 C     245  247  277  246
  247 U     246  248  276  247
  248 A     247  249  275  248
  249 G     248  250  274  249
  250 U     249  251  273  250
  251 U     250  252    0  251
  252 A     251  253  240  252
  253 G     252  254  239  253
  254 C     253  255  238  254
  255 U     254  256  237  255
  256 A     255  257  236  256
  257 A     256  258  235  257
  258 A     257  259  234  258
  259 C     258  260  233  259
  260 A     259  261  232  260
  261 A     260  262  231  261
  262 U     261  263    0  262
  263 C     262  264    0  263
  264 A     263  265    0  264
  265 A     264  266    0  265
  266 G     265  267    0  266
  267 A     266  268    0  267
  268 C     267  269    0  268
  269 U     268  270    0  269
  270 C     269  271    0  270
  271 A     270  272    0  271
  272 G     271  273    0  272
  273 A     272  274  250  273
  274 C     273  275  249  274
  275 U     274  276  248  275
  276 A     275  277  247  276
  277 G     276  278  246  277
  278 A     277  279  245  278
  279 G     278  280  244  279
  280 C     279  281    0  280
  281 A     280  282  297  281
  282 U     281  283  296  282
  283 C     282  284  295  283
  284 C     283  285  294  284
  285 C     284  286  293  285
  286 A     285  287    0  286
  287 C     286  288    0  287
  288 C     287  289  305  288
  289 A     288  290  304  289
  290 U     289  291  303  290
  291 C     290  292  302  291
  292 A     291  293    0  292
  293 G     292  294  285  293
  294 G     293  295  284  294
  295 G     294  296  283  295
  296 A     295  297  282  296
  297 U     296  298  281  297
  298 A     297  299    0  298
  299 A     298  300    0  299
  300 U     299  301    0  300
  301 C     300  302    0  301
  302 G     301  303  291  302
  303 A     302  304  290  303
  304 U     303  305  289  304
  305 G     304  306  288  305
  306 G     305  307  322  306
  307 U     306  308    0  307
  308 C     307  309  320  308
  309 C     308  310  319  309
  310 C     309  311    0  310
  311 C     310  312    0  311
  312 G     311  313  330  312
  313 U     312  314  329  313
  314 C     313  315  328  314
  315 C     314  316  327  315
  316 U     315  317  326  316
  317 A     316  318    0  317
  318 G     317  319    0  318
  319 G     318  320  309  319
  320 G     319  321  308  320
  321 C     320  322    0  321
  322 U     321  323  306  322
  323 A     322  324    0  323
  324 G     323  325    0  324
  325 A     324  326    0  325
  326 A     325  327  316  326
  327 G     326  328  315  327
  328 G     327  329  314  328
  329 A     328  330  313  329
  330 C     329  331  312  330
  331 U     330  332    0  331
  332 A     331  333    0  332
  333 A     332  334    0  333
  334 A     333  335   51  334
  335 C     334  336   50  335
  336 C     335  337   49  336
  337 U     336  338   48  337
  338 G     337  339   47  338
  339 U     338  340    0  339
  340 G     339  341    0  340
  341 A     340  342    0  341
  342 A     341  343   45  342
  343 U     342  344   44  343
  344 G     343  345    0  344
  345 A     344  346   42  345
  346 G     345  347    0  346
  347 C     346  348    0  347
  348 G     347  349   39  348
  349 G     348  350   38  349
  350 A     349  351    0  350
  351 A     350  352   36  351
  352 A     351  353   35  352
  353 G     352  354   34  353
  354 U     353  355   33  354
  355 U     354  356    0  355
  356 A     355  357    0  356
  357 A     356  358    0  357
  358 U     357  359   30  358
  359 A     358  360    0  359
  360 C     359  361    0  360
  361 C     360  362   27  361
  362 C     361  363   26  362
  363 A     362  364   25  363
  364 G     363  365   24  364
  365 U     364  366   23  365
  366 U     365  367   22  366
  367 U     366  368   21  367
  368 G     367  369   20  368
  369 G     368  370    0  369
  370 A     369  371    0  370
  371 C     370  372    0  371
  372 A     371  373  388  372
  373 G     372  374  387  373
  374 C     373  375  386  374
  375 A     374  376  385  375
  376 G     375  377  384  376
  377 U     376  378    0  377
  378 U     377  379    0  378
  379 C     378  380    0  379
  380 A     379  381    0  380
  381 A     380  382    0  381
  382 U     381  383    0  382
  383 U     382  384    0  383
  384 C     383  385  376  384
  385 U     384  386  375  385
  386 G     385  387  374  386
  387 C     386  388  373  387
  388 U     387  389  372  388
  389 C     388  390    7  389
  390 G     389  391    6  390
  391 G     390  392    5  391
  392 C     391  393    4  392
  393 U     392  394    3  393
  394 C     393  395    2  394
  395 C     394  396    1  395
  396 A     395  397    0  396
