# Supplementary material for: TurboFold: Iterative probabilistic estimation of secondary structures for multiple RNA sequences
Source: BMC Bioinformatics. 2011 Apr 20;12:108. doi: 10.1186/1471-2105-12-108 (PMC3120699; doi:10.1186/1471-2105-12-108)
Supplement: Additional file 3 — Zip file of datasets. Datasets used in the benchmarking of TurboFold and other algorithms. [file 1471-2105-12-108-S3.ZIP › datasets/tmRNA/Fibr.succ._TRW-59374_1-361.ct]

  361 ENERGY = 0    Fibr.succ._TRW-59374/1-361
    1 G       0    2  357    1
    2 G       1    3  356    2
    3 G       2    4  355    3
    4 G       3    5  354    4
    5 G       4    6  353    5
    6 U       5    7  352    6
    7 G       6    8  351    7
    8 C       7    9    0    8
    9 U       8   10    0    9
   10 C       9   11    0   10
   11 U      10   12    0   11
   12 G      11   13    0   12
   13 G      12   14    0   13
   14 U      13   15    0   14
   15 U      14   16    0   15
   16 U      15   17    0   16
   17 C      16   18    0   17
   18 G      17   19    0   18
   19 A      18   20    0   19
   20 C      19   21  330   20
   21 A      20   22  329   21
   22 G      21   23  328   22
   23 G      22   24  327   23
   24 G      23   25  326   24
   25 U      24   26  325   25
   26 U      25   27  324   26
   27 A      26   28  323   27
   28 C      27   29  319   28
   29 C      28   30  318   29
   30 G      29   31    0   30
   31 A      30   32    0   31
   32 A      31   33    0   32
   33 G      32   34  317   33
   34 U      33   35  316   34
   35 G      34   36  315   35
   36 U      35   37  314   36
   37 U      36   38    0   37
   38 A      37   39    0   38
   39 G      38   40  311   39
   40 U      39   41  310   40
   41 U      40   42  309   41
   42 G      41   43    0   42
   43 C      42   44  304   43
   44 A      43   45  303   44
   45 A      44   46  302   45
   46 G      45   47  301   46
   47 U      46   48  300   47
   48 C      47   49   72   48
   49 G      48   50   71   49
   50 A      49   51   70   50
   51 G      50   52   69   51
   52 G      51   53    0   52
   53 U      52   54    0   53
   54 C      53   55    0   54
   55 U      54   56   85   55
   56 C      55   57   84   56
   57 A      56   58   83   57
   58 G      57   59   82   58
   59 A      58   60   81   59
   60 C      59   61   80   60
   61 G      60   62    0   61
   62 A      61   63    0   62
   63 G      62   64    0   63
   64 G      63   65    0   64
   65 G      64   66    0   65
   66 C      65   67    0   66
   67 A      66   68    0   67
   68 A      67   69    0   68
   69 C      68   70   51   69
   70 U      69   71   50   70
   71 C      70   72   49   71
   72 G      71   73   48   72
   73 U      72   74    0   73
   74 U      73   75    0   74
   75 A      74   76    0   75
   76 A      75   77    0   76
   77 A      76   78    0   77
   78 A      77   79    0   78
   79 A      78   80    0   79
   80 G      79   81   60   80
   81 U      80   82   59   81
   82 C      81   83   58   82
   83 U      82   84   57   83
   84 G      83   85   56   84
   85 A      84   86   55   85
   86 A      85   87    0   86
   87 A      86   88    0   87
   88 A      87   89    0   88
   89 A      88   90    0   89
   90 A      89   91    0   90
   91 A      90   92    0   91
   92 A      91   93    0   92
   93 U      92   94    0   93
   94 A      93   95    0   94
   95 A      94   96    0   95
   96 G      95   97    0   96
   97 U      96   98    0   97
   98 G      97   99    0   98
   99 C      98  100    0   99
  100 U      99  101    0  100
  101 G     100  102    0  101
  102 A     101  103    0  102
  103 C     102  104    0  103
  104 G     103  105    0  104
  105 A     104  106    0  105
  106 A     105  107    0  106
  107 A     106  108    0  107
  108 A     107  109    0  108
  109 C     108  110    0  109
  110 U     109  111    0  110
  111 A     110  112    0  111
  112 C     111  113    0  112
  113 G     112  114    0  113
  114 C     113  115    0  114
  115 A     114  116    0  115
  116 C     115  117    0  116
  117 U     116  118    0  117
  118 C     117  119  139  118
  119 G     118  120  138  119
  120 C     119  121    0  120
  121 U     120  122  136  121
  122 G     121  123  135  122
  123 C     122  124  134  123
  124 C     123  125  133  124
  125 U     124  126    0  125
  126 A     125  127    0  126
  127 A     126  128    0  127
  128 U     127  129    0  128
  129 U     128  130    0  129
  130 A     129  131    0  130
  131 A     130  132    0  131
  132 C     131  133    0  132
  133 G     132  134  124  133
  134 G     133  135  123  134
  135 C     134  136  122  135
  136 A     135  137  121  136
  137 A     136  138    0  137
  138 C     137  139  119  138
  139 G     138  140  118  139
  140 C     139  141  177  140
  141 C     140  142  176  141
  142 G     141  143  175  142
  143 G     142  144  174  143
  144 G     143  145  173  144
  145 C     144  146    0  145
  146 C     145  147    0  146
  147 U     146  148    0  147
  148 C     147  149  168  148
  149 A     148  150  167  149
  150 U     149  151  166  150
  151 U     150  152  165  151
  152 C     151  153  164  152
  153 C     152  154  163  153
  154 G     153  155  162  154
  155 C     154  156    0  155
  156 U     155  157  190  156
  157 C     156  158  189  157
  158 C     157  159  188  158
  159 C     158  160  187  159
  160 A     159  161  186  160
  161 U     160  162  185  161
  162 C     161  163  154  162
  163 G     162  164  153  163
  164 G     163  165  152  164
  165 G     164  166  151  165
  166 A     165  167  150  166
  167 U     166  168  149  167
  168 G     167  169  148  168
  169 U     168  170    0  169
  170 A     169  171    0  170
  171 C     170  172    0  171
  172 G     171  173    0  172
  173 U     172  174  144  173
  174 C     173  175  143  174
  175 C     174  176  142  175
  176 G     175  177  141  176
  177 G     176  178  140  177
  178 A     177  179    0  178
  179 C     178  180    0  179
  180 G     179  181    0  180
  181 C     180  182    0  181
  182 A     181  183    0  182
  183 A     182  184    0  183
  184 U     183  185    0  184
  185 A     184  186  161  185
  186 U     185  187  160  186
  187 G     186  188  159  187
  188 G     187  189  158  188
  189 G     188  190  157  189
  190 A     189  191  156  190
  191 U     190  192    0  191
  192 A     191  193    0  192
  193 G     192  194  221  193
  194 G     193  195  220  194
  195 G     194  196  219  195
  196 A     195  197  218  196
  197 A     196  198    0  197
  198 G     197  199  216  198
  199 U     198  200  215  199
  200 G     199  201  214  200
  201 U     200  202  213  201
  202 C     201  203  212  202
  203 A     202  204    0  203
  204 U     203  205    0  204
  205 G     204  206  235  205
  206 C     205  207  234  206
  207 C     206  208  233  207
  208 U     207  209  232  208
  209 G     208  210  231  209
  210 G     209  211  230  210
  211 G     210  212    0  211
  212 G     211  213  202  212
  213 G     212  214  201  213
  214 C     213  215  200  214
  215 A     214  216  199  215
  216 U     215  217  198  216
  217 C     216  218    0  217
  218 U     217  219  196  218
  219 C     218  220  195  219
  220 C     219  221  194  220
  221 C     220  222  193  221
  222 G     221  223    0  222
  223 A     222  224    0  223
  224 G     223  225    0  224
  225 A     224  226    0  225
  226 U     225  227    0  226
  227 U     226  228    0  227
  228 U     227  229    0  228
  229 A     228  230    0  229
  230 C     229  231  210  230
  231 U     230  232  209  231
  232 A     231  233  208  232
  233 G     232  234  207  233
  234 G     233  235  206  234
  235 C     234  236  205  235
  236 U     235  237    0  236
  237 G     236  238    0  237
  238 G     237  239  276  238
  239 U     238  240  275  239
  240 C     239  241  274  240
  241 A     240  242    0  241
  242 A     241  243    0  242
  243 A     242  244    0  243
  244 C     243  245    0  244
  245 U     244  246  270  245
  246 C     245  247  269  246
  247 C     246  248  268  247
  248 G     247  249  267  248
  249 C     248  250  266  249
  250 G     249  251  265  250
  251 C     250  252  264  251
  252 C     251  253  263  252
  253 G     252  254    0  253
  254 A     253  255    0  254
  255 C     254  256  296  255
  256 C     255  257  295  256
  257 U     256  258  294  257
  258 U     257  259  293  258
  259 C     258  260    0  259
  260 U     259  261  292  260
  261 U     260  262  291  261
  262 G     261  263  290  262
  263 G     262  264  252  263
  264 G     263  265  251  264
  265 C     264  266  250  265
  266 G     265  267  249  266
  267 U     266  268  248  267
  268 G     267  269  247  268
  269 G     268  270  246  269
  270 A     269  271  245  270
  271 U     270  272    0  271
  272 A     271  273    0  272
  273 A     272  274    0  273
  274 G     273  275  240  274
  275 A     274  276  239  275
  276 C     275  277  238  276
  277 G     276  278    0  277
  278 A     277  279    0  278
  279 G     278  280    0  279
  280 A     279  281    0  280
  281 U     280  282    0  281
  282 C     281  283    0  282
  283 U     282  284    0  283
  284 U     283  285    0  284
  285 A     284  286    0  285
  286 A     285  287    0  286
  287 A     286  288    0  287
  288 U     287  289    0  288
  289 A     288  290    0  289
  290 C     289  291  262  290
  291 G     290  292  261  291
  292 A     291  293  260  292
  293 A     292  294  258  293
  294 G     293  295  257  294
  295 G     294  296  256  295
  296 G     295  297  255  296
  297 A     296  298    0  297
  298 A     297  299    0  298
  299 C     298  300    0  299
  300 A     299  301   47  300
  301 C     300  302   46  301
  302 U     301  303   45  302
  303 U     302  304   44  303
  304 G     303  305   43  304
  305 U     304  306    0  305
  306 A     305  307    0  306
  307 G     306  308    0  307
  308 G     307  309    0  308
  309 A     308  310   41  309
  310 A     309  311   40  310
  311 C     310  312   39  311
  312 G     311  313    0  312
  313 U     312  314    0  313
  314 A     313  315   36  314
  315 C     314  316   35  315
  316 A     315  317   34  316
  317 U     316  318   33  317
  318 G     317  319   29  318
  319 G     318  320   28  319
  320 A     319  321    0  320
  321 C     320  322    0  321
  322 G     321  323    0  322
  323 U     322  324   27  323
  324 G     323  325   26  324
  325 A     324  326   25  325
  326 U     325  327   24  326
  327 U     326  328   23  327
  328 U     327  329   22  328
  329 U     328  330   21  329
  330 G     329  331   20  330
  331 G     330  332    0  331
  332 A     331  333    0  332
  333 C     332  334    0  333
  334 A     333  335  350  334
  335 G     334  336  349  335
  336 G     335  337  348  336
  337 G     336  338  347  337
  338 G     337  339  346  338
  339 U     338  340    0  339
  340 U     339  341    0  340
  341 C     340  342    0  341
  342 G     341  343    0  342
  343 A     342  344    0  343
  344 C     343  345    0  344
  345 U     344  346    0  345
  346 C     345  347  338  346
  347 C     346  348  337  347
  348 C     347  349  336  348
  349 C     348  350  335  349
  350 U     349  351  334  350
  351 C     350  352    7  351
  352 A     351  353    6  352
  353 C     352  354    5  353
  354 C     353  355    4  354
  355 U     354  356    3  355
  356 C     355  357    2  356
  357 C     356  358    1  357
  358 A     357  359    0  358
  359 G     358  360    0  359
  360 A     359  361    0  360
  361 A     360  362    0  361
