# Supplementary material for: TurboFold: Iterative probabilistic estimation of secondary structures for multiple RNA sequences
Source: BMC Bioinformatics. 2011 Apr 20;12:108. doi: 10.1186/1471-2105-12-108 (PMC3120699; doi:10.1186/1471-2105-12-108)
Supplement: Additional file 3 — Zip file of datasets. Datasets used in the benchmarking of TurboFold and other algorithms. [file 1471-2105-12-108-S3.ZIP › datasets/tmRNA/Salm.ente._AL627276_1-363.seq]

;
 ENERGY = 0    Salm.ente._AL627276/1-363
GGGGCUGAU
UCUGGAUUCG
ACGGGAUUUG
CGAAACCCAA
GGUGCAUGCC
GAGGGGCGGU
UGGCCUCGUA
AAAAGCCGCA
AAAAAAUAGU
CGCAAACGAC
GAAACCUACG
CUUUAGCAGC
UUAAUAACCU
GCUUAGAGCC
CUCUCUCCCU
AGCCUCCGCU
CUUAGGACGG
GGAUCAAGAG
AGGUCAAACC
CAAAAGAGAU
CGCGCGGAUG
CCCUGCCUGG
GGUUGAAGCG
UUAAAACGAA
UCAGGCUAGU
CUGGUAGUGG
CGUGUCCGUC
CGCAGGUGCC
AGGCGAAUGU
AAAGACUGAC
UAAGCAUGUA
GUACCGAGGA
UGUAGGAAUU
UCGGACGCGG
GUUCAACUCC
CGCCAGCUCC
ACCA1
