# Supplementary material for: TurboFold: Iterative probabilistic estimation of secondary structures for multiple RNA sequences
Source: BMC Bioinformatics. 2011 Apr 20;12:108. doi: 10.1186/1471-2105-12-108 (PMC3120699; doi:10.1186/1471-2105-12-108)
Supplement: Additional file 3 — Zip file of datasets. Datasets used in the benchmarking of TurboFold and other algorithms. [file 1471-2105-12-108-S3.ZIP › datasets/tmRNA/Myco.micr._TRW-1806-1_1-368.seq]

;
 ENERGY = 0    Myco.micr._TRW-1806-1/1-368
GGGGCUGAA
CGGUUUCGAC
UUCGCGCAUC
GAAUCAAGGG
AAGCGUGCCG
GUGCAGGCAA
GAGACCACCG
UAAGCGUCGU
UGCGACCAAA
UAAGCGCCGA
UUCACAUCAG
CGCGACUACG
CUCUCGCUGC
CUAAGCGACG
GCUAGUCUGU
CAGACCGGGA
ACGCCCUCGG
CCCGGACCCU
GGCAUCAGCU
AGAGGGAUCC
ACCGAUGAGU
CCGGUCGCGG
GACUCCUCGG
GACAACCACA
GCGACUGGGA
UCGUCAUCUC
GGCUAGUUCG
CGUGACCGGG
AGAUCCGAGC
AGAGGCAUAG
CGAACUGCGC
ACGGAGAAGC
CUUGAGGGAA
UGCCGUAGGA
CCCGGGUUCG
AUUCCCGGCA
GCUCCACCG1
