# Supplementary material for: TurboFold: Iterative probabilistic estimation of secondary structures for multiple RNA sequences
Source: BMC Bioinformatics. 2011 Apr 20;12:108. doi: 10.1186/1471-2105-12-108 (PMC3120699; doi:10.1186/1471-2105-12-108)
Supplement: Additional file 3 — Zip file of datasets. Datasets used in the benchmarking of TurboFold and other algorithms. [file 1471-2105-12-108-S3.ZIP › datasets/tmRNA/Pseu.syri._AE016853_1-388.seq]

;
 ENERGY = 0    Pseu.syri._AE016853/1-388
GGGGCCGAU
UUGGAUUCGA
CGCCGGUGAU
GAAACUUUAG
GUGCAUGCCG
AGUUGGUAAC
AGAACUCGUA
AAUCCACUGU
UGCAACUUUC
UAUAGUUGCC
AAUGACGAAA
ACUACGGUGC
UCAACUAGCU
GCGUAAGCAG
CCUAGCCGCA
CUUCUGGUAG
CUUCGGCUCC
AGCAAUCAUC
AGGGGAUGCC
UGUAAACCCA
AAAUGAUUGU
CAUAUAGAAC
AGGAUCGUCG
CCUAGUACGU
UGUGGACGAA
GCGACUAAAA
CUUACGCAAC
UCGCCCAAUG
CACCCUGCCC
GUCGGGUCGC
UGAGGGUUAA
CUUAAUAGAC
ACGGCUACGC
AUGUAGUACC
GACAGCGGAG
UACUGGCGGA
CGGGGGUUCA
AAUCCCCCCG
GCUCCACCA1
