# Supplementary material for: TurboFold: Iterative probabilistic estimation of secondary structures for multiple RNA sequences
Source: BMC Bioinformatics. 2011 Apr 20;12:108. doi: 10.1186/1471-2105-12-108 (PMC3120699; doi:10.1186/1471-2105-12-108)
Supplement: Additional file 3 — Zip file of datasets. Datasets used in the benchmarking of TurboFold and other algorithms. [file 1471-2105-12-108-S3.ZIP › datasets/tmRNA/Chla.trac._TRW-813-1_1-420.ct]

  420 ENERGY = 0    Chla.trac._TRW-813-1/1-420
    1 G       0    2  416    1
    2 G       1    3  415    2
    3 G       2    4  414    3
    4 G       3    5  413    4
    5 G       4    6  412    5
    6 U       5    7  411    6
    7 G       6    8  410    7
    8 U       7    9    0    8
    9 A       8   10    0    9
   10 A       9   11    0   10
   11 A      10   12    0   11
   12 G      11   13    0   12
   13 G      12   14    0   13
   14 U      13   15    0   14
   15 U      14   16    0   15
   16 U      15   17    0   16
   17 C      16   18    0   17
   18 G      17   19    0   18
   19 A      18   20    0   19
   20 C      19   21  389   20
   21 U      20   22  388   21
   22 U      21   23  387   22
   23 A      22   24  386   23
   24 G      23   25  385   24
   25 A      24   26    0   25
   26 A      25   27  383   26
   27 A      26   28  381   27
   28 U      27   29  380   28
   29 G      28   30    0   29
   30 A      29   31    0   30
   31 A      30   32    0   31
   32 G      31   33    0   32
   33 C      32   34  375   33
   34 G      33   35  374   34
   35 U      34   36  373   35
   36 U      35   37  372   36
   37 A      36   38  371   37
   38 A      37   39  370   38
   39 U      38   40  369   39
   40 U      39   41  368   40
   41 G      40   42    0   41
   42 C      41   43  363   42
   43 A      42   44  362   43
   44 U      43   45  361   44
   45 G      44   46  360   45
   46 C      45   47  359   46
   47 G      46   48   67   47
   48 G      47   49   66   48
   49 A      48   50   65   49
   50 G      49   51   64   50
   51 G      50   52   63   51
   52 G      51   53    0   52
   53 C      52   54    0   53
   54 G      53   55   79   54
   55 U      54   56   78   55
   56 U      55   57   77   56
   57 G      56   58   76   57
   58 G      57   59   75   58
   59 C      58   60   74   59
   60 U      59   61   73   60
   61 G      60   62    0   61
   62 G      61   63    0   62
   63 C      62   64   51   63
   64 C      63   65   50   64
   65 U      64   66   49   65
   66 C      65   67   48   66
   67 C      66   68   47   67
   68 C      67   69    0   68
   69 A      68   70    0   69
   70 A      69   71    0   70
   71 A      70   72    0   71
   72 A      71   73    0   72
   73 A      72   74   60   73
   74 G      73   75   59   74
   75 C      74   76   58   75
   76 C      75   77   57   76
   77 G      76   78   56   77
   78 A      77   79   55   78
   79 C      78   80   54   79
   80 A      79   81    0   80
   81 A      80   82    0   81
   82 A      81   83    0   82
   83 A      82   84    0   83
   84 C      83   85    0   84
   85 A      84   86    0   85
   86 A      85   87    0   86
   87 U      86   88    0   87
   88 A      87   89    0   88
   89 A      88   90    0   89
   90 A      89   91    0   90
   91 U      90   92    0   91
   92 G      91   93    0   92
   93 C      92   94    0   93
   94 C      93   95    0   94
   95 G      94   96    0   95
   96 A      95   97    0   96
   97 A      96   98    0   97
   98 C      97   99    0   98
   99 C      98  100    0   99
  100 U      99  101    0  100
  101 A     100  102    0  101
  102 A     101  103    0  102
  103 G     102  104    0  103
  104 G     103  105    0  104
  105 C     104  106    0  105
  106 U     105  107    0  106
  107 G     106  108    0  107
  108 A     107  109    0  108
  109 A     108  110    0  109
  110 U     109  111    0  110
  111 G     110  112    0  111
  112 C     111  113    0  112
  113 G     112  114    0  113
  114 A     113  115    0  114
  115 A     114  116    0  115
  116 A     115  117    0  116
  117 U     116  118    0  117
  118 U     117  119    0  118
  119 A     118  120    0  119
  120 U     119  121    0  120
  121 C     120  122    0  121
  122 A     121  123    0  122
  123 G     122  124    0  123
  124 C     123  125    0  124
  125 U     124  126    0  125
  126 U     125  127    0  126
  127 C     126  128    0  127
  128 G     127  129    0  128
  129 C     128  130    0  129
  130 U     129  131    0  130
  131 G     130  132    0  131
  132 A     131  133    0  132
  133 U     132  134    0  133
  134 C     133  135    0  134
  135 U     134  136  190  135
  136 C     135  137  189  136
  137 G     136  138  188  137
  138 A     137  139    0  138
  139 A     138  140    0  139
  140 G     139  141    0  140
  141 A     140  142    0  141
  142 U     141  143  183  142
  143 C     142  144    0  143
  144 U     143  145  181  144
  145 A     144  146    0  145
  146 A     145  147    0  146
  147 G     146  148  178  147
  148 A     147  149    0  148
  149 G     148  150  176  149
  150 U     149  151  175  150
  151 A     150  152  174  151
  152 G     151  153  173  152
  153 C     152  154  172  153
  154 U     153  155    0  154
  155 G     154  156  170  155
  156 C     155  157  169  156
  157 U     156  158  168  157
  158 U     157  159  167  158
  159 A     158  160    0  159
  160 A     159  161    0  160
  161 U     160  162    0  161
  162 U     161  163    0  162
  163 A     162  164    0  163
  164 G     163  165    0  164
  165 C     164  166    0  165
  166 A     165  167    0  166
  167 A     166  168  158  167
  168 A     167  169  157  168
  169 G     168  170  156  169
  170 U     169  171  155  170
  171 U     170  172    0  171
  172 G     171  173  153  172
  173 U     172  174  152  173
  174 U     173  175  151  174
  175 A     174  176  150  175
  176 C     175  177  149  176
  177 C     176  178    0  177
  178 U     177  179  147  178
  179 A     178  180    0  179
  180 A     179  181    0  180
  181 A     180  182  144  181
  182 U     181  183    0  182
  183 A     182  184  142  183
  184 C     183  185    0  184
  185 G     184  186    0  185
  186 G     185  187    0  186
  187 G     186  188    0  187
  188 U     187  189  137  188
  189 G     188  190  136  189
  190 A     189  191  135  190
  191 C     190  192    0  191
  192 C     191  193    0  192
  193 C     192  194  231  193
  194 G     193  195  230  194
  195 G     194  196  229  195
  196 U     195  197  228  196
  197 G     196  198  227  197
  198 U     197  199  225  198
  199 U     198  200  224  199
  200 C     199  201  223  200
  201 G     200  202  222  201
  202 C     201  203    0  202
  203 G     202  204  220  203
  204 A     203  205  219  204
  205 G     204  206  218  205
  206 C     205  207  217  206
  207 U     206  208  216  207
  208 C     207  209    0  208
  209 C     208  210    0  209
  210 A     209  211  244  210
  211 C     210  212  243  211
  212 C     211  213  242  212
  213 A     212  214  241  213
  214 G     213  215  240  214
  215 A     214  216  239  215
  216 G     215  217  207  216
  217 G     216  218  206  217
  218 U     217  219  205  218
  219 U     218  220  204  219
  220 U     219  221  203  220
  221 U     220  222    0  221
  222 C     221  223  201  222
  223 G     222  224  200  223
  224 A     223  225  199  224
  225 A     224  226  198  225
  226 A     225  227    0  226
  227 C     226  228  197  227
  228 A     227  229  196  228
  229 C     228  230  195  229
  230 C     229  231  194  230
  231 G     230  232  193  231
  232 U     231  233    0  232
  233 C     232  234    0  233
  234 A     233  235    0  234
  235 U     234  236    0  235
  236 G     235  237    0  236
  237 U     236  238    0  237
  238 A     237  239    0  238
  239 U     238  240  215  239
  240 C     239  241  214  240
  241 U     240  242  213  241
  242 G     241  243  212  242
  243 G     242  244  211  243
  244 U     243  245  210  244
  245 U     244  246  284  245
  246 A     245  247    0  246
  247 G     246  248  282  247
  248 A     247  249  281  248
  249 A     248  250  280  249
  250 C     249  251  279  250
  251 U     250  252  278  251
  252 U     251  253  277  252
  253 G     252  254  276  253
  254 G     253  255    0  254
  255 G     254  256    0  255
  256 U     255  257  273  256
  257 C     256  258  272  257
  258 C     257  259  271  258
  259 U     258  260  270  259
  260 U     259  261    0  260
  261 U     260  262    0  261
  262 A     261  263    0  262
  263 A     262  264  298  263
  264 U     263  265  297  264
  265 U     264  266  296  265
  266 C     265  267  295  266
  267 U     266  268  294  267
  268 C     267  269  293  268
  269 G     268  270  292  269
  270 A     269  271  259  270
  271 G     270  272  258  271
  272 G     271  273  257  272
  273 A     272  274  256  273
  274 A     273  275    0  274
  275 A     274  276    0  275
  276 U     275  277  253  276
  277 G     276  278  252  277
  278 A     277  279  251  278
  279 G     278  280  250  279
  280 U     279  281  249  280
  281 U     280  282  248  281
  282 U     281  283  247  282
  283 G     282  284    0  283
  284 A     283  285  245  284
  285 A     284  286    0  285
  286 A     285  287    0  286
  287 U     286  288    0  287
  288 U     287  289    0  288
  289 U     288  290    0  289
  290 A     289  291    0  290
  291 A     290  292    0  291
  292 U     291  293  269  292
  293 G     292  294  268  293
  294 A     293  295  267  294
  295 G     294  296  266  295
  296 A     295  297  265  296
  297 G     296  298  264  297
  298 U     297  299  263  298
  299 C     298  300  339  299
  300 G     299  301  338  300
  301 U     300  302  337  301
  302 U     301  303  336  302
  303 A     302  304  335  303
  304 G     303  305  333  304
  305 U     304  306  332  305
  306 C     305  307  331  306
  307 U     306  308  330  307
  308 C     307  309  329  308
  309 U     308  310  328  309
  310 A     309  311    0  310
  311 U     310  312  326  311
  312 A     311  313  325  312
  313 G     312  314  324  313
  314 G     313  315    0  314
  315 G     314  316    0  315
  316 G     315  317  355  316
  317 U     316  318  354  317
  318 U     317  319  353  318
  319 U     318  320  352  319
  320 C     319  321  351  320
  321 U     320  322  350  321
  322 A     321  323  349  322
  323 G     322  324  348  323
  324 C     323  325  313  324
  325 U     324  326  312  325
  326 G     325  327  311  326
  327 A     326  328    0  327
  328 G     327  329  309  328
  329 G     328  330  308  329
  330 A     329  331  307  330
  331 G     330  332  306  331
  332 A     331  333  305  332
  333 C     332  334  304  333
  334 A     333  335    0  334
  335 U     334  336  303  335
  336 A     335  337  302  336
  337 A     336  338  301  337
  338 C     337  339  300  338
  339 G     338  340  299  339
  340 U     339  341    0  340
  341 A     340  342    0  341
  342 U     341  343    0  342
  343 A     342  344    0  343
  344 G     343  345    0  344
  345 U     344  346    0  345
  346 A     345  347    0  346
  347 C     346  348    0  347
  348 C     347  349  323  348
  349 U     348  350  322  349
  350 A     349  351  321  350
  351 G     350  352  320  351
  352 G     351  353  319  352
  353 A     352  354  318  353
  354 A     353  355  317  354
  355 C     354  356  316  355
  356 U     355  357    0  356
  357 A     356  358    0  357
  358 A     357  359    0  358
  359 G     358  360   46  359
  360 C     359  361   45  360
  361 A     360  362   44  361
  362 U     361  363   43  362
  363 G     362  364   42  363
  364 U     363  365    0  364
  365 A     364  366    0  365
  366 G     365  367    0  366
  367 A     366  368    0  367
  368 G     367  369   40  368
  369 G     368  370   39  369
  370 U     369  371   38  370
  371 U     370  372   37  371
  372 A     371  373   36  372
  373 G     372  374   35  373
  374 C     373  375   34  374
  375 G     374  376   33  375
  376 G     375  377    0  376
  377 G     376  378    0  377
  378 G     377  379    0  378
  379 A     378  380    0  379
  380 G     379  381   28  380
  381 U     380  382   27  381
  382 U     381  383    0  382
  383 U     382  384   26  383
  384 A     383  385    0  384
  385 C     384  386   24  385
  386 U     385  387   23  386
  387 A     386  388   22  387
  388 A     387  389   21  388
  389 G     388  390   20  389
  390 G     389  391    0  390
  391 A     390  392    0  391
  392 C     391  393    0  392
  393 G     392  394  409  393
  394 A     393  395  408  394
  395 G     394  396  407  395
  396 A     395  397  406  396
  397 G     396  398  405  397
  398 U     397  399    0  398
  399 U     398  400    0  399
  400 C     399  401    0  400
  401 G     400  402    0  401
  402 A     401  403    0  402
  403 C     402  404    0  403
  404 U     403  405    0  404
  405 C     404  406  397  405
  406 U     405  407  396  406
  407 C     406  408  395  407
  408 U     407  409  394  408
  409 C     408  410  393  409
  410 C     409  411    7  410
  411 A     410  412    6  411
  412 C     411  413    5  412
  413 C     412  414    4  413
  414 U     413  415    3  414
  415 C     414  416    2  415
  416 C     415  417    1  416
  417 A     416  418    0  417
  418 U     417  419    0  418
  419 A     418  420    0  419
  420 G     419  421    0  420
