# Supplementary material for: TurboFold: Iterative probabilistic estimation of secondary structures for multiple RNA sequences
Source: BMC Bioinformatics. 2011 Apr 20;12:108. doi: 10.1186/1471-2105-12-108 (PMC3120699; doi:10.1186/1471-2105-12-108)
Supplement: Additional file 3 — Zip file of datasets. Datasets used in the benchmarking of TurboFold and other algorithms. [file 1471-2105-12-108-S3.ZIP › datasets/tmRNA/Yers.pest._CP000305_1-364.seq]

;
 ENERGY = 0    Yers.pest._CP000305/1-364
GGGGCUGAU
UCUGGAUUCG
ACGGGAUUCG
CGAAACCCAA
GGUGCAUGCC
GAGGUGCGGU
GGCCUCGUAA
AAAACCGCAA
AAAAAAUAGU
UGCAAACGAC
GAAAACUACG
CACUAGCAGC
UUAAUAACCU
GCUUAGAGCC
CUCUCUCCCU
AGCCUCCGCU
CUUAGGACGG
GGAUCAAGAG
AGGUCAAACC
UAAAAGAGCU
CGUGUGGAAA
CCUUGCCUGG
GGUGGAAGCA
UUAAAACUAA
UCAGGAUAGU
UUGUCAGUAG
CGUGUCCAUC
CGCAGCUGGC
CGGCGAAUGU
AAUGAUUGGA
CUAAGCAUGU
AGUGCCGACG
GUGUAGUAAU
UUCGGACGGG
GGUUCAAAUC
CCCCCAGCUC
CACCA1
