# Supplementary material for: TurboFold: Iterative probabilistic estimation of secondary structures for multiple RNA sequences
Source: BMC Bioinformatics. 2011 Apr 20;12:108. doi: 10.1186/1471-2105-12-108 (PMC3120699; doi:10.1186/1471-2105-12-108)
Supplement: Additional file 3 — Zip file of datasets. Datasets used in the benchmarking of TurboFold and other algorithms. [file 1471-2105-12-108-S3.ZIP › datasets/tmRNA/Porp.ging._TRW-242619_1-407.seq]

;
 ENERGY = 0    Porp.ging._TRW-242619/1-407
GGGGCUGAC
CGGCUUUGAC
AGCGUGAUGA
AGCGGUAUGU
AAGCAUGUAG
UGCGUGGGUG
GCUUGCACUA
UAAUCUCAGA
CAUCAAAAGU
UUAAUUGGCG
AAAAUAACUA
CGCUCUCGCU
GCGUAAUCGA
AGAAUAGUAG
AUUAGACGCU
UCAUCGCCGC
CAAAGUGGCA
GCGACGAGAC
AUCGCCCGAG
CAGCUUUUUC
CCGAAGUAGC
UCGAUGGUGC
GGUGCUGACA
AAUCGGGAAC
CGCUACAGGA
UGCUUCCUGC
CUGUGGUCAG
AUCGAACGGA
AGAUAAGGAU
CGUGCAUUGG
GUCGUUUCAG
CCUCCGCUCG
CUCACGAAAA
UUCCAACUGA
AACUAAACAU
GUAGAAAGCA
UAUUGAUUCC
AUGUUUGGAC
GAGGGUUCAA
UUCCCUCCAG
CUCCACCA1
