# Supplementary material for: TurboFold: Iterative probabilistic estimation of secondary structures for multiple RNA sequences
Source: BMC Bioinformatics. 2011 Apr 20;12:108. doi: 10.1186/1471-2105-12-108 (PMC3120699; doi:10.1186/1471-2105-12-108)
Supplement: Additional file 3 — Zip file of datasets. Datasets used in the benchmarking of TurboFold and other algorithms. [file 1471-2105-12-108-S3.ZIP › datasets/tmRNA/Prop.acne._TRW-1747-3_1-353.ct]

  353 ENERGY = 0    Prop.acne._TRW-1747-3/1-353
    1 G       0    2  349    1
    2 A       1    3    0    2
    3 G       2    4  347    3
    4 C       3    5    0    4
    5 U       4    6    0    5
    6 G       5    7  344    6
    7 U       6    8    0    7
    8 A       7    9    0    8
    9 G       8   10    0    9
   10 U       9   11    0   10
   11 G      10   12    0   11
   12 C      11   13    0   12
   13 A      12   14    0   13
   14 G      13   15    0   14
   15 C      14   16    0   15
   16 G      15   17    0   16
   17 U      16   18  325   17
   18 U      17   19  324   18
   19 U      18   20  323   19
   20 U      19   21  322   20
   21 C      20   22    0   21
   22 C      21   23    0   22
   23 G      22   24  319   23
   24 G      23   25  318   24
   25 A      24   26  317   25
   26 C      25   27    0   26
   27 G      26   28  315   27
   28 G      27   29    0   28
   29 U      28   30    0   29
   30 U      29   31    0   30
   31 G      30   32    0   31
   32 U      31   33    0   32
   33 U      32   34  311   33
   34 C      33   35  310   34
   35 C      34   36  309   35
   36 A      35   37  308   36
   37 G      36   38  307   37
   38 G      37   39  306   38
   39 A      38   40    0   39
   40 G      39   41  304   40
   41 A      40   42    0   41
   42 A      41   43    0   42
   43 G      42   44    0   43
   44 U      43   45  298   44
   45 G      44   46  297   45
   46 G      45   47  296   46
   47 G      46   48  295   47
   48 G      47   49    0   48
   49 U      48   50   69   49
   50 G      49   51   68   50
   51 A      50   52   67   51
   52 G      51   53   66   52
   53 G      52   54    0   53
   54 G      53   55    0   54
   55 C      54   56   84   55
   56 C      55   57   83   56
   57 C      56   58   82   57
   58 A      57   59   81   58
   59 G      58   60   80   59
   60 G      59   61    0   60
   61 G      60   62    0   61
   62 U      61   63    0   62
   63 C      62   64    0   63
   64 A      63   65    0   64
   65 A      64   66    0   65
   66 C      65   67   52   66
   67 U      66   68   51   67
   68 U      67   69   50   68
   69 G      68   70   49   69
   70 U      69   71    0   70
   71 U      70   72    0   71
   72 A      71   73    0   72
   73 A      72   74    0   73
   74 C      73   75    0   74
   75 G      74   76    0   75
   76 A      75   77    0   76
   77 U      76   78    0   77
   78 C      77   79    0   78
   79 G      78   80    0   79
   80 U      79   81   59   80
   81 U      80   82   58   81
   82 G      81   83   57   82
   83 G      82   84   56   83
   84 G      83   85   55   84
   85 A      84   86    0   85
   86 A      85   87    0   86
   87 U      86   88    0   87
   88 C      87   89    0   88
   89 U      88   90    0   89
   90 A      89   91    0   90
   91 U      90   92    0   91
   92 A      91   93    0   92
   93 A      92   94    0   93
   94 G      93   95    0   94
   95 U      94   96    0   95
   96 G      95   97    0   96
   97 C      96   98    0   97
   98 C      97   99    0   98
   99 G      98  100    0   99
  100 A      99  101    0  100
  101 G     100  102    0  101
  102 A     101  103    0  102
  103 A     102  104    0  103
  104 U     103  105    0  104
  105 A     104  106    0  105
  106 C     105  107    0  106
  107 U     106  108    0  107
  108 C     107  109    0  108
  109 G     108  110    0  109
  110 C     109  111    0  110
  111 A     110  112    0  111
  112 C     111  113    0  112
  113 U     112  114    0  113
  114 G     113  115    0  114
  115 A     114  116    0  115
  116 C     115  117    0  116
  117 U     116  118    0  117
  118 U     117  119  147  118
  119 C     118  120    0  119
  120 G     119  121    0  120
  121 C     120  122  144  121
  122 U     121  123    0  122
  123 C     122  124    0  123
  124 U     123  125  141  124
  125 U     124  126  140  125
  126 G     125  127  139  126
  127 C     126  128  138  127
  128 U     127  129    0  128
  129 G     128  130    0  129
  130 C     129  131    0  130
  131 C     130  132    0  131
  132 U     131  133    0  132
  133 G     132  134    0  133
  134 A     133  135    0  134
  135 U     134  136    0  135
  136 C     135  137    0  136
  137 A     136  138    0  137
  138 G     137  139  127  138
  139 U     138  140  126  139
  140 G     139  141  125  140
  141 A     140  142  124  141
  142 U     141  143    0  142
  143 C     142  144    0  143
  144 G     143  145  121  144
  145 A     144  146    0  145
  146 A     145  147    0  146
  147 G     146  148  118  147
  148 G     147  149  167  148
  149 G     148  150  166  149
  150 U     149  151  165  150
  151 C     150  152  164  151
  152 A     151  153  163  152
  153 G     152  154  162  153
  154 C     153  155    0  154
  155 C     154  156    0  155
  156 C     155  157    0  156
  157 G     156  158    0  157
  158 G     157  159    0  158
  159 A     158  160    0  159
  160 U     159  161    0  160
  161 U     160  162    0  161
  162 C     161  163  153  162
  163 U     162  164  152  163
  164 G     163  165  151  164
  165 G     164  166  150  165
  166 U     165  167  149  166
  167 U     166  168  148  167
  168 U     167  169    0  168
  169 C     168  170    0  169
  170 G     169  171    0  170
  171 U     170  172    0  171
  172 U     171  173    0  172
  173 G     172  174    0  173
  174 C     173  175    0  174
  175 G     174  176    0  175
  176 A     175  177    0  176
  177 U     176  178    0  177
  178 G     177  179    0  178
  179 A     178  180    0  179
  180 C     179  181    0  180
  181 U     180  182    0  181
  182 U     181  183    0  182
  183 G     182  184    0  183
  184 C     183  185    0  184
  185 C     184  186  213  185
  186 G     185  187  212  186
  187 C     186  188  211  187
  188 C     187  189  210  188
  189 C     188  190  209  189
  190 A     189  191  208  190
  191 G     190  192  207  191
  192 U     191  193  206  192
  193 U     192  194  205  193
  194 G     193  195  204  194
  195 U     194  196  231  195
  196 U     195  197    0  196
  197 G     196  198  229  197
  198 U     197  199  228  198
  199 C     198  200  227  199
  200 G     199  201  226  200
  201 U     200  202  225  201
  202 G     201  203  224  202
  203 G     202  204    0  203
  204 U     203  205  194  204
  205 G     204  206  193  205
  206 A     205  207  192  206
  207 C     206  208  191  207
  208 U     207  209  190  208
  209 G     208  210  189  209
  210 G     209  211  188  210
  211 G     210  212  187  211
  212 C     211  213  186  212
  213 G     212  214  185  213
  214 G     213  215    0  214
  215 A     214  216    0  215
  216 A     215  217    0  216
  217 U     216  218    0  217
  218 U     217  219    0  218
  219 A     218  220    0  219
  220 U     219  221    0  220
  221 U     220  222    0  221
  222 U     221  223    0  222
  223 C     222  224    0  223
  224 U     223  225  202  224
  225 A     224  226  201  225
  226 C     225  227  200  226
  227 G     226  228  199  227
  228 A     227  229  198  228
  229 U     228  230  197  229
  230 C     229  231    0  230
  231 G     230  232  195  231
  232 A     231  233    0  232
  233 G     232  234  267  233
  234 U     233  235  266  234
  235 U     234  236  265  235
  236 U     235  237  264  236
  237 G     236  238    0  237
  238 U     237  239    0  238
  239 U     238  240  263  239
  240 U     239  241  262  240
  241 G     240  242  261  241
  242 C     241  243  260  242
  243 A     242  244  259  243
  244 C     243  245  258  244
  245 C     244  246    0  245
  246 A     245  247    0  246
  247 U     246  248    0  247
  248 G     247  249  290  248
  249 U     248  250  289  249
  250 C     249  251  288  250
  251 G     250  252  287  251
  252 G     251  253  286  252
  253 U     252  254  285  253
  254 G     253  255  284  254
  255 U     254  256  283  255
  256 G     255  257    0  256
  257 A     256  258    0  257
  258 G     257  259  244  258
  259 U     258  260  243  259
  260 G     259  261  242  260
  261 C     260  262  241  261
  262 A     261  263  240  262
  263 G     262  264  239  263
  264 G     263  265  236  264
  265 A     264  266  235  265
  266 G     265  267  234  266
  267 C     266  268  233  267
  268 C     267  269    0  268
  269 G     268  270    0  269
  270 A     269  271    0  270
  271 G     270  272    0  271
  272 C     271  273    0  272
  273 A     272  274    0  273
  274 A     273  275    0  274
  275 U     274  276    0  275
  276 A     275  277    0  276
  277 A     276  278    0  277
  278 C     277  279    0  278
  279 G     278  280    0  279
  280 A     279  281    0  280
  281 C     280  282    0  281
  282 A     281  283    0  282
  283 G     282  284  255  283
  284 C     283  285  254  284
  285 A     284  286  253  285
  286 U     285  287  252  286
  287 C     286  288  251  287
  288 G     287  289  250  288
  289 A     288  290  249  289
  290 C     289  291  248  290
  291 U     290  292    0  291
  292 G     291  293    0  292
  293 C     292  294    0  293
  294 G     293  295    0  294
  295 C     294  296   47  295
  296 C     295  297   46  296
  297 C     296  298   45  297
  298 G     297  299   44  298
  299 G     298  300    0  299
  300 A     299  301    0  300
  301 A     300  302    0  301
  302 A     301  303    0  302
  303 A     302  304    0  303
  304 U     303  305   40  304
  305 G     304  306    0  305
  306 U     305  307   38  306
  307 C     306  308   37  307
  308 U     307  309   36  308
  309 G     308  310   35  309
  310 G     309  311   34  310
  311 A     310  312   33  311
  312 U     311  313    0  312
  313 G     312  314    0  313
  314 G     313  315    0  314
  315 U     314  316   27  315
  316 C     315  317    0  316
  317 U     316  318   25  317
  318 U     317  319   24  318
  319 U     318  320   23  319
  320 C     319  321    0  320
  321 A     320  322    0  321
  322 A     321  323   20  322
  323 G     322  324   19  323
  324 G     323  325   18  324
  325 A     324  326   17  325
  326 C     325  327    0  326
  327 G     326  328  343  327
  328 U     327  329  342  328
  329 G     328  330  341  329
  330 G     329  331  340  330
  331 G     330  332  339  331
  332 U     331  333    0  332
  333 U     332  334    0  333
  334 C     333  335    0  334
  335 A     334  336    0  335
  336 A     335  337    0  336
  337 U     336  338    0  337
  338 U     337  339    0  338
  339 C     338  340  331  339
  340 C     339  341  330  340
  341 U     340  342  329  341
  342 G     341  343  328  342
  343 C     342  344  327  343
  344 C     343  345    6  344
  345 U     344  346    0  345
  346 C     345  347    0  346
  347 U     346  348    3  347
  348 C     347  349    0  348
  349 C     348  350    1  349
  350 A     349  351    0  350
  351 C     350  352    0  351
  352 U     351  353    0  352
  353 A     352  354    0  353
