# Supplementary material for: TurboFold: Iterative probabilistic estimation of secondary structures for multiple RNA sequences
Source: BMC Bioinformatics. 2011 Apr 20;12:108. doi: 10.1186/1471-2105-12-108 (PMC3120699; doi:10.1186/1471-2105-12-108)
Supplement: Additional file 3 — Zip file of datasets. Datasets used in the benchmarking of TurboFold and other algorithms. [file 1471-2105-12-108-S3.ZIP › datasets/tmRNA/Borr.burg._TRW-224326_1-362.ct]

  362 ENERGY = 0    Borr.burg._TRW-224326/1-362
    1 G       0    2  358    1
    2 G       1    3  357    2
    3 G       2    4  356    3
    4 G       3    5  355    4
    5 A       4    6  354    5
    6 U       5    7  353    6
    7 G       6    8  352    7
    8 U       7    9    0    8
    9 U       8   10    0    9
   10 U       9   11    0   10
   11 U      10   12    0   11
   12 G      11   13    0   12
   13 G      12   14    0   13
   14 A      13   15    0   14
   15 U      14   16    0   15
   16 U      15   17    0   16
   17 U      16   18    0   17
   18 G      17   19    0   18
   19 A      18   20    0   19
   20 C      19   21  331   20
   21 U      20   22  330   21
   22 G      21   23  329   22
   23 A      22   24  328   23
   24 A      23   25  327   24
   25 A      24   26  326   25
   26 A      25   27  325   26
   27 U      26   28  324   27
   28 G      27   29    0   28
   29 U      28   30    0   29
   30 U      29   31    0   30
   31 A      30   32  323   31
   32 A      31   33  322   32
   33 U      32   34  321   33
   34 A      33   35  320   34
   35 U      34   36  319   35
   36 U      35   37  318   36
   37 G      36   38  317   37
   38 U      37   39  316   38
   39 A      38   40  315   39
   40 A      39   41  314   40
   41 G      40   42  313   41
   42 U      41   43  312   42
   43 U      42   44  311   43
   44 G      43   45    0   44
   45 C      44   46  306   45
   46 A      45   47  305   46
   47 G      46   48  304   47
   48 G      47   49  303   48
   49 C      48   50  302   49
   50 A      49   51   63   50
   51 G      50   52   62   51
   52 A      51   53    0   52
   53 G      52   54   60   53
   54 G      53   55   59   54
   55 G      54   56   71   55
   56 A      55   57   70   56
   57 A      56   58   69   57
   58 U      57   59    0   58
   59 C      58   60   54   59
   60 U      59   61   53   60
   61 C      60   62    0   61
   62 U      61   63   51   62
   63 U      62   64   50   63
   64 A      63   65    0   64
   65 A      64   66    0   65
   66 A      65   67    0   66
   67 A      66   68    0   67
   68 C      67   69    0   68
   69 U      68   70   57   69
   70 U      69   71   56   70
   71 C      70   72   55   71
   72 U      71   73    0   72
   73 A      72   74    0   73
   74 A      73   75    0   74
   75 A      74   76    0   75
   76 A      75   77    0   76
   77 U      76   78    0   77
   78 A      77   79    0   78
   79 A      78   80    0   79
   80 A      79   81    0   80
   81 U      80   82    0   81
   82 G      81   83    0   82
   83 C      82   84    0   83
   84 A      83   85    0   84
   85 A      84   86    0   85
   86 A      85   87    0   86
   87 A      86   88    0   87
   88 A      87   89    0   88
   89 A      88   90    0   89
   90 U      89   91    0   90
   91 A      90   92    0   91
   92 A      91   93    0   92
   93 U      92   94    0   93
   94 A      93   95    0   94
   95 A      94   96    0   95
   96 C      95   97    0   96
   97 U      96   98    0   97
   98 U      97   99  118   98
   99 U      98  100  117   99
  100 A      99  101  116  100
  101 C     100  102  115  101
  102 A     101  103  114  102
  103 A     102  104  113  103
  104 G     103  105  112  104
  105 C     104  106    0  105
  106 U     105  107  110  106
  107 C     106  108    0  107
  108 A     107  109    0  108
  109 A     108  110    0  109
  110 A     109  111  106  110
  111 U     110  112    0  111
  112 C     111  113  104  112
  113 U     112  114  103  113
  114 U     113  115  102  114
  115 G     114  116  101  115
  116 U     115  117  100  116
  117 A     116  118   99  117
  118 A     117  119   98  118
  119 U     118  120  133  119
  120 G     119  121  132  120
  121 G     120  122  131  121
  122 C     121  123  130  122
  123 U     122  124  129  123
  124 G     123  125    0  124
  125 C     124  126    0  125
  126 U     125  127    0  126
  127 U     126  128    0  127
  128 A     127  129    0  128
  129 A     128  130  123  129
  130 G     129  131  122  130
  131 U     130  132  121  131
  132 U     131  133  120  132
  133 A     132  134  119  133
  134 G     133  135    0  134
  135 C     134  136    0  135
  136 A     135  137  180  136
  137 G     136  138  179  137
  138 A     137  139  178  138
  139 G     138  140  177  139
  140 G     139  141  176  140
  141 G     140  142  175  141
  142 U     141  143    0  142
  143 U     142  144  172  143
  144 U     143  145    0  144
  145 U     144  146    0  145
  146 G     145  147  169  146
  147 U     146  148  168  147
  148 U     147  149    0  148
  149 G     148  150  166  149
  150 A     149  151  165  150
  151 A     150  152    0  151
  152 U     151  153  163  152
  153 U     152  154  162  153
  154 U     153  155    0  154
  155 G     154  156  194  155
  156 G     155  157  193  156
  157 C     156  158  192  157
  158 U     157  159  191  158
  159 U     158  160  190  159
  160 U     159  161  189  160
  161 G     160  162  188  161
  162 A     161  163  153  162
  163 G     162  164  152  163
  164 G     163  165    0  164
  165 U     164  166  150  165
  166 U     165  167  149  166
  167 C     166  168    0  167
  168 A     167  169  147  168
  169 C     168  170  146  169
  170 U     169  171    0  170
  171 U     170  172    0  171
  172 A     171  173  143  172
  173 U     172  174    0  173
  174 A     173  175    0  174
  175 C     174  176  141  175
  176 U     175  177  140  176
  177 C     176  178  139  177
  178 U     177  179  138  178
  179 U     178  180  137  179
  180 U     179  181  136  180
  181 U     180  182    0  181
  182 C     181  183    0  182
  183 G     182  184    0  183
  184 A     183  185    0  184
  185 C     184  186    0  185
  186 A     185  187    0  186
  187 U     186  188    0  187
  188 C     187  189  161  188
  189 A     188  190  160  189
  190 A     189  191  159  190
  191 A     190  192  158  191
  192 G     191  193  157  192
  193 C     192  194  156  193
  194 U     193  195  155  194
  195 U     194  196  228  195
  196 G     195  197    0  196
  197 C     196  198  226  197
  198 U     197  199  225  198
  199 U     198  200  224  199
  200 A     199  201  223  200
  201 A     200  202  222  201
  202 A     201  203  221  202
  203 A     202  204  220  203
  204 A     203  205  219  204
  205 U     204  206  218  205
  206 G     205  207    0  206
  207 U     206  208    0  207
  208 U     207  209    0  208
  209 U     208  210  242  209
  210 U     209  211  241  210
  211 C     210  212  240  211
  212 A     211  213  239  212
  213 A     212  214  238  213
  214 G     213  215  237  214
  215 U     214  216  236  215
  216 U     215  217    0  216
  217 G     216  218    0  217
  218 A     217  219  205  218
  219 U     218  220  204  219
  220 U     219  221  203  220
  221 U     220  222  202  221
  222 U     221  223  201  222
  223 U     222  224  200  223
  224 A     223  225  199  224
  225 G     224  226  198  225
  226 G     225  227  197  226
  227 G     226  228    0  227
  228 A     227  229  195  228
  229 C     228  230    0  229
  230 U     229  231    0  230
  231 U     230  232    0  231
  232 U     231  233    0  232
  233 U     232  234    0  233
  234 A     233  235    0  234
  235 U     234  236    0  235
  236 A     235  237  215  236
  237 C     236  238  214  237
  238 U     237  239  213  238
  239 U     238  240  212  239
  240 G     239  241  211  240
  241 A     240  242  210  241
  242 G     241  243  209  242
  243 A     242  244    0  243
  244 G     243  245  282  244
  245 C     244  246  281  245
  246 A     245  247  280  246
  247 A     246  248  279  247
  248 U     247  249  278  248
  249 U     248  250    0  249
  250 U     249  251    0  250
  251 G     250  252    0  251
  252 G     251  253  277  252
  253 U     252  254  276  253
  254 G     253  255  275  254
  255 G     254  256  274  255
  256 U     255  257  273  256
  257 U     256  258  272  257
  258 U     257  259  271  258
  259 G     258  260  270  259
  260 C     259  261  297  260
  261 U     260  262  296  261
  262 A     261  263  295  262
  263 G     262  264  294  263
  264 U     263  265  293  264
  265 A     264  266  292  265
  266 U     265  267  291  266
  267 U     266  268  290  267
  268 U     267  269  289  268
  269 C     268  270    0  269
  270 C     269  271  259  270
  271 A     270  272  258  271
  272 A     271  273  257  272
  273 A     272  274  256  273
  274 C     273  275  255  274
  275 C     274  276  254  275
  276 A     275  277  253  276
  277 U     276  278  252  277
  278 A     277  279  248  278
  279 U     278  280  247  279
  280 U     279  281  246  280
  281 G     280  282  245  281
  282 C     281  283  244  282
  283 U     282  284    0  283
  284 U     283  285    0  284
  285 A     284  286    0  285
  286 A     285  287    0  286
  287 U     286  288    0  287
  288 A     287  289    0  288
  289 A     288  290  268  289
  290 A     289  291  267  290
  291 A     290  292  266  291
  292 U     291  293  265  292
  293 A     292  294  264  293
  294 C     293  295  263  294
  295 U     294  296  262  295
  296 A     295  297  261  296
  297 G     296  298  260  297
  298 A     297  299    0  298
  299 U     298  300    0  299
  300 A     299  301    0  300
  301 A     300  302    0  301
  302 G     301  303   49  302
  303 C     302  304   48  303
  304 U     303  305   47  304
  305 U     304  306   46  305
  306 G     305  307   45  306
  307 U     306  308    0  307
  308 A     307  309    0  308
  309 G     308  310    0  309
  310 A     309  311    0  310
  311 A     310  312   43  311
  312 G     311  313   42  312
  313 C     312  314   41  313
  314 U     313  315   40  314
  315 U     314  316   39  315
  316 A     315  317   38  316
  317 U     316  318   37  317
  318 A     317  319   36  318
  319 G     318  320   35  319
  320 U     319  321   34  320
  321 A     320  322   33  321
  322 U     321  323   32  322
  323 U     322  324   31  323
  324 A     323  325   27  324
  325 U     324  326   26  325
  326 U     325  327   25  326
  327 U     326  328   24  327
  328 U     327  329   23  328
  329 U     328  330   22  329
  330 A     329  331   21  330
  331 G     330  332   20  331
  332 G     331  333    0  332
  333 A     332  334    0  333
  334 C     333  335    0  334
  335 G     334  336  351  335
  336 C     335  337  350  336
  337 G     336  338  349  337
  338 G     337  339  348  338
  339 G     338  340  347  339
  340 U     339  341    0  340
  341 U     340  342    0  341
  342 C     341  343    0  342
  343 A     342  344    0  343
  344 A     343  345    0  344
  345 U     344  346    0  345
  346 U     345  347    0  346
  347 C     346  348  339  347
  348 C     347  349  338  348
  349 C     348  350  337  349
  350 G     349  351  336  350
  351 C     350  352  335  351
  352 C     351  353    7  352
  353 A     352  354    6  353
  354 U     353  355    5  354
  355 C     354  356    4  355
  356 U     355  357    3  356
  357 C     356  358    2  357
  358 C     357  359    1  358
  359 A     358  360    0  359
  360 U     359  361    0  360
  361 U     360  362    0  361
  362 U     361  363    0  362
