# Supplementary material for: TurboFold: Iterative probabilistic estimation of secondary structures for multiple RNA sequences
Source: BMC Bioinformatics. 2011 Apr 20;12:108. doi: 10.1186/1471-2105-12-108 (PMC3120699; doi:10.1186/1471-2105-12-108)
Supplement: Additional file 3 — Zip file of datasets. Datasets used in the benchmarking of TurboFold and other algorithms. [file 1471-2105-12-108-S3.ZIP › datasets/tmRNA/Fuso.nucl._TRW-209882_1-344.seq]

;
 ENERGY = 0    Fuso.nucl._TRW-209882/1-344
GGGGACGCA
AAGGUUUCGA
CGGGGUUGUG
AGGUUAUAGG
UAGCAAGUCA
GGUUUGUCGC
UGUGAAAGAC
UAAACACAUC
GUUUAGAUGG
AAACAAAGAA
UACGCUUUAG
CUGCUUAGUU
CAGCUACACC
UUGGAUAACU
UAUUCUAUAC
GAGUUUUUCA
AAGGUGUUGA
CUAGUAUAGA
UUACCGUAAA
UGAUUUCUCU
AAGUUUAUGG
GACAUUUUAG
AGAAUAGUUU
UAGUUAGCCC
UGUUUACGGG
AGUAAUUAUU
ACGAAAUCUA
AUAGUAAACU
AAACUUGUAG
AAGCUUAUAG
UCAUUAUGAU
UUCGGACACG
AGUUCGAUUC
UCGUCGUCUC
CACCA1
