# Supplementary material for: TurboFold: Iterative probabilistic estimation of secondary structures for multiple RNA sequences
Source: BMC Bioinformatics. 2011 Apr 20;12:108. doi: 10.1186/1471-2105-12-108 (PMC3120699; doi:10.1186/1471-2105-12-108)
Supplement: Additional file 3 — Zip file of datasets. Datasets used in the benchmarking of TurboFold and other algorithms. [file 1471-2105-12-108-S3.ZIP › datasets/tmRNA/Deha.ethe._CP000027_1-352.ct]

  352 ENERGY = 0    Deha.ethe._CP000027/1-352
    1 G       0    2  348    1
    2 G       1    3  347    2
    3 G       2    4  346    3
    4 G       3    5  345    4
    5 A       4    6  344    5
    6 C       5    7  343    6
    7 G       6    8  342    7
    8 C       7    9    0    8
    9 G       8   10    0    9
   10 U       9   11    0   10
   11 G      10   12    0   11
   12 G      11   13    0   12
   13 U      12   14    0   13
   14 U      13   15    0   14
   15 U      14   16    0   15
   16 C      15   17    0   16
   17 G      16   18    0   17
   18 A      17   19    0   18
   19 C      18   20  319   19
   20 A      19   21  318   20
   21 G      20   22  317   21
   22 G      21   23  316   22
   23 G      22   24  315   23
   24 A      23   25  314   24
   25 A      24   26  313   25
   26 G      25   27  312   26
   27 G      26   28  311   27
   28 U      27   29    0   28
   29 A      28   30    0   29
   30 G      29   31  309   30
   31 G      30   32  308   31
   32 C      31   33  307   32
   33 U      32   34    0   33
   34 A      33   35    0   34
   35 C      34   36  305   35
   36 U      35   37    0   36
   37 G      36   38  303   37
   38 G      37   39  302   38
   39 A      38   40  301   39
   40 U      39   41  300   40
   41 U      40   42  299   41
   42 G      41   43    0   42
   43 C      42   44  293   43
   44 A      43   45  292   44
   45 G      44   46  291   45
   46 G      45   47  290   46
   47 C      46   48    0   47
   48 U      47   49   66   48
   49 G      48   50   65   49
   50 A      49   51   64   50
   51 G      50   52   63   51
   52 G      51   53   62   52
   53 U      52   54    0   53
   54 G      53   55   79   54
   55 C      54   56   78   55
   56 C      55   57   77   56
   57 A      56   58   76   57
   58 U      57   59   75   58
   59 C      58   60   74   59
   60 C      59   61    0   60
   61 A      60   62    0   61
   62 C      61   63   52   62
   63 C      62   64   51   63
   64 U      63   65   50   64
   65 C      64   66   49   65
   66 A      65   67   48   66
   67 U      66   68    0   67
   68 U      67   69    0   68
   69 A      68   70    0   69
   70 A      69   71    0   70
   71 A      70   72    0   71
   72 C      71   73    0   72
   73 A      72   74    0   73
   74 G      73   75   59   74
   75 G      74   76   58   75
   76 U      75   77   57   76
   77 G      76   78   56   77
   78 G      77   79   55   78
   79 C      78   80   54   79
   80 A      79   81    0   80
   81 A      80   82    0   81
   82 A      81   83    0   82
   83 A      82   84    0   83
   84 A      83   85    0   84
   85 A      84   86    0   85
   86 C      85   87    0   86
   87 A      86   88    0   87
   88 A      87   89    0   88
   89 C      88   90    0   89
   90 U      89   91    0   90
   91 G      90   92    0   91
   92 G      91   93    0   92
   93 C      92   94    0   93
   94 G      93   95    0   94
   95 A      94   96    0   95
   96 A      95   97    0   96
   97 C      96   98    0   97
   98 G      97   99    0   98
   99 U      98  100    0   99
  100 G      99  101    0  100
  101 A     100  102    0  101
  102 A     101  103    0  102
  103 C     102  104    0  103
  104 U     103  105    0  104
  105 C     104  106    0  105
  106 G     105  107    0  106
  107 U     106  108    0  107
  108 U     107  109    0  108
  109 C     108  110    0  109
  110 U     109  111    0  110
  111 U     110  112  131  111
  112 G     111  113  130  112
  113 C     112  114  129  113
  114 U     113  115  128  114
  115 G     114  116  127  115
  116 G     115  117    0  116
  117 C     116  118  125  117
  118 U     117  119  124  118
  119 A     118  120    0  119
  120 A     119  121    0  120
  121 A     120  122    0  121
  122 U     121  123    0  122
  123 A     122  124    0  123
  124 A     123  125  118  124
  125 G     124  126  117  125
  126 A     125  127    0  126
  127 C     126  128  115  127
  128 A     127  129  114  128
  129 G     128  130  113  129
  130 C     129  131  112  130
  131 A     130  132  111  131
  132 C     131  133  171  132
  133 A     132  134  170  133
  134 U     133  135  169  134
  135 C     134  136  168  135
  136 C     135  137  167  136
  137 U     136  138    0  137
  138 G     137  139  164  138
  139 C     138  140  163  139
  140 U     139  141  162  140
  141 U     140  142  161  141
  142 G     141  143  160  142
  143 G     142  144  159  143
  144 C     143  145  158  144
  145 C     144  146  157  145
  146 C     145  147  156  146
  147 C     146  148  187  147
  148 A     147  149  186  148
  149 C     148  150  185  149
  150 C     149  151  184  150
  151 U     150  152  183  151
  152 C     151  153  182  152
  153 A     152  154  181  153
  154 A     153  155  180  154
  155 C     154  156    0  155
  156 G     155  157  146  156
  157 G     156  158  145  157
  158 G     157  159  144  158
  159 U     158  160  143  159
  160 C     159  161  142  160
  161 A     160  162  141  161
  162 G     161  163  140  162
  163 G     162  164  139  163
  164 U     163  165  138  164
  165 U     164  166    0  165
  166 U     165  167    0  166
  167 G     166  168  136  167
  168 G     167  169  135  168
  169 G     168  170  134  169
  170 U     169  171  133  170
  171 G     170  172  132  171
  172 C     171  173    0  172
  173 C     172  174    0  173
  174 G     173  175    0  174
  175 A     174  176    0  175
  176 U     175  177    0  176
  177 U     176  178    0  177
  178 A     177  179    0  178
  179 G     178  180    0  179
  180 U     179  181  154  180
  181 U     180  182  153  181
  182 G     181  183  152  182
  183 A     182  184  151  183
  184 G     183  185  150  184
  185 G     184  186  149  185
  186 U     185  187  148  186
  187 G     186  188  147  187
  188 C     187  189    0  188
  189 C     188  190  216  189
  190 G     189  191  215  190
  191 U     190  192  214  191
  192 U     191  193  213  192
  193 U     192  194  212  193
  194 C     193  195  211  194
  195 C     194  196  210  195
  196 C     195  197  209  196
  197 C     196  198    0  197
  198 A     197  199    0  198
  199 A     198  200    0  199
  200 C     199  201    0  200
  201 G     200  202  230  201
  202 C     201  203  229  202
  203 C     202  204  228  203
  204 G     203  205  227  204
  205 A     204  206  226  205
  206 U     205  207  225  206
  207 G     206  208    0  207
  208 A     207  209    0  208
  209 G     208  210  196  209
  210 G     209  211  195  210
  211 G     210  212  194  211
  212 G     211  213  193  212
  213 G     212  214  192  213
  214 A     213  215  191  214
  215 C     214  216  190  215
  216 G     215  217  189  216
  217 A     216  218    0  217
  218 A     217  219    0  218
  219 A     218  220    0  219
  220 G     219  221    0  220
  221 A     220  222    0  221
  222 A     221  223    0  222
  223 A     222  224    0  223
  224 U     223  225    0  224
  225 A     224  226  206  225
  226 U     225  227  205  226
  227 C     226  228  204  227
  228 G     227  229  203  228
  229 G     228  230  202  229
  230 C     229  231  201  230
  231 U     230  232    0  231
  232 G     231  233    0  232
  233 G     232  234  268  233
  234 U     233  235  267  234
  235 U     234  236  266  235
  236 U     235  237  265  236
  237 G     236  238  264  237
  238 G     237  239  263  238
  239 C     238  240  262  239
  240 U     239  241  261  240
  241 A     240  242  260  241
  242 A     241  243    0  242
  243 A     242  244    0  243
  244 U     243  245  257  244
  245 U     244  246  256  245
  246 A     245  247    0  246
  247 G     246  248    0  247
  248 G     247  249    0  248
  249 C     248  250  284  249
  250 C     249  251  283  250
  251 G     250  252  282  251
  252 G     251  253    0  252
  253 C     252  254  280  253
  254 A     253  255    0  254
  255 A     254  256  278  255
  256 A     255  257  245  256
  257 A     256  258  244  257
  258 G     257  259    0  258
  259 C     258  260    0  259
  260 U     259  261  241  260
  261 A     260  262  240  261
  262 G     261  263  239  262
  263 C     262  264  238  263
  264 C     263  265  237  264
  265 A     264  266  236  265
  266 G     265  267  235  266
  267 A     266  268  234  267
  268 C     267  269  233  268
  269 A     268  270    0  269
  270 A     269  271    0  270
  271 G     270  272    0  271
  272 A     271  273    0  272
  273 U     272  274    0  273
  274 U     273  275    0  274
  275 A     274  276    0  275
  276 A     275  277    0  276
  277 A     276  278    0  277
  278 U     277  279  255  278
  279 A     278  280    0  279
  280 G     279  281  253  280
  281 A     280  282    0  281
  282 C     281  283  251  282
  283 G     282  284  250  283
  284 G     283  285  249  284
  285 A     284  286    0  285
  286 U     285  287    0  286
  287 A     286  288    0  287
  288 A     287  289    0  288
  289 U     288  290    0  289
  290 C     289  291   46  290
  291 C     290  292   45  291
  292 U     291  293   44  292
  293 G     292  294   43  293
  294 U     293  295    0  294
  295 A     294  296    0  295
  296 G     295  297    0  296
  297 U     296  298    0  297
  298 A     297  299    0  298
  299 G     298  300   41  299
  300 A     299  301   40  300
  301 U     300  302   39  301
  302 C     301  303   38  302
  303 C     302  304   37  303
  304 U     303  305    0  304
  305 G     304  306   35  305
  306 G     305  307    0  306
  307 G     306  308   32  307
  308 U     307  309   31  308
  309 C     308  310   30  309
  310 A     309  311    0  310
  311 C     310  312   27  311
  312 C     311  313   26  312
  313 U     312  314   25  313
  314 U     313  315   24  314
  315 U     314  316   23  315
  316 U     315  317   22  316
  317 C     316  318   21  317
  318 U     317  319   20  318
  319 G     318  320   19  319
  320 G     319  321    0  320
  321 A     320  322    0  321
  322 C     321  323    0  322
  323 G     322  324    0  323
  324 G     323  325  340  324
  325 G     324  326  339  325
  326 G     325  327  338  326
  327 A     326  328  337  327
  328 G     327  329  336  328
  329 U     328  330    0  329
  330 U     329  331    0  330
  331 C     330  332    0  331
  332 G     331  333    0  332
  333 A     332  334    0  333
  334 C     333  335    0  334
  335 C     334  336    0  335
  336 C     335  337  328  336
  337 U     336  338  327  337
  338 C     337  339  326  338
  339 C     338  340  325  339
  340 C     339  341  324  340
  341 C     340  342    0  341
  342 C     341  343    7  342
  343 G     342  344    6  343
  344 U     343  345    5  344
  345 C     344  346    4  345
  346 U     345  347    3  346
  347 C     346  348    2  347
  348 C     347  349    1  348
  349 A     348  350    0  349
  350 C     349  351    0  350
  351 C     350  352    0  351
  352 A     351  353    0  352
