# Supplementary material for: TurboFold: Iterative probabilistic estimation of secondary structures for multiple RNA sequences
Source: BMC Bioinformatics. 2011 Apr 20;12:108. doi: 10.1186/1471-2105-12-108 (PMC3120699; doi:10.1186/1471-2105-12-108)
Supplement: Additional file 3 — Zip file of datasets. Datasets used in the benchmarking of TurboFold and other algorithms. [file 1471-2105-12-108-S3.ZIP › datasets/tmRNA/Clos.acet._AE001437_1-359.ct]

  359 ENERGY = 0    Clos.acet._AE001437/1-359
    1 G       0    2  355    1
    2 G       1    3  354    2
    3 G       2    4  353    3
    4 G       3    5  352    4
    5 G       4    6  351    5
    6 C       5    7  350    6
    7 G       6    8  349    7
    8 C       7    9    0    8
    9 U       8   10    0    9
   10 U       9   11    0   10
   11 U      10   12    0   11
   12 U      11   13    0   12
   13 G      12   14    0   13
   14 G      13   15    0   14
   15 U      14   16    0   15
   16 U      15   17    0   16
   17 U      16   18    0   17
   18 C      17   19    0   18
   19 G      18   20    0   19
   20 A      19   21    0   20
   21 C      20   22  328   21
   22 G      21   23  327   22
   23 G      22   24  326   23
   24 G      23   25  325   24
   25 G      24   26  324   25
   26 A      25   27  323   26
   27 U      26   28  322   27
   28 G      27   29  321   28
   29 A      28   30    0   29
   30 U      29   31  319   30
   31 G      30   32    0   31
   32 U      31   33    0   32
   33 U      32   34  318   33
   34 A      33   35    0   34
   35 C      34   36  316   35
   36 G      35   37  315   36
   37 U      36   38  314   37
   38 U      37   39  313   38
   39 U      38   40  312   39
   40 G      39   41  311   40
   41 A      40   42  310   41
   42 G      41   43  309   42
   43 A      42   44    0   43
   44 A      43   45  307   44
   45 G      44   46    0   45
   46 C      45   47  302   46
   47 G      46   48  301   47
   48 A      47   49  300   48
   49 G      48   50  299   49
   50 U      49   51  298   50
   51 C      50   52   72   51
   52 G      51   53   71   52
   53 A      52   54    0   53
   54 G      53   55   69   54
   55 G      54   56   68   55
   56 G      55   57    0   56
   57 A      56   58    0   57
   58 A      57   59    0   58
   59 C      58   60   87   59
   60 C      59   61   86   60
   61 U      60   62   85   61
   62 G      61   63   84   62
   63 U      62   64   83   63
   64 G      63   65   82   64
   65 G      64   66   81   65
   66 A      65   67    0   66
   67 C      66   68    0   67
   68 C      67   69   55   68
   69 C      68   70   54   69
   70 G      69   71    0   70
   71 C      70   72   52   71
   72 G      71   73   51   72
   73 U      72   74    0   73
   74 U      73   75    0   74
   75 A      74   76    0   75
   76 A      75   77    0   76
   77 A      76   78    0   77
   78 A      77   79    0   78
   79 A      78   80    0   79
   80 A      79   81    0   80
   81 C      80   82   65   81
   82 U      81   83   64   82
   83 A      82   84   63   83
   84 U      83   85   62   84
   85 A      84   86   61   85
   86 G      85   87   60   86
   87 G      86   88   59   87
   88 C      87   89    0   88
   89 C      88   90    0   89
   90 U      89   91    0   90
   91 U      90   92    0   91
   92 A      91   93    0   92
   93 A      92   94    0   93
   94 A      93   95    0   94
   95 A      94   96    0   95
   96 A      95   97    0   96
   97 U      96   98    0   97
   98 A      97   99    0   98
   99 A      98  100    0   99
  100 A      99  101    0  100
  101 G     100  102    0  101
  102 G     101  103    0  102
  103 A     102  104    0  103
  104 U     103  105    0  104
  105 A     104  106    0  105
  106 A     105  107    0  106
  107 C     106  108    0  107
  108 G     107  109    0  108
  109 A     108  110    0  109
  110 A     109  111    0  110
  111 A     110  112    0  111
  112 A     111  113    0  112
  113 U     112  114    0  113
  114 A     113  115    0  114
  115 A     114  116    0  115
  116 U     115  117    0  116
  117 U     116  118    0  117
  118 U     117  119    0  118
  119 A     118  120    0  119
  120 G     119  121    0  120
  121 C     120  122    0  121
  122 U     121  123    0  122
  123 U     122  124  142  123
  124 U     123  125  141  124
  125 A     124  126  140  125
  126 G     125  127  139  126
  127 C     126  128  138  127
  128 U     127  129  137  128
  129 G     128  130  136  129
  130 C     129  131    0  130
  131 G     130  132    0  131
  132 U     131  133    0  132
  133 A     132  134    0  133
  134 G     133  135    0  134
  135 U     134  136    0  135
  136 C     135  137  129  136
  137 A     136  138  128  137
  138 G     137  139  127  138
  139 C     138  140  126  139
  140 U     139  141  125  140
  141 A     140  142  124  141
  142 A     141  143  123  142
  143 C     142  144  178  143
  144 G     143  145  177  144
  145 U     144  146  176  145
  146 C     145  147  175  146
  147 A     146  148  174  147
  148 G     147  149  173  148
  149 C     148  150    0  149
  150 C     149  151  169  150
  151 U     150  152  168  151
  152 G     151  153  167  152
  153 A     152  154  166  153
  154 G     153  155  165  154
  155 A     154  156    0  155
  156 G     155  157    0  156
  157 U     156  158  190  157
  158 C     157  159  189  158
  159 C     158  160  188  159
  160 C     159  161  187  160
  161 G     160  162  186  161
  162 C     161  163  185  162
  163 G     162  164    0  163
  164 A     163  165    0  164
  165 C     164  166  154  165
  166 U     165  167  153  166
  167 C     166  168  152  167
  168 A     167  169  151  168
  169 G     168  170  150  169
  170 A     169  171    0  170
  171 G     170  172    0  171
  172 U     171  173    0  172
  173 C     172  174  148  173
  174 U     173  175  147  174
  175 G     174  176  146  175
  176 G     175  177  145  176
  177 C     176  178  144  177
  178 G     177  179  143  178
  179 U     178  180    0  179
  180 C     179  181    0  180
  181 G     180  182    0  181
  182 A     181  183    0  182
  183 C     182  184    0  183
  184 A     183  185    0  184
  185 G     184  186  162  185
  186 C     185  187  161  186
  187 G     186  188  160  187
  188 G     187  189  159  188
  189 G     188  190  158  189
  190 G     189  191  157  190
  191 A     190  192    0  191
  192 A     191  193    0  192
  193 C     192  194  224  193
  194 C     193  195  223  194
  195 G     194  196  222  195
  196 A     195  197    0  196
  197 G     196  198    0  197
  198 C     197  199  219  198
  199 C     198  200  218  199
  200 U     199  201  217  200
  201 U     200  202  216  201
  202 A     201  203  215  202
  203 C     202  204  214  203
  204 A     203  205    0  204
  205 A     204  206    0  205
  206 A     205  207  237  206
  207 G     206  208  236  207
  208 C     207  209  235  208
  209 U     208  210  234  209
  210 U     209  211  233  210
  211 U     210  212  232  211
  212 G     211  213  231  212
  213 A     212  214    0  213
  214 G     213  215  203  214
  215 U     214  216  202  215
  216 A     215  217  201  216
  217 A     216  218  200  217
  218 G     217  219  199  218
  219 G     218  220  198  219
  220 A     219  221    0  220
  221 A     220  222    0  221
  222 C     221  223  195  222
  223 G     222  224  194  223
  224 G     223  225  193  224
  225 A     224  226    0  225
  226 A     225  227    0  226
  227 U     226  228    0  227
  228 U     227  229    0  228
  229 U     228  230    0  229
  230 A     229  231    0  230
  231 U     230  232  212  231
  232 G     231  233  211  232
  233 A     232  234  210  233
  234 A     233  235  209  234
  235 G     234  236  208  235
  236 C     235  237  207  236
  237 U     236  238  206  237
  238 A     237  239    0  238
  239 C     238  240    0  239
  240 U     239  241  275  240
  241 G     240  242    0  241
  242 A     241  243    0  242
  243 A     242  244    0  243
  244 G     243  245  271  244
  245 U     244  246    0  245
  246 G     245  247    0  246
  247 A     246  248    0  247
  248 A     247  249  268  248
  249 A     248  250  267  249
  250 A     249  251    0  250
  251 G     250  252    0  251
  252 C     251  253  262  252
  253 U     252  254    0  253
  254 U     253  255    0  254
  255 G     254  256  294  255
  256 U     255  257  293  256
  257 U     256  258  292  257
  258 U     257  259  291  258
  259 G     258  260  290  259
  260 U     259  261  289  260
  261 A     260  262  288  261
  262 G     261  263  252  262
  263 G     262  264    0  263
  264 C     263  265    0  264
  265 G     264  266    0  265
  266 U     265  267    0  266
  267 U     266  268  249  267
  268 U     267  269  248  268
  269 C     268  270    0  269
  270 A     269  271    0  270
  271 U     270  272  244  271
  272 G     271  273    0  272
  273 G     272  274    0  273
  274 A     273  275    0  274
  275 G     274  276  240  275
  276 G     275  277    0  276
  277 G     276  278    0  277
  278 A     277  279    0  278
  279 A     278  280    0  279
  280 U     279  281    0  280
  281 G     280  282    0  281
  282 U     281  283    0  282
  283 U     282  284    0  283
  284 A     283  285    0  284
  285 A     284  286    0  285
  286 A     285  287    0  286
  287 A     286  288    0  287
  288 U     287  289  261  288
  289 A     288  290  260  289
  290 C     289  291  259  290
  291 A     290  292  258  291
  292 A     291  293  257  292
  293 A     292  294  256  293
  294 C     293  295  255  294
  295 U     294  296    0  295
  296 G     295  297    0  296
  297 C     296  298    0  297
  298 A     297  299   50  298
  299 C     298  300   49  299
  300 U     299  301   48  300
  301 C     300  302   47  301
  302 G     301  303   46  302
  303 G     302  304    0  303
  304 A     303  305    0  304
  305 G     304  306    0  305
  306 A     305  307    0  306
  307 U     306  308   44  307
  308 G     307  309    0  308
  309 C     308  310   42  309
  310 U     309  311   41  310
  311 U     310  312   40  311
  312 A     311  313   39  312
  313 A     312  314   38  313
  314 A     313  315   37  314
  315 U     314  316   36  315
  316 G     315  317   35  316
  317 A     316  318    0  317
  318 A     317  319   33  318
  319 A     318  320   30  319
  320 C     319  321    0  320
  321 C     320  322   28  321
  322 A     321  323   27  322
  323 U     322  324   26  323
  324 U     323  325   25  324
  325 U     324  326   24  325
  326 U     325  327   23  326
  327 C     326  328   22  327
  328 G     327  329   21  328
  329 G     328  330    0  329
  330 A     329  331    0  330
  331 C     330  332    0  331
  332 A     331  333  348  332
  333 G     332  334  347  333
  334 G     333  335  346  334
  335 G     334  336  345  335
  336 G     335  337  344  336
  337 U     336  338    0  337
  338 U     337  339    0  338
  339 C     338  340    0  339
  340 G     339  341    0  340
  341 A     340  342    0  341
  342 U     341  343    0  342
  343 U     342  344    0  343
  344 C     343  345  336  344
  345 C     344  346  335  345
  346 C     345  347  334  346
  347 C     346  348  333  347
  348 U     347  349  332  348
  349 C     348  350    7  349
  350 G     349  351    6  350
  351 C     350  352    5  351
  352 C     351  353    4  352
  353 U     352  354    3  353
  354 C     353  355    2  354
  355 C     354  356    1  355
  356 A     355  357    0  356
  357 C     356  358    0  357
  358 U     357  359    0  358
  359 A     358  360    0  359
