# Supplementary material for: TurboFold: Iterative probabilistic estimation of secondary structures for multiple RNA sequences
Source: BMC Bioinformatics. 2011 Apr 20;12:108. doi: 10.1186/1471-2105-12-108 (PMC3120699; doi:10.1186/1471-2105-12-108)
Supplement: Additional file 3 — Zip file of datasets. Datasets used in the benchmarking of TurboFold and other algorithms. [file 1471-2105-12-108-S3.ZIP › datasets/tmRNA/Neis.gono._TRW-242231_1-363.ct]

  363 ENERGY = 0    Neis.gono._TRW-242231/1-363
    1 G       0    2  359    1
    2 G       1    3  358    2
    3 G       2    4  357    3
    4 G       3    5  356    4
    5 G       4    6  355    5
    6 C       5    7  354    6
    7 G       6    8  353    7
    8 A       7    9    0    8
    9 C       8   10    0    9
   10 C       9   11    0   10
   11 U      10   12    0   11
   12 U      11   13    0   12
   13 G      12   14    0   13
   14 G      13   15    0   14
   15 U      14   16    0   15
   16 U      15   17    0   16
   17 U      16   18    0   17
   18 C      17   19    0   18
   19 G      18   20    0   19
   20 A      19   21    0   20
   21 C      20   22  332   21
   22 G      21   23  331   22
   23 G      22   24  330   23
   24 G      23   25  329   24
   25 G      24   26  328   25
   26 G      25   27  327   26
   27 U      26   28  326   27
   28 U      27   29  325   28
   29 G      28   30    0   29
   30 C      29   31    0   30
   31 G      30   32    0   31
   32 A      31   33    0   32
   33 A      32   34    0   33
   34 G      33   35  320   34
   35 C      34   36  319   35
   36 A      35   37  318   36
   37 G      36   38  317   37
   38 A      37   39  316   38
   39 U      38   40    0   39
   40 G      39   41  315   40
   41 C      40   42  314   41
   42 G      41   43  313   42
   43 G      42   44    0   43
   44 G      43   45    0   44
   45 C      44   46  307   45
   46 A      45   47  306   46
   47 U      46   48  305   47
   48 A      47   49  304   48
   49 C      48   50  303   49
   50 C      49   51   67   50
   51 G      50   52   66   51
   52 G      51   53   65   52
   53 G      52   54   64   53
   54 G      53   55   63   54
   55 U      54   56    0   55
   56 C      55   57    0   56
   57 U      56   58   78   57
   58 C      57   59   77   58
   59 A      58   60   76   59
   60 G      59   61   75   60
   61 A      60   62    0   61
   62 U      61   63    0   62
   63 U      62   64   54   63
   64 C      63   65   53   64
   65 C      64   66   52   65
   66 C      65   67   51   66
   67 G      66   68   50   67
   68 U      67   69    0   68
   69 A      68   70    0   69
   70 A      69   71    0   70
   71 A      70   72    0   71
   72 A      71   73    0   72
   73 C      72   74    0   73
   74 A      73   75    0   74
   75 C      74   76   60   75
   76 U      75   77   59   76
   77 G      76   78   58   77
   78 A      77   79   57   78
   79 A      78   80    0   79
   80 U      79   81    0   80
   81 U      80   82    0   81
   82 C      81   83    0   82
   83 A      82   84    0   83
   84 A      83   85    0   84
   85 A      84   86    0   85
   86 U      85   87    0   86
   87 A      86   88    0   87
   88 G      87   89    0   88
   89 U      88   90    0   89
   90 C      89   91    0   90
   91 G      90   92    0   91
   92 C      91   93    0   92
   93 A      92   94    0   93
   94 A      93   95    0   94
   95 A      94   96    0   95
   96 C      95   97    0   96
   97 G      96   98    0   97
   98 A      97   99    0   98
   99 C      98  100    0   99
  100 G      99  101    0  100
  101 A     100  102    0  101
  102 A     101  103    0  102
  103 A     102  104    0  103
  104 C     103  105    0  104
  105 U     104  106    0  105
  106 U     105  107    0  106
  107 A     106  108    0  107
  108 C     107  109    0  108
  109 G     108  110    0  109
  110 C     109  111    0  110
  111 U     110  112    0  111
  112 U     111  113  129  112
  113 U     112  114  128  113
  114 A     113  115  127  114
  115 G     114  116  126  115
  116 C     115  117  125  116
  117 C     116  118  124  117
  118 G     117  119    0  118
  119 C     118  120    0  119
  120 U     119  121    0  120
  121 U     120  122    0  121
  122 A     121  123    0  122
  123 A     122  124    0  123
  124 G     123  125  117  124
  125 G     124  126  116  125
  126 C     125  127  115  126
  127 U     126  128  114  127
  128 A     127  129  113  128
  129 G     128  130  112  129
  130 C     129  131    0  130
  131 C     130  132  178  131
  132 G     131  133  177  132
  133 U     132  134  176  133
  134 U     133  135  175  134
  135 G     134  136  174  135
  136 C     135  137  173  136
  137 A     136  138    0  137
  138 G     137  139  157  138
  139 C     138  140  156  139
  140 A     139  141  155  140
  141 G     140  142  154  141
  142 U     141  143  153  142
  143 C     142  144  152  143
  144 G     143  145    0  144
  145 G     144  146  193  145
  146 U     145  147  192  146
  147 C     146  148  191  147
  148 A     147  149  190  148
  149 A     148  150  189  149
  150 U     149  151  188  150
  151 G     150  152  187  151
  152 G     151  153  143  152
  153 G     152  154  142  153
  154 C     153  155  141  154
  155 U     154  156  140  155
  156 G     155  157  139  156
  157 U     156  158  138  157
  158 G     157  159  171  158
  159 U     158  160  170  159
  160 G     159  161  169  160
  161 G     160  162  168  161
  162 U     161  163  167  162
  163 G     162  164    0  163
  164 A     163  165    0  164
  165 A     164  166    0  165
  166 A     165  167    0  166
  167 G     166  168  162  167
  168 C     167  169  161  168
  169 C     168  170  160  169
  170 A     169  171  159  170
  171 C     170  172  158  171
  172 C     171  173    0  172
  173 G     172  174  136  173
  174 C     173  175  135  174
  175 A     174  176  134  175
  176 A     175  177  133  176
  177 C     176  178  132  177
  178 G     177  179  131  178
  179 U     178  180    0  179
  180 C     179  181    0  180
  181 A     180  182    0  181
  182 U     181  183    0  182
  183 C     182  184    0  183
  184 U     183  185    0  184
  185 U     184  186    0  185
  186 A     185  187    0  186
  187 C     186  188  151  187
  188 A     187  189  150  188
  189 U     188  190  149  189
  190 U     189  191  148  190
  191 G     190  192  147  191
  192 A     191  193  146  192
  193 C     192  194  145  193
  194 U     193  195    0  194
  195 G     194  196    0  195
  196 G     195  197  224  196
  197 U     196  198  223  197
  198 U     197  199  222  198
  199 U     198  200  221  199
  200 C     199  201  220  200
  201 C     200  202  219  201
  202 A     201  203    0  202
  203 G     202  204  217  203
  204 C     203  205  216  204
  205 C     204  206  215  205
  206 G     205  207    0  206
  207 G     206  208  240  207
  208 G     207  209  239  208
  209 U     208  210  238  209
  210 U     209  211  237  210
  211 A     210  212  236  211
  212 C     211  213  235  212
  213 U     212  214  234  213
  214 U     213  215  233  214
  215 G     214  216  205  215
  216 G     215  217  204  216
  217 C     216  218  203  217
  218 A     217  219    0  218
  219 G     218  220  201  219
  220 G     219  221  200  220
  221 A     220  222  199  221
  222 A     221  223  198  222
  223 A     222  224  197  223
  224 U     223  225  196  224
  225 A     224  226    0  225
  226 A     225  227    0  226
  227 G     226  228    0  227
  228 A     227  229    0  228
  229 C     228  230    0  229
  230 U     229  231    0  230
  231 U     230  232    0  231
  232 A     231  233    0  232
  233 A     232  234  214  233
  234 G     233  235  213  234
  235 G     234  236  212  235
  236 U     235  237  211  236
  237 A     236  238  210  237
  238 A     237  239  209  238
  239 C     238  240  208  239
  240 U     239  241  207  240
  241 G     240  242    0  241
  242 G     241  243  277  242
  243 U     242  244  276  243
  244 U     243  245  275  244
  245 U     244  246  274  245
  246 C     245  247  273  246
  247 C     246  248    0  247
  248 A     247  249    0  248
  249 A     248  250  271  249
  250 A     249  251    0  250
  251 A     250  252    0  251
  252 G     251  253    0  252
  253 G     252  254  266  253
  254 C     253  255  265  254
  255 C     254  256  264  255
  256 U     255  257    0  256
  257 G     256  258  299  257
  258 U     257  259  298  258
  259 U     258  260  297  259
  260 G     259  261  296  260
  261 G     260  262  294  261
  262 U     261  263  293  262
  263 C     262  264  292  263
  264 G     263  265  255  264
  265 G     264  266  254  265
  266 C     265  267  253  266
  267 A     266  268    0  267
  268 U     267  269    0  268
  269 G     268  270    0  269
  270 A     269  271    0  270
  271 U     270  272  249  271
  272 G     271  273    0  272
  273 G     272  274  246  273
  274 A     273  275  245  274
  275 A     274  276  244  275
  276 A     275  277  243  276
  277 U     276  278  242  277
  278 A     277  279    0  278
  279 A     278  280    0  279
  280 G     279  281    0  280
  281 A     280  282  290  281
  282 U     281  283  289  282
  283 U     282  284  288  283
  284 U     283  285    0  284
  285 U     284  286    0  285
  286 C     285  287    0  286
  287 A     286  288    0  287
  288 A     287  289  283  288
  289 A     288  290  282  289
  290 U     289  291  281  290
  291 A     290  292    0  291
  292 G     291  293  263  292
  293 A     292  294  262  293
  294 C     293  295  261  294
  295 A     294  296    0  295
  296 C     295  297  260  296
  297 A     296  298  259  297
  298 A     297  299  258  298
  299 C     298  300  257  299
  300 U     299  301    0  300
  301 A     300  302    0  301
  302 A     301  303    0  302
  303 G     302  304   49  303
  304 U     303  305   48  304
  305 A     304  306   47  305
  306 U     305  307   46  306
  307 G     306  308   45  307
  308 U     307  309    0  308
  309 A     308  310    0  309
  310 G     309  311    0  310
  311 A     310  312    0  311
  312 A     311  313    0  312
  313 C     312  314   42  313
  314 G     313  315   41  314
  315 C     314  316   40  315
  316 U     315  317   38  316
  317 U     316  318   37  317
  318 U     317  319   36  318
  319 G     318  320   35  319
  320 U     319  321   34  320
  321 A     320  322    0  321
  322 G     321  323    0  322
  323 A     322  324    0  323
  324 G     323  325    0  324
  325 G     324  326   28  325
  326 A     325  327   27  326
  327 C     326  328   26  327
  328 U     327  329   25  328
  329 U     328  330   24  329
  330 U     329  331   23  330
  331 C     330  332   22  331
  332 G     331  333   21  332
  333 G     332  334    0  333
  334 A     333  335    0  334
  335 C     334  336    0  335
  336 G     335  337  352  336
  337 G     336  338  351  337
  338 G     337  339  350  338
  339 G     338  340  349  339
  340 G     339  341  348  340
  341 U     340  342    0  341
  342 U     341  343    0  342
  343 C     342  344    0  343
  344 G     343  345    0  344
  345 A     344  346    0  345
  346 U     345  347    0  346
  347 U     346  348    0  347
  348 C     347  349  340  348
  349 C     348  350  339  349
  350 C     349  351  338  350
  351 C     350  352  337  351
  352 C     351  353  336  352
  353 C     352  354    7  353
  354 G     353  355    6  354
  355 C     354  356    5  355
  356 C     355  357    4  356
  357 U     356  358    3  357
  358 C     357  359    2  358
  359 C     358  360    1  359
  360 A     359  361    0  360
  361 C     360  362    0  361
  362 C     361  363    0  362
  363 A     362  364    0  363
