# Supplementary material for: TurboFold: Iterative probabilistic estimation of secondary structures for multiple RNA sequences
Source: BMC Bioinformatics. 2011 Apr 20;12:108. doi: 10.1186/1471-2105-12-108 (PMC3120699; doi:10.1186/1471-2105-12-108)
Supplement: Additional file 3 — Zip file of datasets. Datasets used in the benchmarking of TurboFold and other algorithms. [file 1471-2105-12-108-S3.ZIP › datasets/tmRNA/Bord.bron._TRW-257310_1-387.seq]

;
 ENERGY = 0    Bord.bron._TRW-257310/1-387
GGGGCCGAU
CCGGAUUCGA
CGUGGGUCAU
GAAACAGCUC
AGGGCAUGCC
GAGCACCAGU
AAGCUCGUUA
AUCCACUGGA
ACACUACAAA
CGCCAACGAC
GAGCGUUUCG
CUCUCGCCGC
UUAAGCGGUG
AGCCGCUGCA
CUGAUCUGUC
CUUGGGUCAG
GCGGGGGAAG
GCAACUUCCC
AGGGGGCAAC
CCCGAACCGC
AGCAGCGACA
UUCACAAGGA
AUCGGCCACC
GCUGGGGUCA
CACGGCGUUG
GUUUAAAUUA
CGUGAAUCGC
CCUGGUCCGG
CCCGUCGAUC
GGCUAAGUCC
AGGGUUAAAU
CCAAAUAGAU
CGACUAAGCA
UGUAGAACUG
GUUGCGGAGG
GCUUGCGGAC
GGGGGUUCAA
UUCCCCCCGG
CUCCACCA1
