# Supplementary material for: TurboFold: Iterative probabilistic estimation of secondary structures for multiple RNA sequences
Source: BMC Bioinformatics. 2011 Apr 20;12:108. doi: 10.1186/1471-2105-12-108 (PMC3120699; doi:10.1186/1471-2105-12-108)
Supplement: Additional file 3 — Zip file of datasets. Datasets used in the benchmarking of TurboFold and other algorithms. [file 1471-2105-12-108-S3.ZIP › datasets/tmRNA/Pseu.aeru._CP000438_1-353.ct]

  353 ENERGY = 0    Pseu.aeru._CP000438/1-353
    1 G       0    2  349    1
    2 G       1    3  348    2
    3 G       2    4  347    3
    4 G       3    5  346    4
    5 C       4    6  345    5
    6 C       5    7  344    6
    7 G       6    8  343    7
    8 A       7    9    0    8
    9 U       8   10    0    9
   10 U       9   11    0   10
   11 A      10   12    0   11
   12 G      11   13    0   12
   13 G      12   14    0   13
   14 A      13   15    0   14
   15 U      14   16    0   15
   16 U      15   17    0   16
   17 C      16   18    0   17
   18 G      17   19    0   18
   19 A      18   20    0   19
   20 C      19   21  322   20
   21 G      20   22  321   21
   22 C      21   23  320   22
   23 C      22   24  319   23
   24 G      23   25  318   24
   25 G      24   26  317   25
   26 U      25   27  316   26
   27 A      26   28    0   27
   28 A      27   29    0   28
   29 C      28   30    0   29
   30 A      29   31    0   30
   31 A      30   32    0   31
   32 A      31   33    0   32
   33 A      32   34    0   33
   34 C      33   35    0   34
   35 U      34   36  309   35
   36 U      35   37  308   36
   37 G      36   38  307   37
   38 A      37   39    0   38
   39 G      38   40  304   39
   40 G      39   41  303   40
   41 G      40   42    0   41
   42 G      41   43    0   42
   43 C      42   44  297   43
   44 A      43   45  296   44
   45 U      44   46  295   45
   46 G      45   47  294   46
   47 C      46   48  293   47
   48 C      47   49   67   48
   49 G      48   50   66   49
   50 A      49   51   65   50
   51 G      50   52   64   51
   52 C      51   53    0   52
   53 U      52   54    0   53
   54 G      53   55    0   54
   55 G      54   56   82   55
   56 U      55   57   81   56
   57 A      56   58   80   57
   58 G      57   59   79   58
   59 C      58   60   78   59
   60 A      59   61   77   60
   61 G      60   62   76   61
   62 A      61   63    0   62
   63 A      62   64    0   63
   64 C      63   65   51   64
   65 U      64   66   50   65
   66 C      65   67   49   66
   67 G      66   68   48   67
   68 U      67   69    0   68
   69 A      68   70    0   69
   70 A      69   71    0   70
   71 A      70   72    0   71
   72 U      71   73    0   72
   73 U      72   74    0   73
   74 C      73   75    0   74
   75 G      74   76    0   75
   76 C      75   77   61   76
   77 U      76   78   60   77
   78 G      77   79   59   78
   79 C      78   80   58   79
   80 U      79   81   57   80
   81 G      80   82   56   81
   82 C      81   83   55   82
   83 A      82   84    0   83
   84 A      83   85    0   84
   85 A      84   86    0   85
   86 C      85   87    0   86
   87 U      86   88    0   87
   88 U      87   89    0   88
   89 A      88   90    0   89
   90 U      89   91    0   90
   91 A      90   92    0   91
   92 G      91   93    0   92
   93 U      92   94    0   93
   94 U      93   95    0   94
   95 G      94   96    0   95
   96 C      95   97    0   96
   97 C      96   98    0   97
   98 A      97   99    0   98
   99 A      98  100    0   99
  100 C      99  101    0  100
  101 G     100  102    0  101
  102 A     101  103    0  102
  103 C     102  104    0  103
  104 G     103  105    0  104
  105 A     104  106    0  105
  106 C     105  107    0  106
  107 A     106  108    0  107
  108 A     107  109    0  108
  109 C     108  110    0  109
  110 U     109  111    0  110
  111 A     110  112    0  111
  112 C     111  113    0  112
  113 G     112  114    0  113
  114 C     113  115    0  114
  115 U     114  116    0  115
  116 C     115  117  136  116
  117 U     116  118  135  117
  118 A     117  119  134  118
  119 G     118  120  133  119
  120 C     119  121  132  120
  121 U     120  122  131  121
  122 G     121  123  130  122
  123 C     122  124  129  123
  124 U     123  125    0  124
  125 U     124  126    0  125
  126 A     125  127    0  126
  127 A     126  128    0  127
  128 U     127  129    0  128
  129 G     128  130  123  129
  130 C     129  131  122  130
  131 G     130  132  121  131
  132 G     131  133  120  132
  133 C     132  134  119  133
  134 U     133  135  118  134
  135 A     134  136  117  135
  136 G     135  137  116  136
  137 C     136  138  173  137
  138 A     137  139  172  138
  139 G     138  140  171  139
  140 U     139  141  170  140
  141 C     140  142  169  141
  142 G     141  143  168  142
  143 C     142  144    0  143
  144 U     143  145    0  144
  145 A     144  146    0  145
  146 G     145  147  163  146
  147 G     146  148  162  147
  148 G     147  149  161  148
  149 G     148  150    0  149
  150 A     149  151    0  150
  151 U     150  152  158  151
  152 G     151  153    0  152
  153 C     152  154  187  153
  154 C     153  155  186  154
  155 U     154  156  185  155
  156 G     155  157  184  156
  157 U     156  158  183  157
  158 A     157  159  151  158
  159 A     158  160    0  159
  160 A     159  161    0  160
  161 C     160  162  148  161
  162 C     161  163  147  162
  163 C     162  164  146  163
  164 G     163  165    0  164
  165 A     164  166    0  165
  166 A     165  167    0  166
  167 A     166  168    0  167
  168 C     167  169  142  168
  169 G     168  170  141  169
  170 A     169  171  140  170
  171 C     170  172  139  171
  172 U     171  173  138  172
  173 G     172  174  137  173
  174 U     173  175    0  174
  175 C     174  176    0  175
  176 A     175  177    0  176
  177 G     176  178    0  177
  178 A     177  179    0  178
  179 U     178  180    0  179
  180 A     179  181    0  180
  181 G     180  182    0  181
  182 A     181  183    0  182
  183 A     182  184  157  183
  184 C     183  185  156  184
  185 A     184  186  155  185
  186 G     185  187  154  186
  187 G     186  188  153  187
  188 A     187  189    0  188
  189 U     188  190    0  189
  190 C     189  191    0  190
  191 G     190  192  219  191
  192 C     191  193  218  192
  193 C     192  194  217  193
  194 G     193  195  216  194
  195 C     194  196    0  195
  196 C     195  197    0  196
  197 A     196  198  213  197
  198 A     197  199    0  198
  199 G     198  200  211  199
  200 U     199  201  210  200
  201 U     200  202  209  201
  202 C     201  203    0  202
  203 G     202  204  234  203
  204 C     203  205  233  204
  205 U     204  206  232  205
  206 G     205  207  231  206
  207 U     206  208  230  207
  208 A     207  209  229  208
  209 G     208  210  201  209
  210 A     209  211  200  210
  211 C     210  212  199  211
  212 G     211  213    0  212
  213 U     212  214  197  213
  214 A     213  215    0  214
  215 A     214  216    0  215
  216 C     215  217  194  216
  217 G     216  218  193  217
  218 G     217  219  192  218
  219 C     218  220  191  219
  220 U     219  221    0  220
  221 A     220  222    0  221
  222 A     221  223    0  222
  223 A     222  224    0  223
  224 A     223  225    0  224
  225 C     224  226    0  225
  226 U     225  227    0  226
  227 C     226  228    0  227
  228 A     227  229    0  228
  229 U     228  230  208  229
  230 A     229  231  207  230
  231 C     230  232  206  231
  232 A     231  233  205  232
  233 G     232  234  204  233
  234 C     233  235  203  234
  235 U     234  236    0  235
  236 C     235  237    0  236
  237 G     236  238  271  237
  238 C     237  239  270  238
  239 U     238  240  269  239
  240 C     239  241  268  240
  241 C     240  242  267  241
  242 A     241  243    0  242
  243 A     242  244    0  243
  244 G     243  245    0  244
  245 C     244  246    0  245
  246 A     245  247    0  246
  247 C     246  248    0  247
  248 C     247  249  260  248
  249 C     248  250  259  249
  250 U     249  251  258  250
  251 G     250  252  289  251
  252 C     251  253  288  252
  253 C     252  254  287  253
  254 A     253  255  286  254
  255 C     254  256  284  255
  256 U     255  257  283  256
  257 C     256  258  282  257
  258 G     257  259  250  258
  259 G     258  260  249  259
  260 G     259  261  248  260
  261 C     260  262    0  261
  262 G     261  263    0  262
  263 G     262  264    0  263
  264 C     263  265    0  264
  265 G     264  266    0  265
  266 C     265  267    0  266
  267 G     266  268  241  267
  268 G     267  269  240  268
  269 A     268  270  239  269
  270 G     269  271  238  270
  271 U     270  272  237  271
  272 U     271  273    0  272
  273 A     272  274    0  273
  274 A     273  275    0  274
  275 C     274  276    0  275
  276 U     275  277    0  276
  277 C     276  278    0  277
  278 A     277  279    0  278
  279 G     278  280    0  279
  280 U     279  281    0  280
  281 A     280  282    0  281
  282 G     281  283  257  282
  283 A     282  284  256  283
  284 G     283  285  255  284
  285 C     284  286    0  285
  286 U     285  287  254  286
  287 G     286  288  253  287
  288 G     287  289  252  288
  289 C     288  290  251  289
  290 U     289  291    0  290
  291 A     290  292    0  291
  292 A     291  293    0  292
  293 G     292  294   47  293
  294 C     293  295   46  294
  295 A     294  296   45  295
  296 U     295  297   44  296
  297 G     296  298   43  297
  298 U     297  299    0  298
  299 A     298  300    0  299
  300 G     299  301    0  300
  301 A     300  302    0  301
  302 A     301  303    0  302
  303 C     302  304   40  303
  304 C     303  305   39  304
  305 G     304  306    0  305
  306 A     305  307    0  306
  307 U     306  308   37  307
  308 A     307  309   36  308
  309 G     308  310   35  309
  310 C     309  311    0  310
  311 G     310  312    0  311
  312 G     311  313    0  312
  313 A     312  314    0  313
  314 G     313  315    0  314
  315 A     314  316    0  315
  316 G     315  317   26  316
  317 C     316  318   25  317
  318 U     317  319   24  318
  319 G     318  320   23  319
  320 G     319  321   22  320
  321 C     320  322   21  321
  322 G     321  323   20  322
  323 G     322  324    0  323
  324 A     323  325    0  324
  325 C     324  326    0  325
  326 G     325  327  342  326
  327 G     326  328  341  327
  328 G     327  329  340  328
  329 G     328  330  339  329
  330 G     329  331  338  330
  331 U     330  332    0  331
  332 U     331  333    0  332
  333 C     332  334    0  333
  334 A     333  335    0  334
  335 A     334  336    0  335
  336 A     335  337    0  336
  337 U     336  338    0  337
  338 C     337  339  330  338
  339 C     338  340  329  339
  340 C     339  341  328  340
  341 C     340  342  327  341
  342 C     341  343  326  342
  343 C     342  344    7  343
  344 G     343  345    6  344
  345 G     344  346    5  345
  346 C     345  347    4  346
  347 U     346  348    3  347
  348 C     347  349    2  348
  349 C     348  350    1  349
  350 A     349  351    0  350
  351 C     350  352    0  351
  352 C     351  353    0  352
  353 A     352  354    0  353
