# Supplementary material for: TurboFold: Iterative probabilistic estimation of secondary structures for multiple RNA sequences
Source: BMC Bioinformatics. 2011 Apr 20;12:108. doi: 10.1186/1471-2105-12-108 (PMC3120699; doi:10.1186/1471-2105-12-108)
Supplement: Additional file 3 — Zip file of datasets. Datasets used in the benchmarking of TurboFold and other algorithms. [file 1471-2105-12-108-S3.ZIP › datasets/tmRNA/Citr.rode._TRW-67825_1-365.seq]

;
 ENERGY = 0    Citr.rode._TRW-67825/1-365
GGGGCUGAU
UCUGGAUUCG
ACGGGAUUCG
CGAAACCCAA
GGUGCAUGCC
GAGGUGCGGU
AGGCCUCGUU
AAUAAACCGC
AAAAAAAUAG
UCGCAAACGA
CGAAAACUAC
GCUUUAGCAG
CUUAAUAACC
UGCUCAGAGC
CCUCUCUCCC
UAGCUUCCGC
UCUUAAGACG
GGGAUCAAAG
AGAGGUCAAA
CCCAAAAGAG
AUCGCGUGGA
UGCCCUGCCU
GGGGUUGAAG
CGUUAAAACU
AAUCAGGCUA
GUCUGGUAGU
GGCGUGUCCG
UCCGCAGGUG
CCAGGCGAAU
GUAAAGACUG
ACUAAGCAUG
UAGUACCGAG
GAUGUAGGAA
UUUCGGACGC
GGGUUCAACU
CCCGCCAGCU
CCACCA1
