# Supplementary material for: TurboFold: Iterative probabilistic estimation of secondary structures for multiple RNA sequences
Source: BMC Bioinformatics. 2011 Apr 20;12:108. doi: 10.1186/1471-2105-12-108 (PMC3120699; doi:10.1186/1471-2105-12-108)
Supplement: Additional file 3 — Zip file of datasets. Datasets used in the benchmarking of TurboFold and other algorithms. [file 1471-2105-12-108-S3.ZIP › datasets/tmRNA/Cyto.hutc._CP000383_1-404.seq]

;
 ENERGY = 0    Cyto.hutc._CP000383/1-404
GGGGUCGAC
AGGAAUUGAC
AGGUUGAGUG
AUUACGUGUG
UAAGCAUGCA
GGCUCAUGGG
AUGAGAGCCU
UAAAAGAUAG
UUCCGAACAA
UAAUUGGCGA
AGAAUCUUAC
GCCAUGGCUG
CUUAAUUACG
AACUAAGUUU
GUAAUAAUGA
GCGUUGAGUG
GAGCUGUUAA
GAACAGCACC
CGGCCACAUC
UCACACGGCU
UCUGUUCUGC
GGGCUGUGAA
CUGAGAUGUC
GAACAGCAGG
ACUAGGGGAG
UACAAGUUGC
GGGUGCUUCG
CGAAAUUAAG
UAACUAAGGU
UAUAGUUGGG
UGCCGGUGAC
CUGCUACAGC
UCGAAAAUGA
ACAUCCGGCU
AAGCAUGUAG
AAGAUUCGAU
AGUGGCCUUC
UCUGGACGAG
AGUUCGAAUC
UCUCCGACUC
CACCA1
