# Supplementary material for: TurboFold: Iterative probabilistic estimation of secondary structures for multiple RNA sequences
Source: BMC Bioinformatics. 2011 Apr 20;12:108. doi: 10.1186/1471-2105-12-108 (PMC3120699; doi:10.1186/1471-2105-12-108)
Supplement: Additional file 3 — Zip file of datasets. Datasets used in the benchmarking of TurboFold and other algorithms. [file 1471-2105-12-108-S3.ZIP › datasets/tmRNA/uncu.mari._TRW-363180_1-347.seq]

;
 ENERGY = 0    uncu.mari._TRW-363180/1-347
GGGGGCGAA
UAGGGUUCGA
CGUUUCUACU
GGACUCCGAA
GCGCAUGCCA
AGAUUGUAGU
AAUUCUUGUA
AAACAUACUA
CAAAAAAAAU
AGUUGCAAAU
AACGACAACU
ACGCUUUAGC
AGCUUAAUGC
UAACCGAUGU
AAGAAUUGAC
UGUGGUUUGA
AGCAUCGGCU
AAACACACAG
UCUAGCCAAG
CUAUAUUGCU
UGGAUAUAGU
UUGGUAAAAC
UUAAUCAAGC
UAGCUUUUAU
GCCCUGCUCU
UCGGGUAAUA
AAAGUUAAAA
ACAAUAGAAU
GAGCUAAGCA
UGUAGAAGUU
AGGCUGAAGG
AUUAGCGGAC
GCGGGUUCAA
UUCCCGCCGC
CUCCACCA1
