# Supplementary material for: TurboFold: Iterative probabilistic estimation of secondary structures for multiple RNA sequences
Source: BMC Bioinformatics. 2011 Apr 20;12:108. doi: 10.1186/1471-2105-12-108 (PMC3120699; doi:10.1186/1471-2105-12-108)
Supplement: Additional file 3 — Zip file of datasets. Datasets used in the benchmarking of TurboFold and other algorithms. [file 1471-2105-12-108-S3.ZIP › datasets/tmRNA/Stap.aure._AC074317_1-359.ct]

  359 ENERGY = 0    Stap.aure._AC074317/1-359
    1 G       0    2  358    1
    2 G       1    3  357    2
    3 G       2    4  356    3
    4 G       3    5  355    4
    5 A       4    6  354    5
    6 C       5    7  353    6
    7 G       6    8  352    7
    8 U       7    9    0    8
    9 U       8   10    0    9
   10 C       9   11    0   10
   11 A      10   12    0   11
   12 U      11   13    0   12
   13 G      12   14    0   13
   14 G      13   15    0   14
   15 A      14   16    0   15
   16 U      15   17    0   16
   17 U      16   18    0   17
   18 C      17   19    0   18
   19 G      18   20    0   19
   20 A      19   21    0   20
   21 C      20   22  331   21
   22 A      21   23  330   22
   23 G      22   24  329   23
   24 G      23   25  328   24
   25 G      24   26  327   25
   26 G      25   27  326   26
   27 U      26   28  325   27
   28 C      27   29  324   28
   29 C      28   30  323   29
   30 C      29   31    0   30
   31 C      30   32    0   31
   32 C      31   33    0   32
   33 G      32   34  320   33
   34 A      33   35    0   34
   35 G      34   36  318   35
   36 C      35   37  317   36
   37 U      36   38    0   37
   38 C      37   39  315   38
   39 A      38   40  314   39
   40 U      39   41  313   40
   41 U      40   42  312   41
   42 A      41   43    0   42
   43 A      42   44    0   43
   44 G      43   45    0   44
   45 C      44   46  305   45
   46 G      45   47  304   46
   47 U      46   48  303   47
   48 G      47   49  302   48
   49 U      48   50  301   49
   50 C      49   51   65   50
   51 G      50   52   64   51
   52 G      51   53   63   52
   53 A      52   54   62   53
   54 G      53   55   61   54
   55 G      54   56   83   55
   56 G      55   57   82   56
   57 U      56   58   81   57
   58 U      57   59   80   58
   59 G      58   60   79   59
   60 U      59   61   78   60
   61 C      60   62   54   61
   62 U      61   63   53   62
   63 U      62   64   52   63
   64 C      63   65   51   64
   65 G      64   66   50   65
   66 U      65   67    0   66
   67 C      66   68    0   67
   68 A      67   69    0   68
   69 U      68   70    0   69
   70 C      69   71    0   70
   71 A      70   72    0   71
   72 A      71   73    0   72
   73 C      72   74    0   73
   74 A      73   75    0   74
   75 C      74   76    0   75
   76 A      75   77    0   76
   77 C      76   78    0   77
   78 A      77   79   60   78
   79 C      78   80   59   79
   80 A      79   81   58   80
   81 G      80   82   57   81
   82 U      81   83   56   82
   83 U      82   84   55   83
   84 U      83   85    0   84
   85 A      84   86    0   85
   86 U      85   87    0   86
   87 A      86   88    0   87
   88 A      87   89    0   88
   89 U      88   90    0   89
   90 A      89   91    0   90
   91 A      90   92    0   91
   92 C      91   93    0   92
   93 U      92   94    0   93
   94 G      93   95    0   94
   95 G      94   96    0   95
   96 C      95   97    0   96
   97 A      96   98    0   97
   98 A      97   99    0   98
   99 A      98  100    0   99
  100 U      99  101    0  100
  101 C     100  102    0  101
  102 A     101  103    0  102
  103 A     102  104    0  103
  104 A     103  105    0  104
  105 C     104  106    0  105
  106 A     105  107    0  106
  107 A     106  108    0  107
  108 U     107  109    0  108
  109 A     108  110    0  109
  110 A     109  111    0  110
  111 U     110  112    0  111
  112 U     111  113    0  112
  113 U     112  114    0  113
  114 C     113  115    0  114
  115 G     114  116    0  115
  116 C     115  117    0  116
  117 A     116  118    0  117
  118 G     117  119  138  118
  119 U     118  120    0  119
  120 A     119  121  136  120
  121 G     120  122  135  121
  122 C     121  123    0  122
  123 U     122  124  134  123
  124 G     123  125  133  124
  125 C     124  126  132  125
  126 C     125  127    0  126
  127 U     126  128    0  127
  128 A     127  129    0  128
  129 A     128  130    0  129
  130 U     129  131    0  130
  131 C     130  132    0  131
  132 G     131  133  125  132
  133 C     132  134  124  133
  134 A     133  135  123  134
  135 C     134  136  121  135
  136 U     135  137  120  136
  137 C     136  138    0  137
  138 U     137  139  118  138
  139 G     138  140    0  139
  140 C     139  141    0  140
  141 A     140  142  178  141
  142 U     141  143  177  142
  143 C     142  144  176  143
  144 G     143  145  175  144
  145 C     144  146  174  145
  146 C     145  147    0  146
  147 U     146  148  171  147
  148 A     147  149  170  148
  149 A     148  150  169  149
  150 C     149  151  168  150
  151 A     150  152  167  151
  152 G     151  153  166  152
  153 C     152  154  165  153
  154 A     153  155  164  154
  155 U     154  156  163  155
  156 U     155  157    0  156
  157 U     156  158  193  157
  158 C     157  159  192  158
  159 C     158  160  191  159
  160 U     159  161  190  160
  161 A     160  162  189  161
  162 U     161  163  188  162
  163 G     162  164  155  163
  164 U     163  165  154  164
  165 G     164  166  153  165
  166 C     165  167  152  166
  167 U     166  168  151  167
  168 G     167  169  150  168
  169 U     168  170  149  169
  170 U     169  171  148  170
  171 A     170  172  147  171
  172 A     171  173    0  172
  173 C     172  174    0  173
  174 G     173  175  145  174
  175 C     174  176  144  175
  176 G     175  177  143  176
  177 A     176  178  142  177
  178 U     177  179  141  178
  179 U     178  180    0  179
  180 C     179  181    0  180
  181 A     180  182    0  181
  182 A     181  183    0  182
  183 C     182  184    0  183
  184 C     183  185    0  184
  185 U     184  186    0  185
  186 U     185  187    0  186
  187 A     186  188    0  187
  188 A     187  189  162  188
  189 U     188  190  161  189
  190 A     189  191  160  190
  191 G     190  192  159  191
  192 G     191  193  158  192
  193 A     192  194  157  193
  194 U     193  195    0  194
  195 A     194  196    0  195
  196 U     195  197    0  196
  197 G     196  198    0  197
  198 C     197  199  226  198
  199 U     198  200  225  199
  200 A     199  201  224  200
  201 A     200  202  223  201
  202 A     201  203  222  202
  203 C     202  204  221  203
  204 A     203  205  220  204
  205 C     204  206    0  205
  206 U     205  207    0  206
  207 G     206  208    0  207
  208 C     207  209    0  208
  209 C     208  210    0  209
  210 G     209  211  243  210
  211 U     210  212  242  211
  212 U     211  213  241  212
  213 U     212  214  240  213
  214 G     213  215  239  214
  215 A     214  216  238  215
  216 A     215  217    0  216
  217 G     216  218    0  217
  218 U     217  219    0  218
  219 C     218  220    0  219
  220 U     219  221  204  220
  221 G     220  222  203  221
  222 U     221  223  202  222
  223 U     222  224  201  223
  224 U     223  225  200  224
  225 A     224  226  199  225
  226 G     225  227  198  226
  227 A     226  228    0  227
  228 A     227  229    0  228
  229 G     228  230    0  229
  230 A     229  231    0  230
  231 A     230  232    0  231
  232 A     231  233    0  232
  233 C     232  234    0  233
  234 U     233  235    0  234
  235 U     234  236    0  235
  236 A     235  237    0  236
  237 A     236  238    0  237
  238 U     237  239  215  238
  239 C     238  240  214  239
  240 A     239  241  213  240
  241 A     240  242  212  241
  242 A     241  243  211  242
  243 C     242  244  210  243
  244 U     243  245    0  244
  245 A     244  246    0  245
  246 G     245  247  280  246
  247 C     246  248  279  247
  248 A     247  249  278  248
  249 U     248  250  277  249
  250 C     249  251  276  250
  251 A     250  252  275  251
  252 U     251  253  274  252
  253 G     252  254  273  253
  254 U     253  255    0  254
  255 U     254  256    0  255
  256 G     255  257  269  256
  257 G     256  258  268  257
  258 U     257  259  267  258
  259 U     258  260    0  259
  260 G     259  261  297  260
  261 U     260  262  296  261
  262 U     261  263  295  262
  263 U     262  264  294  263
  264 A     263  265  293  264
  265 U     264  266  292  265
  266 C     265  267  291  266
  267 A     266  268  258  267
  268 C     267  269  257  268
  269 U     268  270  256  269
  270 U     269  271    0  270
  271 U     270  272    0  271
  272 U     271  273    0  272
  273 C     272  274  253  273
  274 A     273  275  252  274
  275 U     274  276  251  275
  276 G     275  277  250  276
  277 A     276  278  249  277
  278 U     277  279  248  278
  279 G     278  280  247  279
  280 C     279  281  246  280
  281 G     280  282    0  281
  282 A     281  283    0  282
  283 A     282  284    0  283
  284 A     283  285    0  284
  285 C     284  286    0  285
  286 C     285  287    0  286
  287 U     286  288    0  287
  288 A     287  289    0  288
  289 U     288  290    0  289
  290 C     289  291    0  290
  291 G     290  292  266  291
  292 A     291  293  265  292
  293 U     292  294  264  293
  294 A     293  295  263  294
  295 A     294  296  262  295
  296 A     295  297  261  296
  297 C     296  298  260  297
  298 U     297  299    0  298
  299 A     298  300    0  299
  300 C     299  301    0  300
  301 A     300  302   49  301
  302 C     301  303   48  302
  303 A     302  304   47  303
  304 C     303  305   46  304
  305 G     304  306   45  305
  306 U     305  307    0  306
  307 A     306  308    0  307
  308 G     307  309    0  308
  309 A     308  310    0  309
  310 A     309  311    0  310
  311 A     310  312    0  311
  312 G     311  313   41  312
  313 A     312  314   40  313
  314 U     313  315   39  314
  315 G     314  316   38  315
  316 U     315  317    0  316
  317 G     316  318   36  317
  318 U     317  319   35  318
  319 A     318  320    0  319
  320 U     319  321   33  320
  321 C     320  322    0  321
  322 A     321  323    0  322
  323 G     322  324   29  323
  324 G     323  325   28  324
  325 A     324  326   27  325
  326 C     325  327   26  326
  327 C     326  328   25  327
  328 U     327  329   24  328
  329 U     328  330   23  329
  330 U     329  331   22  330
  331 G     330  332   21  331
  332 G     331  333    0  332
  333 A     332  334    0  333
  334 C     333  335    0  334
  335 G     334  336  351  335
  336 C     335  337  350  336
  337 G     336  338  349  337
  338 G     337  339  348  338
  339 G     338  340  347  339
  340 U     339  341    0  340
  341 U     340  342    0  341
  342 C     341  343    0  342
  343 A     342  344    0  343
  344 A     343  345    0  344
  345 A     344  346    0  345
  346 U     345  347    0  346
  347 C     346  348  339  347
  348 C     347  349  338  348
  349 C     348  350  337  349
  350 G     349  351  336  350
  351 C     350  352  335  351
  352 C     351  353    7  352
  353 G     352  354    6  353
  354 U     353  355    5  354
  355 C     354  356    4  355
  356 U     355  357    3  356
  357 C     356  358    2  357
  358 C     357  359    1  358
  359 A     358  360    0  359
