# Supplementary material for: TurboFold: Iterative probabilistic estimation of secondary structures for multiple RNA sequences
Source: BMC Bioinformatics. 2011 Apr 20;12:108. doi: 10.1186/1471-2105-12-108 (PMC3120699; doi:10.1186/1471-2105-12-108)
Supplement: Additional file 3 — Zip file of datasets. Datasets used in the benchmarking of TurboFold and other algorithms. [file 1471-2105-12-108-S3.ZIP › datasets/tmRNA/Fuso.nucl._AE009951_1-344.seq]

;
 ENERGY = 0    Fuso.nucl._AE009951/1-344
GGGGAUGCA
AAGGUUUCGA
CGGGGUUGUG
AGGUUAUAGG
UAGCAAGUCA
GGCUUGUCGC
UGUGAGAGAC
UAAACACAUC
UUUUAGAUGG
AAACAAAGAU
UACGCUUUAG
CUGCUUAGUU
CAGCUACACC
UUGGAUAACU
UAUUCUAUAC
GGGUUUUUCA
AAGGUGUUGA
CUAGUAUAGA
UCACCAUAAA
UGAUUUCUCU
AAGUUUAUGG
GACAUUUUAG
AGGAUAGUUU
UAGUUAGCCC
UGUUUACGGG
AGUAAUUAUU
ACGAAAUUUA
AUAGUAAACU
AAACUUGUAG
AAGCUUAUGG
UCAUUAUGAU
UUCGGACACG
AGUUCGACUC
UCGUCAUCUC
CACCA1
