# Supplementary material for: TurboFold: Iterative probabilistic estimation of secondary structures for multiple RNA sequences
Source: BMC Bioinformatics. 2011 Apr 20;12:108. doi: 10.1186/1471-2105-12-108 (PMC3120699; doi:10.1186/1471-2105-12-108)
Supplement: Additional file 3 — Zip file of datasets. Datasets used in the benchmarking of TurboFold and other algorithms. [file 1471-2105-12-108-S3.ZIP › datasets/tmRNA/Meso.viri._AF166114_1-359.ct]

  359 ENERGY = 0    Meso.viri._AF166114/1-359
    1 G       0    2  355    1
    2 G       1    3  354    2
    3 G       2    4  353    3
    4 G       3    5  352    4
    5 U       4    6  351    5
    6 U       5    7  350    6
    7 G       6    8  349    7
    8 A       7    9    0    8
    9 A       8   10    0    9
   10 A       9   11    0   10
   11 U      10   12    0   11
   12 G      11   13    0   12
   13 G      12   14    0   13
   14 U      13   15    0   14
   15 U      14   16    0   15
   16 U      15   17    0   16
   17 C      16   18    0   17
   18 G      17   19    0   18
   19 A      18   20    0   19
   20 C      19   21  328   20
   21 G      20   22  327   21
   22 U      21   23  326   22
   23 U      22   24  325   23
   24 U      23   25  324   24
   25 U      24   26  323   25
   26 A      25   27  322   26
   27 G      26   28  321   27
   28 U      27   29  320   28
   29 A      28   30    0   29
   30 U      29   31    0   30
   31 A      30   32    0   31
   32 U      31   33    0   32
   33 A      32   34    0   33
   34 U      33   35  312   34
   35 C      34   36    0   35
   36 U      35   37  310   36
   37 U      36   38  309   37
   38 C      37   39    0   38
   39 U      38   40  307   39
   40 U      39   41  306   40
   41 A      40   42    0   41
   42 C      41   43    0   42
   43 A      42   44  303   43
   44 A      43   45    0   44
   45 G      44   46    0   45
   46 C      45   47  298   46
   47 A      46   48  297   47
   48 A      47   49  296   48
   49 G      48   50  295   49
   50 U      49   51  294   50
   51 C      50   52   69   51
   52 G      51   53   68   52
   53 A      52   54   67   53
   54 G      53   55   66   54
   55 A      54   56   65   55
   56 A      55   57    0   56
   57 U      56   58   83   57
   58 G      57   59   82   58
   59 A      58   60   81   59
   60 A      59   61   80   60
   61 C      60   62   79   61
   62 C      61   63    0   62
   63 A      62   64    0   63
   64 A      63   65    0   64
   65 U      64   66   55   65
   66 C      65   67   54   66
   67 U      66   68   53   67
   68 C      67   69   52   68
   69 G      68   70   51   69
   70 U      69   71    0   70
   71 A      70   72    0   71
   72 A      71   73    0   72
   73 A      72   74    0   73
   74 C      73   75    0   74
   75 U      74   76    0   75
   76 U      75   77    0   76
   77 G      76   78    0   77
   78 A      77   79    0   78
   79 G      78   80   61   79
   80 U      79   81   60   80
   81 U      80   82   59   81
   82 C      81   83   58   82
   83 A      82   84   57   83
   84 A      83   85    0   84
   85 U      84   86    0   85
   86 U      85   87    0   86
   87 G      86   88    0   87
   88 C      87   89    0   88
   89 A      88   90    0   89
   90 A      89   91    0   90
   91 A      90   92    0   91
   92 U      91   93    0   92
   93 A      92   94    0   93
   94 A      93   95    0   94
   95 A      94   96    0   95
   96 U      95   97    0   96
   97 G      96   98    0   97
   98 C      97   99    0   98
   99 U      98  100    0   99
  100 A      99  101    0  100
  101 A     100  102    0  101
  102 C     101  103    0  102
  103 A     102  104    0  103
  104 A     103  105    0  104
  105 U     104  106    0  105
  106 A     105  107    0  106
  107 U     106  108    0  107
  108 U     107  109    0  108
  109 U     108  110    0  109
  110 U     109  111    0  110
  111 A     110  112    0  111
  112 C     111  113    0  112
  113 C     112  114    0  113
  114 U     113  115    0  114
  115 U     114  116    0  115
  116 U     115  117    0  116
  117 U     116  118    0  117
  118 A     117  119    0  118
  119 A     118  120    0  119
  120 U     119  121    0  120
  121 C     120  122    0  121
  122 G     121  123    0  122
  123 U     122  124    0  123
  124 A     123  125    0  124
  125 A     124  126    0  125
  126 G     125  127    0  126
  127 A     126  128    0  127
  128 C     127  129    0  128
  129 A     128  130    0  129
  130 G     129  131    0  130
  131 C     130  132    0  131
  132 C     131  133    0  132
  133 G     132  134    0  133
  134 U     133  135    0  134
  135 A     134  136    0  135
  136 G     135  137    0  136
  137 C     136  138    0  137
  138 U     137  139    0  138
  139 G     138  140    0  139
  140 U     139  141    0  140
  141 U     140  142    0  141
  142 U     141  143    0  142
  143 A     142  144    0  143
  144 A     143  145    0  144
  145 A     144  146    0  145
  146 A     145  147    0  146
  147 G     146  148    0  147
  148 U     147  149    0  148
  149 U     148  150    0  149
  150 U     149  151    0  150
  151 U     150  152    0  151
  152 U     151  153    0  152
  153 U     152  154    0  153
  154 G     153  155    0  154
  155 A     154  156    0  155
  156 U     155  157    0  156
  157 A     156  158    0  157
  158 A     157  159    0  158
  159 C     158  160    0  159
  160 U     159  161    0  160
  161 U     160  162    0  161
  162 C     161  163    0  162
  163 G     162  164    0  163
  164 A     163  165    0  164
  165 G     164  166    0  165
  166 C     165  167    0  166
  167 A     166  168    0  167
  168 U     167  169    0  168
  169 U     168  170    0  169
  170 U     169  171  208  170
  171 U     170  172  207  171
  172 U     171  173  206  172
  173 G     172  174  205  173
  174 A     173  175  204  174
  175 U     174  176  203  175
  176 U     175  177  202  176
  177 U     176  178  201  177
  178 G     177  179  200  178
  179 U     178  180  199  179
  180 U     179  181  198  180
  181 A     180  182    0  181
  182 A     181  183    0  182
  183 A     182  184    0  183
  184 U     183  185  196  184
  185 A     184  186  195  185
  186 C     185  187    0  186
  187 A     186  188  216  187
  188 A     187  189  215  188
  189 U     188  190  214  189
  190 U     189  191  213  190
  191 G     190  192  212  191
  192 U     191  193  211  192
  193 U     192  194  210  193
  194 A     193  195  209  194
  195 U     194  196  185  195
  196 A     195  197  184  196
  197 A     196  198    0  197
  198 A     197  199  180  198
  199 A     198  200  179  199
  200 C     199  201  178  200
  201 A     200  202  177  201
  202 A     201  203  176  202
  203 A     202  204  175  203
  204 U     203  205  174  204
  205 U     204  206  173  205
  206 A     205  207  172  206
  207 A     206  208  171  207
  208 A     207  209  170  208
  209 U     208  210  194  209
  210 A     209  211  193  210
  211 A     210  212  192  211
  212 U     211  213  191  212
  213 A     212  214  190  213
  214 G     213  215  189  214
  215 U     214  216  188  215
  216 U     215  217  187  216
  217 U     216  218    0  217
  218 U     217  219    0  218
  219 U     218  220    0  219
  220 G     219  221  233  220
  221 U     220  222  232  221
  222 U     221  223  231  222
  223 U     222  224  230  223
  224 C     223  225    0  224
  225 U     224  226    0  225
  226 U     225  227    0  226
  227 U     226  228    0  227
  228 A     227  229    0  228
  229 C     228  230    0  229
  230 A     229  231  223  230
  231 A     230  232  222  231
  232 A     231  233  221  232
  233 U     232  234  220  233
  234 A     233  235    0  234
  235 A     234  236    0  235
  236 U     235  237    0  236
  237 G     236  238    0  237
  238 U     237  239  255  238
  239 A     238  240  254  239
  240 G     239  241  253  240
  241 A     240  242  252  241
  242 A     241  243  251  242
  243 A     242  244    0  243
  244 U     243  245    0  244
  245 A     244  246    0  245
  246 A     245  247    0  246
  247 U     246  248  263  247
  248 U     247  249    0  248
  249 U     248  250    0  249
  250 U     249  251    0  250
  251 U     250  252  242  251
  252 U     251  253  241  252
  253 U     252  254  240  253
  254 U     253  255  239  254
  255 A     254  256  238  255
  256 G     255  257    0  256
  257 C     256  258    0  257
  258 U     257  259    0  258
  259 U     258  260    0  259
  260 U     259  261    0  260
  261 U     260  262    0  261
  262 C     261  263    0  262
  263 A     262  264  247  263
  264 A     263  265    0  264
  265 G     264  266  281  265
  266 C     265  267    0  266
  267 U     266  268  279  267
  268 C     267  269  278  268
  269 C     268  270    0  269
  270 A     269  271    0  270
  271 G     270  272  290  271
  272 C     271  273  289  272
  273 U     272  274  288  273
  274 U     273  275  287  274
  275 U     274  276  286  275
  276 G     275  277    0  276
  277 U     276  278    0  277
  278 G     277  279  268  278
  279 G     278  280  267  279
  280 A     279  281    0  280
  281 U     280  282  265  281
  282 U     281  283    0  282
  283 A     282  284    0  283
  284 G     283  285    0  284
  285 C     284  286    0  285
  286 A     285  287  275  286
  287 A     286  288  274  287
  288 A     287  289  273  288
  289 G     288  290  272  289
  290 C     289  291  271  290
  291 U     290  292    0  291
  292 A     291  293    0  292
  293 A     292  294    0  293
  294 A     293  295   50  294
  295 C     294  296   49  295
  296 U     295  297   48  296
  297 U     296  298   47  297
  298 G     297  299   46  298
  299 U     298  300    0  299
  300 G     299  301    0  300
  301 A     300  302    0  301
  302 A     301  303    0  302
  303 U     302  304   43  303
  304 A     303  305    0  304
  305 C     304  306    0  305
  306 A     305  307   40  306
  307 A     306  308   39  307
  308 A     307  309    0  308
  309 G     308  310   37  309
  310 A     309  311   36  310
  311 A     310  312    0  311
  312 G     311  313   34  312
  313 A     312  314    0  313
  314 G     313  315    0  314
  315 A     314  316    0  315
  316 U     315  317    0  316
  317 C     316  318    0  317
  318 A     317  319    0  318
  319 A     318  320    0  319
  320 A     319  321   28  320
  321 C     320  322   27  321
  322 U     321  323   26  322
  323 A     322  324   25  323
  324 A     323  325   24  324
  325 A     324  326   23  325
  326 G     325  327   22  326
  327 C     326  328   21  327
  328 G     327  329   20  328
  329 G     328  330    0  329
  330 A     329  331    0  330
  331 C     330  332    0  331
  332 G     331  333  348  332
  333 C     332  334  347  333
  334 G     333  335  346  334
  335 G     334  336  345  335
  336 G     335  337  344  336
  337 U     336  338    0  337
  338 U     337  339    0  338
  339 C     338  340    0  339
  340 A     339  341    0  340
  341 A     340  342    0  341
  342 A     341  343    0  342
  343 A     342  344    0  343
  344 C     343  345  336  344
  345 C     344  346  335  345
  346 C     345  347  334  346
  347 G     346  348  333  347
  348 C     347  349  332  348
  349 C     348  350    7  349
  350 A     349  351    6  350
  351 G     350  352    5  351
  352 C     351  353    4  352
  353 U     352  354    3  353
  354 C     353  355    2  354
  355 C     354  356    1  355
  356 A     355  357    0  356
  357 U     356  358    0  357
  358 A     357  359    0  358
  359 A     358  360    0  359
