# Supplementary material for: TurboFold: Iterative probabilistic estimation of secondary structures for multiple RNA sequences
Source: BMC Bioinformatics. 2011 Apr 20;12:108. doi: 10.1186/1471-2105-12-108 (PMC3120699; doi:10.1186/1471-2105-12-108)
Supplement: Additional file 3 — Zip file of datasets. Datasets used in the benchmarking of TurboFold and other algorithms. [file 1471-2105-12-108-S3.ZIP › datasets/tmRNA/Xant.camp._AM039952_1-397.seq]

;
 ENERGY = 0    Xant.camp._AM039952/1-397
GGGGGUGCA
CUGGUUUCGA
CGGGGGUCGC
GAAGUCGCUU
GGCGCAUGCC
GAGGGGGCAG
CUUUCCUCGU
UAAUCCAGCA
GCAAACUUUU
AGUUGCCAAC
GAUGACAACU
ACGGUUCGGA
CUCCGCUAUC
GCCGCUUAAU
UGGCUUUAGU
UGUAGUUCUA
CAGCCGCCUA
AGGCGAACCC
CCGAACCUAC
UUGUGCCCGU
GCUCGUAGGU
GUAGGGUCAU
UAUCACGGAA
CCAUCGGUAG
UGGCUGCCUG
UCAGCUACCG
GUCAGAUAAA
GCAGGCUGGU
UUCCAGGUGC
GCUUUGCCAA
CCGUGCUGCC
UGGAAACGAG
AUCUAACGGA
GGGCUAAGCA
UGUAGUGCUG
GGGAUGGAGU
GCUUCCGGAC
GGCGGUUCGA
UUCCGCCCAC
CUCCACCA1
