# Supplementary material for: TurboFold: Iterative probabilistic estimation of secondary structures for multiple RNA sequences
Source: BMC Bioinformatics. 2011 Apr 20;12:108. doi: 10.1186/1471-2105-12-108 (PMC3120699; doi:10.1186/1471-2105-12-108)
Supplement: Additional file 3 — Zip file of datasets. Datasets used in the benchmarking of TurboFold and other algorithms. [file 1471-2105-12-108-S3.ZIP › datasets/tmRNA/Neis.lact._TRW-486_1-362.seq]

;
 ENERGY = 0    Neis.lact._TRW-486/1-362
GGGGGCGAC
CUUGGUUUCG
ACGGGGGUUG
CGAAGCAGAU
GCGGGCAUAC
CGGGGUCUCA
GAUUCCCGUA
AAACACUGAA
UUCAAAUAGU
CGCAAACGAC
GAAACUUACG
CUUUAGCCGC
UUAAGGCUAG
CCGUUGCAGC
AGUCGGUCAA
UGGGCUGUGU
GGCGAAAGCC
ACCGCAACGU
CAUCUUACAU
UGACUGGUUU
CCAGCCGGGU
UACUUGGCAG
GAAAUAAGAC
UUAAGGUAAC
UGGUUCCCUA
AAGGCCUGUC
GGUCGGCAUG
ACGGGGAUAA
GAUUCCAAAU
AGAUACGACU
AAGUAUGUAG
AACGCUUUGU
AGAGGACUUU
CGGACGGGGG
UUCGAUUCCC
CCCGCCUCCA
CCA1
