# Supplementary material for: TurboFold: Iterative probabilistic estimation of secondary structures for multiple RNA sequences
Source: BMC Bioinformatics. 2011 Apr 20;12:108. doi: 10.1186/1471-2105-12-108 (PMC3120699; doi:10.1186/1471-2105-12-108)
Supplement: Additional file 3 — Zip file of datasets. Datasets used in the benchmarking of TurboFold and other algorithms. [file 1471-2105-12-108-S3.ZIP › datasets/tmRNA/Clos.perf._CP000246_1-361.seq]

;
 ENERGY = 0    Clos.perf._CP000246/1-361
GGGGGCGUU
UUGGCUUCGA
CGGGGGUAAG
AUGGGUUUGA
UAAGCGAGUC
GAGGGAAGCA
UGGUGCCUCG
AUAAUAAAGU
AUGCAUUAAA
GAUAAACGCA
GAAGAUAAUU
UUGCAUUAGC
AGCUUAAUUU
AGCGCUGCUC
AUCCUUCCUC
AAUUGCCCAC
GGUUGAGAGU
AAGGGUGUCA
UUUAAAAGUG
GGGAACCGAG
CCUAGCAAAG
CUUUGAGCUA
GGAACGGAAU
UUAUGAAGCU
UACCAAAGAG
GAAGUUUGUC
UGUGGACGUU
CUCUGAGGGA
AUUUUAAAAC
ACAAGACUAC
ACUCGUAGAA
AGUCUUACUG
GUCUGCUUUC
GGACACGGGU
UCGACACCCG
UCGCCUCCAC
CA1
