# Supplementary material for: TurboFold: Iterative probabilistic estimation of secondary structures for multiple RNA sequences
Source: BMC Bioinformatics. 2011 Apr 20;12:108. doi: 10.1186/1471-2105-12-108 (PMC3120699; doi:10.1186/1471-2105-12-108)
Supplement: Additional file 3 — Zip file of datasets. Datasets used in the benchmarking of TurboFold and other algorithms. [file 1471-2105-12-108-S3.ZIP › datasets/tmRNA/Dein.radi._TRW-243230_1-349.seq]

;
 ENERGY = 0    Dein.radi._TRW-243230/1-349
GGGGGUGAC
CCGGUUUCGA
CAGGGGAACU
GAAGGUGAUG
UUGCGUGUCG
AGGUGCCGUU
GGCCUCGUAA
ACAAACGGCA
AAGCCAUUUA
ACUGGCAACC
AGAACUACGC
UCUCGCUGCU
UAAGUGAGAU
GACGACCGUG
CAGCCCGGCC
UUUGGCGUCG
CGGAAGUCAC
UAAAAAAGAA
GGCUAGCCCA
GGCGAUUCUC
CAUAGCCGAC
GGCGAAACUU
UAUGGAGCUA
CGGCCUGCGA
GAACCUGCCC
ACUGGUGAGC
GCCGGCCCGA
CAAUCAAACA
GUGGGAUACA
CACGUAGACG
CACGCUGGAC
GGACCUUUGG
ACGGCGGUUC
GACUCCGCCC
ACCUCCACCA1
