# Supplementary material for: TurboFold: Iterative probabilistic estimation of secondary structures for multiple RNA sequences
Source: BMC Bioinformatics. 2011 Apr 20;12:108. doi: 10.1186/1471-2105-12-108 (PMC3120699; doi:10.1186/1471-2105-12-108)
Supplement: Additional file 3 — Zip file of datasets. Datasets used in the benchmarking of TurboFold and other algorithms. [file 1471-2105-12-108-S3.ZIP › datasets/tmRNA/Stre.gord._TRW-29390_1-349.seq]

;
 ENERGY = 0    Stre.gord._TRW-29390/1-349
GGGGUCGUU
ACGGAUUCGA
CAGGCAUUAU
GAGGCAUAUU
UUGCGACUCA
UCUAGCGGAU
GUAAAACGCC
AGUUAAAUAU
AACUGCAAAA
AAUAAUACUU
CUUACGCUUU
AGCUGCCUAA
AAACCAGCGG
GCGUGACCCG
AUUCGGAUUG
CUUGUGUCUG
AUGACAGGUC
UUAUUAUUAG
CAAGCUACGG
UAGAAUCUUG
UCUAGUGAUU
UUACAAGAGA
UUGAUAGACU
CGCUUGAUUU
GGGCUUGAGU
UAUGUGUCAA
AAUCAAGUUA
AAACAAUACA
UAGCCUAUGG
UUGUAGACAA
AUGUGUUGGC
AGAUGUUUGG
ACGUGGGUUC
GACUCCCACC
GGCUCCAUAU1
