# Supplementary material for: TurboFold: Iterative probabilistic estimation of secondary structures for multiple RNA sequences
Source: BMC Bioinformatics. 2011 Apr 20;12:108. doi: 10.1186/1471-2105-12-108 (PMC3120699; doi:10.1186/1471-2105-12-108)
Supplement: Additional file 3 — Zip file of datasets. Datasets used in the benchmarking of TurboFold and other algorithms. [file 1471-2105-12-108-S3.ZIP › datasets/tmRNA/envi.sequ._TRW-351057-3_1-355.ct]

  355 ENERGY = 0    envi.sequ._TRW-351057-3/1-355
    1 G       0    2  351    1
    2 G       1    3  350    2
    3 G       2    4  349    3
    4 G       3    5  348    4
    5 G       4    6  347    5
    6 C       5    7  346    6
    7 G       6    8  345    7
    8 A       7    9    0    8
    9 C       8   10    0    9
   10 C       9   11    0   10
   11 G      10   12    0   11
   12 G      11   13    0   12
   13 U      12   14    0   13
   14 U      13   15    0   14
   15 U      14   16    0   15
   16 C      15   17    0   16
   17 G      16   18    0   17
   18 A      17   19    0   18
   19 C      18   20  324   19
   20 G      19   21  323   20
   21 G      20   22  322   21
   22 G      21   23  321   22
   23 G      22   24  320   23
   24 U      23   25  319   24
   25 A      24   26  318   25
   26 A      25   27    0   26
   27 G      26   28  316   27
   28 A      27   29    0   28
   29 U      28   30    0   29
   30 A      29   31    0   30
   31 A      30   32    0   31
   32 U      31   33  312   32
   33 G      32   34  311   33
   34 A      33   35  310   34
   35 U      34   36  309   35
   36 A      35   37  308   36
   37 A      36   38  307   37
   38 G      37   39  306   38
   39 A      38   40  305   39
   40 U      39   41  304   40
   41 U      40   42    0   41
   42 G      41   43    0   42
   43 C      42   44  298   43
   44 A      43   45  297   44
   45 U      44   46  296   45
   46 G      45   47  295   46
   47 C      46   48  294   47
   48 A      47   49   65   48
   49 G      48   50   64   49
   50 A      49   51   63   50
   51 G      50   52   62   51
   52 G      51   53   61   52
   53 U      52   54   79   53
   54 U      53   55   78   54
   55 C      54   56   77   55
   56 G      55   57   76   56
   57 G      56   58   75   57
   58 G      57   59   74   58
   59 A      58   60    0   59
   60 U      59   61    0   60
   61 C      60   62   52   61
   62 C      61   63   51   62
   63 U      62   64   50   63
   64 C      63   65   49   64
   65 U      64   66   48   65
   66 U      65   67    0   66
   67 U      66   68    0   67
   68 A      67   69    0   68
   69 A      68   70    0   69
   70 U      69   71    0   70
   71 A      70   72    0   71
   72 U      71   73    0   72
   73 C      72   74    0   73
   74 C      73   75   58   74
   75 C      74   76   57   75
   76 C      75   77   56   76
   77 G      76   78   55   77
   78 A      77   79   54   78
   79 A      78   80   53   79
   80 A      79   81    0   80
   81 U      80   82    0   81
   82 A      81   83    0   82
   83 U      82   84    0   83
   84 C      83   85    0   84
   85 A      84   86    0   85
   86 A      85   87    0   86
   87 U      86   88    0   87
   88 A      87   89    0   88
   89 A      88   90    0   89
   90 A      89   91    0   90
   91 U      90   92    0   91
   92 G      91   93    0   92
   93 C      92   94    0   93
   94 C      93   95    0   94
   95 G      94   96    0   95
   96 A      95   97    0   96
   97 U      96   98    0   97
   98 U      97   99    0   98
   99 A      98  100    0   99
  100 C      99  101    0  100
  101 G     100  102    0  101
  102 G     101  103    0  102
  103 C     102  104    0  103
  104 U     103  105    0  104
  105 A     104  106    0  105
  106 C     105  107    0  106
  107 A     106  108    0  107
  108 U     107  109    0  108
  109 G     108  110    0  109
  110 G     109  111  137  110
  111 C     110  112    0  111
  112 A     111  113    0  112
  113 G     112  114    0  113
  114 C     113  115    0  114
  115 U     114  116    0  115
  116 G     115  117  131  116
  117 C     116  118  130  117
  118 U     117  119    0  118
  119 U     118  120    0  119
  120 A     119  121  127  120
  121 A     120  122    0  121
  122 U     121  123    0  122
  123 U     122  124    0  123
  124 A     123  125    0  124
  125 G     124  126    0  125
  126 C     125  127    0  126
  127 U     126  128  120  127
  128 C     127  129    0  128
  129 U     128  130    0  129
  130 G     129  131  117  130
  131 C     130  132  116  131
  132 C     131  133    0  132
  133 C     132  134    0  133
  134 G     133  135    0  134
  135 C     134  136    0  135
  136 U     135  137    0  136
  137 C     136  138  110  137
  138 U     137  139    0  138
  139 G     138  140  173  139
  140 G     139  141    0  140
  141 A     140  142    0  141
  142 U     141  143  170  142
  143 U     142  144  169  143
  144 A     143  145    0  144
  145 A     144  146    0  145
  146 G     145  147    0  146
  147 U     146  148  168  147
  148 U     147  149  167  148
  149 U     148  150  166  149
  150 G     149  151  165  150
  151 U     150  152    0  151
  152 C     151  153    0  152
  153 U     152  154    0  153
  154 G     153  155    0  154
  155 U     154  156    0  155
  156 G     155  157    0  156
  157 G     156  158  186  157
  158 U     157  159  185  158
  159 U     158  160  184  159
  160 U     159  161  183  160
  161 A     160  162    0  161
  162 A     161  163    0  162
  163 U     162  164    0  163
  164 C     163  165    0  164
  165 U     164  166  150  165
  166 A     165  167  149  166
  167 A     166  168  148  167
  168 G     167  169  147  168
  169 A     168  170  143  169
  170 G     169  171  142  170
  171 C     170  172    0  171
  172 G     171  173    0  172
  173 U     172  174  139  173
  174 C     173  175    0  174
  175 A     174  176    0  175
  176 U     175  177    0  176
  177 A     176  178    0  177
  178 A     177  179    0  178
  179 A     178  180    0  179
  180 C     179  181    0  180
  181 G     180  182    0  181
  182 C     181  183    0  182
  183 A     182  184  160  183
  184 G     183  185  159  184
  185 A     184  186  158  185
  186 C     185  187  157  186
  187 U     186  188  219  187
  188 G     187  189    0  188
  189 G     188  190  217  189
  190 U     189  191  216  190
  191 C     190  192  215  191
  192 C     191  193  214  192
  193 C     192  194  213  193
  194 U     193  195  212  194
  195 G     194  196    0  195
  196 G     195  197    0  196
  197 A     196  198    0  197
  198 U     197  199  210  198
  199 U     198  200  209  199
  200 U     199  201  208  200
  201 G     200  202  233  201
  202 U     201  203  232  202
  203 U     202  204  231  203
  204 U     203  205  230  204
  205 A     204  206  229  205
  206 C     205  207  228  206
  207 U     206  208    0  207
  208 A     207  209  200  208
  209 G     208  210  199  209
  210 A     209  211  198  210
  211 A     210  212    0  211
  212 A     211  213  194  212
  213 G     212  214  193  213
  214 G     213  215  192  214
  215 G     214  216  191  215
  216 A     215  217  190  216
  217 U     216  218  189  217
  218 A     217  219    0  218
  219 A     218  220  187  219
  220 G     219  221    0  220
  221 A     220  222    0  221
  222 U     221  223    0  222
  223 G     222  224    0  223
  224 U     223  225    0  224
  225 U     224  226    0  225
  226 U     225  227    0  226
  227 U     226  228    0  227
  228 G     227  229  206  228
  229 U     228  230  205  229
  230 A     229  231  204  230
  231 A     230  232  203  231
  232 A     231  233  202  232
  233 C     232  234  201  233
  234 U     233  235    0  234
  235 G     234  236    0  235
  236 G     235  237  272  236
  237 U     236  238  271  237
  238 U     237  239  270  238
  239 G     238  240  269  239
  240 A     239  241  268  240
  241 U     240  242    0  241
  242 A     241  243    0  242
  243 U     242  244    0  243
  244 A     243  245    0  244
  245 U     244  246    0  245
  246 G     245  247  261  246
  247 G     246  248  260  247
  248 G     247  249  259  248
  249 U     248  250  258  249
  250 U     249  251    0  250
  251 G     250  252  290  251
  252 U     251  253  289  252
  253 U     252  254  288  253
  254 A     253  255  287  254
  255 U     254  256  286  255
  256 U     255  257  285  256
  257 U     256  258  284  257
  258 G     257  259  249  258
  259 U     258  260  248  259
  260 C     259  261  247  260
  261 C     260  262  246  261
  262 G     261  263    0  262
  263 C     262  264    0  263
  264 U     263  265    0  264
  265 A     264  266    0  265
  266 U     265  267    0  266
  267 A     266  268    0  267
  268 U     267  269  240  268
  269 C     268  270  239  269
  270 A     269  271  238  270
  271 A     270  272  237  271
  272 U     271  273  236  272
  273 G     272  274    0  273
  274 A     273  275    0  274
  275 G     274  276    0  275
  276 A     275  277    0  276
  277 A     276  278    0  277
  278 U     277  279    0  278
  279 A     278  280    0  279
  280 A     279  281    0  280
  281 A     280  282    0  281
  282 U     281  283    0  282
  283 C     282  284    0  283
  284 A     283  285  257  284
  285 G     284  286  256  285
  286 A     285  287  255  286
  287 U     286  288  254  287
  288 G     287  289  253  288
  289 A     288  290  252  289
  290 C     289  291  251  290
  291 U     290  292    0  291
  292 A     291  293    0  292
  293 U     292  294    0  293
  294 G     293  295   47  294
  295 U     294  296   46  295
  296 A     295  297   45  296
  297 U     296  298   44  297
  298 G     297  299   43  298
  299 U     298  300    0  299
  300 A     299  301    0  300
  301 G     300  302    0  301
  302 A     301  303    0  302
  303 C     302  304    0  303
  304 G     303  305   40  304
  305 U     304  306   39  305
  306 U     305  307   38  306
  307 U     306  308   37  307
  308 U     307  309   36  308
  309 G     308  310   35  309
  310 U     309  311   34  310
  311 U     310  312   33  311
  312 A     311  313   32  312
  313 G     312  314    0  313
  314 A     313  315    0  314
  315 A     314  316    0  315
  316 U     315  317   27  316
  317 C     316  318    0  317
  318 U     317  319   25  318
  319 A     318  320   24  319
  320 U     319  321   23  320
  321 C     320  322   22  321
  322 U     321  323   21  322
  323 C     322  324   20  323
  324 G     323  325   19  324
  325 G     324  326    0  325
  326 A     325  327    0  326
  327 C     326  328    0  327
  328 G     327  329  344  328
  329 G     328  330  343  329
  330 G     329  331  342  330
  331 A     330  332  341  331
  332 G     331  333  340  332
  333 U     332  334    0  333
  334 U     333  335    0  334
  335 C     334  336    0  335
  336 G     335  337    0  336
  337 A     336  338    0  337
  338 A     337  339    0  338
  339 U     338  340    0  339
  340 C     339  341  332  340
  341 U     340  342  331  341
  342 C     341  343  330  342
  343 C     342  344  329  343
  344 C     343  345  328  344
  345 C     344  346    7  345
  346 G     345  347    6  346
  347 C     346  348    5  347
  348 C     347  349    4  348
  349 U     348  350    3  349
  350 C     349  351    2  350
  351 C     350  352    1  351
  352 A     351  353    0  352
  353 C     352  354    0  353
  354 A     353  355    0  354
  355 U     354  356    0  355
