# Supplementary material for: TurboFold: Iterative probabilistic estimation of secondary structures for multiple RNA sequences
Source: BMC Bioinformatics. 2011 Apr 20;12:108. doi: 10.1186/1471-2105-12-108 (PMC3120699; doi:10.1186/1471-2105-12-108)
Supplement: Additional file 3 — Zip file of datasets. Datasets used in the benchmarking of TurboFold and other algorithms. [file 1471-2105-12-108-S3.ZIP › datasets/tmRNA/Ther.ther._TRW-300852_1-349.ct]

  349 ENERGY = 0    Ther.ther._TRW-300852/1-349
    1 G       0    2  345    1
    2 G       1    3  344    2
    3 G       2    4  343    3
    4 G       3    5  342    4
    5 G       4    6  341    5
    6 U       5    7  340    6
    7 G       6    8  339    7
    8 A       7    9    0    8
    9 A       8   10    0    9
   10 A       9   11    0   10
   11 C      10   12    0   11
   12 G      11   13    0   12
   13 G      12   14    0   13
   14 U      13   15    0   14
   15 C      14   16    0   15
   16 U      15   17    0   16
   17 C      16   18    0   17
   18 G      17   19    0   18
   19 A      18   20    0   19
   20 C      19   21  318   20
   21 G      20   22  317   21
   22 G      21   23  316   22
   23 G      22   24  315   23
   24 G      23   25  314   24
   25 G      24   26  313   25
   26 U      25   27  312   26
   27 C      26   28  311   27
   28 G      27   29    0   28
   29 C      28   30    0   29
   30 C      29   31  309   30
   31 G      30   32    0   31
   32 A      31   33  307   32
   33 G      32   34    0   33
   34 G      33   35  305   34
   35 G      34   36  304   35
   36 C      35   37  303   36
   37 G      36   38  302   37
   38 U      37   39    0   38
   39 G      38   40  301   39
   40 G      39   41  300   40
   41 C      40   42  299   41
   42 U      41   43  298   42
   43 G      42   44    0   43
   44 C      43   45  293   44
   45 G      44   46  292   45
   46 C      45   47  291   46
   47 G      46   48  290   47
   48 C      47   49  289   48
   49 C      48   50   67   49
   50 G      49   51   66   50
   51 A      50   52   65   51
   52 G      51   53   64   52
   53 G      52   54   63   53
   54 U      53   55    0   54
   55 G      54   56   78   55
   56 C      55   57   77   56
   57 G      56   58   76   57
   58 G      57   59   75   58
   59 G      58   60   74   59
   60 U      59   61   73   60
   61 G      60   62    0   61
   62 G      61   63    0   62
   63 C      62   64   53   63
   64 C      63   65   52   64
   65 U      64   66   51   65
   66 C      65   67   50   66
   67 G      66   68   49   67
   68 U      67   69    0   68
   69 A      68   70    0   69
   70 A      69   71    0   70
   71 A      70   72    0   71
   72 A      71   73    0   72
   73 A      72   74   60   73
   74 C      73   75   59   74
   75 C      74   76   58   75
   76 C      75   77   57   76
   77 G      76   78   56   77
   78 C      77   79   55   78
   79 A      78   80    0   79
   80 A      79   81    0   80
   81 C      80   82    0   81
   82 G      81   83    0   82
   83 G      82   84    0   83
   84 C      83   85    0   84
   85 A      84   86    0   85
   86 U      85   87    0   86
   87 A      86   88    0   87
   88 A      87   89    0   88
   89 C      88   90    0   89
   90 U      89   91    0   90
   91 G      90   92    0   91
   92 C      91   93    0   92
   93 C      92   94    0   93
   94 A      93   95    0   94
   95 A      94   96    0   95
   96 C      95   97    0   96
   97 A      96   98    0   97
   98 C      97   99    0   98
   99 C      98  100    0   99
  100 A      99  101    0  100
  101 A     100  102    0  101
  102 C     101  103    0  102
  103 U     102  104    0  103
  104 A     103  105    0  104
  105 C     104  106    0  105
  106 G     105  107    0  106
  107 C     106  108    0  107
  108 U     107  109    0  108
  109 C     108  110    0  109
  110 U     109  111  129  110
  111 C     110  112  128  111
  112 G     111  113  127  112
  113 C     112  114  126  113
  114 G     113  115  125  114
  115 G     114  116  124  115
  116 C     115  117    0  116
  117 U     116  118    0  117
  118 U     117  119    0  118
  119 A     118  120    0  119
  120 A     119  121    0  120
  121 U     120  122    0  121
  122 G     121  123    0  122
  123 A     122  124    0  123
  124 C     123  125  115  124
  125 C     124  126  114  125
  126 G     125  127  113  126
  127 C     126  128  112  127
  128 G     127  129  111  128
  129 A     128  130  110  129
  130 C     129  131  170  130
  131 C     130  132  169  131
  132 U     131  133  168  132
  133 C     132  134  167  133
  134 G     133  135  166  134
  135 C     134  136    0  135
  136 C     135  137  162  136
  137 C     136  138  161  137
  138 G     137  139  160  138
  139 G     138  140  159  139
  140 U     139  141    0  140
  141 A     140  142  156  141
  142 G     141  143  155  142
  143 C     142  144  154  143
  144 C     143  145  153  144
  145 C     144  146    0  145
  146 U     145  147    0  146
  147 G     146  148  183  147
  148 C     147  149  182  148
  149 C     148  150  181  149
  150 G     149  151  180  150
  151 G     150  152  179  151
  152 G     151  153  178  152
  153 G     152  154  144  153
  154 G     153  155  143  154
  155 C     154  156  142  155
  156 U     155  157  141  156
  157 C     156  158    0  157
  158 A     157  159    0  158
  159 C     158  160  139  159
  160 C     159  161  138  160
  161 G     160  162  137  161
  162 G     161  163  136  162
  163 A     162  164    0  163
  164 A     163  165    0  164
  165 G     164  166    0  165
  166 C     165  167  134  166
  167 G     166  168  133  167
  168 G     167  169  132  168
  169 G     168  170  131  169
  170 G     169  171  130  170
  171 A     170  172    0  171
  172 C     171  173    0  172
  173 A     172  174    0  173
  174 C     173  175    0  174
  175 A     174  176    0  175
  176 A     175  177    0  176
  177 A     176  178    0  177
  178 C     177  179  152  178
  179 C     178  180  151  179
  180 C     179  181  150  180
  181 G     180  182  149  181
  182 G     181  183  148  182
  183 C     182  184  147  183
  184 U     183  185    0  184
  185 A     184  186    0  185
  186 G     185  187  214  186
  187 C     186  188  213  187
  188 C     187  189  212  188
  189 C     188  190  211  189
  190 G     189  191  210  190
  191 G     190  192  209  191
  192 G     191  193  208  192
  193 G     192  194  207  193
  194 C     193  195    0  194
  195 C     194  196    0  195
  196 A     195  197    0  196
  197 C     196  198    0  197
  198 G     197  199  230  198
  199 C     198  200  229  199
  200 C     199  201  228  200
  201 C     200  202  227  201
  202 U     201  203  226  202
  203 C     202  204  225  203
  204 U     203  205  224  204
  205 A     204  206    0  205
  206 A     205  207    0  206
  207 C     206  208  193  207
  208 C     207  209  192  208
  209 C     208  210  191  209
  210 C     209  211  190  210
  211 G     210  212  189  211
  212 G     211  213  188  212
  213 G     212  214  187  213
  214 C     213  215  186  214
  215 G     214  216    0  215
  216 A     215  217    0  216
  217 A     216  218    0  217
  218 G     217  219    0  218
  219 C     218  220    0  219
  220 U     219  221    0  220
  221 U     220  222    0  221
  222 G     221  223    0  222
  223 A     222  224    0  223
  224 A     223  225  204  224
  225 G     224  226  203  225
  226 G     225  227  202  226
  227 G     226  228  201  227
  228 G     227  229  200  228
  229 G     228  230  199  229
  230 C     229  231  198  230
  231 U     230  232    0  231
  232 C     231  233    0  232
  233 G     232  234    0  233
  234 C     233  235  267  234
  235 U     234  236  266  235
  236 C     235  237  265  236
  237 C     236  238  264  237
  238 U     237  239  263  238
  239 G     238  240  262  239
  240 G     239  241  261  240
  241 C     240  242  260  241
  242 C     241  243    0  242
  243 G     242  244  256  243
  244 C     243  245  255  244
  245 C     244  246  254  245
  246 C     245  247    0  246
  247 G     246  248  285  247
  248 U     247  249  284  248
  249 C     248  250  283  249
  250 C     249  251  282  250
  251 G     250  252  281  251
  252 C     251  253  280  252
  253 G     252  254  279  253
  254 G     253  255  245  254
  255 G     254  256  244  255
  256 C     255  257  243  256
  257 C     256  258    0  257
  258 A     257  259    0  258
  259 A     258  260    0  259
  260 G     259  261  241  260
  261 C     260  262  240  261
  262 C     261  263  239  262
  263 A     262  264  238  263
  264 G     263  265  237  264
  265 G     264  266  236  265
  266 A     265  267  235  266
  267 G     266  268  234  267
  268 G     267  269    0  268
  269 A     268  270    0  269
  270 C     269  271    0  270
  271 A     270  272    0  271
  272 C     271  273    0  272
  273 G     272  274    0  273
  274 C     273  275    0  274
  275 G     274  276    0  275
  276 A     275  277    0  276
  277 A     276  278    0  277
  278 A     277  279    0  278
  279 C     278  280  253  279
  280 G     279  281  252  280
  281 C     280  282  251  281
  282 G     281  283  250  282
  283 G     282  284  249  283
  284 A     283  285  248  284
  285 C     284  286  247  285
  286 U     285  287    0  286
  287 A     286  288    0  287
  288 C     287  289    0  288
  289 G     288  290   48  289
  290 C     289  291   47  290
  291 G     290  292   46  291
  292 C     291  293   45  292
  293 G     292  294   44  293
  294 U     293  295    0  294
  295 A     294  296    0  295
  296 G     295  297    0  296
  297 A     296  298    0  297
  298 G     297  299   42  298
  299 G     298  300   41  299
  300 C     299  301   40  300
  301 C     300  302   39  301
  302 C     301  303   37  302
  303 G     302  304   36  303
  304 C     303  305   35  304
  305 C     304  306   34  305
  306 G     305  307    0  306
  307 U     306  308   32  307
  308 A     307  309    0  308
  309 G     308  310   30  309
  310 A     309  311    0  310
  311 G     310  312   27  311
  312 A     311  313   26  312
  313 C     312  314   25  313
  314 C     313  315   24  314
  315 U     314  316   23  315
  316 U     315  317   22  316
  317 C     316  318   21  317
  318 G     317  319   20  318
  319 G     318  320    0  319
  320 A     319  321    0  320
  321 C     320  322    0  321
  322 G     321  323  338  322
  323 G     322  324  337  323
  324 G     323  325  336  324
  325 G     324  326  335  325
  326 G     325  327  334  326
  327 U     326  328    0  327
  328 U     327  329    0  328
  329 C     328  330    0  329
  330 G     329  331    0  330
  331 A     330  332    0  331
  332 C     331  333    0  332
  333 U     332  334    0  333
  334 C     333  335  326  334
  335 C     334  336  325  335
  336 C     335  337  324  336
  337 C     336  338  323  337
  338 C     337  339  322  338
  339 C     338  340    7  339
  340 A     339  341    6  340
  341 C     340  342    5  341
  342 C     341  343    4  342
  343 U     342  344    3  343
  344 C     343  345    2  344
  345 C     344  346    1  345
  346 A     345  347    0  346
  347 C     346  348    0  347
  348 C     347  349    0  348
  349 A     348  350    0  349
