# Supplementary material for: TurboFold: Iterative probabilistic estimation of secondary structures for multiple RNA sequences
Source: BMC Bioinformatics. 2011 Apr 20;12:108. doi: 10.1186/1471-2105-12-108 (PMC3120699; doi:10.1186/1471-2105-12-108)
Supplement: Additional file 3 — Zip file of datasets. Datasets used in the benchmarking of TurboFold and other algorithms. [file 1471-2105-12-108-S3.ZIP › datasets/tmRNA/Haem.ducr._AE017143_1-367.seq]

;
 ENERGY = 0    Haem.ducr._AE017143/1-367
GGGGCUGAU
UCUGGAUUCG
ACGGGAUUAG
CGAAGUCCAA
GGUGCACGUC
GAGGUGCGGU
AGGCCUCGUA
AACAAACCGC
AAAAAAAUAG
UCGCAAACGA
CGAACAAUAC
GCUUUAGCAG
CUUAAUAACC
UGCAUUUAGC
CUUCGCGCCC
UAGCUUUCGC
UCGUAAGACG
GGGAGCACGC
GGAGUCAAAC
CAAAACGAGA
UCGUGUGGAC
GCUUCGGCUU
GUAGAUCGAA
ACACCAAAUU
GAAUCAAGCU
AGUUUAUUUC
UUGCGUGUCU
GUCCGCUGGA
GAUAAGCGAA
AUUAAAGACC
AGACUAAACG
UGUAGUACUG
AAGAUAGAGU
AAUUUCGGAC
GGGGGUUCAA
AUCCCCCCAG
CUCCACCA1
