# Supplementary material for: TurboFold: Iterative probabilistic estimation of secondary structures for multiple RNA sequences
Source: BMC Bioinformatics. 2011 Apr 20;12:108. doi: 10.1186/1471-2105-12-108 (PMC3120699; doi:10.1186/1471-2105-12-108)
Supplement: Additional file 3 — Zip file of datasets. Datasets used in the benchmarking of TurboFold and other algorithms. [file 1471-2105-12-108-S3.ZIP › datasets/tmRNA/Bact.mari._TRW-97084_1-385.seq]

;
 ENERGY = 0    Bact.mari._TRW-97084/1-385
GGGGGUGCC
CUGGUUUCGA
CGGGUUGCUA
GAAGUUUUGU
GGGCGUGUCC
AGGCUGGUGU
CCAAGGUCCU
GGUUAAAAGG
AGACCAAACC
AUAAUUGCAG
AAUCUAAUUU
UGCUCCAGCU
AUGGCCGCUU
AAUUUAAUUA
ACGCCGCCGC
UUUAAGUAGC
UUGAGGGGUU
AGCAUCCAAU
AAACAGAAGC
UAACAUCCCA
GUGGUAACAA
CUGGCUAACU
UGUUACGCAG
CAACUGCCAU
GCAAUGCUGU
UGAAAAAACA
AGUGGGGUUU
GUCGAGUUCG
CGUAAUUCGA
ACAGUCUUGU
CUUCUGACGA
UAAAUGAAGA
CUACGCACGU
AGUCCGCACU
AUGGAAAUCA
ACUCGGACGC
GGGUUCGAUU
CCCGCCACCU
CCACCA1
