# Supplementary material for: TurboFold: Iterative probabilistic estimation of secondary structures for multiple RNA sequences
Source: BMC Bioinformatics. 2011 Apr 20;12:108. doi: 10.1186/1471-2105-12-108 (PMC3120699; doi:10.1186/1471-2105-12-108)
Supplement: Additional file 3 — Zip file of datasets. Datasets used in the benchmarking of TurboFold and other algorithms. [file 1471-2105-12-108-S3.ZIP › datasets/tmRNA/Camp.coli._TRW-306254_1-359.ct]

  359 ENERGY = 0    Camp.coli._TRW-306254/1-359
    1 G       0    2  355    1
    2 G       1    3  354    2
    3 G       2    4  353    3
    4 A       3    5  352    4
    5 G       4    6  351    5
    6 C       5    7  350    6
    7 G       6    8  349    7
    8 A       7    9    0    8
    9 C       8   10    0    9
   10 U       9   11    0   10
   11 U      10   12    0   11
   12 G      11   13    0   12
   13 G      12   14    0   13
   14 C      13   15    0   14
   15 U      14   16    0   15
   16 U      15   17    0   16
   17 C      16   18    0   17
   18 G      17   19    0   18
   19 A      18   20    0   19
   20 C      19   21  328   20
   21 A      20   22  327   21
   22 G      21   23  326   22
   23 G      22   24  325   23
   24 A      23   25  324   24
   25 G      24   26  323   25
   26 U      25   27  322   26
   27 A      26   28  321   27
   28 A      27   29  320   28
   29 G      28   30    0   29
   30 U      29   31    0   30
   31 C      30   32    0   31
   32 U      31   33  316   32
   33 G      32   34  315   33
   34 C      33   35  314   34
   35 U      34   36    0   35
   36 U      35   37    0   36
   37 A      36   38  311   37
   38 G      37   39  310   38
   39 A      38   40  309   39
   40 U      39   41  308   40
   41 G      40   42    0   41
   42 G      41   43    0   42
   43 C      42   44  302   43
   44 A      43   45  301   44
   45 U      44   46  300   45
   46 G      45   47  299   46
   47 U      46   48  298   47
   48 C      47   49   63   48
   49 G      48   50   62   49
   50 C      49   51   61   50
   51 U      50   52   60   51
   52 U      51   53   59   52
   53 U      52   54   74   53
   54 G      53   55   73   54
   55 G      54   56   72   55
   56 G      55   57   71   56
   57 C      56   58   70   57
   58 A      57   59    0   58
   59 A      58   60   52   59
   60 A      59   61   51   60
   61 G      60   62   50   61
   62 C      61   63   49   62
   63 G      62   64   48   63
   64 U      63   65    0   64
   65 A      64   66    0   65
   66 A      65   67    0   66
   67 A      66   68    0   67
   68 A      67   69    0   68
   69 A      68   70    0   69
   70 G      69   71   57   70
   71 C      70   72   56   71
   72 C      71   73   55   72
   73 C      72   74   54   73
   74 A      73   75   53   74
   75 A      74   76    0   75
   76 A      75   77    0   76
   77 U      76   78    0   77
   78 A      77   79    0   78
   79 A      78   80    0   79
   80 A      79   81    0   80
   81 A      80   82    0   81
   82 U      81   83    0   82
   83 U      82   84    0   83
   84 A      83   85    0   84
   85 A      84   86    0   85
   86 A      85   87    0   86
   87 C      86   88    0   87
   88 G      87   89    0   88
   89 C      88   90    0   89
   90 A      89   91    0   90
   91 A      90   92    0   91
   92 A      91   93    0   92
   93 C      92   94    0   93
   94 A      93   95    0   94
   95 A      94   96    0   95
   96 C      95   97    0   96
   97 G      96   98    0   97
   98 U      97   99    0   98
   99 U      98  100    0   99
  100 A      99  101    0  100
  101 A     100  102    0  101
  102 A     101  103    0  102
  103 U     102  104    0  103
  104 U     103  105    0  104
  105 C     104  106    0  105
  106 G     105  107    0  106
  107 C     106  108    0  107
  108 U     107  109    0  108
  109 C     108  110    0  109
  110 C     109  111    0  110
  111 U     110  112    0  111
  112 G     111  113    0  112
  113 C     112  114    0  113
  114 U     113  115    0  114
  115 U     114  116    0  115
  116 A     115  117    0  116
  117 C     116  118    0  117
  118 G     117  119  144  118
  119 C     118  120  143  119
  120 U     119  121  142  120
  121 A     120  122    0  121
  122 A     121  123    0  122
  123 A     122  124  140  123
  124 G     123  125  139  124
  125 C     124  126  138  125
  126 U     125  127  137  126
  127 G     126  128  136  127
  128 C     127  129    0  128
  129 G     128  130    0  129
  130 U     129  131    0  130
  131 A     130  132    0  131
  132 A     131  133    0  132
  133 G     132  134    0  133
  134 U     133  135    0  134
  135 U     134  136    0  135
  136 C     135  137  127  136
  137 A     136  138  126  137
  138 G     137  139  125  138
  139 U     138  140  124  139
  140 U     139  141  123  140
  141 G     140  142    0  141
  142 A     141  143  120  142
  143 G     142  144  119  143
  144 C     143  145  118  144
  145 C     144  146  181  145
  146 U     145  147  180  146
  147 G     146  148  179  147
  148 A     147  149  178  148
  149 A     148  150  177  149
  150 A     149  151  176  150
  151 U     150  152    0  151
  152 U     151  153  174  152
  153 U     152  154  173  153
  154 A     153  155  172  154
  155 A     154  156  171  155
  156 G     155  157  170  156
  157 U     156  158    0  157
  158 C     157  159  169  158
  159 A     158  160  197  159
  160 U     159  161  196  160
  161 A     160  162  195  161
  162 C     161  163  194  162
  163 U     162  164  193  163
  164 A     163  165  192  164
  165 U     164  166  191  165
  166 C     165  167  190  166
  167 U     166  168    0  167
  168 A     167  169    0  168
  169 G     168  170  158  169
  170 C     169  171  156  170
  171 U     170  172  155  171
  172 U     171  173  154  172
  173 A     172  174  153  173
  174 A     173  175  152  174
  175 U     174  176    0  175
  176 U     175  177  150  176
  177 U     176  178  149  177
  178 U     177  179  148  178
  179 C     178  180  147  179
  180 G     179  181  146  180
  181 G     180  182  145  181
  182 U     181  183    0  182
  183 C     182  184    0  183
  184 A     183  185    0  184
  185 U     184  186    0  185
  186 U     185  187    0  186
  187 U     186  188    0  187
  188 U     187  189    0  188
  189 U     188  190    0  189
  190 G     189  191  166  190
  191 A     190  192  165  191
  192 U     191  193  164  192
  193 A     192  194  163  193
  194 G     193  195  162  194
  195 U     194  196  161  195
  196 G     195  197  160  196
  197 U     196  198  159  197
  198 A     197  199    0  198
  199 G     198  200  224  199
  200 C     199  201  223  200
  201 C     200  202  222  201
  202 U     201  203  221  202
  203 U     202  204  220  203
  204 G     203  205  218  204
  205 C     204  206  217  205
  206 G     205  207  216  206
  207 U     206  208  215  207
  208 U     207  209  214  208
  209 U     208  210    0  209
  210 G     209  211  235  210
  211 A     210  212  234  211
  212 C     211  213  233  212
  213 A     212  214    0  213
  214 A     213  215  208  214
  215 G     214  216  207  215
  216 C     215  217  206  216
  217 G     216  218  205  217
  218 U     217  219  204  218
  219 U     218  220    0  219
  220 G     219  221  203  220
  221 A     220  222  202  221
  222 G     221  223  201  222
  223 G     222  224  200  223
  224 U     223  225  199  224
  225 G     224  226    0  225
  226 A     225  227    0  226
  227 A     226  228    0  227
  228 A     227  229    0  228
  229 U     228  230    0  229
  230 A     229  231    0  230
  231 A     230  232    0  231
  232 G     231  233    0  232
  233 G     232  234  212  233
  234 U     233  235  211  234
  235 C     234  236  210  235
  236 U     235  237    0  236
  237 U     236  238    0  237
  238 A     237  239    0  238
  239 G     238  240  277  239
  240 C     239  241  276  240
  241 C     240  242  275  241
  242 U     241  243  274  242
  243 U     242  244  273  243
  244 G     243  245    0  244
  245 C     244  246    0  245
  246 U     245  247  271  246
  247 U     246  248  270  247
  248 U     247  249  269  248
  249 U     248  250    0  249
  250 G     249  251    0  250
  251 A     250  252    0  251
  252 G     251  253    0  252
  253 U     252  254  268  253
  254 U     253  255    0  254
  255 U     254  256  266  255
  256 U     255  257    0  256
  257 G     256  258    0  257
  258 G     257  259  292  258
  259 A     258  260  291  259
  260 A     259  261  290  260
  261 G     260  262  289  261
  262 A     261  263  288  262
  263 U     262  264  287  263
  264 G     263  265  286  264
  265 A     264  266  285  265
  266 G     265  267  255  266
  267 C     266  268    0  267
  268 G     267  269  253  268
  269 A     268  270  248  269
  270 A     269  271  247  270
  271 G     270  272  246  271
  272 U     271  273    0  272
  273 A     272  274  243  273
  274 G     273  275  242  274
  275 G     274  276  241  275
  276 G     275  277  240  276
  277 U     276  278  239  277
  278 G     277  279    0  278
  279 A     278  280    0  279
  280 A     279  281    0  280
  281 G     280  282    0  281
  282 U     281  283    0  282
  283 A     282  284    0  283
  284 G     283  285    0  284
  285 U     284  286  265  285
  286 C     285  287  264  286
  287 A     286  288  263  287
  288 U     287  289  262  288
  289 C     288  290  261  289
  290 U     289  291  260  290
  291 U     290  292  259  291
  292 U     291  293  258  292
  293 G     292  294    0  293
  294 C     293  295    0  294
  295 U     294  296    0  295
  296 A     295  297    0  296
  297 A     296  298    0  297
  298 G     297  299   47  298
  299 C     298  300   46  299
  300 A     299  301   45  300
  301 U     300  302   44  301
  302 G     301  303   43  302
  303 U     302  304    0  303
  304 A     303  305    0  304
  305 G     304  306    0  305
  306 A     305  307    0  306
  307 G     306  308    0  307
  308 G     307  309   40  308
  309 U     308  310   39  309
  310 C     309  311   38  310
  311 U     310  312   37  311
  312 U     311  313    0  312
  313 U     312  314    0  313
  314 G     313  315   34  314
  315 U     314  316   33  315
  316 G     315  317   32  316
  317 G     316  318    0  317
  318 G     317  319    0  318
  319 A     318  320    0  319
  320 U     319  321   28  320
  321 U     320  322   27  321
  322 A     321  323   26  322
  323 U     322  324   25  323
  324 U     323  325   24  324
  325 U     324  326   23  325
  326 U     325  327   22  326
  327 U     326  328   21  327
  328 G     327  329   20  328
  329 G     328  330    0  329
  330 A     329  331    0  330
  331 C     330  332    0  331
  332 A     331  333  348  332
  333 G     332  334  347  333
  334 G     333  335  346  334
  335 G     334  336  345  335
  336 G     335  337  344  336
  337 U     336  338    0  337
  338 U     337  339    0  338
  339 C     338  340    0  339
  340 G     339  341    0  340
  341 A     340  342    0  341
  342 U     341  343    0  342
  343 U     342  344    0  343
  344 C     343  345  336  344
  345 C     344  346  335  345
  346 C     345  347  334  346
  347 C     346  348  333  347
  348 U     347  349  332  348
  349 C     348  350    7  349
  350 G     349  351    6  350
  351 C     350  352    5  351
  352 U     351  353    4  352
  353 U     352  354    3  353
  354 C     353  355    2  354
  355 C     354  356    1  355
  356 A     355  357    0  356
  357 C     356  358    0  357
  358 C     357  359    0  358
  359 A     358  360    0  359
