# Supplementary material for: TurboFold: Iterative probabilistic estimation of secondary structures for multiple RNA sequences
Source: BMC Bioinformatics. 2011 Apr 20;12:108. doi: 10.1186/1471-2105-12-108 (PMC3120699; doi:10.1186/1471-2105-12-108)
Supplement: Additional file 3 — Zip file of datasets. Datasets used in the benchmarking of TurboFold and other algorithms. [file 1471-2105-12-108-S3.ZIP › datasets/tmRNA/Lact.gass._CP000413_1-366.ct]

  366 ENERGY = 0    Lact.gass._CP000413/1-366
    1 G       0    2  362    1
    2 G       1    3  361    2
    3 G       2    4  360    3
    4 G       3    5  359    4
    5 A       4    6  358    5
    6 U       5    7  357    6
    7 G       6    8  356    7
    8 U       7    9    0    8
    9 U       8   10    0    9
   10 U       9   11    0   10
   11 U      10   12    0   11
   12 G      11   13    0   12
   13 G      12   14    0   13
   14 G      13   15    0   14
   15 A      14   16    0   15
   16 U      15   17    0   16
   17 U      16   18    0   17
   18 C      17   19    0   18
   19 G      18   20    0   19
   20 A      19   21    0   20
   21 C      20   22  335   21
   22 A      21   23  334   22
   23 G      22   24  333   23
   24 G      23   25  332   24
   25 C      24   26  331   25
   26 G      25   27  330   26
   27 U      26   28  329   27
   28 A      27   29  328   28
   29 G      28   30    0   29
   30 A      29   31    0   30
   31 U      30   32    0   31
   32 U      31   33  324   32
   33 C      32   34    0   33
   34 G      33   35    0   34
   35 C      34   36  321   35
   36 G      35   37  320   36
   37 U      36   38  319   37
   38 U      37   39  318   38
   39 G      38   40  317   39
   40 A      39   41  316   40
   41 C      40   42  315   41
   42 U      41   43  314   42
   43 G      42   44    0   43
   44 C      43   45  309   44
   45 G      44   46  308   45
   46 A      45   47  307   46
   47 U      46   48  306   47
   48 U      47   49  305   48
   49 C      48   50   65   49
   50 G      49   51   64   50
   51 U      50   52   63   51
   52 A      51   53   62   52
   53 G      52   54   61   53
   54 G      53   55   77   54
   55 U      54   56   76   55
   56 C      55   57    0   56
   57 A      56   58   74   57
   58 C      57   59   73   58
   59 G      58   60   72   59
   60 U      59   61   71   60
   61 C      60   62   53   61
   62 U      61   63   52   62
   63 A      62   64   51   63
   64 C      63   65   50   64
   65 G      64   66   49   65
   66 U      65   67    0   66
   67 U      66   68    0   67
   68 A      67   69    0   68
   69 A      68   70    0   69
   70 A      69   71    0   70
   71 A      70   72   60   71
   72 C      71   73   59   72
   73 G      72   74   58   73
   74 U      73   75   57   74
   75 C      74   76    0   75
   76 A      75   77   55   76
   77 C      76   78   54   77
   78 A      77   79    0   78
   79 G      78   80    0   79
   80 U      79   81    0   80
   81 U      80   82    0   81
   82 A      81   83    0   82
   83 A      82   84    0   83
   84 A      83   85    0   84
   85 U      84   86    0   85
   86 U      85   87    0   86
   87 A      86   88    0   87
   88 U      87   89    0   88
   89 A      88   90    0   89
   90 A      89   91    0   90
   91 C      90   92    0   91
   92 U      91   93    0   92
   93 G      92   94    0   93
   94 C      93   95    0   94
   95 A      94   96    0   95
   96 A      95   97    0   96
   97 A      96   98    0   97
   98 U      97   99    0   98
   99 A      98  100    0   99
  100 A      99  101    0  100
  101 C     100  102    0  101
  102 G     101  103    0  102
  103 A     102  104    0  103
  104 A     103  105    0  104
  105 A     104  106    0  105
  106 A     105  107    0  106
  107 U     106  108    0  107
  108 U     107  109    0  108
  109 C     108  110    0  109
  110 U     109  111    0  110
  111 U     110  112    0  111
  112 A     111  113    0  112
  113 C     112  114    0  113
  114 G     113  115    0  114
  115 C     114  116    0  115
  116 A     115  117    0  116
  117 G     116  118  137  117
  118 U     117  119  136  118
  119 A     118  120  135  119
  120 G     119  121  134  120
  121 C     120  122  133  121
  122 U     121  123  132  122
  123 G     122  124    0  123
  124 C     123  125    0  124
  125 U     124  126    0  125
  126 U     125  127    0  126
  127 A     126  128    0  127
  128 G     127  129    0  128
  129 U     128  130    0  129
  130 C     129  131    0  130
  131 A     130  132    0  131
  132 G     131  133  122  132
  133 G     132  134  121  133
  134 C     133  135  120  134
  135 U     134  136  119  135
  136 G     135  137  118  136
  137 C     136  138  117  137
  138 G     137  139    0  138
  139 U     138  140    0  139
  140 G     139  141  176  140
  141 A     140  142  175  141
  142 U     141  143  174  142
  143 C     142  144  173  143
  144 C     143  145  172  144
  145 A     144  146    0  145
  146 A     145  147    0  146
  147 U     146  148    0  147
  148 G     147  149  168  148
  149 A     148  150  167  149
  150 C     149  151  166  150
  151 G     150  152  165  151
  152 G     151  153  164  152
  153 A     152  154  163  153
  154 U     153  155  162  154
  155 U     154  156    0  155
  156 G     155  157  192  156
  157 C     156  158  191  157
  158 U     157  159  190  158
  159 C     158  160  189  159
  160 G     159  161  188  160
  161 U     160  162  187  161
  162 G     161  163  154  162
  163 U     162  164  153  163
  164 C     163  165  152  164
  165 U     164  166  151  165
  166 G     165  167  150  166
  167 U     166  168  149  167
  168 C     167  169  148  168
  169 U     168  170    0  169
  170 G     169  171    0  170
  171 C     170  172    0  171
  172 G     171  173  144  172
  173 G     172  174  143  173
  174 G     173  175  142  174
  175 U     174  176  141  175
  176 C     175  177  140  176
  177 U     176  178    0  177
  178 U     177  179    0  178
  179 A     178  180    0  179
  180 C     179  181    0  180
  181 C     180  182    0  181
  182 A     181  183    0  182
  183 U     182  184    0  183
  184 U     183  185    0  184
  185 U     184  186    0  185
  186 A     185  187    0  186
  187 A     186  188  161  187
  188 C     187  189  160  188
  189 G     188  190  159  189
  190 A     189  191  158  190
  191 G     190  192  157  191
  192 C     191  193  156  192
  193 U     192  194    0  193
  194 A     193  195    0  194
  195 C     194  196    0  195
  196 G     195  197    0  196
  197 U     196  198  223  197
  198 U     197  199  222  198
  199 U     198  200  221  199
  200 A     199  201    0  200
  201 A     200  202  219  201
  202 C     201  203    0  202
  203 U     202  204  217  203
  204 A     203  205    0  204
  205 C     204  206    0  205
  206 U     205  207    0  206
  207 U     206  208    0  207
  208 A     207  209  239  208
  209 C     208  210    0  209
  210 C     209  211  237  210
  211 U     210  212  236  211
  212 U     211  213  235  212
  213 A     212  214  234  213
  214 A     213  215  233  214
  215 U     214  216    0  215
  216 A     215  217    0  216
  217 G     216  218  203  217
  218 U     217  219    0  218
  219 U     218  220  201  219
  220 A     219  221    0  220
  221 G     220  222  199  221
  222 A     221  223  198  222
  223 A     222  224  197  223
  224 A     223  225    0  224
  225 U     224  226    0  225
  226 A     225  227    0  226
  227 A     226  228    0  227
  228 G     227  229    0  228
  229 A     228  230    0  229
  230 U     229  231    0  230
  231 U     230  232    0  231
  232 C     231  233    0  232
  233 U     232  234  214  233
  234 U     233  235  213  234
  235 A     234  236  212  235
  236 G     235  237  211  236
  237 G     236  238  210  237
  238 U     237  239    0  238
  239 U     238  240  208  239
  240 A     239  241    0  240
  241 G     240  242  282  241
  242 U     241  243  281  242
  243 U     242  244  280  243
  244 U     243  245  279  244
  245 U     244  246  278  245
  246 G     245  247  277  246
  247 A     246  248  276  247
  248 U     247  249  275  248
  249 A     248  250  274  249
  250 G     249  251  273  250
  251 U     250  252    0  251
  252 U     251  253    0  252
  253 U     252  254    0  253
  254 A     253  255    0  254
  255 G     254  256  269  255
  256 C     255  257  268  256
  257 C     256  258  267  257
  258 C     257  259    0  258
  259 U     258  260    0  259
  260 G     259  261  301  260
  261 U     260  262  300  261
  262 U     261  263  299  262
  263 A     262  264  298  263
  264 U     263  265  297  264
  265 A     264  266  296  265
  266 U     265  267  295  266
  267 G     266  268  257  267
  268 G     267  269  256  268
  269 C     268  270  255  269
  270 G     269  271    0  270
  271 U     270  272    0  271
  272 U     271  273    0  272
  273 U     272  274  250  273
  274 U     273  275  249  274
  275 A     274  276  248  275
  276 U     275  277  247  276
  277 C     276  278  246  277
  278 A     277  279  245  278
  279 A     278  280  244  279
  280 A     279  281  243  280
  281 G     280  282  242  281
  282 C     281  283  241  282
  283 G     282  284    0  283
  284 A     283  285    0  284
  285 A     284  286    0  285
  286 G     285  287    0  286
  287 U     286  288    0  287
  288 U     287  289    0  288
  289 U     288  290    0  289
  290 A     289  291    0  290
  291 A     290  292    0  291
  292 G     291  293    0  292
  293 U     292  294    0  293
  294 A     293  295    0  294
  295 A     294  296  266  295
  296 U     295  297  265  296
  297 A     296  298  264  297
  298 U     297  299  263  298
  299 A     298  300  262  299
  300 A     299  301  261  300
  301 C     300  302  260  301
  302 U     301  303    0  302
  303 A     302  304    0  303
  304 U     303  305    0  304
  305 G     304  306   48  305
  306 A     305  307   47  306
  307 U     306  308   46  307
  308 C     307  309   45  308
  309 G     308  310   44  309
  310 U     309  311    0  310
  311 A     310  312    0  311
  312 G     311  313    0  312
  313 A     312  314    0  313
  314 G     313  315   42  314
  315 G     314  316   41  315
  316 U     315  317   40  316
  317 U     316  318   39  317
  318 A     317  319   38  318
  319 A     318  320   37  319
  320 C     319  321   36  320
  321 G     320  322   35  321
  322 A     321  323    0  322
  323 C     322  324    0  323
  324 G     323  325   32  324
  325 G     324  326    0  325
  326 A     325  327    0  326
  327 A     326  328    0  327
  328 U     327  329   28  328
  329 A     328  330   27  329
  330 C     329  331   26  330
  331 G     330  332   25  331
  332 U     331  333   24  332
  333 U     332  334   23  333
  334 U     333  335   22  334
  335 G     334  336   21  335
  336 G     335  337    0  336
  337 A     336  338    0  337
  338 C     337  339    0  338
  339 A     338  340  355  339
  340 G     339  341  354  340
  341 G     340  342  353  341
  342 G     341  343  352  342
  343 G     342  344  351  343
  344 U     343  345    0  344
  345 U     344  346    0  345
  346 C     345  347    0  346
  347 A     346  348    0  347
  348 A     347  349    0  348
  349 U     348  350    0  349
  350 U     349  351    0  350
  351 C     350  352  343  351
  352 C     351  353  342  352
  353 C     352  354  341  353
  354 C     353  355  340  354
  355 U     354  356  339  355
  356 C     355  357    7  356
  357 A     356  358    6  357
  358 U     357  359    5  358
  359 C     358  360    4  359
  360 U     359  361    3  360
  361 C     360  362    2  361
  362 C     361  363    1  362
  363 A     362  364    0  363
  364 U     363  365    0  364
  365 A     364  366    0  365
  366 A     365  367    0  366
