# Supplementary material for: TurboFold: Iterative probabilistic estimation of secondary structures for multiple RNA sequences
Source: BMC Bioinformatics. 2011 Apr 20;12:108. doi: 10.1186/1471-2105-12-108 (PMC3120699; doi:10.1186/1471-2105-12-108)
Supplement: Additional file 3 — Zip file of datasets. Datasets used in the benchmarking of TurboFold and other algorithms. [file 1471-2105-12-108-S3.ZIP › datasets/tmRNA/Dein.radi._TRW-243230_1-349.ct]

  349 ENERGY = 0    Dein.radi._TRW-243230/1-349
    1 G       0    2  345    1
    2 G       1    3  344    2
    3 G       2    4  343    3
    4 G       3    5  342    4
    5 G       4    6  341    5
    6 U       5    7  340    6
    7 G       6    8  339    7
    8 A       7    9    0    8
    9 C       8   10    0    9
   10 C       9   11    0   10
   11 C      10   12    0   11
   12 G      11   13    0   12
   13 G      12   14    0   13
   14 U      13   15    0   14
   15 U      14   16    0   15
   16 U      15   17    0   16
   17 C      16   18    0   17
   18 G      17   19    0   18
   19 A      18   20    0   19
   20 C      19   21  318   20
   21 A      20   22  317   21
   22 G      21   23  316   22
   23 G      22   24  315   23
   24 G      23   25  314   24
   25 G      24   26  313   25
   26 A      25   27    0   26
   27 A      26   28    0   27
   28 C      27   29  311   28
   29 U      28   30  310   29
   30 G      29   31  309   30
   31 A      30   32    0   31
   32 A      31   33    0   32
   33 G      32   34  305   33
   34 G      33   35  304   34
   35 U      34   36  303   35
   36 G      35   37  302   36
   37 A      36   38    0   37
   38 U      37   39  301   38
   39 G      38   40  300   39
   40 U      39   41  299   40
   41 U      40   42    0   41
   42 G      41   43    0   42
   43 C      42   44  293   43
   44 G      43   45  292   44
   45 U      44   46  291   45
   46 G      45   47  290   46
   47 U      46   48  289   47
   48 C      47   49   66   48
   49 G      48   50   65   49
   50 A      49   51   64   50
   51 G      50   52   63   51
   52 G      51   53   62   52
   53 U      52   54    0   53
   54 G      53   55   78   54
   55 C      54   56   77   55
   56 C      55   57   76   56
   57 G      56   58   75   57
   58 U      57   59   74   58
   59 U      58   60   73   59
   60 G      59   61    0   60
   61 G      60   62    0   61
   62 C      61   63   52   62
   63 C      62   64   51   63
   64 U      63   65   50   64
   65 C      64   66   49   65
   66 G      65   67   48   66
   67 U      66   68    0   67
   68 A      67   69    0   68
   69 A      68   70    0   69
   70 A      69   71    0   70
   71 C      70   72    0   71
   72 A      71   73    0   72
   73 A      72   74   59   73
   74 A      73   75   58   74
   75 C      74   76   57   75
   76 G      75   77   56   76
   77 G      76   78   55   77
   78 C      77   79   54   78
   79 A      78   80    0   79
   80 A      79   81    0   80
   81 A      80   82    0   81
   82 G      81   83    0   82
   83 C      82   84    0   83
   84 C      83   85    0   84
   85 A      84   86    0   85
   86 U      85   87    0   86
   87 U      86   88    0   87
   88 U      87   89    0   88
   89 A      88   90    0   89
   90 A      89   91    0   90
   91 C      90   92    0   91
   92 U      91   93    0   92
   93 G      92   94    0   93
   94 G      93   95    0   94
   95 C      94   96    0   95
   96 A      95   97    0   96
   97 A      96   98    0   97
   98 C      97   99    0   98
   99 C      98  100    0   99
  100 A      99  101    0  100
  101 G     100  102    0  101
  102 A     101  103    0  102
  103 A     102  104    0  103
  104 C     103  105    0  104
  105 U     104  106    0  105
  106 A     105  107    0  106
  107 C     106  108    0  107
  108 G     107  109    0  108
  109 C     108  110    0  109
  110 U     109  111  128  110
  111 C     110  112  127  111
  112 U     111  113  126  112
  113 C     112  114  125  113
  114 G     113  115  124  114
  115 C     114  116  123  115
  116 U     115  117  122  116
  117 G     116  118    0  117
  118 C     117  119    0  118
  119 U     118  120    0  119
  120 U     119  121    0  120
  121 A     120  122    0  121
  122 A     121  123  116  122
  123 G     122  124  115  123
  124 U     123  125  114  124
  125 G     124  126  113  125
  126 A     125  127  112  126
  127 G     126  128  111  127
  128 A     127  129  110  128
  129 U     128  130  168  129
  130 G     129  131  167  130
  131 A     130  132  166  131
  132 C     131  133  165  132
  133 G     132  134    0  133
  134 A     133  135    0  134
  135 C     134  136  162  135
  136 C     135  137  161  136
  137 G     136  138  160  137
  138 U     137  139  159  138
  139 G     138  140  158  139
  140 C     139  141    0  140
  141 A     140  142    0  141
  142 G     141  143  155  142
  143 C     142  144  154  143
  144 C     143  145  153  144
  145 C     144  146    0  145
  146 G     145  147    0  146
  147 G     146  148  182  147
  148 C     147  149  181  148
  149 C     148  150  180  149
  150 U     149  151  179  150
  151 U     150  152  178  151
  152 U     151  153  177  152
  153 G     152  154  144  153
  154 G     153  155  143  154
  155 C     154  156  142  155
  156 G     155  157    0  156
  157 U     156  158    0  157
  158 C     157  159  139  158
  159 G     158  160  138  159
  160 C     159  161  137  160
  161 G     160  162  136  161
  162 G     161  163  135  162
  163 A     162  164    0  163
  164 A     163  165    0  164
  165 G     164  166  132  165
  166 U     165  167  131  166
  167 C     166  168  130  167
  168 A     167  169  129  168
  169 C     168  170    0  169
  170 U     169  171    0  170
  171 A     170  172    0  171
  172 A     171  173    0  172
  173 A     172  174    0  173
  174 A     173  175    0  174
  175 A     174  176    0  175
  176 A     175  177    0  176
  177 G     176  178  152  177
  178 A     177  179  151  178
  179 A     178  180  150  179
  180 G     179  181  149  180
  181 G     180  182  148  181
  182 C     181  183  147  182
  183 U     182  184    0  183
  184 A     183  185    0  184
  185 G     184  186  212  185
  186 C     185  187  211  186
  187 C     186  188  210  187
  188 C     187  189    0  188
  189 A     188  190    0  189
  190 G     189  191  206  190
  191 G     190  192  205  191
  192 C     191  193  204  192
  193 G     192  194    0  193
  194 A     193  195    0  194
  195 U     194  196    0  195
  196 U     195  197    0  196
  197 C     196  198  226  197
  198 U     197  199  225  198
  199 C     198  200  224  199
  200 C     199  201  223  200
  201 A     200  202  222  201
  202 U     201  203  221  202
  203 A     202  204  220  203
  204 G     203  205  192  204
  205 C     204  206  191  205
  206 C     205  207  190  206
  207 G     206  208    0  207
  208 A     207  209    0  208
  209 C     208  210    0  209
  210 G     209  211  187  210
  211 G     210  212  186  211
  212 C     211  213  185  212
  213 G     212  214    0  213
  214 A     213  215    0  214
  215 A     214  216    0  215
  216 A     215  217    0  216
  217 C     216  218    0  217
  218 U     217  219    0  218
  219 U     218  220    0  219
  220 U     219  221  203  220
  221 A     220  222  202  221
  222 U     221  223  201  222
  223 G     222  224  200  223
  224 G     223  225  199  224
  225 A     224  226  198  225
  226 G     225  227  197  226
  227 C     226  228    0  227
  228 U     227  229    0  228
  229 A     228  230    0  229
  230 C     229  231  268  230
  231 G     230  232  267  231
  232 G     231  233  266  232
  233 C     232  234    0  233
  234 C     233  235  264  234
  235 U     234  236  263  235
  236 G     235  237  262  236
  237 C     236  238  260  237
  238 G     237  239  259  238
  239 A     238  240    0  239
  240 G     239  241    0  240
  241 A     240  242    0  241
  242 A     241  243  255  242
  243 C     242  244  254  243
  244 C     243  245  253  244
  245 U     244  246    0  245
  246 G     245  247    0  246
  247 C     246  248  284  247
  248 C     247  249  283  248
  249 C     248  250  282  249
  250 A     249  251  281  250
  251 C     250  252  280  251
  252 U     251  253  279  252
  253 G     252  254  244  253
  254 G     253  255  243  254
  255 U     254  256  242  255
  256 G     255  257    0  256
  257 A     256  258    0  257
  258 G     257  259    0  258
  259 C     258  260  238  259
  260 G     259  261  237  260
  261 C     260  262    0  261
  262 C     261  263  236  262
  263 G     262  264  235  263
  264 G     263  265  234  264
  265 C     264  266    0  265
  266 C     265  267  232  266
  267 C     266  268  231  267
  268 G     267  269  230  268
  269 A     268  270    0  269
  270 C     269  271    0  270
  271 A     270  272    0  271
  272 A     271  273    0  272
  273 U     272  274    0  273
  274 C     273  275    0  274
  275 A     274  276    0  275
  276 A     275  277    0  276
  277 A     276  278    0  277
  278 C     277  279    0  278
  279 A     278  280  252  279
  280 G     279  281  251  280
  281 U     280  282  250  281
  282 G     281  283  249  282
  283 G     282  284  248  283
  284 G     283  285  247  284
  285 A     284  286    0  285
  286 U     285  287    0  286
  287 A     286  288    0  287
  288 C     287  289    0  288
  289 A     288  290   47  289
  290 C     289  291   46  290
  291 A     290  292   45  291
  292 C     291  293   44  292
  293 G     292  294   43  293
  294 U     293  295    0  294
  295 A     294  296    0  295
  296 G     295  297    0  296
  297 A     296  298    0  297
  298 C     297  299    0  298
  299 G     298  300   40  299
  300 C     299  301   39  300
  301 A     300  302   38  301
  302 C     301  303   36  302
  303 G     302  304   35  303
  304 C     303  305   34  304
  305 U     304  306   33  305
  306 G     305  307    0  306
  307 G     306  308    0  307
  308 A     307  309    0  308
  309 C     308  310   30  309
  310 G     309  311   29  310
  311 G     310  312   28  311
  312 A     311  313    0  312
  313 C     312  314   25  313
  314 C     313  315   24  314
  315 U     314  316   23  315
  316 U     315  317   22  316
  317 U     316  318   21  317
  318 G     317  319   20  318
  319 G     318  320    0  319
  320 A     319  321    0  320
  321 C     320  322    0  321
  322 G     321  323  338  322
  323 G     322  324  337  323
  324 C     323  325  336  324
  325 G     324  326  335  325
  326 G     325  327  334  326
  327 U     326  328    0  327
  328 U     327  329    0  328
  329 C     328  330    0  329
  330 G     329  331    0  330
  331 A     330  332    0  331
  332 C     331  333    0  332
  333 U     332  334    0  333
  334 C     333  335  326  334
  335 C     334  336  325  335
  336 G     335  337  324  336
  337 C     336  338  323  337
  338 C     337  339  322  338
  339 C     338  340    7  339
  340 A     339  341    6  340
  341 C     340  342    5  341
  342 C     341  343    4  342
  343 U     342  344    3  343
  344 C     343  345    2  344
  345 C     344  346    1  345
  346 A     345  347    0  346
  347 C     346  348    0  347
  348 C     347  349    0  348
  349 A     348  350    0  349
