# Supplementary material for: TurboFold: Iterative probabilistic estimation of secondary structures for multiple RNA sequences
Source: BMC Bioinformatics. 2011 Apr 20;12:108. doi: 10.1186/1471-2105-12-108 (PMC3120699; doi:10.1186/1471-2105-12-108)
Supplement: Additional file 3 — Zip file of datasets. Datasets used in the benchmarking of TurboFold and other algorithms. [file 1471-2105-12-108-S3.ZIP › datasets/tmRNA/Stre.pyog._AE006568_1-345.ct]

  345 ENERGY = 0    Stre.pyog._AE006568/1-345
    1 G       0    2  344    1
    2 G       1    3  343    2
    3 G       2    4  342    3
    4 G       3    5  341    4
    5 U       4    6  340    5
    6 U       5    7  339    6
    7 G       6    8  338    7
    8 U       7    9    0    8
    9 U       8   10    0    9
   10 A       9   11    0   10
   11 C      10   12    0   11
   12 G      11   13    0   12
   13 G      12   14    0   13
   14 A      13   15    0   14
   15 U      14   16    0   15
   16 U      15   17    0   16
   17 C      16   18    0   17
   18 G      17   19    0   18
   19 A      18   20    0   19
   20 C      19   21  317   20
   21 A      20   22  316   21
   22 G      21   23  315   22
   23 G      22   24  314   23
   24 C      23   25  313   24
   25 A      24   26  312   25
   26 U      25   27  311   26
   27 U      26   28  310   27
   28 A      27   29    0   28
   29 U      28   30    0   29
   30 G      29   31    0   30
   31 A      30   32    0   31
   32 G      31   33  305   32
   33 G      32   34  304   33
   34 C      33   35  303   34
   35 A      34   36  302   35
   36 U      35   37  301   36
   37 G      36   38  300   37
   38 U      37   39  299   38
   39 U      38   40  298   39
   40 U      39   41  297   40
   41 U      40   42    0   41
   42 G      41   43    0   42
   43 C      42   44  291   43
   44 G      43   45  290   44
   45 U      44   46  289   45
   46 C      45   47  288   46
   47 C      46   48  287   47
   48 C      47   49   59   48
   49 A      48   50   58   49
   50 U      49   51   57   50
   51 C      50   52   56   51
   52 G      51   53   68   52
   53 G      52   54   67   53
   54 C      53   55   66   54
   55 A      54   56   65   55
   56 G      55   57   51   56
   57 A      56   58   50   57
   58 U      57   59   49   58
   59 G      58   60   48   59
   60 U      59   61    0   60
   61 A      60   62    0   61
   62 A      61   63    0   62
   63 A      62   64    0   63
   64 U      63   65    0   64
   65 U      64   66   55   65
   66 G      65   67   54   66
   67 C      66   68   53   67
   68 C      67   69   52   68
   69 A      68   70    0   69
   70 G      69   71    0   70
   71 U      70   72    0   71
   72 U      71   73    0   72
   73 A      72   74    0   73
   74 A      73   75    0   74
   75 A      74   76    0   75
   76 U      75   77    0   76
   77 A      76   78    0   77
   78 U      77   79    0   78
   79 A      78   80    0   79
   80 A      79   81    0   80
   81 C      80   82    0   81
   82 U      81   83    0   82
   83 G      82   84    0   83
   84 C      83   85    0   84
   85 A      84   86    0   85
   86 A      85   87    0   86
   87 A      86   88    0   87
   88 A      87   89    0   88
   89 A      88   90    0   89
   90 A      89   91    0   90
   91 U      90   92    0   91
   92 A      91   93    0   92
   93 C      92   94    0   93
   94 A      93   95    0   94
   95 A      94   96    0   95
   96 A      95   97    0   96
   97 C      96   98    0   97
   98 U      97   99    0   98
   99 C      98  100    0   99
  100 U      99  101    0  100
  101 U     100  102    0  101
  102 A     101  103    0  102
  103 C     102  104    0  103
  104 G     103  105  132  104
  105 C     104  106  131  105
  106 U     105  107    0  106
  107 U     106  108  129  107
  108 U     107  109  128  108
  109 A     108  110  127  109
  110 G     109  111  126  110
  111 C     110  112  125  111
  112 U     111  113  124  112
  113 G     112  114  123  113
  114 C     113  115    0  114
  115 C     114  116    0  115
  116 U     115  117    0  116
  117 A     116  118    0  117
  118 A     117  119    0  118
  119 A     118  120    0  119
  120 A     119  121    0  120
  121 A     120  122    0  121
  122 C     121  123    0  122
  123 C     122  124  113  123
  124 A     123  125  112  124
  125 G     124  126  111  125
  126 C     125  127  110  126
  127 U     126  128  109  127
  128 A     127  129  108  128
  129 G     128  130  107  129
  130 C     129  131    0  130
  131 G     130  132  105  131
  132 U     131  133  104  132
  133 G     132  134  168  133
  134 A     133  135  167  134
  135 C     134  136  166  135
  136 U     135  137  165  136
  137 U     136  138  164  137
  138 C     137  139  163  138
  139 U     138  140    0  139
  140 A     139  141  160  140
  141 C     140  142  159  141
  142 A     141  143  158  142
  143 A     142  144    0  143
  144 G     143  145  156  144
  145 A     144  146  155  145
  146 U     145  147  154  146
  147 U     146  148    0  147
  148 G     147  149  182  148
  149 C     148  150  181  149
  150 U     149  151  180  150
  151 U     150  152  179  151
  152 G     151  153  178  152
  153 U     152  154  177  153
  154 G     153  155  146  154
  155 U     154  156  145  155
  156 C     155  157  144  156
  157 C     156  158    0  157
  158 U     157  159  142  158
  159 G     158  160  141  159
  160 U     159  161  140  160
  161 U     160  162    0  161
  162 A     161  163    0  162
  163 G     162  164  138  163
  164 A     163  165  137  164
  165 A     164  166  136  165
  166 G     165  167  135  166
  167 U     166  168  134  167
  168 C     167  169  133  168
  169 U     168  170    0  169
  170 C     169  171    0  170
  171 A     170  172    0  171
  172 A     171  173    0  172
  173 A     172  174    0  173
  174 A     173  175    0  174
  175 U     174  176    0  175
  176 A     175  177    0  176
  177 G     176  178  153  177
  178 C     177  179  152  178
  179 A     178  180  151  179
  180 A     179  181  150  180
  181 G     180  182  149  181
  182 C     181  183  148  182
  183 U     182  184    0  183
  184 A     183  185    0  184
  185 C     184  186    0  185
  186 G     185  187    0  186
  187 G     186  188  212  187
  188 U     187  189  211  188
  189 U     188  190  210  189
  190 A     189  191  209  190
  191 C     190  192  208  191
  192 G     191  193  207  192
  193 A     192  194  206  193
  194 A     193  195  205  194
  195 A     194  196  204  195
  196 U     195  197    0  196
  197 U     196  198    0  197
  198 G     197  199  227  198
  199 U     198  200  226  199
  200 C     199  201  225  200
  201 U     200  202  224  201
  202 A     201  203  223  202
  203 G     202  204    0  203
  204 U     203  205  195  204
  205 U     204  206  194  205
  206 U     205  207  193  206
  207 C     206  208  192  207
  208 G     207  209  191  208
  209 U     208  210  190  209
  210 G     209  211  189  210
  211 A     210  212  188  211
  212 C     211  213  187  212
  213 A     212  214    0  213
  214 A     213  215    0  214
  215 G     214  216    0  215
  216 A     215  217    0  216
  217 G     216  218    0  217
  218 A     217  219    0  218
  219 U     218  220    0  219
  220 U     219  221    0  220
  221 G     220  222    0  221
  222 A     221  223    0  222
  223 U     222  224  202  223
  224 A     223  225  201  224
  225 G     224  226  200  225
  226 A     225  227  199  226
  227 C     226  228  198  227
  228 U     227  229    0  228
  229 C     228  230    0  229
  230 G     229  231  266  230
  231 C     230  232  265  231
  232 A     231  233  264  232
  233 A     232  234  263  233
  234 A     233  235  262  234
  235 C     234  236  261  235
  236 U     235  237  260  236
  237 A     236  238  259  237
  238 A     237  239  258  238
  239 U     238  240    0  239
  240 G     239  241  256  240
  241 G     240  242  255  241
  242 C     241  243  254  242
  243 U     242  244    0  243
  244 U     243  245    0  244
  245 G     244  246    0  245
  246 A     245  247    0  246
  247 G     246  248  282  247
  248 U     247  249  281  248
  249 U     248  250  280  249
  250 A     249  251  279  250
  251 U     250  252  278  251
  252 G     251  253  277  252
  253 U     252  254  276  253
  254 G     253  255  242  254
  255 U     254  256  241  255
  256 C     255  257  240  256
  257 U     256  258    0  257
  258 U     257  259  238  258
  259 U     258  260  237  259
  260 A     259  261  236  260
  261 G     260  262  235  261
  262 U     261  263  234  262
  263 U     262  264  233  263
  264 U     263  265  232  264
  265 G     264  266  231  265
  266 U     265  267  230  266
  267 U     266  268    0  267
  268 A     267  269    0  268
  269 A     268  270    0  269
  270 A     269  271    0  270
  271 U     270  272    0  271
  272 G     271  273    0  272
  273 A     272  274    0  273
  274 A     273  275    0  274
  275 G     274  276    0  275
  276 A     275  277  253  276
  277 C     276  278  252  277
  278 A     277  279  251  278
  279 U     278  280  250  279
  280 A     279  281  249  280
  281 A     280  282  248  281
  282 C     281  283  247  282
  283 C     282  284    0  283
  284 U     283  285    0  284
  285 A     284  286    0  285
  286 U     285  287    0  286
  287 G     286  288   47  287
  288 G     287  289   46  288
  289 A     288  290   45  289
  290 C     289  291   44  290
  291 G     290  292   43  291
  292 U     291  293    0  292
  293 A     292  294    0  293
  294 G     293  295    0  294
  295 A     294  296    0  295
  296 C     295  297    0  296
  297 A     296  298   40  297
  298 A     297  299   39  298
  299 A     298  300   38  299
  300 U     299  301   37  300
  301 A     300  302   36  301
  302 U     301  303   35  302
  303 G     302  304   34  303
  304 U     303  305   33  304
  305 U     304  306   32  305
  306 G     305  307    0  306
  307 G     306  308    0  307
  308 C     307  309    0  308
  309 A     308  310    0  309
  310 G     309  311   27  310
  311 G     310  312   26  311
  312 U     311  313   25  312
  313 G     312  314   24  313
  314 U     313  315   23  314
  315 U     314  316   22  315
  316 U     315  317   21  316
  317 G     316  318   20  317
  318 G     317  319    0  318
  319 A     318  320    0  319
  320 C     319  321    0  320
  321 G     320  322  337  321
  322 U     321  323  336  322
  323 G     322  324  335  323
  324 G     323  325  334  324
  325 G     324  326  333  325
  326 U     325  327    0  326
  327 U     326  328    0  327
  328 C     327  329    0  328
  329 G     328  330    0  329
  330 A     329  331    0  330
  331 C     330  332    0  331
  332 U     331  333    0  332
  333 C     332  334  325  333
  334 C     333  335  324  334
  335 C     334  336  323  335
  336 A     335  337  322  336
  337 C     336  338  321  337
  338 C     337  339    7  338
  339 A     338  340    6  339
  340 G     339  341    5  340
  341 C     340  342    4  341
  342 U     341  343    3  342
  343 C     342  344    2  343
  344 C     343  345    1  344
  345 A     344  346    0  345
