# Supplementary material for: TurboFold: Iterative probabilistic estimation of secondary structures for multiple RNA sequences
Source: BMC Bioinformatics. 2011 Apr 20;12:108. doi: 10.1186/1471-2105-12-108 (PMC3120699; doi:10.1186/1471-2105-12-108)
Supplement: Additional file 3 — Zip file of datasets. Datasets used in the benchmarking of TurboFold and other algorithms. [file 1471-2105-12-108-S3.ZIP › datasets/tmRNA/Shew.spec._TRW-323850_1-356.seq]

;
 ENERGY = 0    Shew.spec._TRW-323850/1-356
GGGGGCGAU
UCUGGAUUCG
ACAAGAUUCA
CGAAACCCUA
GGAGCAUGCC
GAGGGGCGGU
UGGCCUCGUA
AAAAGCCGCA
CAGUUAUAGU
UGCAAACGAC
GAUAACUACG
CUCUAGCAGC
UUAGGCUAGC
UAGCCAUCUU
GCUCACGUUU
CUCAAAUGGG
CAGAGUAUUA
AGAUGGUCAC
CUUUACAUUU
GAUAGCGAGG
GAACCAUGUU
CAGGGGUGAA
CCGCGAAACA
GUACUGAACU
CGCCAAUAAC
AAUCCUGUCU
UUCGGAGUGU
UGUUGGUUAA
CCAAUAGAAA
GACUAAGCAU
GUAGCGCCGA
GGAUGUAGGC
UUUUUGGACG
CGGGUUCAAG
UCCCGCCGCC
UCCACCA1
