# Supplementary material for: TurboFold: Iterative probabilistic estimation of secondary structures for multiple RNA sequences
Source: BMC Bioinformatics. 2011 Apr 20;12:108. doi: 10.1186/1471-2105-12-108 (PMC3120699; doi:10.1186/1471-2105-12-108)
Supplement: Additional file 3 — Zip file of datasets. Datasets used in the benchmarking of TurboFold and other algorithms. [file 1471-2105-12-108-S3.ZIP › datasets/tmRNA/Chla.abor._CR848038_1-425.seq]

;
 ENERGY = 0    Chla.abor._CR848038/1-425
GGGGGUGUA
UAGGUUUCGA
CUUAGGAAUG
AAGUGUUAAU
CGCAUGCGGA
GGGCGUUGGC
UGGCCUCCUA
AAAAGCCGAC
AAAACAAUAA
AUGCCGAACC
UAAGGCUAAA
UGCGAAAUUA
UCAGUUUCUC
UGAACUCUCU
GAGCAAAGAU
UAGCUGCUUA
AUUAGCAAAA
GUUGUUAUUU
AGAUAACCUC
UAGAUAACCC
GGUCUUCAUG
GACUCUACCA
GAGGUUUGUG
AAGUACCGUC
AUCUAUCUGG
UUGGAAUCUA
CCUCCUCUAA
UUCUCAAGGG
GGUUUAUUCG
AGAUUAUUGA
GAAUCGUUGG
UUUCCAUAGA
UGUUCUUAGC
UGAGGAAAUG
CAACGUUAGA
CUACUAGGGA
CUAAGCAUGU
AGAAGUUAGC
AGGGAGUUUA
CUAAGGACGA
GAGUUCGAGU
CUCUCCACCU
CCAUAC1
