# Supplementary material for: TurboFold: Iterative probabilistic estimation of secondary structures for multiple RNA sequences
Source: BMC Bioinformatics. 2011 Apr 20;12:108. doi: 10.1186/1471-2105-12-108 (PMC3120699; doi:10.1186/1471-2105-12-108)
Supplement: Additional file 3 — Zip file of datasets. Datasets used in the benchmarking of TurboFold and other algorithms. [file 1471-2105-12-108-S3.ZIP › datasets/tmRNA/Shew.balt._TRW-325240_1-356.seq]

;
 ENERGY = 0    Shew.balt._TRW-325240/1-356
GGGGGCGAU
UCUGGAUUCG
ACAGGAUUCA
CGAAACCCUG
GGAGCAUGCC
GAGGGGCGGU
UGGCCUCGUA
AAAAGCCGCA
CCGUUAUAGU
UGCAAACGAC
UCUAACUACU
CUCUAGCAGC
UUAGGCUAGC
UAGCCAUCUG
ACACAGGUCU
CUCAAAUGGG
CAGUGUAUAC
AGAUGGUCAU
CCUACAUUUG
AUAGCGAGGG
AACUCCGUCC
GGGGGUGAAC
CGCGAAAUAG
UACCGGACUC
GCCCGAUGAA
AUCCUGUCUU
UCGGAGUUUA
UUCGGGUUAA
UUAAAAGAGA
GACUAAGCAU
GUAGUGCCUU
GGAUGUAGGU
GUUCUGGACG
CGGGUUCAAG
UCCCGCCGCC
UCCACCA1
