# Supplementary material for: TurboFold: Iterative probabilistic estimation of secondary structures for multiple RNA sequences
Source: BMC Bioinformatics. 2011 Apr 20;12:108. doi: 10.1186/1471-2105-12-108 (PMC3120699; doi:10.1186/1471-2105-12-108)
Supplement: Additional file 3 — Zip file of datasets. Datasets used in the benchmarking of TurboFold and other algorithms. [file 1471-2105-12-108-S3.ZIP › datasets/tmRNA/Oeno.oeni._TRW-203123_1-350.seq]

;
 ENERGY = 0    Oeno.oeni._TRW-203123/1-350
GGGGUAGUU
CCGGAAUUCG
ACAGGUUAUU
ACAAGCAUGG
AUUGCGUUCC
CGUUUGUCGG
GUUAAAGACU
GCAGAUAUAA
CUGCAAAAAA
UAAUGAACCA
UCUUACGCAU
UAGCUGCCUA
AUCGCAGUAG
CGUAGCCCUU
UGUUGAGUCC
ACGGCAACAU
UCUCGGCCUA
AUUAGUGGAU
UAGCUGCUGG
CAUUUAUGUU
CGGAAUAAAA
GCAGUGAAAC
AAGAAUCGAA
CUAGCUCUCG
AUUUGGAAGU
UAGCAACCUA
AUCUUGAGCG
AAAUUACUUG
UUAACUAUGA
GCGUAGAUAU
UUAUGUGAUU
GGAUAAUUUG
GACAUGGGUU
CGACUCCCAU
CUACUCCAUA
U1
