# Supplementary material for: TurboFold: Iterative probabilistic estimation of secondary structures for multiple RNA sequences
Source: BMC Bioinformatics. 2011 Apr 20;12:108. doi: 10.1186/1471-2105-12-108 (PMC3120699; doi:10.1186/1471-2105-12-108)
Supplement: Additional file 3 — Zip file of datasets. Datasets used in the benchmarking of TurboFold and other algorithms. [file 1471-2105-12-108-S3.ZIP › datasets/tmRNA/Baci.thur._AE017355_1-355.ct]

  355 ENERGY = 0    Baci.thur._AE017355/1-355
    1 G       0    2  351    1
    2 G       1    3  350    2
    3 G       2    4  349    3
    4 G       3    5  348    4
    5 A       4    6  347    5
    6 C       5    7  346    6
    7 G       6    8  345    7
    8 U       7    9    0    8
    9 U       8   10    0    9
   10 A       9   11    0   10
   11 C      10   12    0   11
   12 G      11   13    0   12
   13 G      12   14    0   13
   14 A      13   15    0   14
   15 U      14   16    0   15
   16 U      15   17    0   16
   17 C      16   18    0   17
   18 G      17   19    0   18
   19 A      18   20    0   19
   20 C      19   21  324   20
   21 A      20   22  323   21
   22 G      21   23  322   22
   23 G      22   24  321   23
   24 G      23   25  320   24
   25 A      24   26  319   25
   26 U      25   27  318   26
   27 A      26   28  317   27
   28 G      27   29    0   28
   29 U      28   30  315   29
   30 U      29   31    0   30
   31 C      30   32    0   31
   32 G      31   33  313   32
   33 A      32   34    0   33
   34 G      33   35  311   34
   35 C      34   36  310   35
   36 U      35   37  309   36
   37 U      36   38  308   37
   38 A      37   39  307   38
   39 G      38   40  306   39
   40 G      39   41  305   40
   41 U      40   42  304   41
   42 U      41   43  303   42
   43 G      42   44    0   43
   44 C      43   45  298   44
   45 G      44   46  297   45
   46 A      45   47  296   46
   47 G      46   48  295   47
   48 U      47   49  294   48
   49 C      48   50   65   49
   50 G      49   51   64   50
   51 A      50   52   63   51
   52 G      51   53   62   52
   53 G      52   54   61   53
   54 G      53   55    0   54
   55 G      54   56   75   55
   56 A      55   57   74   56
   57 U      56   58   73   57
   58 C      57   59    0   58
   59 G      58   60    0   59
   60 G      59   61    0   60
   61 C      60   62   53   61
   62 C      61   63   52   62
   63 U      62   64   51   63
   64 C      63   65   50   64
   65 G      64   66   49   65
   66 U      65   67    0   66
   67 U      66   68    0   67
   68 A      67   69    0   68
   69 A      68   70    0   69
   70 A      69   71    0   70
   71 A      70   72    0   71
   72 C      71   73    0   72
   73 G      72   74   57   73
   74 U      73   75   56   74
   75 C      74   76   55   75
   76 A      75   77    0   76
   77 A      76   78    0   77
   78 A      77   79    0   78
   79 G      78   80    0   79
   80 C      79   81    0   80
   81 C      80   82    0   81
   82 U      81   83    0   82
   83 A      82   84    0   83
   84 U      83   85    0   84
   85 A      84   86    0   85
   86 A      85   87    0   86
   87 U      86   88    0   87
   88 U      87   89    0   88
   89 G      88   90    0   89
   90 G      89   91    0   90
   91 C      90   92    0   91
   92 A      91   93    0   92
   93 A      92   94    0   93
   94 A      93   95    0   94
   95 C      94   96    0   95
   96 A      95   97    0   96
   97 A      96   98    0   97
   98 A      97   99    0   98
   99 A      98  100    0   99
  100 C      99  101    0  100
  101 A     100  102    0  101
  102 A     101  103    0  102
  103 U     102  104    0  103
  104 C     103  105    0  104
  105 U     104  106    0  105
  106 U     105  107    0  106
  107 U     106  108    0  107
  108 C     107  109    0  108
  109 U     108  110  132  109
  110 U     109  111  131  110
  111 U     110  112  130  111
  112 A     111  113    0  112
  113 G     112  114  128  113
  114 C     113  115    0  114
  115 U     114  116  126  115
  116 G     115  117  125  116
  117 C     116  118  124  117
  118 U     117  119    0  118
  119 U     118  120    0  119
  120 A     119  121    0  120
  121 A     120  122    0  121
  122 U     121  123    0  122
  123 U     122  124    0  123
  124 G     123  125  117  124
  125 C     124  126  116  125
  126 A     125  127  115  126
  127 C     126  128    0  127
  128 U     127  129  113  128
  129 A     128  130    0  129
  130 A     129  131  111  130
  131 A     130  132  110  131
  132 G     131  133  109  132
  133 G     132  134  170  133
  134 U     133  135  169  134
  135 U     134  136  168  135
  136 C     135  137  167  136
  137 C     136  138  166  137
  138 U     137  139  165  138
  139 C     138  140  162  139
  140 C     139  141  161  140
  141 C     140  142  160  141
  142 U     141  143  159  142
  143 C     142  144  157  143
  144 C     143  145  156  144
  145 A     144  146  155  145
  146 U     145  147  154  146
  147 C     146  148    0  147
  148 G     147  149  185  148
  149 U     148  150  184  149
  150 C     149  151  183  150
  151 C     150  152  182  151
  152 A     151  153  181  152
  153 U     152  154  180  153
  154 G     153  155  146  154
  155 U     154  156  145  155
  156 G     155  157  144  156
  157 G     156  158  143  157
  158 U     157  159    0  158
  159 A     158  160  142  159
  160 G     159  161  141  160
  161 G     160  162  140  161
  162 G     161  163  139  162
  163 U     162  164    0  163
  164 A     163  165    0  164
  165 A     164  166  138  165
  166 G     165  167  137  166
  167 G     166  168  136  167
  168 G     167  169  135  168
  169 A     168  170  134  169
  170 C     169  171  133  170
  171 U     170  172    0  171
  172 C     171  173    0  172
  173 A     172  174    0  173
  174 A     173  175    0  174
  175 A     174  176    0  175
  176 C     175  177    0  176
  177 U     176  178    0  177
  178 A     177  179    0  178
  179 A     178  180    0  179
  180 G     179  181  153  180
  181 U     180  182  152  181
  182 G     181  183  151  182
  183 G     182  184  150  183
  184 A     183  185  149  184
  185 C     184  186  148  185
  186 U     185  187    0  186
  187 A     186  188    0  187
  188 C     187  189    0  188
  189 G     188  190    0  189
  190 C     189  191  216  190
  191 C     190  192  215  191
  192 G     191  193    0  192
  193 G     192  194    0  193
  194 A     193  195    0  194
  195 G     194  196  211  195
  196 U     195  197  210  196
  197 U     196  198  209  197
  198 C     197  199  208  198
  199 G     198  200    0  199
  200 C     199  201    0  200
  201 C     200  202    0  201
  202 G     201  203  232  202
  203 U     202  204  231  203
  204 C     203  205  230  204
  205 U     204  206  229  205
  206 G     205  207  228  206
  207 A     206  208    0  207
  208 G     207  209  198  208
  209 G     208  210  197  209
  210 A     209  211  196  210
  211 C     210  212  195  211
  212 A     211  213    0  212
  213 A     212  214    0  213
  214 A     213  215    0  214
  215 G     214  216  191  215
  216 G     215  217  190  216
  217 A     216  218    0  217
  218 A     217  219    0  218
  219 G     218  220    0  219
  220 A     219  221    0  220
  221 G     220  222    0  221
  222 A     221  223    0  222
  223 A     222  224    0  223
  224 C     223  225    0  224
  225 A     224  226    0  225
  226 A     225  227    0  226
  227 C     226  228    0  227
  228 C     227  229  206  228
  229 A     228  230  205  229
  230 G     229  231  204  230
  231 A     230  232  203  231
  232 C     231  233  202  232
  233 U     232  234    0  233
  234 A     233  235    0  234
  235 G     234  236  271  235
  236 C     235  237  270  236
  237 A     236  238  268  237
  238 A     237  239  267  238
  239 C     238  240    0  239
  240 U     239  241  266  240
  241 U     240  242  265  241
  242 G     241  243    0  242
  243 G     242  244    0  243
  244 A     243  245    0  244
  245 A     244  246    0  245
  246 G     245  247  259  246
  247 C     246  248  258  247
  248 C     247  249  257  248
  249 U     248  250    0  249
  250 G     249  251  290  250
  251 U     250  252  289  251
  252 C     251  253  288  252
  253 G     252  254  287  253
  254 A     253  255  286  254
  255 U     254  256  285  255
  256 A     255  257  284  256
  257 G     256  258  248  257
  258 G     257  259  247  258
  259 C     258  260  246  259
  260 C     259  261    0  260
  261 G     260  262    0  261
  262 A     261  263    0  262
  263 A     262  264    0  263
  264 G     263  265    0  264
  265 A     264  266  241  265
  266 G     265  267  240  266
  267 U     266  268  238  267
  268 U     267  269  237  268
  269 C     268  270    0  269
  270 G     269  271  236  270
  271 C     270  272  235  271
  272 G     271  273    0  272
  273 A     272  274    0  273
  274 A     273  275    0  274
  275 A     274  276    0  275
  276 C     275  277    0  276
  277 G     276  278    0  277
  278 C     277  279    0  278
  279 U     278  280    0  279
  280 A     279  281    0  280
  281 A     280  282    0  281
  282 U     281  283    0  282
  283 A     282  284    0  283
  284 U     283  285  256  284
  285 A     284  286  255  285
  286 U     285  287  254  286
  287 C     286  288  253  287
  288 G     287  289  252  288
  289 A     288  290  251  289
  290 C     289  291  250  290
  291 U     290  292    0  291
  292 A     291  293    0  292
  293 C     292  294    0  293
  294 A     293  295   48  294
  295 C     294  296   47  295
  296 U     295  297   46  296
  297 C     296  298   45  297
  298 G     297  299   44  298
  299 U     298  300    0  299
  300 A     299  301    0  300
  301 G     300  302    0  301
  302 A     301  303    0  302
  303 A     302  304   42  303
  304 G     303  305   41  304
  305 C     304  306   40  305
  306 U     305  307   39  306
  307 U     306  308   38  307
  308 A     307  309   37  308
  309 A     308  310   36  309
  310 G     309  311   35  310
  311 U     310  312   34  311
  312 G     311  313    0  312
  313 C     312  314   32  313
  314 C     313  315    0  314
  315 G     314  316   29  315
  316 A     315  317    0  316
  317 U     316  318   27  317
  318 A     317  319   26  318
  319 U     318  320   25  319
  320 U     319  321   24  320
  321 U     320  322   23  321
  322 U     321  323   22  322
  323 U     322  324   21  323
  324 G     323  325   20  324
  325 G     324  326    0  325
  326 A     325  327    0  326
  327 C     326  328    0  327
  328 G     327  329  344  328
  329 U     328  330  343  329
  330 G     329  331  342  330
  331 G     330  332  341  331
  332 G     331  333  340  332
  333 U     332  334    0  333
  334 U     333  335    0  334
  335 C     334  336    0  335
  336 G     335  337    0  336
  337 A     336  338    0  337
  338 C     337  339    0  338
  339 U     338  340    0  339
  340 C     339  341  332  340
  341 C     340  342  331  341
  342 C     341  343  330  342
  343 A     342  344  329  343
  344 C     343  345  328  344
  345 C     344  346    7  345
  346 G     345  347    6  346
  347 U     346  348    5  347
  348 C     347  349    4  348
  349 U     348  350    3  349
  350 C     349  351    2  350
  351 C     350  352    1  351
  352 A     351  353    0  352
  353 C     352  354    0  353
  354 C     353  355    0  354
  355 A     354  356    0  355
