# Supplementary material for: TurboFold: Iterative probabilistic estimation of secondary structures for multiple RNA sequences
Source: BMC Bioinformatics. 2011 Apr 20;12:108. doi: 10.1186/1471-2105-12-108 (PMC3120699; doi:10.1186/1471-2105-12-108)
Supplement: Additional file 3 — Zip file of datasets. Datasets used in the benchmarking of TurboFold and other algorithms. [file 1471-2105-12-108-S3.ZIP › datasets/tmRNA/Cyan.para._U30821_1-291.ct]

  291 ENERGY = 0    Cyan.para._U30821/1-291
    1 G       0    2  290    1
    2 G       1    3  289    2
    3 G       2    4  288    3
    4 G       3    5  287    4
    5 C       4    6  286    5
    6 U       5    7  285    6
    7 G       6    8  284    7
    8 U       7    9    0    8
    9 U       8   10    0    9
   10 U       9   11    0   10
   11 A      10   12    0   11
   12 G      11   13    0   12
   13 G      12   14    0   13
   14 U      13   15    0   14
   15 U      14   16    0   15
   16 U      15   17    0   16
   17 C      16   18    0   17
   18 G      17   19    0   18
   19 A      18   20    0   19
   20 C      19   21  263   20
   21 G      20   22  262   21
   22 U      21   23  261   22
   23 U      22   24  260   23
   24 U      23   25  259   24
   25 U      24   26  258   25
   26 U      25   27  257   26
   27 U      26   28  256   27
   28 U      27   29  255   28
   29 C      28   30    0   29
   30 U      29   31    0   30
   31 A      30   32    0   31
   32 A      31   33    0   32
   33 U      32   34    0   33
   34 U      33   35    0   34
   35 A      34   36    0   35
   36 U      35   37  246   36
   37 G      36   38  245   37
   38 U      37   39  244   38
   39 U      38   40  243   39
   40 U      39   41  242   40
   41 G      40   42  241   41
   42 U      41   43  240   42
   43 U      42   44    0   43
   44 A      43   45    0   44
   45 A      44   46    0   45
   46 G      45   47    0   46
   47 C      46   48  236   47
   48 A      47   49  235   48
   49 A      48   50  234   49
   50 G      49   51  233   50
   51 U      50   52  232   51
   52 C      51   53   71   52
   53 G      52   54   70   53
   54 A      53   55   69   54
   55 G      54   56   68   55
   56 G      55   57   67   56
   57 A      56   58   84   57
   58 U      57   59    0   58
   59 U      58   60   82   59
   60 U      59   61   81   60
   61 G      60   62    0   61
   62 U      61   63   80   62
   63 U      62   64    0   63
   64 C      63   65    0   64
   65 U      64   66    0   65
   66 A      65   67    0   66
   67 U      66   68   56   67
   68 C      67   69   55   68
   69 U      68   70   54   69
   70 C      69   71   53   70
   71 G      70   72   52   71
   72 A      71   73    0   72
   73 A      72   74    0   73
   74 A      73   75    0   74
   75 A      74   76    0   75
   76 U      75   77    0   76
   77 C      76   78    0   77
   78 A      77   79    0   78
   79 A      78   80    0   79
   80 G      79   81   62   80
   81 A      80   82   60   81
   82 A      81   83   59   82
   83 C      82   84    0   83
   84 U      83   85   57   84
   85 C      84   86    0   85
   86 U      85   87    0   86
   87 C      86   88    0   87
   88 A      87   89    0   88
   89 A      88   90    0   89
   90 A      89   91    0   90
   91 A      90   92    0   91
   92 U      91   93    0   92
   93 U      92   94    0   93
   94 U      93   95    0   94
   95 A      94   96    0   95
   96 A      95   97    0   96
   97 A      96   98    0   97
   98 C      97   99    0   98
   99 G      98  100    0   99
  100 C      99  101    0  100
  101 A     100  102    0  101
  102 A     101  103    0  102
  103 C     102  104    0  103
  104 U     103  105    0  104
  105 A     104  106    0  105
  106 A     105  107    0  106
  107 U     106  108    0  107
  108 A     107  109    0  108
  109 U     108  110    0  109
  110 U     109  111    0  110
  111 G     110  112    0  111
  112 U     111  113    0  112
  113 A     112  114    0  113
  114 C     113  115    0  114
  115 G     114  116    0  115
  116 U     115  117    0  116
  117 U     116  118    0  117
  118 U     117  119    0  118
  119 U     118  120    0  119
  120 A     119  121    0  120
  121 A     120  122    0  121
  122 C     121  123    0  122
  123 C     122  124    0  123
  124 G     123  125    0  124
  125 U     124  126    0  125
  126 A     125  127    0  126
  127 A     126  128    0  127
  128 A     127  129    0  128
  129 G     128  130    0  129
  130 C     129  131    0  130
  131 A     130  132    0  131
  132 G     131  133    0  132
  133 C     132  134    0  133
  134 U     133  135    0  134
  135 U     134  136    0  135
  136 U     135  137    0  136
  137 C     136  138    0  137
  138 G     137  139    0  138
  139 C     138  140    0  139
  140 U     139  141    0  140
  141 G     140  142    0  141
  142 U     141  143    0  142
  143 U     142  144    0  143
  144 U     143  145    0  144
  145 A     144  146    0  145
  146 A     145  147    0  146
  147 U     146  148    0  147
  148 A     147  149    0  148
  149 A     148  150    0  149
  150 U     149  151    0  150
  151 U     150  152    0  151
  152 A     151  153    0  152
  153 C     152  154    0  153
  154 U     153  155    0  154
  155 U     154  156    0  155
  156 U     155  157    0  156
  157 U     156  158    0  157
  158 A     157  159    0  158
  159 A     158  160    0  159
  160 U     159  161    0  160
  161 U     160  162    0  161
  162 U     161  163    0  162
  163 A     162  164    0  163
  164 A     163  165    0  164
  165 A     164  166    0  165
  166 A     165  167    0  166
  167 A     166  168    0  167
  168 C     167  169    0  168
  169 C     168  170    0  169
  170 U     169  171    0  170
  171 A     170  172    0  171
  172 A     171  173    0  172
  173 U     172  174    0  173
  174 U     173  175    0  174
  175 U     174  176    0  175
  176 U     175  177    0  176
  177 U     176  178    0  177
  178 U     177  179    0  178
  179 U     178  180    0  179
  180 A     179  181    0  180
  181 G     180  182    0  181
  182 G     181  183    0  182
  183 A     182  184    0  183
  184 A     183  185    0  184
  185 U     184  186    0  185
  186 U     185  187    0  186
  187 U     186  188    0  187
  188 A     187  189    0  188
  189 U     188  190    0  189
  190 U     189  191    0  190
  191 U     190  192    0  191
  192 A     191  193    0  192
  193 U     192  194    0  193
  194 U     193  195    0  194
  195 U     194  196    0  195
  196 A     195  197    0  196
  197 U     196  198    0  197
  198 U     197  199    0  198
  199 G     198  200    0  199
  200 U     199  201    0  200
  201 U     200  202    0  201
  202 U     201  203    0  202
  203 A     202  204    0  203
  204 U     203  205    0  204
  205 C     204  206    0  205
  206 C     205  207    0  206
  207 U     206  208    0  207
  208 G     207  209    0  208
  209 C     208  210    0  209
  210 U     209  211    0  210
  211 U     210  212    0  211
  212 A     211  213    0  212
  213 A     212  214    0  213
  214 U     213  215    0  214
  215 G     214  216    0  215
  216 A     215  217    0  216
  217 A     216  218    0  217
  218 U     217  219    0  218
  219 U     218  220    0  219
  220 A     219  221    0  220
  221 A     220  222    0  221
  222 A     221  223    0  222
  223 A     222  224    0  223
  224 A     223  225    0  224
  225 A     224  226    0  225
  226 A     225  227    0  226
  227 G     226  228    0  227
  228 C     227  229    0  228
  229 U     228  230    0  229
  230 A     229  231    0  230
  231 U     230  232    0  231
  232 A     231  233   51  232
  233 C     232  234   50  233
  234 U     233  235   49  234
  235 U     234  236   48  235
  236 G     235  237   47  236
  237 U     236  238    0  237
  238 G     237  239    0  238
  239 A     238  240    0  239
  240 A     239  241   42  240
  241 U     240  242   41  241
  242 A     241  243   40  242
  243 A     242  244   39  243
  244 A     243  245   38  244
  245 C     244  246   37  245
  246 G     245  247   36  246
  247 C     246  248    0  247
  248 A     247  249    0  248
  249 U     248  250    0  249
  250 A     249  251    0  250
  251 A     250  252    0  251
  252 U     251  253    0  252
  253 U     252  254    0  253
  254 U     253  255    0  254
  255 A     254  256   28  255
  256 A     255  257   27  256
  257 A     256  258   26  257
  258 A     257  259   25  258
  259 A     258  260   24  259
  260 A     259  261   23  260
  261 A     260  262   22  261
  262 C     261  263   21  262
  263 G     262  264   20  263
  264 G     263  265    0  264
  265 A     264  266    0  265
  266 C     265  267    0  266
  267 G     266  268  283  267
  268 U     267  269  282  268
  269 G     268  270  281  269
  270 G     269  271  280  270
  271 G     270  272  279  271
  272 U     271  273    0  272
  273 U     272  274    0  273
  274 C     273  275    0  274
  275 A     274  276    0  275
  276 A     275  277    0  276
  277 A     276  278    0  277
  278 U     277  279    0  278
  279 C     278  280  271  279
  280 C     279  281  270  280
  281 C     280  282  269  281
  282 A     281  283  268  282
  283 C     282  284  267  283
  284 C     283  285    7  284
  285 A     284  286    6  285
  286 G     285  287    5  286
  287 C     286  288    4  287
  288 U     287  289    3  288
  289 C     288  290    2  289
  290 C     289  291    1  290
  291 A     290  292    0  291
