# Supplementary material for: TurboFold: Iterative probabilistic estimation of secondary structures for multiple RNA sequences
Source: BMC Bioinformatics. 2011 Apr 20;12:108. doi: 10.1186/1471-2105-12-108 (PMC3120699; doi:10.1186/1471-2105-12-108)
Supplement: Additional file 3 — Zip file of datasets. Datasets used in the benchmarking of TurboFold and other algorithms. [file 1471-2105-12-108-S3.ZIP › datasets/tmRNA/Phot.prof._CR378665_1-368.ct]

  368 ENERGY = 0    Phot.prof._CR378665/1-368
    1 G       0    2  364    1
    2 G       1    3  363    2
    3 G       2    4  362    3
    4 G       3    5  361    4
    5 C       4    6  360    5
    6 U       5    7  359    6
    7 G       6    8  358    7
    8 A       7    9    0    8
    9 U       8   10    0    9
   10 U       9   11    0   10
   11 C      10   12    0   11
   12 A      11   13    0   12
   13 G      12   14    0   13
   14 G      13   15    0   14
   15 A      14   16    0   15
   16 U      15   17    0   16
   17 U      16   18    0   17
   18 C      17   19    0   18
   19 G      18   20    0   19
   20 A      19   21    0   20
   21 C      20   22  337   21
   22 A      21   23  336   22
   23 G      22   24  335   23
   24 G      23   25  334   24
   25 A      24   26  333   25
   26 U      25   27    0   26
   27 C      26   28  331   27
   28 A      27   29  330   28
   29 A      28   30  329   29
   30 G      29   31    0   30
   31 A      30   32    0   31
   32 A      31   33    0   32
   33 G      32   34  325   33
   34 G      33   35  324   34
   35 C      34   36  323   35
   36 U      35   37  322   36
   37 U      36   38    0   37
   38 G      37   39    0   38
   39 U      38   40    0   39
   40 G      39   41  318   40
   41 G      40   42  317   41
   42 A      41   43    0   42
   43 G      42   44  315   43
   44 C      43   45  311   44
   45 A      44   46  310   45
   46 U      45   47  309   46
   47 G      46   48  308   47
   48 C      47   49  307   48
   49 C      48   50   67   49
   50 G      49   51   66   50
   51 U      50   52   65   51
   52 G      51   53   64   52
   53 G      52   54   63   53
   54 G      53   55    0   54
   55 G      54   56   78   55
   56 C      55   57   77   56
   57 G      56   58   76   57
   58 G      57   59   75   58
   59 U      58   60   74   59
   60 U      59   61   73   60
   61 G      60   62    0   61
   62 G      61   63    0   62
   63 C      62   64   53   63
   64 C      63   65   52   64
   65 A      64   66   51   65
   66 C      65   67   50   66
   67 G      66   68   49   67
   68 U      67   69    0   68
   69 A      68   70    0   69
   70 A      69   71    0   70
   71 A      70   72    0   71
   72 A      71   73    0   72
   73 A      72   74   60   73
   74 G      73   75   59   74
   75 C      74   76   58   75
   76 C      75   77   57   76
   77 G      76   78   56   77
   78 C      77   79   55   78
   79 A      78   80    0   79
   80 A      79   81    0   80
   81 A      80   82    0   81
   82 A      81   83    0   82
   83 A      82   84    0   83
   84 A      83   85    0   84
   85 A      84   86    0   85
   86 U      85   87    0   86
   87 A      86   88    0   87
   88 G      87   89    0   88
   89 U      88   90    0   89
   90 C      89   91    0   90
   91 G      90   92    0   91
   92 C      91   93    0   92
   93 A      92   94    0   93
   94 A      93   95    0   94
   95 A      94   96    0   95
   96 C      95   97    0   96
   97 G      96   98    0   97
   98 A      97   99    0   98
   99 C      98  100    0   99
  100 G      99  101    0  100
  101 A     100  102    0  101
  102 A     101  103    0  102
  103 A     102  104    0  103
  104 A     103  105    0  104
  105 C     104  106    0  105
  106 U     105  107    0  106
  107 U     106  108    0  107
  108 C     107  109    0  108
  109 G     108  110  137  109
  110 C     109  111  136  110
  111 A     110  112    0  111
  112 C     111  113  134  112
  113 U     112  114  133  113
  114 A     113  115    0  114
  115 G     114  116  131  115
  116 C     115  117  130  116
  117 A     116  118  129  117
  118 G     117  119  128  118
  119 C     118  120    0  119
  120 U     119  121    0  120
  121 U     120  122    0  121
  122 A     121  123    0  122
  123 A     122  124    0  123
  124 U     123  125    0  124
  125 A     124  126    0  125
  126 A     125  127    0  126
  127 C     126  128    0  127
  128 C     127  129  118  128
  129 U     128  130  117  129
  130 G     129  131  116  130
  131 C     130  132  115  131
  132 U     131  133    0  132
  133 A     132  134  113  133
  134 G     133  135  112  134
  135 C     134  136    0  135
  136 G     135  137  110  136
  137 C     136  138  109  137
  138 A     137  139  182  138
  139 C     138  140  181  139
  140 U     139  141  180  140
  141 U     140  142  179  141
  142 C     141  143  178  142
  143 U     142  144  177  143
  144 A     143  145  176  144
  145 C     144  146  170  145
  146 C     145  147  169  146
  147 C     146  148  168  147
  148 U     147  149  167  148
  149 A     148  150    0  149
  150 G     149  151    0  150
  151 C     150  152  164  151
  152 U     151  153  163  152
  153 U     152  154  162  153
  154 C     153  155    0  154
  155 C     154  156    0  155
  156 G     155  157    0  156
  157 C     156  158  197  157
  158 U     157  159  196  158
  159 U     158  160  195  159
  160 G     159  161  194  160
  161 U     160  162  193  161
  162 A     161  163  153  162
  163 A     162  164  152  163
  164 G     163  165  151  164
  165 A     164  166    0  165
  166 C     165  167    0  166
  167 G     166  168  148  167
  168 G     167  169  147  168
  169 G     168  170  146  169
  170 G     169  171  145  170
  171 A     170  172    0  171
  172 A     171  173    0  172
  173 U     172  174    0  173
  174 C     173  175    0  174
  175 A     174  176    0  175
  176 U     175  177  144  176
  177 A     176  178  143  177
  178 G     177  179  142  178
  179 A     178  180  141  179
  180 A     179  181  140  180
  181 G     180  182  139  181
  182 U     181  183  138  182
  183 U     182  184    0  183
  184 C     183  185    0  184
  185 A     184  186    0  185
  186 A     185  187    0  186
  187 A     186  188    0  187
  188 C     187  189    0  188
  189 C     188  190    0  189
  190 C     189  191    0  190
  191 A     190  192    0  191
  192 A     191  193    0  192
  193 A     192  194  161  193
  194 C     193  195  160  194
  195 G     194  196  159  195
  196 A     195  197  158  196
  197 G     196  198  157  197
  198 A     197  199    0  198
  199 U     198  200    0  199
  200 A     199  201    0  200
  201 G     200  202  233  201
  202 C     201  203  232  202
  203 G     202  204  231  203
  204 A     203  205    0  204
  205 G     204  206    0  205
  206 G     205  207    0  206
  207 G     206  208    0  207
  208 A     207  209    0  208
  209 A     208  210  226  209
  210 C     209  211  225  210
  211 C     210  212  224  211
  212 U     211  213  223  212
  213 U     212  214  222  213
  214 U     213  215    0  214
  215 G     214  216    0  215
  216 A     215  217  249  216
  217 C     216  218  248  217
  218 U     217  219  247  218
  219 A     218  220  246  219
  220 G     219  221  245  220
  221 A     220  222  244  221
  222 G     221  223  213  222
  223 A     222  224  212  223
  224 G     223  225  211  224
  225 G     224  226  210  225
  226 U     225  227  209  226
  227 G     226  228    0  227
  228 A     227  229    0  228
  229 A     228  230    0  229
  230 C     229  231    0  230
  231 C     230  232  203  231
  232 G     231  233  202  232
  233 C     232  234  201  233
  234 G     233  235    0  234
  235 A     234  236    0  235
  236 A     235  237    0  236
  237 A     236  238    0  237
  238 U     237  239    0  238
  239 A     238  240    0  239
  240 G     239  241    0  240
  241 A     240  242    0  241
  242 A     241  243    0  242
  243 U     242  244    0  243
  244 U     243  245  221  244
  245 C     244  246  220  245
  246 U     245  247  219  246
  247 G     246  248  218  247
  248 G     247  249  217  248
  249 U     248  250  216  249
  250 A     249  251    0  250
  251 U     250  252    0  251
  252 G     251  253  287  252
  253 U     252  254  286  253
  254 A     253  255  285  254
  255 U     254  256    0  255
  256 U     255  257    0  256
  257 U     256  258    0  257
  258 A     257  259    0  258
  259 C     258  260    0  259
  260 A     259  261    0  260
  261 U     260  262    0  261
  262 G     261  263    0  262
  263 G     262  264  276  263
  264 C     263  265  275  264
  265 G     264  266  274  265
  266 U     265  267    0  266
  267 G     266  268  303  267
  268 U     267  269  302  268
  269 C     268  270  301  269
  270 U     269  271  300  270
  271 G     270  272  299  271
  272 U     271  273  298  272
  273 U     272  274  297  273
  274 C     273  275  265  274
  275 G     274  276  264  275
  276 C     275  277  263  276
  277 A     276  278    0  277
  278 G     277  279    0  278
  279 U     278  280    0  279
  280 G     279  281    0  280
  281 U     280  282    0  281
  282 A     281  283    0  282
  283 C     282  284    0  283
  284 U     283  285    0  284
  285 U     284  286  254  285
  286 A     285  287  253  286
  287 C     286  288  252  287
  288 G     287  289    0  288
  289 A     288  290    0  289
  290 G     289  291    0  290
  291 A     290  292    0  291
  292 A     291  293    0  292
  293 U     292  294    0  293
  294 A     293  295    0  294
  295 A     294  296    0  295
  296 A     295  297    0  296
  297 G     296  298  273  297
  298 A     297  299  272  298
  299 U     298  300  271  299
  300 A     299  301  270  300
  301 G     300  302  269  301
  302 A     301  303  268  302
  303 C     302  304  267  303
  304 U     303  305    0  304
  305 A     304  306    0  305
  306 A     305  307    0  306
  307 G     306  308   48  307
  308 C     307  309   47  308
  309 A     308  310   46  309
  310 U     309  311   45  310
  311 G     310  312   44  311
  312 U     311  313    0  312
  313 A     312  314    0  313
  314 G     313  315    0  314
  315 C     314  316   43  315
  316 G     315  317    0  316
  317 C     316  318   41  317
  318 C     317  319   40  318
  319 U     318  320    0  319
  320 A     319  321    0  320
  321 U     320  322    0  321
  322 G     321  323   36  322
  323 G     322  324   35  323
  324 U     323  325   34  324
  325 U     324  326   33  325
  326 G     325  327    0  326
  327 G     326  328    0  327
  328 A     327  329    0  328
  329 U     328  330   29  329
  330 U     329  331   28  330
  331 G     330  332   27  331
  332 C     331  333    0  332
  333 U     332  334   25  333
  334 C     333  335   24  334
  335 U     334  336   23  335
  336 U     335  337   22  336
  337 G     336  338   21  337
  338 G     337  339    0  338
  339 A     338  340    0  339
  340 C     339  341    0  340
  341 G     340  342  357  341
  342 C     341  343  356  342
  343 G     342  344  355  343
  344 G     343  345  354  344
  345 G     344  346  353  345
  346 U     345  347    0  346
  347 U     346  348    0  347
  348 C     347  349    0  348
  349 A     348  350    0  349
  350 A     349  351    0  350
  351 A     350  352    0  351
  352 U     351  353    0  352
  353 C     352  354  345  353
  354 C     353  355  344  354
  355 C     354  356  343  355
  356 G     355  357  342  356
  357 C     356  358  341  357
  358 C     357  359    7  358
  359 A     358  360    6  359
  360 G     359  361    5  360
  361 C     360  362    4  361
  362 U     361  363    3  362
  363 C     362  364    2  363
  364 C     363  365    1  364
  365 A     364  366    0  365
  366 C     365  367    0  366
  367 C     366  368    0  367
  368 A     367  369    0  368
