# Supplementary material for: TurboFold: Iterative probabilistic estimation of secondary structures for multiple RNA sequences
Source: BMC Bioinformatics. 2011 Apr 20;12:108. doi: 10.1186/1471-2105-12-108 (PMC3120699; doi:10.1186/1471-2105-12-108)
Supplement: Additional file 3 — Zip file of datasets. Datasets used in the benchmarking of TurboFold and other algorithms. [file 1471-2105-12-108-S3.ZIP › datasets/tmRNA/Exig.sibi._TRW-262543_1-359.ct]

  359 ENERGY = 0    Exig.sibi._TRW-262543/1-359
    1 G       0    2  355    1
    2 G       1    3  354    2
    3 G       2    4  353    3
    4 G       3    5  352    4
    5 A       4    6  351    5
    6 C       5    7  350    6
    7 G       6    8  349    7
    8 U       7    9    0    8
    9 U       8   10    0    9
   10 A       9   11    0   10
   11 C      10   12    0   11
   12 G      11   13    0   12
   13 G      12   14    0   13
   14 A      13   15    0   14
   15 U      14   16    0   15
   16 U      15   17    0   16
   17 C      16   18    0   17
   18 G      17   19    0   18
   19 A      18   20    0   19
   20 C      19   21  328   20
   21 G      20   22  327   21
   22 G      21   23  326   22
   23 G      22   24  325   23
   24 G      23   25  324   24
   25 G      24   26  323   25
   26 U      25   27  322   26
   27 A      26   28  321   27
   28 G      27   29    0   28
   29 U      28   30  319   29
   30 U      29   31    0   30
   31 C      30   32    0   31
   32 G      31   33  316   32
   33 G      32   34    0   33
   34 U      33   35    0   34
   35 C      34   36  313   35
   36 U      35   37  312   36
   37 U      36   38  311   37
   38 C      37   39    0   38
   39 U      38   40    0   39
   40 G      39   41  308   40
   41 U      40   42  307   41
   42 G      41   43    0   42
   43 G      42   44    0   43
   44 C      43   45  301   44
   45 G      44   46  300   45
   46 U      45   47  299   46
   47 G      46   48  298   47
   48 U      47   49  297   48
   49 C      48   50   64   49
   50 G      49   51   63   50
   51 A      50   52   62   51
   52 G      51   53   61   52
   53 G      52   54   60   53
   54 G      53   55   76   54
   55 G      54   56   75   55
   56 U      55   57   74   56
   57 C      56   58    0   57
   58 G      57   59    0   58
   59 G      58   60    0   59
   60 C      59   61   53   60
   61 C      60   62   52   61
   62 U      61   63   51   62
   63 C      62   64   50   63
   64 G      63   65   49   64
   65 U      64   66    0   65
   66 U      65   67    0   66
   67 A      66   68    0   67
   68 A      67   69    0   68
   69 A      68   70    0   69
   70 A      69   71    0   70
   71 C      70   72    0   71
   72 G      71   73    0   72
   73 C      72   74    0   73
   74 A      73   75   56   74
   75 U      74   76   55   75
   76 C      75   77   54   76
   77 A      76   78    0   77
   78 G      77   79    0   78
   79 C      78   80    0   79
   80 C      79   81    0   80
   81 A      80   82    0   81
   82 U      81   83    0   82
   83 A      82   84    0   83
   84 A      83   85    0   84
   85 C      84   86    0   85
   86 U      85   87    0   86
   87 G      86   88    0   87
   88 G      87   89    0   88
   89 C      88   90    0   89
   90 A      89   91    0   90
   91 A      90   92    0   91
   92 A      91   93    0   92
   93 A      92   94    0   93
   94 C      93   95    0   94
   95 U      94   96    0   95
   96 A      95   97    0   96
   97 A      96   98    0   97
   98 C      97   99    0   98
   99 A      98  100    0   99
  100 C      99  101    0  100
  101 A     100  102    0  101
  102 C     101  103    0  102
  103 A     102  104    0  103
  104 A     103  105    0  104
  105 C     104  106    0  105
  106 U     105  107    0  106
  107 C     106  108  130  107
  108 G     107  109  129  108
  109 C     108  110    0  109
  110 A     109  111  127  110
  111 G     110  112  126  111
  112 C     111  113    0  112
  113 A     112  114  124  113
  114 G     113  115  123  114
  115 C     114  116  122  115
  116 U     115  117  121  116
  117 U     116  118    0  117
  118 A     117  119    0  118
  119 A     118  120    0  119
  120 U     119  121    0  120
  121 A     120  122  116  121
  122 G     121  123  115  122
  123 C     122  124  114  123
  124 U     123  125  113  124
  125 A     124  126    0  125
  126 C     125  127  111  126
  127 U     126  128  110  127
  128 A     127  129    0  128
  129 C     128  130  108  129
  130 G     129  131  107  130
  131 G     130  132  171  131
  132 A     131  133  170  132
  133 U     132  134  169  133
  134 C     133  135  168  134
  135 C     134  136  167  135
  136 U     135  137  166  136
  137 A     136  138  161  137
  138 G     137  139    0  138
  139 C     138  140  159  139
  140 A     139  141  158  140
  141 G     140  142  157  141
  142 C     141  143  156  142
  143 C     142  144  155  143
  144 G     143  145  154  144
  145 U     144  146    0  145
  146 C     145  147    0  146
  147 G     146  148  186  147
  148 C     147  149  185  148
  149 C     148  150  184  149
  150 U     149  151  183  150
  151 G     150  152  182  151
  152 G     151  153    0  152
  153 U     152  154  180  153
  154 C     153  155  144  154
  155 G     154  156  143  155
  156 G     155  157  142  156
  157 C     156  158  141  157
  158 U     157  159  140  158
  159 G     158  160  139  159
  160 A     159  161    0  160
  161 U     160  162  137  161
  162 U     161  163    0  162
  163 U     162  164    0  163
  164 C     163  165    0  164
  165 U     164  166    0  165
  166 A     165  167  136  166
  167 G     166  168  135  167
  168 G     167  169  134  168
  169 G     168  170  133  169
  170 U     169  171  132  170
  171 C     170  172  131  171
  172 U     171  173    0  172
  173 C     172  174    0  173
  174 A     173  175    0  174
  175 C     174  176    0  175
  176 U     175  177    0  176
  177 U     176  178    0  177
  178 U     177  179    0  178
  179 A     178  180    0  179
  180 A     179  181  153  180
  181 A     180  182    0  181
  182 C     181  183  151  182
  183 A     182  184  150  183
  184 G     183  185  149  184
  185 G     184  186  148  185
  186 C     185  187  147  186
  187 U     186  188    0  187
  188 A     187  189    0  188
  189 C     188  190    0  189
  190 G     189  191    0  190
  191 C     190  192  219  191
  192 U     191  193  218  192
  193 U     192  194  217  193
  194 G     193  195    0  194
  195 G     194  196    0  195
  196 A     195  197    0  196
  197 C     196  198  213  197
  198 C     197  199  212  198
  199 C     198  200  211  199
  200 U     199  201  210  200
  201 U     200  202    0  201
  202 C     201  203    0  202
  203 C     202  204    0  203
  204 G     203  205  236  204
  205 U     204  206  235  205
  206 C     205  207  234  206
  207 U     206  208  233  207
  208 G     207  209  232  208
  209 G     208  210  231  209
  210 A     209  211  200  210
  211 G     210  212  199  211
  212 G     211  213  198  212
  213 G     212  214  197  213
  214 A     213  215    0  214
  215 A     214  216    0  215
  216 A     215  217    0  216
  217 G     216  218  193  217
  218 A     217  219  192  218
  219 G     218  220  191  219
  220 A     219  221    0  220
  221 A     220  222    0  221
  222 G     221  223    0  222
  223 A     222  224    0  223
  224 G     223  225    0  224
  225 A     224  226    0  225
  226 U     225  227    0  226
  227 G     226  228    0  227
  228 G     227  229    0  228
  229 A     228  230    0  229
  230 A     229  231    0  230
  231 U     230  232  209  231
  232 C     231  233  208  232
  233 A     232  234  207  233
  234 G     233  235  206  234
  235 A     234  236  205  235
  236 C     235  237  204  236
  237 U     236  238    0  237
  238 G     237  239    0  238
  239 G     238  240  274  239
  240 U     239  241  273  240
  241 C     240  242  272  241
  242 G     241  243  271  242
  243 G     242  244    0  243
  244 A     243  245    0  244
  245 C     244  246    0  245
  246 G     245  247    0  246
  247 G     246  248  268  247
  248 A     247  249    0  248
  249 C     248  250    0  249
  250 G     249  251  263  250
  251 C     250  252  262  251
  252 C     251  253  261  252
  253 U     252  254    0  253
  254 G     253  255  293  254
  255 U     254  256  292  255
  256 C     255  257  291  256
  257 A     256  258  290  257
  258 A     257  259  289  258
  259 U     258  260  288  259
  260 U     259  261  287  260
  261 G     260  262  252  261
  262 G     261  263  251  262
  263 C     262  264  250  263
  264 A     263  265    0  264
  265 G     264  266    0  265
  266 C     265  267    0  266
  267 C     266  268    0  267
  268 U     267  269  247  268
  269 G     268  270    0  269
  270 A     269  271    0  270
  271 C     270  272  242  271
  272 G     271  273  241  272
  273 A     272  274  240  273
  274 C     273  275  239  274
  275 G     274  276    0  275
  276 A     275  277    0  276
  277 G     276  278    0  277
  278 A     277  279    0  278
  279 U     278  280    0  279
  280 C     279  281    0  280
  281 C     280  282    0  281
  282 C     281  283    0  282
  283 A     282  284    0  283
  284 A     283  285    0  284
  285 U     284  286    0  285
  286 A     285  287    0  286
  287 A     286  288  260  287
  288 A     287  289  259  288
  289 U     288  290  258  289
  290 U     289  291  257  290
  291 G     290  292  256  291
  292 A     291  293  255  292
  293 C     292  294  254  293
  294 U     293  295    0  294
  295 A     294  296    0  295
  296 C     295  297    0  296
  297 A     296  298   48  297
  298 C     297  299   47  298
  299 A     298  300   46  299
  300 C     299  301   45  300
  301 G     300  302   44  301
  302 U     301  303    0  302
  303 A     302  304    0  303
  304 G     303  305    0  304
  305 A     304  306    0  305
  306 A     305  307    0  306
  307 G     306  308   41  307
  308 C     307  309   40  308
  309 U     308  310    0  309
  310 U     309  311    0  310
  311 A     310  312   37  311
  312 A     311  313   36  312
  313 G     312  314   35  313
  314 U     313  315    0  314
  315 A     314  316    0  315
  316 U     315  317   32  316
  317 A     316  318    0  317
  318 C     317  319    0  318
  319 G     318  320   29  319
  320 A     319  321    0  320
  321 U     320  322   27  321
  322 G     321  323   26  322
  323 C     322  324   25  323
  324 C     323  325   24  324
  325 U     324  326   23  325
  326 U     325  327   22  326
  327 C     326  328   21  327
  328 G     327  329   20  328
  329 G     328  330    0  329
  330 A     329  331    0  330
  331 C     330  332    0  331
  332 G     331  333  348  332
  333 U     332  334  347  333
  334 G     333  335  346  334
  335 G     334  336  345  335
  336 G     335  337  344  336
  337 U     336  338    0  337
  338 U     337  339    0  338
  339 C     338  340    0  339
  340 G     339  341    0  340
  341 A     340  342    0  341
  342 C     341  343    0  342
  343 U     342  344    0  343
  344 C     343  345  336  344
  345 C     344  346  335  345
  346 C     345  347  334  346
  347 A     346  348  333  347
  348 C     347  349  332  348
  349 C     348  350    7  349
  350 G     349  351    6  350
  351 U     350  352    5  351
  352 C     351  353    4  352
  353 U     352  354    3  353
  354 C     353  355    2  354
  355 C     354  356    1  355
  356 A     355  357    0  356
  357 U     356  358    0  357
  358 A     357  359    0  358
  359 C     358  360    0  359
