# Supplementary material for: TurboFold: Iterative probabilistic estimation of secondary structures for multiple RNA sequences
Source: BMC Bioinformatics. 2011 Apr 20;12:108. doi: 10.1186/1471-2105-12-108 (PMC3120699; doi:10.1186/1471-2105-12-108)
Supplement: Additional file 3 — Zip file of datasets. Datasets used in the benchmarking of TurboFold and other algorithms. [file 1471-2105-12-108-S3.ZIP › datasets/tmRNA/Phot.asym._TRW-291112_1-364.seq]

;
 ENERGY = 0    Phot.asym._TRW-291112/1-364
GGGGCUGAU
UCUGGAUUCG
ACGGGAUUCG
CGAAACCCAA
GGUGCAUGCC
GAGGGGCGGU
UGGCCUCGUA
AAAAGCCGCA
AAAAAAUAGU
UGCAAACGAC
AACGAAUACG
CACUAGUAGC
UUAAUAACCU
GCAUAGAGCC
CUCUCUCCCU
AGCCUCCGCU
CUUAGGACGG
GGAUCAAGGG
AGGUCAAACC
UAAAAGAGAU
CGCGUGGAUG
CCUUGCCUGG
GGUUGAAGCG
UUAAAUCUAA
UCAGGCUAGU
UUGUUAGUGG
CGUGUCUAUC
CGCAGCUGGC
AAGUGAAUGU
AAAGAUUAGA
CUAAGCAUGU
AGUACCAAGG
AUGUAGGAAU
UUCGGACGCG
GGUUCAACUC
CCGCCAGCUC
CACCA1
