# Supplementary material for: TurboFold: Iterative probabilistic estimation of secondary structures for multiple RNA sequences
Source: BMC Bioinformatics. 2011 Apr 20;12:108. doi: 10.1186/1471-2105-12-108 (PMC3120699; doi:10.1186/1471-2105-12-108)
Supplement: Additional file 3 — Zip file of datasets. Datasets used in the benchmarking of TurboFold and other algorithms. [file 1471-2105-12-108-S3.ZIP › datasets/tmRNA/uncu.mari._TRW-363180_1-347.ct]

  347 ENERGY = 0    uncu.mari._TRW-363180/1-347
    1 G       0    2  343    1
    2 G       1    3  342    2
    3 G       2    4  341    3
    4 G       3    5  340    4
    5 G       4    6  339    5
    6 C       5    7  338    6
    7 G       6    8  337    7
    8 A       7    9    0    8
    9 A       8   10    0    9
   10 U       9   11    0   10
   11 A      10   12    0   11
   12 G      11   13    0   12
   13 G      12   14    0   13
   14 G      13   15    0   14
   15 U      14   16    0   15
   16 U      15   17    0   16
   17 C      16   18    0   17
   18 G      17   19    0   18
   19 A      18   20    0   19
   20 C      19   21  316   20
   21 G      20   22  315   21
   22 U      21   23  314   22
   23 U      22   24  313   23
   24 U      23   25    0   24
   25 C      24   26    0   25
   26 U      25   27  310   26
   27 A      26   28    0   27
   28 C      27   29  308   28
   29 U      28   30  307   29
   30 G      29   31    0   30
   31 G      30   32    0   31
   32 A      31   33    0   32
   33 C      32   34  305   33
   34 U      33   35    0   34
   35 C      34   36    0   35
   36 C      35   37  302   36
   37 G      36   38    0   37
   38 A      37   39  299   38
   39 A      38   40  298   39
   40 G      39   41    0   40
   41 C      40   42    0   41
   42 G      41   43    0   42
   43 C      42   44  291   43
   44 A      43   45  290   44
   45 U      44   46  289   45
   46 G      45   47  288   46
   47 C      46   48  287   47
   48 C      47   49   67   48
   49 A      48   50   66   49
   50 A      49   51   65   50
   51 G      50   52   64   51
   52 A      51   53   63   52
   53 U      52   54    0   53
   54 U      53   55   81   54
   55 G      54   56   80   55
   56 U      55   57   79   56
   57 A      56   58   78   57
   58 G      57   59   77   58
   59 U      58   60   76   59
   60 A      59   61   75   60
   61 A      60   62    0   61
   62 U      61   63    0   62
   63 U      62   64   52   63
   64 C      63   65   51   64
   65 U      64   66   50   65
   66 U      65   67   49   66
   67 G      66   68   48   67
   68 U      67   69    0   68
   69 A      68   70    0   69
   70 A      69   71    0   70
   71 A      70   72    0   71
   72 A      71   73    0   72
   73 C      72   74    0   73
   74 A      73   75    0   74
   75 U      74   76   60   75
   76 A      75   77   59   76
   77 C      76   78   58   77
   78 U      77   79   57   78
   79 A      78   80   56   79
   80 C      79   81   55   80
   81 A      80   82   54   81
   82 A      81   83    0   82
   83 A      82   84    0   83
   84 A      83   85    0   84
   85 A      84   86    0   85
   86 A      85   87    0   86
   87 A      86   88    0   87
   88 A      87   89    0   88
   89 U      88   90    0   89
   90 A      89   91    0   90
   91 G      90   92    0   91
   92 U      91   93    0   92
   93 U      92   94    0   93
   94 G      93   95    0   94
   95 C      94   96    0   95
   96 A      95   97    0   96
   97 A      96   98    0   97
   98 A      97   99    0   98
   99 U      98  100    0   99
  100 A      99  101    0  100
  101 A     100  102    0  101
  102 C     101  103    0  102
  103 G     102  104    0  103
  104 A     103  105    0  104
  105 C     104  106    0  105
  106 A     105  107    0  106
  107 A     106  108    0  107
  108 C     107  109    0  108
  109 U     108  110    0  109
  110 A     109  111    0  110
  111 C     110  112    0  111
  112 G     111  113    0  112
  113 C     112  114    0  113
  114 U     113  115    0  114
  115 U     114  116  132  115
  116 U     115  117  131  116
  117 A     116  118  130  117
  118 G     117  119  129  118
  119 C     118  120  128  119
  120 A     119  121  127  120
  121 G     120  122    0  121
  122 C     121  123    0  122
  123 U     122  124    0  123
  124 U     123  125    0  124
  125 A     124  126    0  125
  126 A     125  127    0  126
  127 U     126  128  120  127
  128 G     127  129  119  128
  129 C     128  130  118  129
  130 U     129  131  117  130
  131 A     130  132  116  131
  132 A     131  133  115  132
  133 C     132  134  167  133
  134 C     133  135  166  134
  135 G     134  136  165  135
  136 A     135  137  164  136
  137 U     136  138  163  137
  138 G     137  139  162  138
  139 U     138  140  158  139
  140 A     139  141  157  140
  141 A     140  142  156  141
  142 G     141  143  155  142
  143 A     142  144    0  143
  144 A     143  145    0  144
  145 U     144  146    0  145
  146 U     145  147    0  146
  147 G     146  148  181  147
  148 A     147  149  180  148
  149 C     148  150  179  149
  150 U     149  151  178  150
  151 G     150  152  177  151
  152 U     151  153  176  152
  153 G     152  154    0  153
  154 G     153  155    0  154
  155 U     154  156  142  155
  156 U     155  157  141  156
  157 U     156  158  140  157
  158 G     157  159  139  158
  159 A     158  160    0  159
  160 A     159  161    0  160
  161 G     160  162    0  161
  162 C     161  163  138  162
  163 A     162  164  137  163
  164 U     163  165  136  164
  165 C     164  166  135  165
  166 G     165  167  134  166
  167 G     166  168  133  167
  168 C     167  169    0  168
  169 U     168  170    0  169
  170 A     169  171    0  170
  171 A     170  172    0  171
  172 A     171  173    0  172
  173 C     172  174    0  173
  174 A     173  175    0  174
  175 C     174  176    0  175
  176 A     175  177  152  176
  177 C     176  178  151  177
  178 A     177  179  150  178
  179 G     178  180  149  179
  180 U     179  181  148  180
  181 C     180  182  147  181
  182 U     181  183  216  182
  183 A     182  184    0  183
  184 G     183  185  214  184
  185 C     184  186  213  185
  186 C     185  187  212  186
  187 A     186  188  211  187
  188 A     187  189  210  188
  189 G     188  190  209  189
  190 C     189  191  208  190
  191 U     190  192  207  191
  192 A     191  193  206  192
  193 U     192  194  205  193
  194 A     193  195  204  194
  195 U     194  196  203  195
  196 U     195  197    0  196
  197 G     196  198  229  197
  198 C     197  199  228  198
  199 U     198  200  227  199
  200 U     199  201  226  200
  201 G     200  202  225  201
  202 G     201  203  224  202
  203 A     202  204  195  203
  204 U     203  205  194  204
  205 A     204  206  193  205
  206 U     205  207  192  206
  207 A     206  208  191  207
  208 G     207  209  190  208
  209 U     208  210  189  209
  210 U     209  211  188  210
  211 U     210  212  187  211
  212 G     211  213  186  212
  213 G     212  214  185  213
  214 U     213  215  184  214
  215 A     214  216    0  215
  216 A     215  217  182  216
  217 A     216  218    0  217
  218 A     217  219    0  218
  219 C     218  220    0  219
  220 U     219  221    0  220
  221 U     220  222    0  221
  222 A     221  223    0  222
  223 A     222  224    0  223
  224 U     223  225  202  224
  225 C     224  226  201  225
  226 A     225  227  200  226
  227 A     226  228  199  227
  228 G     227  229  198  228
  229 C     228  230  197  229
  230 U     229  231    0  230
  231 A     230  232    0  231
  232 G     231  233  264  232
  233 C     232  234  263  233
  234 U     233  235  262  234
  235 U     234  236  261  235
  236 U     235  237  260  236
  237 U     236  238    0  237
  238 A     237  239    0  238
  239 U     238  240    0  239
  240 G     239  241    0  240
  241 C     240  242    0  241
  242 C     241  243  254  242
  243 C     242  244  253  243
  244 U     243  245  252  244
  245 G     244  246  283  245
  246 C     245  247  282  246
  247 U     246  248  281  247
  248 C     247  249  280  248
  249 U     248  250  278  249
  250 U     249  251  277  250
  251 C     250  252  276  251
  252 G     251  253  244  252
  253 G     252  254  243  253
  254 G     253  255  242  254
  255 U     254  256    0  255
  256 A     255  257    0  256
  257 A     256  258    0  257
  258 U     257  259    0  258
  259 A     258  260    0  259
  260 A     259  261  236  260
  261 A     260  262  235  261
  262 A     261  263  234  262
  263 G     262  264  233  263
  264 U     263  265  232  264
  265 U     264  266    0  265
  266 A     265  267    0  266
  267 A     266  268    0  267
  268 A     267  269    0  268
  269 A     268  270    0  269
  270 A     269  271    0  270
  271 C     270  272    0  271
  272 A     271  273    0  272
  273 A     272  274    0  273
  274 U     273  275    0  274
  275 A     274  276    0  275
  276 G     275  277  251  276
  277 A     276  278  250  277
  278 A     277  279  249  278
  279 U     278  280    0  279
  280 G     279  281  248  280
  281 A     280  282  247  281
  282 G     281  283  246  282
  283 C     282  284  245  283
  284 U     283  285    0  284
  285 A     284  286    0  285
  286 A     285  287    0  286
  287 G     286  288   47  287
  288 C     287  289   46  288
  289 A     288  290   45  289
  290 U     289  291   44  290
  291 G     290  292   43  291
  292 U     291  293    0  292
  293 A     292  294    0  293
  294 G     293  295    0  294
  295 A     294  296    0  295
  296 A     295  297    0  296
  297 G     296  298    0  297
  298 U     297  299   39  298
  299 U     298  300   38  299
  300 A     299  301    0  300
  301 G     300  302    0  301
  302 G     301  303   36  302
  303 C     302  304    0  303
  304 U     303  305    0  304
  305 G     304  306   33  305
  306 A     305  307    0  306
  307 A     306  308   29  307
  308 G     307  309   28  308
  309 G     308  310    0  309
  310 A     309  311   26  310
  311 U     310  312    0  311
  312 U     311  313    0  312
  313 A     312  314   23  313
  314 G     313  315   22  314
  315 C     314  316   21  315
  316 G     315  317   20  316
  317 G     316  318    0  317
  318 A     317  319    0  318
  319 C     318  320    0  319
  320 G     319  321  336  320
  321 C     320  322  335  321
  322 G     321  323  334  322
  323 G     322  324  333  323
  324 G     323  325  332  324
  325 U     324  326    0  325
  326 U     325  327    0  326
  327 C     326  328    0  327
  328 A     327  329    0  328
  329 A     328  330    0  329
  330 U     329  331    0  330
  331 U     330  332    0  331
  332 C     331  333  324  332
  333 C     332  334  323  333
  334 C     333  335  322  334
  335 G     334  336  321  335
  336 C     335  337  320  336
  337 C     336  338    7  337
  338 G     337  339    6  338
  339 C     338  340    5  339
  340 C     339  341    4  340
  341 U     340  342    3  341
  342 C     341  343    2  342
  343 C     342  344    1  343
  344 A     343  345    0  344
  345 C     344  346    0  345
  346 C     345  347    0  346
  347 A     346  348    0  347
