# Supplementary material for: TurboFold: Iterative probabilistic estimation of secondary structures for multiple RNA sequences
Source: BMC Bioinformatics. 2011 Apr 20;12:108. doi: 10.1186/1471-2105-12-108 (PMC3120699; doi:10.1186/1471-2105-12-108)
Supplement: Additional file 3 — Zip file of datasets. Datasets used in the benchmarking of TurboFold and other algorithms. [file 1471-2105-12-108-S3.ZIP › datasets/tmRNA/Myxo.xant._TRW-34_1-366.seq]

;
 ENERGY = 0    Myxo.xant._TRW-34/1-366
GGGGGCGAC
CUGGUUUCGA
CGGGGGCAUU
GAAGUUCGAG
ACGCGUGCCG
AGCUUGUCAG
GUAGCUCGUA
AAUUCAACCC
GGCAAAGACA
CAAAAGCCAA
CGACAACGUU
GAGCUCGCGC
UGGCUGCCUA
AAAACAGCCC
AUAGUGCGCG
GUCCCCCCGC
CCUCGGCCUG
UGGGGUUGGG
ACAGACCGUC
AUAAUGCAGG
CUGGCUGCCG
AGGGUGCCUG
GACCCGAGGU
GGCGAGAUCU
UCCCAGGACC
GGCUCUGAGU
AUCCCGUCCG
UGGGAGCCUC
AGGGACGUAG
CAAAUCGCGG
ACUACGCACG
UAGGGUCGAA
GAGCGGACGG
CUUUCGGACG
CGGGUUCGAU
UCCCGCCGCC
UCCACUG1
