# Supplementary material for: TurboFold: Iterative probabilistic estimation of secondary structures for multiple RNA sequences
Source: BMC Bioinformatics. 2011 Apr 20;12:108. doi: 10.1186/1471-2105-12-108 (PMC3120699; doi:10.1186/1471-2105-12-108)
Supplement: Additional file 3 — Zip file of datasets. Datasets used in the benchmarking of TurboFold and other algorithms. [file 1471-2105-12-108-S3.ZIP › datasets/tmRNA/Geob.meta._CP000148_1-356.seq]

;
 ENERGY = 0    Geob.meta._CP000148/1-356
GGGGGUGUA
CAGGUUUCGA
CGGGGAUAGG
AAACUAAAGG
UUGCAUGCCG
AGGUCCGGGC
UGGCCUCGUU
AAAAAGCCCG
GGGCGAAUUA
CACGCCGAUA
AUUACGACUA
CGCCGUAGCA
GCUUAAUACC
CUGCUACCGA
UCCGCCGAGC
CUCUCCCACG
GGUGAAGAUG
GAUCGUUAUU
UCAGUGGGAU
AGUCAAGGGG
AGUGCCCGCG
GCCCCAAGGC
GAAACUUUAG
CAGGAUCGCU
UCCCGGAAAU
CCCUGCCAGG
GGAGAGUCGG
GCGGCUAAAU
CAAAUCCUGG
CAUAAGCAUG
UAGACGCCUU
CUGUGUAUGA
UCUUCGGACG
CGGGUUCGAC
UCCCGCCACC
UCCACCA1
