# Supplementary material for: TurboFold: Iterative probabilistic estimation of secondary structures for multiple RNA sequences
Source: BMC Bioinformatics. 2011 Apr 20;12:108. doi: 10.1186/1471-2105-12-108 (PMC3120699; doi:10.1186/1471-2105-12-108)
Supplement: Additional file 3 — Zip file of datasets. Datasets used in the benchmarking of TurboFold and other algorithms. [file 1471-2105-12-108-S3.ZIP › datasets/tmRNA/Porp.ging._TRW-242619_1-407.ct]

  407 ENERGY = 0    Porp.ging._TRW-242619/1-407
    1 G       0    2  403    1
    2 G       1    3  402    2
    3 G       2    4  401    3
    4 G       3    5  400    4
    5 C       4    6  399    5
    6 U       5    7  398    6
    7 G       6    8  397    7
    8 A       7    9    0    8
    9 C       8   10    0    9
   10 C       9   11    0   10
   11 G      10   12    0   11
   12 G      11   13    0   12
   13 C      12   14    0   13
   14 U      13   15    0   14
   15 U      14   16    0   15
   16 U      15   17    0   16
   17 G      16   18    0   17
   18 A      17   19    0   18
   19 C      18   20  376   19
   20 A      19   21  375   20
   21 G      20   22  374   21
   22 C      21   23    0   22
   23 G      22   24    0   23
   24 U      23   25    0   24
   25 G      24   26    0   25
   26 A      25   27    0   26
   27 U      26   28    0   27
   28 G      27   29  368   28
   29 A      28   30  367   29
   30 A      29   31  366   30
   31 G      30   32    0   31
   32 C      31   33  364   32
   33 G      32   34  363   33
   34 G      33   35  362   34
   35 U      34   36  361   35
   36 A      35   37  360   36
   37 U      36   38  359   37
   38 G      37   39  358   38
   39 U      38   40  357   39
   40 A      39   41    0   40
   41 A      40   42    0   41
   42 G      41   43    0   42
   43 C      42   44  350   43
   44 A      43   45  349   44
   45 U      44   46  348   45
   46 G      45   47  347   46
   47 U      46   48  346   47
   48 A      47   49   68   48
   49 G      48   50   67   49
   50 U      49   51   66   50
   51 G      50   52   65   51
   52 C      51   53   64   52
   53 G      52   54    0   53
   54 U      53   55    0   54
   55 G      54   56    0   55
   56 G      55   57   83   56
   57 G      56   58   82   57
   58 U      57   59   81   58
   59 G      58   60   80   59
   60 G      59   61    0   60
   61 C      60   62   78   61
   62 U      61   63   77   62
   63 U      62   64    0   63
   64 G      63   65   52   64
   65 C      64   66   51   65
   66 A      65   67   50   66
   67 C      66   68   49   67
   68 U      67   69   48   68
   69 A      68   70    0   69
   70 U      69   71    0   70
   71 A      70   72    0   71
   72 A      71   73    0   72
   73 U      72   74    0   73
   74 C      73   75    0   74
   75 U      74   76    0   75
   76 C      75   77    0   76
   77 A      76   78   62   77
   78 G      77   79   61   78
   79 A      78   80    0   79
   80 C      79   81   59   80
   81 A      80   82   58   81
   82 U      81   83   57   82
   83 C      82   84   56   83
   84 A      83   85    0   84
   85 A      84   86    0   85
   86 A      85   87    0   86
   87 A      86   88    0   87
   88 G      87   89    0   88
   89 U      88   90    0   89
   90 U      89   91    0   90
   91 U      90   92    0   91
   92 A      91   93    0   92
   93 A      92   94    0   93
   94 U      93   95    0   94
   95 U      94   96    0   95
   96 G      95   97    0   96
   97 G      96   98    0   97
   98 C      97   99    0   98
   99 G      98  100    0   99
  100 A      99  101    0  100
  101 A     100  102    0  101
  102 A     101  103    0  102
  103 A     102  104    0  103
  104 U     103  105    0  104
  105 A     104  106    0  105
  106 A     105  107    0  106
  107 C     106  108    0  107
  108 U     107  109    0  108
  109 A     108  110    0  109
  110 C     109  111    0  110
  111 G     110  112    0  111
  112 C     111  113    0  112
  113 U     112  114  175  113
  114 C     113  115    0  114
  115 U     114  116  173  115
  116 C     115  117  172  116
  117 G     116  118  171  117
  118 C     117  119  170  118
  119 U     118  120  169  119
  120 G     119  121  168  120
  121 C     120  122  167  121
  122 G     121  123    0  122
  123 U     122  124    0  123
  124 A     123  125    0  124
  125 A     124  126    0  125
  126 U     125  127    0  126
  127 C     126  128  155  127
  128 G     127  129  154  128
  129 A     128  130  153  129
  130 A     129  131    0  130
  131 G     130  132  151  131
  132 A     131  133  150  132
  133 A     132  134  149  133
  134 U     133  135    0  134
  135 A     134  136    0  135
  136 G     135  137  146  136
  137 U     136  138  145  137
  138 A     137  139    0  138
  139 G     138  140    0  139
  140 A     139  141    0  140
  141 U     140  142    0  141
  142 U     141  143    0  142
  143 A     142  144    0  143
  144 G     143  145    0  144
  145 A     144  146  137  145
  146 C     145  147  136  146
  147 G     146  148    0  147
  148 C     147  149    0  148
  149 U     148  150  133  149
  150 U     149  151  132  150
  151 C     150  152  131  151
  152 A     151  153    0  152
  153 U     152  154  129  153
  154 C     153  155  128  154
  155 G     154  156  127  155
  156 C     155  157    0  156
  157 C     156  158    0  157
  158 G     157  159    0  158
  159 C     158  160    0  159
  160 C     159  161    0  160
  161 A     160  162    0  161
  162 A     161  163    0  162
  163 A     162  164    0  163
  164 G     163  165    0  164
  165 U     164  166    0  165
  166 G     165  167    0  166
  167 G     166  168  121  167
  168 C     167  169  120  168
  169 A     168  170  119  169
  170 G     169  171  118  170
  171 C     170  172  117  171
  172 G     171  173  116  172
  173 A     172  174  115  173
  174 C     173  175    0  174
  175 G     174  176  113  175
  176 A     175  177    0  176
  177 G     176  178    0  177
  178 A     177  179    0  178
  179 C     178  180  223  179
  180 A     179  181  222  180
  181 U     180  182  221  181
  182 C     181  183  220  182
  183 G     182  184  219  183
  184 C     183  185  218  184
  185 C     184  186    0  185
  186 C     185  187  212  186
  187 G     186  188  211  187
  188 A     187  189  210  188
  189 G     188  190  209  189
  190 C     189  191  208  190
  191 A     190  192    0  191
  192 G     191  193  206  192
  193 C     192  194  205  193
  194 U     193  195  204  194
  195 U     194  196    0  195
  196 U     195  197    0  196
  197 U     196  198  238  197
  198 U     197  199  237  198
  199 C     198  200  236  199
  200 C     199  201  235  200
  201 C     200  202  234  201
  202 G     201  203  233  202
  203 A     202  204  232  203
  204 A     203  205  194  204
  205 G     204  206  193  205
  206 U     205  207  192  206
  207 A     206  208    0  207
  208 G     207  209  190  208
  209 C     208  210  189  209
  210 U     209  211  188  210
  211 C     210  212  187  211
  212 G     211  213  186  212
  213 A     212  214    0  213
  214 U     213  215    0  214
  215 G     214  216    0  215
  216 G     215  217    0  216
  217 U     216  218    0  217
  218 G     217  219  184  218
  219 C     218  220  183  219
  220 G     219  221  182  220
  221 G     220  222  181  221
  222 U     221  223  180  222
  223 G     222  224  179  223
  224 C     223  225    0  224
  225 U     224  226    0  225
  226 G     225  227    0  226
  227 A     226  228    0  227
  228 C     227  229    0  228
  229 A     228  230    0  229
  230 A     229  231    0  230
  231 A     230  232    0  231
  232 U     231  233  203  232
  233 C     232  234  202  233
  234 G     233  235  201  234
  235 G     234  236  200  235
  236 G     235  237  199  236
  237 A     236  238  198  237
  238 A     237  239  197  238
  239 C     238  240    0  239
  240 C     239  241    0  240
  241 G     240  242  266  241
  242 C     241  243  265  242
  243 U     242  244  264  243
  244 A     243  245  263  244
  245 C     244  246  262  245
  246 A     245  247  261  246
  247 G     246  248  260  247
  248 G     247  249  259  248
  249 A     248  250    0  249
  250 U     249  251    0  250
  251 G     250  252    0  251
  252 C     251  253  281  252
  253 U     252  254  280  253
  254 U     253  255  279  254
  255 C     254  256  278  255
  256 C     255  257  277  256
  257 U     256  258    0  257
  258 G     257  259    0  258
  259 C     258  260  248  259
  260 C     259  261  247  260
  261 U     260  262  246  261
  262 G     261  263  245  262
  263 U     262  264  244  263
  264 G     263  265  243  264
  265 G     264  266  242  265
  266 U     265  267  241  266
  267 C     266  268    0  267
  268 A     267  269    0  268
  269 G     268  270    0  269
  270 A     269  271    0  270
  271 U     270  272    0  271
  272 C     271  273    0  272
  273 G     272  274    0  273
  274 A     273  275    0  274
  275 A     274  276    0  275
  276 C     275  277    0  276
  277 G     276  278  256  277
  278 G     277  279  255  278
  279 A     278  280  254  279
  280 A     279  281  253  280
  281 G     280  282  252  281
  282 A     281  283    0  282
  283 U     282  284  326  283
  284 A     283  285    0  284
  285 A     284  286    0  285
  286 G     285  287    0  286
  287 G     286  288  322  287
  288 A     287  289  321  288
  289 U     288  290    0  289
  290 C     289  291  319  290
  291 G     290  292  318  291
  292 U     291  293    0  292
  293 G     292  294  316  293
  294 C     293  295  315  294
  295 A     294  296    0  295
  296 U     295  297    0  296
  297 U     296  298    0  297
  298 G     297  299  312  298
  299 G     298  300  311  299
  300 G     299  301  310  300
  301 U     300  302    0  301
  302 C     301  303    0  302
  303 G     302  304  342  303
  304 U     303  305  341  304
  305 U     304  306  340  305
  306 U     305  307  339  306
  307 C     306  308  338  307
  308 A     307  309  337  308
  309 G     308  310  336  309
  310 C     309  311  300  310
  311 C     310  312  299  311
  312 U     311  313  298  312
  313 C     312  314    0  313
  314 C     313  315    0  314
  315 G     314  316  294  315
  316 C     315  317  293  316
  317 U     316  318    0  317
  318 C     317  319  291  318
  319 G     318  320  290  319
  320 C     319  321    0  320
  321 U     320  322  288  321
  322 C     321  323  287  322
  323 A     322  324    0  323
  324 C     323  325    0  324
  325 G     324  326    0  325
  326 A     325  327  283  326
  327 A     326  328    0  327
  328 A     327  329    0  328
  329 A     328  330    0  329
  330 U     329  331    0  330
  331 U     330  332    0  331
  332 C     331  333    0  332
  333 C     332  334    0  333
  334 A     333  335    0  334
  335 A     334  336    0  335
  336 C     335  337  309  336
  337 U     336  338  308  337
  338 G     337  339  307  338
  339 A     338  340  306  339
  340 A     339  341  305  340
  341 A     340  342  304  341
  342 C     341  343  303  342
  343 U     342  344    0  343
  344 A     343  345    0  344
  345 A     344  346    0  345
  346 A     345  347   47  346
  347 C     346  348   46  347
  348 A     347  349   45  348
  349 U     348  350   44  349
  350 G     349  351   43  350
  351 U     350  352    0  351
  352 A     351  353    0  352
  353 G     352  354    0  353
  354 A     353  355    0  354
  355 A     354  356    0  355
  356 A     355  357    0  356
  357 G     356  358   39  357
  358 C     357  359   38  358
  359 A     358  360   37  359
  360 U     359  361   36  360
  361 A     360  362   35  361
  362 U     361  363   34  362
  363 U     362  364   33  363
  364 G     363  365   32  364
  365 A     364  366    0  365
  366 U     365  367   30  366
  367 U     366  368   29  367
  368 C     367  369   28  368
  369 C     368  370    0  369
  370 A     369  371    0  370
  371 U     370  372    0  371
  372 G     371  373    0  372
  373 U     372  374    0  373
  374 U     373  375   21  374
  375 U     374  376   20  375
  376 G     375  377   19  376
  377 G     376  378    0  377
  378 A     377  379    0  378
  379 C     378  380    0  379
  380 G     379  381  396  380
  381 A     380  382  395  381
  382 G     381  383  394  382
  383 G     382  384  393  383
  384 G     383  385  392  384
  385 U     384  386    0  385
  386 U     385  387    0  386
  387 C     386  388    0  387
  388 A     387  389    0  388
  389 A     388  390    0  389
  390 U     389  391    0  390
  391 U     390  392    0  391
  392 C     391  393  384  392
  393 C     392  394  383  393
  394 C     393  395  382  394
  395 U     394  396  381  395
  396 C     395  397  380  396
  397 C     396  398    7  397
  398 A     397  399    6  398
  399 G     398  400    5  399
  400 C     399  401    4  400
  401 U     400  402    3  401
  402 C     401  403    2  402
  403 C     402  404    1  403
  404 A     403  405    0  404
  405 C     404  406    0  405
  406 C     405  407    0  406
  407 A     406  408    0  407
