# Supplementary material for: TurboFold: Iterative probabilistic estimation of secondary structures for multiple RNA sequences
Source: BMC Bioinformatics. 2011 Apr 20;12:108. doi: 10.1186/1471-2105-12-108 (PMC3120699; doi:10.1186/1471-2105-12-108)
Supplement: Additional file 3 — Zip file of datasets. Datasets used in the benchmarking of TurboFold and other algorithms. [file 1471-2105-12-108-S3.ZIP › datasets/tmRNA/envi.sequ._TRW-259291_1-355.ct]

  355 ENERGY = 0    envi.sequ._TRW-259291/1-355
    1 G       0    2  351    1
    2 G       1    3  350    2
    3 G       2    4  349    3
    4 G       3    5  348    4
    5 G       4    6  347    5
    6 C       5    7  346    6
    7 G       6    8  345    7
    8 A       7    9    0    8
    9 U       8   10    0    9
   10 U       9   11    0   10
   11 C      10   12    0   11
   12 U      11   13    0   12
   13 G      12   14    0   13
   14 G      13   15    0   14
   15 A      14   16    0   15
   16 U      15   17    0   16
   17 U      16   18    0   17
   18 C      17   19    0   18
   19 G      18   20    0   19
   20 A      19   21    0   20
   21 C      20   22  324   21
   22 A      21   23  323   22
   23 G      22   24  322   23
   24 G      23   25  321   24
   25 A      24   26  320   25
   26 U      25   27    0   26
   27 U      26   28    0   27
   28 C      27   29  317   28
   29 A      28   30    0   29
   30 C      29   31    0   30
   31 G      30   32    0   31
   32 A      31   33    0   32
   33 A      32   34    0   33
   34 A      33   35  312   34
   35 C      34   36    0   35
   36 C      35   37  310   36
   37 C      36   38  309   37
   38 U      37   39    0   38
   39 G      38   40  307   39
   40 G      39   41  306   40
   41 G      40   42  305   41
   42 A      41   43    0   42
   43 G      42   44  303   43
   44 C      43   45  299   44
   45 A      44   46  298   45
   46 U      45   47  297   46
   47 G      46   48  296   47
   48 C      47   49  295   48
   49 C      48   50   67   49
   50 G      49   51   66   50
   51 A      50   52   65   51
   52 G      51   53   64   52
   53 G      52   54   63   53
   54 G      53   55    0   54
   55 G      54   56   78   55
   56 C      55   57   77   56
   57 G      56   58   76   57
   58 G      57   59   75   58
   59 U      58   60   74   59
   60 U      59   61   73   60
   61 G      60   62    0   61
   62 G      61   63    0   62
   63 C      62   64   53   63
   64 C      63   65   52   64
   65 U      64   66   51   65
   66 C      65   67   50   66
   67 G      66   68   49   67
   68 U      67   69    0   68
   69 U      68   70    0   69
   70 A      69   71    0   70
   71 A      70   72    0   71
   72 A      71   73    0   72
   73 A      72   74   60   73
   74 G      73   75   59   74
   75 C      74   76   58   75
   76 C      75   77   57   76
   77 G      76   78   56   77
   78 C      77   79   55   78
   79 A      78   80    0   79
   80 A      79   81    0   80
   81 A      80   82    0   81
   82 G      81   83    0   82
   83 U      82   84    0   83
   84 U      83   85    0   84
   85 A      84   86    0   85
   86 U      85   87    0   86
   87 A      86   88    0   87
   88 G      87   89    0   88
   89 U      88   90    0   89
   90 U      89   91    0   90
   91 G      90   92    0   91
   92 C      91   93    0   92
   93 A      92   94    0   93
   94 A      93   95    0   94
   95 A      94   96    0   95
   96 C      95   97    0   96
   97 G      96   98    0   97
   98 A      97   99    0   98
   99 C      98  100    0   99
  100 G      99  101    0  100
  101 A     100  102    0  101
  102 U     101  103    0  102
  103 A     102  104    0  103
  104 A     103  105    0  104
  105 C     104  106    0  105
  106 U     105  107    0  106
  107 A     106  108    0  107
  108 C     107  109    0  108
  109 G     108  110    0  109
  110 C     109  111    0  110
  111 U     110  112    0  111
  112 C     111  113  132  112
  113 U     112  114  131  113
  114 A     113  115  130  114
  115 G     114  116  129  115
  116 C     115  117  128  116
  117 C     116  118    0  117
  118 G     117  119  126  118
  119 C     118  120  125  119
  120 U     119  121    0  120
  121 U     120  122    0  121
  122 A     121  123    0  122
  123 A     122  124    0  123
  124 U     123  125    0  124
  125 G     124  126  119  125
  126 C     125  127  118  126
  127 C     126  128    0  127
  128 G     127  129  116  128
  129 C     128  130  115  129
  130 U     129  131  114  130
  131 A     130  132  113  131
  132 G     131  133  112  132
  133 C     132  134  174  133
  134 C     133  135  173  134
  135 A     134  136  172  135
  136 U     135  137  171  136
  137 C     136  138  170  137
  138 U     137  139    0  138
  139 A     138  140    0  139
  140 C     139  141  165  140
  141 C     140  142  164  141
  142 A     141  143  163  142
  143 C     142  144  162  143
  144 A     143  145    0  144
  145 C     144  146    0  145
  146 G     145  147  160  146
  147 C     146  148    0  147
  148 U     147  149  159  148
  149 U     148  150  158  149
  150 C     149  151  157  150
  151 G     150  152  190  151
  152 C     151  153  189  152
  153 A     152  154  188  153
  154 C     153  155  187  154
  155 A     154  156  185  155
  156 U     155  157  184  156
  157 G     156  158  150  157
  158 G     157  159  149  158
  159 G     158  160  148  159
  160 C     159  161  146  160
  161 A     160  162    0  161
  162 G     161  163  143  162
  163 U     162  164  142  163
  164 G     163  165  141  164
  165 G     164  166  140  165
  166 A     165  167    0  166
  167 U     166  168    0  167
  168 U     167  169    0  168
  169 U     168  170    0  169
  170 G     169  171  137  170
  171 A     170  172  136  171
  172 U     171  173  135  172
  173 G     172  174  134  173
  174 G     173  175  133  174
  175 U     174  176    0  175
  176 C     175  177    0  176
  177 A     176  178    0  177
  178 U     177  179    0  178
  179 C     178  180    0  179
  180 U     179  181    0  180
  181 C     180  182    0  181
  182 A     181  183    0  182
  183 C     182  184    0  183
  184 A     183  185  156  184
  185 U     184  186  155  185
  186 C     185  187    0  186
  187 G     186  188  154  187
  188 U     187  189  153  188
  189 G     188  190  152  189
  190 C     189  191  151  190
  191 U     190  192    0  191
  192 A     191  193    0  192
  193 G     192  194  222  193
  194 C     193  195  221  194
  195 G     194  196  220  195
  196 A     195  197    0  196
  197 G     196  198    0  197
  198 G     197  199    0  198
  199 G     198  200    0  199
  200 A     199  201    0  200
  201 A     200  202  215  201
  202 C     201  203  214  202
  203 C     202  204  213  203
  204 C     203  205  212  204
  205 U     204  206  211  205
  206 G     205  207  237  206
  207 U     206  208  236  207
  208 C     207  209  235  208
  209 C     208  210  234  209
  210 G     209  211  233  210
  211 G     210  212  205  211
  212 G     211  213  204  212
  213 G     212  214  203  213
  214 G     213  215  202  214
  215 U     214  216  201  215
  216 G     215  217    0  216
  217 A     216  218    0  217
  218 A     217  219    0  218
  219 C     218  220    0  219
  220 C     219  221  195  220
  221 G     220  222  194  221
  222 C     221  223  193  222
  223 G     222  224    0  223
  224 A     223  225    0  224
  225 A     224  226    0  225
  226 A     225  227    0  226
  227 C     226  228    0  227
  228 A     227  229    0  228
  229 G     228  230    0  229
  230 U     229  231    0  230
  231 A     230  232    0  231
  232 C     231  233    0  232
  233 C     232  234  210  233
  234 G     233  235  209  234
  235 G     234  236  208  235
  236 A     235  237  207  236
  237 C     236  238  206  237
  238 U     237  239    0  238
  239 C     238  240    0  239
  240 A     239  241  275  240
  241 C     240  242  274  241
  242 C     241  243  273  242
  243 G     242  244  272  243
  244 U     243  245  271  244
  245 U     244  246    0  245
  246 U     245  247  270  246
  247 G     246  248    0  247
  248 G     247  249  268  248
  249 G     248  250  267  249
  250 A     249  251    0  250
  251 U     250  252  264  251
  252 C     251  253  263  252
  253 C     252  254  262  253
  254 U     253  255    0  254
  255 G     254  256  291  255
  256 U     255  257  290  256
  257 C     256  258  289  257
  258 U     257  259  288  258
  259 U     258  260  287  259
  260 U     259  261  286  260
  261 C     260  262  285  261
  262 G     261  263  253  262
  263 G     262  264  252  263
  264 A     263  265  251  264
  265 G     264  266    0  265
  266 U     265  267    0  266
  267 U     266  268  249  267
  268 C     267  269  248  268
  269 A     268  270    0  269
  270 A     269  271  246  270
  271 A     270  272  244  271
  272 C     271  273  243  272
  273 G     272  274  242  273
  274 G     273  275  241  274
  275 U     274  276  240  275
  276 U     275  277    0  276
  277 A     276  278    0  277
  278 A     277  279    0  278
  279 A     278  280    0  279
  280 C     279  281    0  280
  281 A     280  282    0  281
  282 A     281  283    0  282
  283 U     282  284    0  283
  284 A     283  285    0  284
  285 G     284  286  261  285
  286 A     285  287  260  286
  287 A     286  288  259  287
  288 A     287  289  258  288
  289 G     288  290  257  289
  290 A     289  291  256  290
  291 C     290  292  255  291
  292 U     291  293    0  292
  293 A     292  294    0  293
  294 A     293  295    0  294
  295 G     294  296   48  295
  296 C     295  297   47  296
  297 A     296  298   46  297
  298 U     297  299   45  298
  299 G     298  300   44  299
  300 U     299  301    0  300
  301 A     300  302    0  301
  302 G     301  303    0  302
  303 C     302  304   43  303
  304 G     303  305    0  304
  305 C     304  306   41  305
  306 C     305  307   40  306
  307 U     306  308   39  307
  308 U     307  309    0  308
  309 G     308  310   37  309
  310 G     309  311   36  310
  311 A     310  312    0  311
  312 U     311  313   34  312
  313 G     312  314    0  313
  314 U     313  315    0  314
  315 A     314  316    0  315
  316 G     315  317    0  316
  317 G     316  318   28  317
  318 U     317  319    0  318
  319 U     318  320    0  319
  320 U     319  321   25  320
  321 U     320  322   24  321
  322 C     321  323   23  322
  323 U     322  324   22  323
  324 G     323  325   21  324
  325 G     324  326    0  325
  326 A     325  327    0  326
  327 C     326  328    0  327
  328 G     327  329  344  328
  329 C     328  330  343  329
  330 G     329  331  342  330
  331 G     330  332  341  331
  332 G     331  333  340  332
  333 U     332  334    0  333
  334 U     333  335    0  334
  335 C     334  336    0  335
  336 A     335  337    0  336
  337 A     336  338    0  337
  338 G     337  339    0  338
  339 U     338  340    0  339
  340 C     339  341  332  340
  341 C     340  342  331  341
  342 C     341  343  330  342
  343 G     342  344  329  343
  344 C     343  345  328  344
  345 C     344  346    7  345
  346 G     345  347    6  346
  347 C     346  348    5  347
  348 C     347  349    4  348
  349 U     348  350    3  349
  350 C     349  351    2  350
  351 C     350  352    1  351
  352 A     351  353    0  352
  353 C     352  354    0  353
  354 C     353  355    0  354
  355 A     354  356    0  355
