# Supplementary material for: TurboFold: Iterative probabilistic estimation of secondary structures for multiple RNA sequences
Source: BMC Bioinformatics. 2011 Apr 20;12:108. doi: 10.1186/1471-2105-12-108 (PMC3120699; doi:10.1186/1471-2105-12-108)
Supplement: Additional file 3 — Zip file of datasets. Datasets used in the benchmarking of TurboFold and other algorithms. [file 1471-2105-12-108-S3.ZIP › datasets/tmRNA/Leif.xyli._AE016822_1-394.ct]

  394 ENERGY = 0    Leif.xyli._AE016822/1-394
    1 G       0    2  390    1
    2 G       1    3  389    2
    3 G       2    4  388    3
    4 G       3    5  387    4
    5 A       4    6  386    5
    6 U       5    7  385    6
    7 G       6    8  384    7
    8 A       7    9    0    8
    9 U       8   10    0    9
   10 C       9   11    0   10
   11 G      10   12    0   11
   12 G      11   13    0   12
   13 U      12   14    0   13
   14 U      13   15    0   14
   15 U      14   16    0   15
   16 C      15   17    0   16
   17 G      16   18    0   17
   18 A      17   19    0   18
   19 C      18   20  363   19
   20 A      19   21  362   20
   21 U      20   22  361   21
   22 U      21   23  360   22
   23 G      22   24  359   23
   24 U      23   25  358   24
   25 C      24   26    0   25
   26 U      25   27    0   26
   27 G      26   28    0   27
   28 C      27   29    0   28
   29 G      28   30    0   29
   30 U      29   31    0   30
   31 G      30   32    0   31
   32 A      31   33    0   32
   33 G      32   34  350   33
   34 U      33   35  349   34
   35 A      34   36  348   35
   36 U      35   37  347   36
   37 G      36   38  346   37
   38 A      37   39    0   38
   39 G      38   40    0   39
   40 A      39   41    0   40
   41 A      40   42    0   41
   42 G      41   43    0   42
   43 C      42   44  338   43
   44 G      43   45  337   44
   45 G      44   46  336   45
   46 G      45   47  335   46
   47 U      46   48  334   47
   48 C      47   49   68   48
   49 G      48   50   67   49
   50 A      49   51   66   50
   51 G      50   52   65   51
   52 G      51   53   64   52
   53 A      52   54    0   53
   54 C      53   55    0   54
   55 G      54   56   82   55
   56 C      55   57   81   56
   57 A      56   58   80   57
   58 U      57   59   79   58
   59 G      58   60   78   59
   60 G      59   61    0   60
   61 U      60   62    0   61
   62 U      61   63    0   62
   63 A      62   64    0   63
   64 U      63   65   52   64
   65 C      64   66   51   65
   66 U      65   67   50   66
   67 C      66   68   49   67
   68 G      67   69   48   68
   69 U      68   70    0   69
   70 U      69   71    0   70
   71 A      70   72    0   71
   72 A      71   73    0   72
   73 C      72   74    0   73
   74 G      73   75    0   74
   75 A      74   76    0   75
   76 U      75   77    0   76
   77 C      76   78    0   77
   78 C      77   79   59   78
   79 A      78   80   58   79
   80 U      79   81   57   80
   81 G      80   82   56   81
   82 C      81   83   55   82
   83 A      82   84    0   83
   84 A      83   85    0   84
   85 A      84   86    0   85
   86 A      85   87    0   86
   87 A      86   88    0   87
   88 A      87   89    0   88
   89 U      88   90    0   89
   90 A      89   91    0   90
   91 A      90   92    0   91
   92 G      91   93    0   92
   93 U      92   94    0   93
   94 G      93   95    0   94
   95 C      94   96    0   95
   96 C      95   97    0   96
   97 A      96   98    0   97
   98 A      97   99    0   98
   99 U      98  100    0   99
  100 U      99  101    0  100
  101 C     100  102    0  101
  102 C     101  103    0  102
  103 A     102  104    0  103
  104 A     103  105    0  104
  105 G     104  106    0  105
  106 A     105  107    0  106
  107 G     106  108    0  107
  108 C     107  109    0  108
  109 A     108  110    0  109
  110 C     109  111    0  110
  111 U     110  112    0  111
  112 G     111  113    0  112
  113 U     112  114    0  113
  114 C     113  115    0  114
  115 U     114  116    0  115
  116 C     115  117    0  116
  117 G     116  118    0  117
  118 G     117  119    0  118
  119 C     118  120    0  119
  120 C     119  121    0  120
  121 A     120  122    0  121
  122 A     121  123    0  122
  123 G     122  124    0  123
  124 G     123  125    0  124
  125 C     124  126    0  125
  126 C     125  127    0  126
  127 G     126  128    0  127
  128 A     127  129  164  128
  129 C     128  130    0  129
  130 U     129  131    0  130
  131 U     130  132  161  131
  132 C     131  133    0  132
  133 G     132  134  159  133
  134 C     133  135  158  134
  135 C     134  136    0  135
  136 C     135  137    0  136
  137 U     136  138    0  137
  138 C     137  139    0  138
  139 G     138  140    0  139
  140 C     139  141    0  140
  141 G     140  142    0  141
  142 G     141  143    0  142
  143 C     142  144    0  143
  144 G     143  145    0  144
  145 U     144  146    0  145
  146 A     145  147    0  146
  147 A     146  148    0  147
  148 G     147  149    0  148
  149 U     148  150    0  149
  150 U     149  151    0  150
  151 C     150  152    0  151
  152 A     151  153    0  152
  153 C     152  154    0  153
  154 C     153  155    0  154
  155 U     154  156    0  155
  156 C     155  157    0  156
  157 A     156  158    0  157
  158 G     157  159  134  158
  159 C     158  160  133  159
  160 C     159  161    0  160
  161 A     160  162  131  161
  162 U     161  163    0  162
  163 C     162  164    0  163
  164 U     163  165  128  164
  165 G     164  166    0  165
  166 A     165  167    0  166
  167 A     166  168    0  167
  168 G     167  169    0  168
  169 A     168  170    0  169
  170 G     169  171    0  170
  171 G     170  172    0  171
  172 C     171  173    0  172
  173 C     172  174  210  173
  174 G     173  175  209  174
  175 U     174  176  208  175
  176 C     175  177  207  176
  177 A     176  178  206  177
  178 G     177  179  205  178
  179 A     178  180    0  179
  180 C     179  181  201  180
  181 C     180  182  200  181
  182 G     181  183  199  182
  183 G     182  184  198  183
  184 G     183  185  197  184
  185 A     184  186    0  185
  186 A     185  187    0  186
  187 C     186  188    0  187
  188 U     187  189    0  188
  189 G     188  190  223  189
  190 U     189  191  222  190
  191 U     190  192  221  191
  192 C     191  193  220  192
  193 U     192  194  219  193
  194 C     193  195  218  194
  195 U     194  196  217  195
  196 A     195  197    0  196
  197 C     196  198  184  197
  198 C     197  199  183  198
  199 C     198  200  182  199
  200 G     199  201  181  200
  201 G     200  202  180  201
  202 A     201  203    0  202
  203 G     202  204    0  203
  204 C     203  205    0  204
  205 C     204  206  178  205
  206 U     205  207  177  206
  207 G     206  208  176  207
  208 G     207  209  175  208
  209 C     208  210  174  209
  210 G     209  211  173  210
  211 U     210  212    0  211
  212 C     211  213    0  212
  213 A     212  214    0  213
  214 G     213  215    0  214
  215 U     214  216    0  215
  216 G     215  217    0  216
  217 A     216  218  195  217
  218 G     217  219  194  218
  219 A     218  220  193  219
  220 G     219  221  192  220
  221 A     220  222  191  221
  222 A     221  223  190  222
  223 C     222  224  189  223
  224 U     223  225    0  224
  225 C     224  226    0  225
  226 G     225  227    0  226
  227 C     226  228  255  227
  228 U     227  229  254  228
  229 U     228  230  253  229
  230 C     229  231  252  230
  231 U     230  232  251  231
  232 G     231  233  250  232
  233 C     232  234  249  233
  234 G     233  235  248  234
  235 U     234  236  247  235
  236 U     235  237  246  236
  237 G     236  238    0  237
  238 A     237  239  271  238
  239 G     238  240  270  239
  240 U     239  241  269  240
  241 A     240  242  268  241
  242 U     241  243  267  242
  243 C     242  244  266  243
  244 A     243  245  265  244
  245 G     244  246    0  245
  246 G     245  247  236  246
  247 G     246  248  235  247
  248 C     247  249  234  248
  249 G     248  250  233  249
  250 C     249  251  232  250
  251 A     250  252  231  251
  252 G     251  253  230  252
  253 A     252  254  229  253
  254 G     253  255  228  254
  255 G     254  256  227  255
  256 G     255  257    0  256
  257 A     256  258    0  257
  258 C     257  259    0  258
  259 U     258  260    0  259
  260 U     259  261    0  260
  261 C     260  262    0  261
  262 A     261  263    0  262
  263 A     262  264    0  263
  264 C     263  265    0  264
  265 U     264  266  244  265
  266 G     265  267  243  266
  267 A     266  268  242  267
  268 U     267  269  241  268
  269 A     268  270  240  269
  270 C     269  271  239  270
  271 U     270  272  238  271
  272 A     271  273    0  272
  273 G     272  274  311  273
  274 G     273  275  310  274
  275 C     274  276  309  275
  276 C     275  277  308  276
  277 C     276  278  307  277
  278 G     277  279    0  278
  279 C     278  280    0  279
  280 C     279  281  306  280
  281 G     280  282  305  281
  282 G     281  283  304  282
  283 A     282  284  303  283
  284 A     283  285  302  284
  285 C     284  286  301  285
  286 A     285  287    0  286
  287 G     286  288    0  287
  288 G     287  289    0  288
  289 U     288  290    0  289
  290 G     289  291  330  290
  291 C     290  292  329  291
  292 C     291  293  328  292
  293 A     292  294  327  293
  294 G     293  295  326  294
  295 C     294  296    0  295
  296 G     295  297  324  296
  297 A     296  298    0  297
  298 C     297  299    0  298
  299 A     298  300    0  299
  300 C     299  301    0  300
  301 G     300  302  285  301
  302 U     301  303  284  302
  303 U     302  304  283  303
  304 C     303  305  282  304
  305 C     304  306  281  305
  306 G     305  307  280  306
  307 G     306  308  277  307
  308 G     307  309  276  308
  309 G     308  310  275  309
  310 C     309  311  274  310
  311 C     310  312  273  311
  312 G     311  313    0  312
  313 A     312  314    0  313
  314 G     313  315    0  314
  315 A     314  316    0  315
  316 A     315  317    0  316
  317 A     316  318    0  317
  318 G     317  319    0  318
  319 C     318  320    0  319
  320 G     319  321    0  320
  321 A     320  322    0  321
  322 C     321  323    0  322
  323 A     322  324    0  323
  324 C     323  325  296  324
  325 A     324  326    0  325
  326 C     325  327  294  326
  327 U     326  328  293  327
  328 G     327  329  292  328
  329 G     328  330  291  329
  330 C     329  331  290  330
  331 U     330  332    0  331
  332 A     331  333    0  332
  333 C     332  334    0  333
  334 G     333  335   47  334
  335 C     334  336   46  335
  336 C     335  337   45  336
  337 C     336  338   44  337
  338 G     337  339   43  338
  339 U     338  340    0  339
  340 A     339  341    0  340
  341 G     340  342    0  341
  342 A     341  343    0  342
  343 A     342  344    0  343
  344 G     343  345    0  344
  345 G     344  346    0  345
  346 C     345  347   37  346
  347 A     346  348   36  347
  348 U     347  349   35  348
  349 A     348  350   34  349
  350 U     349  351   33  350
  351 G     350  352    0  351
  352 A     351  353    0  352
  353 C     352  354    0  353
  354 C     353  355    0  354
  355 A     354  356    0  355
  356 C     355  357    0  356
  357 A     356  358    0  357
  358 G     357  359   24  358
  359 C     358  360   23  359
  360 A     359  361   22  360
  361 G     360  362   21  361
  362 U     361  363   20  362
  363 G     362  364   19  363
  364 G     363  365    0  364
  365 A     364  366    0  365
  366 C     365  367    0  366
  367 G     366  368  383  367
  368 G     367  369  382  368
  369 G     368  370  381  369
  370 G     369  371  380  370
  371 G     370  372  379  371
  372 U     371  373    0  372
  373 U     372  374    0  373
  374 C     373  375    0  374
  375 G     374  376    0  375
  376 A     375  377    0  376
  377 U     376  378    0  377
  378 U     377  379    0  378
  379 C     378  380  371  379
  380 C     379  381  370  380
  381 C     380  382  369  381
  382 C     381  383  368  382
  383 C     382  384  367  383
  384 C     383  385    7  384
  385 A     384  386    6  385
  386 U     385  387    5  386
  387 C     386  388    4  387
  388 U     387  389    3  388
  389 C     388  390    2  389
  390 C     389  391    1  390
  391 A     390  392    0  391
  392 C     391  393    0  392
  393 C     392  394    0  393
  394 A     393  395    0  394
