# Supplementary material for: TurboFold: Iterative probabilistic estimation of secondary structures for multiple RNA sequences
Source: BMC Bioinformatics. 2011 Apr 20;12:108. doi: 10.1186/1471-2105-12-108 (PMC3120699; doi:10.1186/1471-2105-12-108)
Supplement: Additional file 3 — Zip file of datasets. Datasets used in the benchmarking of TurboFold and other algorithms. [file 1471-2105-12-108-S3.ZIP › datasets/tmRNA/envi.sequ._TRW-2-2_1-356.seq]

;
 ENERGY = 0    envi.sequ._TRW-2-2/1-356
GGGGGCGAU
CGGUUUCGAC
GGGGGUCGCG
AAAUCGCCUG
GAGCAUGCCG
AGGGCGUCAU
CUUCCUCGUU
AAUCCGGUGG
CAAAAAACUC
AGACGCCAAC
GACGACGUCU
ACGCUGUAGC
CGCUUAAGGC
UUAAGCCCCG
AACCCACUUG
UGCCUGUGCU
CGUGGAUGUA
GGGUCACUAU
CACGGGAUCG
CUGCUGGUUG
CCGUCCGUCG
GCCAGCGGUU
AACCUAAAAC
GGGCUGGUCC
UUCGGUGCGC
UUUGCACGCC
GUGUUGCCGC
GGGACGAGAC
CAAAACGGCG
CGCUAAGCAU
GUAGCGCCGG
GGAUGUAGCG
CCUUCGGACG
GGGGUUCAAU
UCCCCCCGCC
UCCACCA1
