# Supplementary material for: TurboFold: Iterative probabilistic estimation of secondary structures for multiple RNA sequences
Source: BMC Bioinformatics. 2011 Apr 20;12:108. doi: 10.1186/1471-2105-12-108 (PMC3120699; doi:10.1186/1471-2105-12-108)
Supplement: Additional file 3 — Zip file of datasets. Datasets used in the benchmarking of TurboFold and other algorithms. [file 1471-2105-12-108-S3.ZIP › datasets/tmRNA/Mann.haem._TRW-272629_1-367.ct]

  367 ENERGY = 0    Mann.haem._TRW-272629/1-367
    1 G       0    2  363    1
    2 G       1    3  362    2
    3 G       2    4  361    3
    4 G       3    5  360    4
    5 C       4    6  359    5
    6 U       5    7  358    6
    7 G       6    8  357    7
    8 A       7    9    0    8
    9 U       8   10    0    9
   10 U       9   11    0   10
   11 U      10   12    0   11
   12 U      11   13    0   12
   13 G      12   14    0   13
   14 G      13   15    0   14
   15 A      14   16    0   15
   16 U      15   17    0   16
   17 U      16   18    0   17
   18 C      17   19    0   18
   19 G      18   20    0   19
   20 A      19   21    0   20
   21 C      20   22  336   21
   22 G      21   23  335   22
   23 G      22   24  334   23
   24 G      23   25  333   24
   25 A      24   26  332   25
   26 U      25   27  331   26
   27 U      26   28  330   27
   28 G      27   29    0   28
   29 G      28   30    0   29
   30 C      29   31    0   30
   31 G      30   32    0   31
   32 A      31   33    0   32
   33 A      32   34    0   33
   34 G      33   35  324   34
   35 C      34   36  323   35
   36 C      35   37  322   36
   37 C      36   38    0   37
   38 A      37   39    0   38
   39 A      38   40    0   39
   40 G      39   41  318   40
   41 G      40   42  317   41
   42 U      41   43  316   42
   43 G      42   44  315   43
   44 C      43   45  311   44
   45 A      44   46  310   45
   46 U      45   47  309   46
   47 G      46   48  308   47
   48 U      47   49  307   48
   49 C      48   50   67   49
   50 G      49   51   66   50
   51 A      50   52   65   51
   52 G      51   53   64   52
   53 G      52   54   63   53
   54 U      53   55   80   54
   55 G      54   56   79   55
   56 C      55   57   78   56
   57 G      56   58   77   57
   58 G      57   59   76   58
   59 U      58   60   75   59
   60 A      59   61    0   60
   61 G      60   62    0   61
   62 G      61   63    0   62
   63 C      62   64   53   63
   64 C      63   65   52   64
   65 U      64   66   51   65
   66 C      65   67   50   66
   67 G      66   68   49   67
   68 U      67   69    0   68
   69 A      68   70    0   69
   70 A      69   71    0   70
   71 A      70   72    0   71
   72 C      71   73    0   72
   73 A      72   74    0   73
   74 A      73   75    0   74
   75 A      74   76   59   75
   76 C      75   77   58   76
   77 C      76   78   57   77
   78 G      77   79   56   78
   79 C      78   80   55   79
   80 A      79   81   54   80
   81 A      80   82    0   81
   82 A      81   83    0   82
   83 A      82   84    0   83
   84 U      83   85    0   84
   85 A      84   86    0   85
   86 A      85   87    0   86
   87 U      86   88    0   87
   88 A      87   89    0   88
   89 G      88   90    0   89
   90 U      89   91    0   90
   91 C      90   92    0   91
   92 G      91   93    0   92
   93 C      92   94    0   93
   94 A      93   95    0   94
   95 A      94   96    0   95
   96 A      95   97    0   96
   97 C      96   98    0   97
   98 G      97   99    0   98
   99 A      98  100    0   99
  100 C      99  101    0  100
  101 G     100  102    0  101
  102 A     101  103    0  102
  103 A     102  104    0  103
  104 C     103  105    0  104
  105 A     104  106    0  105
  106 A     105  107    0  106
  107 U     106  108    0  107
  108 A     107  109    0  108
  109 C     108  110    0  109
  110 G     109  111  140  110
  111 C     110  112  139  111
  112 U     111  113  138  112
  113 U     112  114  137  113
  114 U     113  115  136  114
  115 A     114  116  135  115
  116 G     115  117  133  116
  117 C     116  118    0  117
  118 A     117  119    0  118
  119 G     118  120  130  119
  120 C     119  121    0  120
  121 U     120  122    0  121
  122 U     121  123    0  122
  123 A     122  124    0  123
  124 A     123  125    0  124
  125 U     124  126    0  125
  126 A     125  127    0  126
  127 A     126  128    0  127
  128 C     127  129    0  128
  129 C     128  130    0  129
  130 U     129  131  119  130
  131 G     130  132    0  131
  132 C     131  133    0  132
  133 U     132  134  116  133
  134 U     133  135    0  134
  135 U     134  136  115  135
  136 A     135  137  114  136
  137 A     136  138  113  137
  138 A     137  139  112  138
  139 G     138  140  111  139
  140 C     139  141  110  140
  141 C     140  142  184  141
  142 U     141  143  183  142
  143 U     142  144  182  143
  144 A     143  145  181  144
  145 U     144  146  180  145
  146 C     145  147  179  146
  147 U     146  148  178  147
  148 C     147  149  173  148
  149 C     148  150  172  149
  150 U     149  151  171  150
  151 C     150  152  170  151
  152 A     151  153    0  152
  153 G     152  154    0  153
  154 C     153  155  167  154
  155 U     154  156  166  155
  156 U     155  157  165  156
  157 C     156  158    0  157
  158 C     157  159    0  158
  159 G     158  160    0  159
  160 C     159  161  198  160
  161 U     160  162  197  161
  162 C     161  163  196  162
  163 G     162  164  195  163
  164 U     163  165  194  164
  165 A     164  166  156  165
  166 A     165  167  155  166
  167 G     166  168  154  167
  168 A     167  169    0  168
  169 C     168  170    0  169
  170 G     169  171  151  170
  171 A     170  172  150  171
  172 G     171  173  149  172
  173 G     172  174  148  173
  174 G     173  175    0  174
  175 C     174  176    0  175
  176 A     175  177    0  176
  177 A     176  178    0  177
  178 A     177  179  147  178
  179 G     178  180  146  179
  180 A     179  181  145  180
  181 U     180  182  144  181
  182 A     181  183  143  182
  183 A     182  184  142  183
  184 G     183  185  141  184
  185 U     184  186    0  185
  186 C     185  187    0  186
  187 A     186  188    0  187
  188 C     187  189    0  188
  189 C     188  190    0  189
  190 C     189  191    0  190
  191 A     190  192    0  191
  192 A     191  193    0  192
  193 A     192  194    0  193
  194 A     193  195  164  194
  195 C     194  196  163  195
  196 G     195  197  162  196
  197 A     196  198  161  197
  198 G     197  199  160  198
  199 A     198  200    0  199
  200 U     199  201    0  200
  201 C     200  202    0  201
  202 G     201  203    0  202
  203 U     202  204  232  203
  204 G     203  205  231  204
  205 U     204  206  230  205
  206 G     205  207    0  206
  207 G     206  208    0  207
  208 A     207  209    0  208
  209 C     208  210    0  209
  210 G     209  211    0  210
  211 C     210  212  223  211
  212 C     211  213  222  212
  213 G     212  214    0  213
  214 C     213  215    0  214
  215 C     214  216    0  215
  216 G     215  217  248  216
  217 C     216  218  247  217
  218 U     217  219  246  218
  219 U     218  220  245  219
  220 U     219  221  244  220
  221 A     220  222    0  221
  222 G     221  223  212  222
  223 G     222  224  211  223
  224 A     223  225    0  224
  225 U     224  226    0  225
  226 C     225  227    0  226
  227 G     226  228    0  227
  228 A     227  229    0  228
  229 A     228  230    0  229
  230 A     229  231  205  230
  231 C     230  232  204  231
  232 A     231  233  203  232
  233 C     232  234    0  233
  234 U     233  235    0  234
  235 A     234  236    0  235
  236 A     235  237    0  236
  237 A     236  238    0  237
  238 U     237  239    0  238
  239 U     238  240    0  239
  240 A     239  241    0  240
  241 A     240  242    0  241
  242 A     241  243    0  242
  243 U     242  244    0  243
  244 A     243  245  220  244
  245 A     244  246  219  245
  246 A     245  247  218  246
  247 G     246  248  217  247
  248 C     247  249  216  248
  249 U     248  250    0  249
  250 A     249  251    0  250
  251 G     250  252  286  251
  252 U     251  253  285  252
  253 U     252  254  284  253
  254 U     253  255  283  254
  255 A     254  256  282  255
  256 U     255  257  281  256
  257 U     256  258  280  257
  258 C     257  259  279  258
  259 A     258  260  278  259
  260 U     259  261  277  260
  261 U     260  262    0  261
  262 G     261  263  275  262
  263 C     262  264  274  263
  264 G     263  265  273  264
  265 U     264  266    0  265
  266 G     265  267  303  266
  267 U     266  268  302  267
  268 C     267  269  301  268
  269 U     268  270  300  269
  270 G     269  271  298  270
  271 U     270  272  297  271
  272 C     271  273  296  272
  273 C     272  274  264  273
  274 G     273  275  263  274
  275 C     274  276  262  275
  276 U     275  277    0  276
  277 G     276  278  260  277
  278 U     277  279  259  278
  279 G     278  280  258  279
  280 A     279  281  257  280
  281 A     280  282  256  281
  282 U     281  283  255  282
  283 A     282  284  254  283
  284 A     283  285  253  284
  285 G     284  286  252  285
  286 C     285  287  251  286
  287 G     286  288    0  287
  288 A     287  289    0  288
  289 A     288  290    0  289
  290 A     289  291    0  290
  291 U     290  292    0  291
  292 U     291  293    0  292
  293 A     292  294    0  293
  294 A     293  295    0  294
  295 A     294  296    0  295
  296 G     295  297  272  296
  297 A     296  298  271  297
  298 C     297  299  270  298
  299 U     298  300    0  299
  300 A     299  301  269  300
  301 G     300  302  268  301
  302 A     301  303  267  302
  303 C     302  304  266  303
  304 U     303  305    0  304
  305 A     304  306    0  305
  306 A     305  307    0  306
  307 A     306  308   48  307
  308 C     307  309   47  308
  309 A     308  310   46  309
  310 U     309  311   45  310
  311 G     310  312   44  311
  312 U     311  313    0  312
  313 A     312  314    0  313
  314 G     313  315    0  314
  315 U     314  316   43  315
  316 A     315  317   42  316
  317 C     316  318   41  317
  318 U     317  319   40  318
  319 G     318  320    0  319
  320 A     319  321    0  320
  321 A     320  322    0  321
  322 G     321  323   36  322
  323 G     322  324   35  323
  324 U     323  325   34  324
  325 A     324  326    0  325
  326 G     325  327    0  326
  327 A     326  328    0  327
  328 G     327  329    0  328
  329 A     328  330    0  329
  330 A     329  331   27  330
  331 A     330  332   26  331
  332 U     331  333   25  332
  333 U     332  334   24  333
  334 U     333  335   23  334
  335 C     334  336   22  335
  336 G     335  337   21  336
  337 G     336  338    0  337
  338 A     337  339    0  338
  339 C     338  340    0  339
  340 G     339  341  356  340
  341 G     340  342  355  341
  342 G     341  343  354  342
  343 G     342  344  353  343
  344 G     343  345  352  344
  345 U     344  346    0  345
  346 U     345  347    0  346
  347 C     346  348    0  347
  348 A     347  349    0  348
  349 A     348  350    0  349
  350 A     349  351    0  350
  351 U     350  352    0  351
  352 C     351  353  344  352
  353 C     352  354  343  353
  354 C     353  355  342  354
  355 C     354  356  341  355
  356 C     355  357  340  356
  357 C     356  358    7  357
  358 A     357  359    6  358
  359 G     358  360    5  359
  360 C     359  361    4  360
  361 U     360  362    3  361
  362 C     361  363    2  362
  363 C     362  364    1  363
  364 A     363  365    0  364
  365 C     364  366    0  365
  366 C     365  367    0  366
  367 A     366  368    0  367
