# Supplementary material for: TurboFold: Iterative probabilistic estimation of secondary structures for multiple RNA sequences
Source: BMC Bioinformatics. 2011 Apr 20;12:108. doi: 10.1186/1471-2105-12-108 (PMC3120699; doi:10.1186/1471-2105-12-108)
Supplement: Additional file 3 — Zip file of datasets. Datasets used in the benchmarking of TurboFold and other algorithms. [file 1471-2105-12-108-S3.ZIP › datasets/tmRNA/Shew.frig._CP000447_1-356.seq]

;
 ENERGY = 0    Shew.frig._CP000447/1-356
GGGGGCGAU
UCUGGAUUCG
ACAGGAUUCA
CGAAACCCAA
GGAGCAUGUC
GAGGGGCGGU
UGGCCUCGUA
AAAAGCCGCA
CCGUUAUAGU
UGCAAACGAC
UCUAACUACU
CUCUAGCAGC
UUAGGCUAGC
UAGCCAUCAA
CCACACGUUU
CGCACGUGGA
CAGUGGAUUC
UGAUGGUCAU
AUUACAGUGU
GCUAGCGAGG
GAACUCCGUC
CGGGGGUGAA
CCGCGAAACA
GUACCGGACU
CACCAAGUAG
CAUCCUGUCU
UUCGGAGACU
GCUUGGUUAA
AUAAAAGAGA
GACUAAACAU
GUAGUGCCGA
GGAUGUAGGC
UUUCUGGACG
CGGGUUCAAG
UCCCGCCGCC
UCCACCA1
