# Supplementary material for: TurboFold: Iterative probabilistic estimation of secondary structures for multiple RNA sequences
Source: BMC Bioinformatics. 2011 Apr 20;12:108. doi: 10.1186/1471-2105-12-108 (PMC3120699; doi:10.1186/1471-2105-12-108)
Supplement: Additional file 3 — Zip file of datasets. Datasets used in the benchmarking of TurboFold and other algorithms. [file 1471-2105-12-108-S3.ZIP › datasets/tmRNA/Sten.malt._TRW-40324_1-354.seq]

;
 ENERGY = 0    Sten.malt._TRW-40324/1-354
GGGGGUGCA
UUGGUUUCGA
CGGGGGUUGU
GAAGUCGCCU
GGCGCAUGCC
GAGGGGGUAG
CUUUCCUCGU
AAAUCCAGCU
GCAAAACUCU
AGUUGCCAAC
GACGACAACU
ACGCUCUGGC
CGCUUAAGGC
CUAAGCCUCG
AAACCGCUUG
UGUCCAUGCU
CGCGGUGUAG
AGUCACUAUC
AUGGAAUCGC
GCUGGGUGGC
UGCCUGUCAG
UCCGGCACUA
GAACACAACA
GGCUGGUUCC
CGGAUGCGCU
UUGCACGCCG
UGCUGUUCGG
GGACGAGAUC
CAACGGUGAG
CUAAGCAUGU
AGUGCUGGGG
AUGGAGUGCC
UUCGGACGGC
GGUUCAAUUC
CGCCCACCUC
CACCA1
