# Supplementary material for: TurboFold: Iterative probabilistic estimation of secondary structures for multiple RNA sequences
Source: BMC Bioinformatics. 2011 Apr 20;12:108. doi: 10.1186/1471-2105-12-108 (PMC3120699; doi:10.1186/1471-2105-12-108)
Supplement: Additional file 3 — Zip file of datasets. Datasets used in the benchmarking of TurboFold and other algorithms. [file 1471-2105-12-108-S3.ZIP › datasets/tmRNA/Acti.acti._TRW-272556_1-366.seq]

;
 ENERGY = 0    Acti.acti._TRW-272556/1-366
GGGGCUGAU
UCUGGAUUCG
ACGGGAUUAG
CGAAGCCCGA
AGUGCACGUC
GAGGUGCGGU
AGGCCUCGUA
AAUAAACCGC
AAAAAAAUAG
UCGCAAACGA
CGAACAAUAC
GCUUUAGCAG
CUUAAUAACC
UGCCUUUAGC
CUUCGCUCCC
CAGCUUCCGC
UCGUAAGACG
GGGAUAAAGC
GGAGUCAAAC
CAAAACGAGC
UCGUGUGGAA
GCCACCGUUU
GAGGAUCGAA
GCAUUAAAUU
AAAUCAAACU
AGCUUAAUUG
UCGCGUGUCC
GUCCGCAGGA
UUAAGUGAAU
UUAAAGACCG
GACUAAACGU
GUAGUGCUAA
CGGCAGAGGA
AUUUCGGACG
GGGGUUCAAC
UCCCCCCAGC
UCCACCA1
