# Supplementary material for: TurboFold: Iterative probabilistic estimation of secondary structures for multiple RNA sequences
Source: BMC Bioinformatics. 2011 Apr 20;12:108. doi: 10.1186/1471-2105-12-108 (PMC3120699; doi:10.1186/1471-2105-12-108)
Supplement: Additional file 3 — Zip file of datasets. Datasets used in the benchmarking of TurboFold and other algorithms. [file 1471-2105-12-108-S3.ZIP › datasets/tmRNA/Acid.caps._TRW-240015_1-352.seq]

;
 ENERGY = 0    Acid.caps._TRW-240015/1-352
GGGGGCGUC
ACGGUUUCGA
CGGGAUUGAC
UGCGGCAAAG
AGGCAUGCCG
GGGGGUGGGC
ACCCGUAAUC
GCUCGCAAAA
CAAUACUUGC
CAACAACAAU
CUGGCACUCG
CAGCUUAAUU
AAAUAAGUUG
CCGUCCUCUG
AGGCUUCGCC
UGUGGGCCGA
GGCAGGACGU
CAUACAGCAG
GCUGGUUCCU
UCGGCUGGGU
CUGGGCCGCG
GGGAUGAGAU
CCACGGACUA
GCAUUCUGCG
UAUCUUGUCG
CUUCUAAGCG
CAGAGUGCGA
AACCUAAAGG
AAUGCGACUG
AGCAUGGAGU
CUCUUUUCUG
ACACCAAUUU
CGGACGCGGG
UUCGACUCCC
GCCGCCUCCA
CCA1
