# Supplementary material for: TurboFold: Iterative probabilistic estimation of secondary structures for multiple RNA sequences
Source: BMC Bioinformatics. 2011 Apr 20;12:108. doi: 10.1186/1471-2105-12-108 (PMC3120699; doi:10.1186/1471-2105-12-108)
Supplement: Additional file 3 — Zip file of datasets. Datasets used in the benchmarking of TurboFold and other algorithms. [file 1471-2105-12-108-S3.ZIP › datasets/tmRNA/Colw.psyc._CP000083_1-350.ct]

  350 ENERGY = 0    Colw.psyc._CP000083/1-350
    1 G       0    2  346    1
    2 G       1    3  345    2
    3 G       2    4  344    3
    4 G       3    5  343    4
    5 C       4    6  342    5
    6 G       5    7  341    6
    7 G       6    8  340    7
    8 A       7    9    0    8
    9 U       8   10    0    9
   10 C       9   11    0   10
   11 U      10   12    0   11
   12 A      11   13    0   12
   13 G      12   14    0   13
   14 G      13   15    0   14
   15 A      14   16    0   15
   16 U      15   17    0   16
   17 U      16   18    0   17
   18 C      17   19    0   18
   19 G      18   20    0   19
   20 A      19   21    0   20
   21 C      20   22  319   21
   22 A      21   23  318   22
   23 A      22   24  317   23
   24 G      23   25  316   24
   25 A      24   26  315   25
   26 U      25   27    0   26
   27 U      26   28    0   27
   28 C      27   29  312   28
   29 A      28   30    0   29
   30 U      29   31  310   30
   31 G      30   32    0   31
   32 A      31   33    0   32
   33 A      32   34    0   33
   34 A      33   35    0   34
   35 C      34   36    0   35
   36 U      35   37  305   36
   37 C      36   38  304   37
   38 A      37   39    0   38
   39 A      38   40    0   39
   40 G      39   41  301   40
   41 G      40   42  300   41
   42 U      41   43  299   42
   43 G      42   44  298   43
   44 C      43   45  294   44
   45 A      44   46  293   45
   46 U      45   47  292   46
   47 G      46   48  291   47
   48 C      47   49  290   48
   49 C      48   50   67   49
   50 C      49   51   66   50
   51 A      50   52   65   51
   52 G      51   53   64   52
   53 G      52   54   63   53
   54 G      53   55    0   54
   55 G      54   56   78   55
   56 C      55   57   77   56
   57 G      56   58   76   57
   58 G      57   59   75   58
   59 U      58   60   74   59
   60 U      59   61   73   60
   61 U      60   62    0   61
   62 G      61   63    0   62
   63 C      62   64   53   63
   64 C      63   65   52   64
   65 U      64   66   51   65
   66 G      65   67   50   66
   67 G      66   68   49   67
   68 U      67   69    0   68
   69 A      68   70    0   69
   70 A      69   71    0   70
   71 A      70   72    0   71
   72 A      71   73    0   72
   73 A      72   74   60   73
   74 G      73   75   59   74
   75 C      74   76   58   75
   76 C      75   77   57   76
   77 G      76   78   56   77
   78 C      77   79   55   78
   79 A      78   80    0   79
   80 A      79   81    0   80
   81 A      80   82    0   81
   82 A      81   83    0   82
   83 C      82   84    0   83
   84 U      83   85    0   84
   85 A      84   86    0   85
   86 U      85   87    0   86
   87 A      86   88    0   87
   88 A      87   89    0   88
   89 U      88   90    0   89
   90 U      89   91    0   90
   91 G      90   92    0   91
   92 C      91   93    0   92
   93 U      92   94    0   93
   94 A      93   95    0   94
   95 A      94   96    0   95
   96 C      95   97    0   96
   97 G      96   98    0   97
   98 A      97   99    0   98
   99 C      98  100    0   99
  100 G      99  101    0  100
  101 A     100  102    0  101
  102 U     101  103    0  102
  103 A     102  104    0  103
  104 C     103  105    0  104
  105 G     104  106    0  105
  106 U     105  107    0  106
  107 U     106  108    0  107
  108 C     107  109    0  108
  109 G     108  110    0  109
  110 C     109  111  128  110
  111 A     110  112    0  111
  112 C     111  113    0  112
  113 U     112  114    0  113
  114 A     113  115    0  114
  115 G     114  116  125  115
  116 C     115  117  124  116
  117 C     116  118    0  117
  118 G     117  119    0  118
  119 C     118  120    0  119
  120 U     119  121    0  120
  121 U     120  122    0  121
  122 A     121  123    0  122
  123 G     122  124    0  123
  124 G     123  125  116  124
  125 C     124  126  115  125
  126 U     125  127    0  126
  127 A     126  128    0  127
  128 G     127  129  110  128
  129 C     128  130  170  129
  130 C     129  131  169  130
  131 A     130  132  168  131
  132 U     131  133  167  132
  133 C     132  134  166  133
  134 G     133  135  165  134
  135 C     134  136  162  135
  136 C     135  137  161  136
  137 U     136  138  160  137
  138 U     137  139  159  138
  139 G     138  140    0  139
  140 A     139  141    0  140
  141 A     140  142    0  141
  142 A     141  143  157  142
  143 U     142  144    0  143
  144 C     143  145  155  144
  145 U     144  146  154  145
  146 C     145  147    0  146
  147 U     146  148  185  147
  148 C     147  149  184  148
  149 C     148  150  183  149
  150 U     149  151  182  150
  151 A     150  152  181  151
  152 U     151  153  180  152
  153 U     152  154    0  153
  154 G     153  155  145  154
  155 G     154  156  144  155
  156 U     155  157    0  156
  157 U     156  158  142  157
  158 A     157  159    0  158
  159 G     158  160  138  159
  160 A     159  161  137  160
  161 G     160  162  136  161
  162 G     161  163  135  162
  163 A     162  164    0  163
  164 U     163  165    0  164
  165 C     164  166  134  165
  166 G     165  167  133  166
  167 A     166  168  132  167
  168 U     167  169  131  168
  169 G     168  170  130  169
  170 G     169  171  129  170
  171 U     170  172    0  171
  172 C     171  173    0  172
  173 A     172  174    0  173
  174 C     173  175    0  174
  175 C     174  176    0  175
  176 C     175  177    0  176
  177 C     176  178    0  177
  178 A     177  179    0  178
  179 A     178  180    0  179
  180 A     179  181  152  180
  181 U     180  182  151  181
  182 A     181  183  150  182
  183 G     182  184  149  183
  184 G     183  185  148  184
  185 A     184  186  147  185
  186 U     185  187    0  186
  187 A     186  188    0  187
  188 G     187  189  217  188
  189 C     188  190  216  189
  190 G     189  191  215  190
  191 A     190  192    0  191
  192 G     191  193    0  192
  193 G     192  194    0  193
  194 G     193  195    0  194
  195 A     194  196    0  195
  196 A     195  197  210  196
  197 G     196  198  209  197
  198 C     197  199  208  198
  199 A     198  200    0  199
  200 C     199  201    0  200
  201 G     200  202  232  201
  202 C     201  203  231  202
  203 U     202  204  230  203
  204 U     203  205  229  204
  205 G     204  206  228  205
  206 A     205  207    0  206
  207 G     206  208    0  207
  208 G     207  209  198  208
  209 C     208  210  197  209
  210 U     209  211  196  210
  211 G     210  212    0  211
  212 A     211  213    0  212
  213 A     212  214    0  213
  214 C     213  215    0  214
  215 C     214  216  190  215
  216 G     215  217  189  216
  217 C     216  218  188  217
  218 G     217  219    0  218
  219 A     218  220    0  219
  220 A     219  221    0  220
  221 A     220  222    0  221
  222 U     221  223    0  222
  223 A     222  224    0  223
  224 G     223  225    0  224
  225 U     224  226    0  225
  226 A     225  227    0  226
  227 U     226  228    0  227
  228 C     227  229  205  228
  229 A     228  230  204  229
  230 A     229  231  203  230
  231 G     230  232  202  231
  232 C     231  233  201  232
  233 U     232  234    0  233
  234 C     233  235    0  234
  235 A     234  236  270  235
  236 C     235  237  269  236
  237 C     236  238  268  237
  238 A     237  239  267  238
  239 U     238  240    0  239
  240 G     239  241    0  240
  241 A     240  242    0  241
  242 C     241  243    0  242
  243 G     242  244  263  243
  244 A     243  245    0  244
  245 A     244  246    0  245
  246 G     245  247  259  246
  247 C     246  248  258  247
  248 C     247  249  257  248
  249 U     248  250    0  249
  250 G     249  251  286  250
  251 U     250  252  285  251
  252 C     251  253  284  252
  253 G     252  254  283  253
  254 C     253  255  282  254
  255 U     254  256  281  255
  256 U     255  257  280  256
  257 G     256  258  248  257
  258 G     257  259  247  258
  259 C     258  260  246  259
  260 G     259  261    0  260
  261 U     260  262    0  261
  262 C     261  263    0  262
  263 U     262  264  243  263
  264 A     263  265    0  264
  265 A     264  266    0  265
  266 U     265  267    0  266
  267 U     266  268  238  267
  268 G     267  269  237  268
  269 G     268  270  236  269
  270 U     269  271  235  270
  271 U     270  272    0  271
  272 A     271  273    0  272
  273 A     272  274    0  273
  274 A     273  275    0  274
  275 U     274  276    0  275
  276 A     275  277    0  276
  277 A     276  278    0  277
  278 A     277  279    0  278
  279 U     278  280    0  279
  280 G     279  281  256  280
  281 A     280  282  255  281
  282 G     281  283  254  282
  283 C     282  284  253  283
  284 G     283  285  252  284
  285 A     284  286  251  285
  286 C     285  287  250  286
  287 U     286  288    0  287
  288 A     287  289    0  288
  289 A     288  290    0  289
  290 G     289  291   48  290
  291 C     290  292   47  291
  292 A     291  293   46  292
  293 U     292  294   45  293
  294 G     293  295   44  294
  295 U     294  296    0  295
  296 A     295  297    0  296
  297 G     296  298    0  297
  298 U     297  299   43  298
  299 A     298  300   42  299
  300 C     299  301   41  300
  301 C     300  302   40  301
  302 G     301  303    0  302
  303 A     302  304    0  303
  304 G     303  305   37  304
  305 A     304  306   36  305
  306 A     305  307    0  306
  307 C     306  308    0  307
  308 G     307  309    0  308
  309 U     308  310    0  309
  310 A     309  311   30  310
  311 G     310  312    0  311
  312 G     311  313   28  312
  313 C     312  314    0  313
  314 U     313  315    0  314
  315 U     314  316   25  315
  316 U     315  317   24  316
  317 U     316  318   23  317
  318 U     317  319   22  318
  319 G     318  320   21  319
  320 G     319  321    0  320
  321 A     320  322    0  321
  322 C     321  323    0  322
  323 G     322  324  339  323
  324 G     323  325  338  324
  325 G     324  326  337  325
  326 G     325  327  336  326
  327 G     326  328  335  327
  328 U     327  329    0  328
  329 U     328  330    0  329
  330 C     329  331    0  330
  331 G     330  332    0  331
  332 A     331  333    0  332
  333 U     332  334    0  333
  334 U     333  335    0  334
  335 C     334  336  327  335
  336 C     335  337  326  336
  337 C     336  338  325  337
  338 C     337  339  324  338
  339 C     338  340  323  339
  340 C     339  341    7  340
  341 C     340  342    6  341
  342 G     341  343    5  342
  343 C     342  344    4  343
  344 U     343  345    3  344
  345 C     344  346    2  345
  346 C     345  347    1  346
  347 A     346  348    0  347
  348 C     347  349    0  348
  349 C     348  350    0  349
  350 A     349  351    0  350
