# Supplementary material for: TurboFold: Iterative probabilistic estimation of secondary structures for multiple RNA sequences
Source: BMC Bioinformatics. 2011 Apr 20;12:108. doi: 10.1186/1471-2105-12-108 (PMC3120699; doi:10.1186/1471-2105-12-108)
Supplement: Additional file 3 — Zip file of datasets. Datasets used in the benchmarking of TurboFold and other algorithms. [file 1471-2105-12-108-S3.ZIP › datasets/tmRNA/Lact.brev._CP000416_1-372.seq]

;
 ENERGY = 0    Lact.brev._CP000416/1-372
GGGGCCGUU
CUGGAUUCGA
CUGGUAUAGG
UUGCGCCCCA
ACUGCACUCC
GUAGCGGCAU
CUACGUUAAA
AGGUCCAGUU
UAAUUAUAAC
UGCAAAAAAU
AAUAACAAUU
CUUACGCUUU
AGCUGCUUAA
UAGGCGCUUA
ACGUAGAUCC
UCCUAGGCUU
GUCCGUGGUC
UAGAUCUGGG
UCCUAAAUUU
AACGGACUUA
CGCUAACGAC
UCCCACCUGA
AGUACGUUAG
AAGAGAAAAA
UCAGGUUAGC
UGUUCAUGUG
GGCCCUGACA
GGCGGCAAGU
UGGGCAGUGA
AACCUUAAGU
AGUCUGAAUA
UGAGUGUAGA
CGUUGGGGUG
GCAAUAUGCU
AGGACGCGGG
UUCGAUCCCC
GCCGGCUCCA
UAU1
