# Supplementary material for: TurboFold: Iterative probabilistic estimation of secondary structures for multiple RNA sequences
Source: BMC Bioinformatics. 2011 Apr 20;12:108. doi: 10.1186/1471-2105-12-108 (PMC3120699; doi:10.1186/1471-2105-12-108)
Supplement: Additional file 3 — Zip file of datasets. Datasets used in the benchmarking of TurboFold and other algorithms. [file 1471-2105-12-108-S3.ZIP › datasets/tmRNA/Clos.ther._TRW-203119_1-387.seq]

;
 ENERGY = 0    Clos.ther._TRW-203119/1-387
GGGGGCGUA
UUGGUUUCGA
CGGGAUUGUU
GAAGCUUGAG
UAGCGGGUAG
AGGAUUCUCG
UUGGCCUCUU
UAAAAAACGA
GAAACUAAAA
UAAACGCUAA
CGAAGAUAAU
UACGCUUUAG
CUGCUGCCUA
AUAUAGGCAG
CCCGUCAGUC
CAGGGUUCCU
GCGCCUUGGG
UAGCUGGCGU
CAUUAAGUCA
GGCCUUUUGA
GUGGGAAGGU
UAAACUCUAG
AACUGUCACA
GUGGUAGCCU
UGAGCUGUGA
UGGAUUUUAA
AGGCUACUGA
UAUCCAAAGC
CUGCCCAUGG
GCGUUGGGUU
GAGGGAAUUU
UUAAAACAUG
GGCUGCACCC
GGAGAAGCUC
UUGUGGAUAC
GAUUUCGGAC
AGGGGUUCGA
CUCCCCUCGC
CUCCACCA1
