# Supplementary material for: TurboFold: Iterative probabilistic estimation of secondary structures for multiple RNA sequences
Source: BMC Bioinformatics. 2011 Apr 20;12:108. doi: 10.1186/1471-2105-12-108 (PMC3120699; doi:10.1186/1471-2105-12-108)
Supplement: Additional file 3 — Zip file of datasets. Datasets used in the benchmarking of TurboFold and other algorithms. [file 1471-2105-12-108-S3.ZIP › datasets/tmRNA/Copr.prot._TRW-351627_1-353.ct]

  353 ENERGY = 0    Copr.prot._TRW-351627/1-353
    1 G       0    2  349    1
    2 G       1    3  348    2
    3 G       2    4  347    3
    4 G       3    5  346    4
    5 G       4    6  345    5
    6 C       5    7  344    6
    7 G       6    8  343    7
    8 A       7    9    0    8
    9 A       8   10    0    9
   10 A       9   11    0   10
   11 A      10   12    0   11
   12 G      11   13    0   12
   13 G      12   14    0   13
   14 U      13   15    0   14
   15 C      14   16    0   15
   16 U      15   17    0   16
   17 C      16   18    0   17
   18 G      17   19    0   18
   19 A      18   20    0   19
   20 C      19   21  322   20
   21 G      20   22  321   21
   22 G      21   23  320   22
   23 C      22   24  319   23
   24 G      23   25  318   24
   25 A      24   26  317   25
   26 G      25   27  316   26
   27 U      26   28  315   27
   28 C      27   29  314   28
   29 G      28   30  313   29
   30 G      29   31    0   30
   31 A      30   32    0   31
   32 G      31   33  310   32
   33 C      32   34  309   33
   34 C      33   35  308   34
   35 U      34   36  307   35
   36 U      35   37  306   36
   37 G      36   38    0   37
   38 A      37   39    0   38
   39 G      38   40  303   39
   40 C      39   41  302   40
   41 U      40   42    0   41
   42 G      41   43    0   42
   43 C      42   44  296   43
   44 A      43   45  295   44
   45 G      44   46  294   45
   46 G      45   47  293   46
   47 C      46   48  292   47
   48 A      47   49   66   48
   49 G      48   50   65   49
   50 G      49   51   64   50
   51 G      50   52    0   51
   52 U      51   53    0   52
   53 U      52   54    0   53
   54 G      53   55    0   54
   55 G      54   56   79   55
   56 C      55   57   78   56
   57 U      56   58   77   57
   58 G      57   59   76   58
   59 C      58   60   75   59
   60 C      59   61   74   60
   61 A      60   62    0   61
   62 C      61   63    0   62
   63 A      62   64    0   63
   64 C      63   65   50   64
   65 C      64   66   49   65
   66 U      65   67   48   66
   67 U      66   68    0   67
   68 A      67   69    0   68
   69 A      68   70    0   69
   70 A      69   71    0   70
   71 A      70   72    0   71
   72 A      71   73    0   72
   73 G      72   74    0   73
   74 G      73   75   60   74
   75 G      74   76   59   75
   76 U      75   77   58   76
   77 A      76   78   57   77
   78 G      77   79   56   78
   79 C      78   80   55   79
   80 A      79   81    0   80
   81 A      80   82    0   81
   82 G      81   83    0   82
   83 G      82   84    0   83
   84 C      83   85    0   84
   85 A      84   86    0   85
   86 A      85   87    0   86
   87 A      86   88    0   87
   88 A      87   89    0   88
   89 A      88   90    0   89
   90 U      89   91    0   90
   91 A      90   92    0   91
   92 A      91   93    0   92
   93 A      92   94    0   93
   94 U      93   95    0   94
   95 G      94   96    0   95
   96 C      95   97    0   96
   97 C      96   98    0   97
   98 G      97   99    0   98
   99 A      98  100    0   99
  100 A      99  101    0  100
  101 C     100  102    0  101
  102 C     101  103    0  102
  103 A     102  104    0  103
  104 G     103  105    0  104
  105 A     104  106    0  105
  106 A     105  107    0  106
  107 U     106  108    0  107
  108 U     107  109    0  108
  109 U     108  110    0  109
  110 G     109  111    0  110
  111 C     110  112    0  111
  112 A     111  113    0  112
  113 C     112  114    0  113
  114 U     113  115    0  114
  115 A     114  116    0  115
  116 G     115  117  134  116
  117 C     116  118  133  117
  118 U     117  119  132  118
  119 G     118  120  131  119
  120 C     119  121  130  120
  121 U     120  122  129  121
  122 U     121  123  128  122
  123 A     122  124  127  123
  124 A     123  125    0  124
  125 U     124  126    0  125
  126 G     125  127    0  126
  127 U     126  128  123  127
  128 A     127  129  122  128
  129 A     128  130  121  129
  130 G     129  131  120  130
  131 C     130  132  119  131
  132 A     131  133  118  132
  133 G     132  134  117  133
  134 C     133  135  116  134
  135 C     134  136  172  135
  136 G     135  137  171  136
  137 C     136  138  170  137
  138 U     137  139  169  138
  139 C     138  140  168  139
  140 U     139  141  167  140
  141 C     140  142    0  141
  142 C     141  143  164  142
  143 A     142  144  163  143
  144 A     143  145  162  144
  145 A     144  146  161  145
  146 C     145  147  160  146
  147 U     146  148  159  147
  148 G     147  149    0  148
  149 A     148  150  157  149
  150 G     149  151    0  150
  151 G     150  152  189  151
  152 C     151  153  188  152
  153 U     152  154  187  153
  154 G     153  155  186  154
  155 C     154  156  185  155
  156 A     155  157    0  156
  157 U     156  158  149  157
  158 A     157  159    0  158
  159 A     158  160  147  159
  160 G     159  161  146  160
  161 U     160  162  145  161
  162 U     161  163  144  162
  163 U     162  164  143  163
  164 G     163  165  142  164
  165 G     164  166    0  165
  166 A     165  167    0  166
  167 A     166  168  140  167
  168 G     167  169  139  168
  169 A     168  170  138  169
  170 G     169  171  137  170
  171 C     170  172  136  171
  172 G     171  173  135  172
  173 U     172  174    0  173
  174 C     173  175    0  174
  175 A     174  176    0  175
  176 A     175  177    0  176
  177 C     176  178    0  177
  178 C     177  179    0  178
  179 C     178  180    0  179
  180 A     179  181    0  180
  181 U     180  182    0  181
  182 G     181  183    0  182
  183 C     182  184    0  183
  184 A     183  185    0  184
  185 G     184  186  155  185
  186 C     185  187  154  186
  187 G     186  188  153  187
  188 G     187  189  152  188
  189 C     188  190  151  189
  190 U     189  191  223  190
  191 C     190  192    0  191
  192 U     191  193  221  192
  193 U     192  194    0  193
  194 A     193  195    0  194
  195 A     194  196    0  195
  196 G     195  197    0  196
  197 C     196  198    0  197
  198 A     197  199    0  198
  199 G     198  200  214  199
  200 U     199  201    0  200
  201 G     200  202  235  201
  202 G     201  203  234  202
  203 C     202  204  233  203
  204 A     203  205  232  204
  205 C     204  206  231  205
  206 C     205  207  230  206
  207 A     206  208  229  207
  208 G     207  209    0  208
  209 C     208  210    0  209
  210 U     209  211    0  210
  211 G     210  212    0  211
  212 U     211  213    0  212
  213 U     212  214    0  213
  214 U     213  215  199  214
  215 A     214  216    0  215
  216 A     215  217    0  216
  217 G     216  218    0  217
  218 G     217  219    0  218
  219 G     218  220    0  219
  220 U     219  221    0  220
  221 G     220  222  192  221
  222 A     221  223    0  222
  223 A     222  224  190  223
  224 A     223  225    0  224
  225 A     224  226    0  225
  226 G     225  227    0  226
  227 A     226  228    0  227
  228 G     227  229    0  228
  229 U     228  230  207  229
  230 G     229  231  206  230
  231 G     230  232  205  231
  232 U     231  233  204  232
  233 G     232  234  203  233
  234 C     233  235  202  234
  235 U     234  236  201  235
  236 G     235  237    0  236
  237 G     236  238  270  237
  238 G     237  239  269  238
  239 C     238  240  268  239
  240 A     239  241  267  240
  241 G     240  242  266  241
  242 U     241  243    0  242
  243 G     242  244    0  243
  244 C     243  245    0  244
  245 G     244  246    0  245
  246 G     245  247    0  246
  247 U     246  248  258  247
  248 U     247  249    0  248
  249 G     248  250    0  249
  250 G     249  251    0  250
  251 G     250  252  288  251
  252 C     251  253  287  252
  253 U     252  254  286  253
  254 U     253  255  285  254
  255 C     254  256    0  255
  256 C     255  257  283  256
  257 U     256  258  282  257
  258 G     257  259  247  258
  259 G     258  260    0  259
  260 G     259  261    0  260
  261 C     260  262    0  261
  262 U     261  263    0  262
  263 G     262  264    0  263
  264 C     263  265    0  264
  265 A     264  266    0  265
  266 C     265  267  241  266
  267 U     266  268  240  267
  268 G     267  269  239  268
  269 U     268  270  238  269
  270 C     269  271  237  270
  271 G     270  272    0  271
  272 A     271  273    0  272
  273 G     272  274    0  273
  274 A     273  275    0  274
  275 C     274  276    0  275
  276 U     275  277    0  276
  277 U     276  278    0  277
  278 C     277  279    0  278
  279 A     278  280    0  279
  280 C     279  281    0  280
  281 A     280  282    0  281
  282 G     281  283  257  282
  283 G     282  284  256  283
  284 A     283  285    0  284
  285 G     284  286  254  285
  286 G     285  287  253  286
  287 G     286  288  252  287
  288 C     287  289  251  288
  289 U     288  290    0  289
  290 A     289  291    0  290
  291 A     290  292    0  291
  292 G     291  293   47  292
  293 C     292  294   46  293
  294 C     293  295   45  294
  295 U     294  296   44  295
  296 G     295  297   43  296
  297 U     296  298    0  297
  298 A     297  299    0  298
  299 G     298  300    0  299
  300 A     299  301    0  300
  301 C     300  302    0  301
  302 G     301  303   40  302
  303 C     302  304   39  303
  304 G     303  305    0  304
  305 A     304  306    0  305
  306 A     305  307   36  306
  307 A     306  308   35  307
  308 G     307  309   34  308
  309 G     308  310   33  309
  310 U     309  311   32  310
  311 G     310  312    0  311
  312 G     311  313    0  312
  313 C     312  314   29  313
  314 G     313  315   28  314
  315 G     314  316   27  315
  316 C     315  317   26  316
  317 U     316  318   25  317
  318 C     317  319   24  318
  319 G     318  320   23  319
  320 U     319  321   22  320
  321 C     320  322   21  321
  322 G     321  323   20  322
  323 G     322  324    0  323
  324 A     323  325    0  324
  325 C     324  326    0  325
  326 G     325  327  342  326
  327 C     326  328  341  327
  328 G     327  329  340  328
  329 G     328  330  339  329
  330 G     329  331  338  330
  331 U     330  332    0  331
  332 U     331  333    0  332
  333 C     332  334    0  333
  334 G     333  335    0  334
  335 A     334  336    0  335
  336 U     335  337    0  336
  337 U     336  338    0  337
  338 C     337  339  330  338
  339 C     338  340  329  339
  340 C     339  341  328  340
  341 G     340  342  327  341
  342 C     341  343  326  342
  343 C     342  344    7  343
  344 G     343  345    6  344
  345 C     344  346    5  345
  346 C     345  347    4  346
  347 U     346  348    3  347
  348 C     347  349    2  348
  349 C     348  350    1  349
  350 A     349  351    0  350
  351 C     350  352    0  351
  352 C     351  353    0  352
  353 A     352  354    0  353
