# Supplementary material for: TurboFold: Iterative probabilistic estimation of secondary structures for multiple RNA sequences
Source: BMC Bioinformatics. 2011 Apr 20;12:108. doi: 10.1186/1471-2105-12-108 (PMC3120699; doi:10.1186/1471-2105-12-108)
Supplement: Additional file 3 — Zip file of datasets. Datasets used in the benchmarking of TurboFold and other algorithms. [file 1471-2105-12-108-S3.ZIP › datasets/tmRNA/Stap.epid._TRW-1282-1_1-361.seq]

;
 ENERGY = 0    Stap.epid._TRW-1282-1/1-361
GGGGACGUU
CUUGGAUUCG
ACAGGGGUCC
CCGAGCUUAU
UAAGCGUGUC
GGAGGGUUGG
CUCCGUCAUC
AACACAUUUC
GGUUAAAUAU
AACUGACAAA
UCAAACAAUA
AUUUCGCAGU
AGCUGCGUAA
UAGCCACUGC
AUCGCCUAAC
AGCAUCUCCU
ACGUGCUGUU
AACGCCAUUC
AACCCAAGUA
GGAUAUGCUA
AACACUGCCG
CUUGAAGUCU
GUUUAGAUGA
AAUAUAAUCA
AGCUAGUAUC
AUGUUGGUUG
UUUAUUGCUU
AGCAUGAUGC
GAAAAUUAUC
AAUAAACUAC
ACACGUAGAA
AGAUUUGUAU
CAGGACCUCU
GGACGCGGGU
UCGAAUCCCG
CCGUCUCCAU
UA1
