# Supplementary material for: TurboFold: Iterative probabilistic estimation of secondary structures for multiple RNA sequences
Source: BMC Bioinformatics. 2011 Apr 20;12:108. doi: 10.1186/1471-2105-12-108 (PMC3120699; doi:10.1186/1471-2105-12-108)
Supplement: Additional file 3 — Zip file of datasets. Datasets used in the benchmarking of TurboFold and other algorithms. [file 1471-2105-12-108-S3.ZIP › datasets/tmRNA/Clos.botu._TRW-36826_1-355.seq]

;
 ENERGY = 0    Clos.botu._TRW-36826/1-355
GGGGGCGCA
AUGGUUUCGA
CGGGGGCAAA
UUGCUCCUGG
GAAGCGAGUC
GAAGGGAUCC
UGUACCUGCG
UUAAAAAACU
GGGAACUUAA
AUAUAAUUGC
AAACGAUAAU
UUUGCAUUAG
CUGCCUAAUA
GUUGCAGCUC
GUCAGCCUAA
GAGUCCCACG
ACUUAGGGUC
UGGCGUCGAC
AGUGGGGAAC
CGAGUCUUAC
AAAGCUUUGA
GUAAGGAACG
GAAUUAAUGA
AGCUACUGAA
UCUAGGAGCC
UGUUUAUCGG
CGCUUAGAGG
AGGGAAUGUA
AAAGGAUAAA
CUGCACUCGG
AGAUGCCCAG
GGGUUGCUGC
UUUCGGACAG
GGGUUCGAUU
CCCCUCGCCU
CCACCA1
