# Supplementary material for: TurboFold: Iterative probabilistic estimation of secondary structures for multiple RNA sequences
Source: BMC Bioinformatics. 2011 Apr 20;12:108. doi: 10.1186/1471-2105-12-108 (PMC3120699; doi:10.1186/1471-2105-12-108)
Supplement: Additional file 3 — Zip file of datasets. Datasets used in the benchmarking of TurboFold and other algorithms. [file 1471-2105-12-108-S3.ZIP › datasets/tmRNA/Moor.ther._CP000232_1-358.ct]

  358 ENERGY = 0    Moor.ther._CP000232/1-358
    1 G       0    2  354    1
    2 G       1    3  353    2
    3 G       2    4  352    3
    4 G       3    5  351    4
    5 G       4    6  350    5
    6 C       5    7  349    6
    7 G       6    8  348    7
    8 U       7    9    0    8
    9 A       8   10    0    9
   10 A       9   11    0   10
   11 U      10   12    0   11
   12 G      11   13    0   12
   13 G      12   14    0   13
   14 U      13   15    0   14
   15 U      14   16    0   15
   16 U      15   17    0   16
   17 C      16   18    0   17
   18 G      17   19    0   18
   19 A      18   20    0   19
   20 C      19   21  327   20
   21 G      20   22  326   21
   22 G      21   23  325   22
   23 G      22   24  324   23
   24 G      23   25  323   24
   25 G      24   26  322   25
   26 U      25   27  321   26
   27 A      26   28  320   27
   28 G      27   29    0   28
   29 C      28   30    0   29
   30 A      29   31    0   30
   31 U      30   32  317   31
   32 U      31   33  316   32
   33 G      32   34    0   33
   34 G      33   35  314   34
   35 C      34   36  313   35
   36 A      35   37  312   36
   37 G      36   38  311   37
   38 U      37   39  310   38
   39 A      38   40  309   39
   40 G      39   41  308   40
   41 U      40   42  307   41
   42 A      41   43    0   42
   43 G      42   44    0   43
   44 C      43   45  301   44
   45 C      44   46  300   45
   46 A      45   47  299   46
   47 G      46   48  298   47
   48 G      47   49  297   48
   49 C      48   50   66   49
   50 G      49   51   65   50
   51 A      50   52   64   51
   52 G      51   53   63   52
   53 A      52   54    0   53
   54 U      53   55    0   54
   55 C      54   56    0   55
   56 C      55   57   77   56
   57 C      56   58   76   57
   58 A      57   59   75   58
   59 C      58   60   74   59
   60 C      59   61   73   60
   61 G      60   62   72   61
   62 G      61   63    0   62
   63 C      62   64   52   63
   64 U      63   65   51   64
   65 C      64   66   50   65
   66 G      65   67   49   66
   67 U      66   68    0   67
   68 U      67   69    0   68
   69 A      68   70    0   69
   70 A      69   71    0   70
   71 A      70   72    0   71
   72 C      71   73   61   72
   73 G      72   74   60   73
   74 G      73   75   59   74
   75 U      74   76   58   75
   76 G      75   77   57   76
   77 G      76   78   56   77
   78 A      77   79    0   78
   79 A      78   80    0   79
   80 C      79   81    0   80
   81 G      80   82    0   81
   82 G      81   83    0   82
   83 C      82   84    0   83
   84 U      83   85    0   84
   85 A      84   86    0   85
   86 U      85   87    0   86
   87 U      86   88    0   87
   88 A      87   89    0   88
   89 A      88   90    0   89
   90 G      89   91    0   90
   91 U      90   92    0   91
   92 G      91   93    0   92
   93 C      92   94    0   93
   94 C      93   95    0   94
   95 G      94   96    0   95
   96 A      95   97    0   96
   97 C      96   98    0   97
   98 G      97   99    0   98
   99 A      98  100    0   99
  100 U      99  101    0  100
  101 A     100  102    0  101
  102 A     101  103    0  102
  103 U     102  104    0  103
  104 U     103  105    0  104
  105 U     104  106    0  105
  106 A     105  107    0  106
  107 G     106  108    0  107
  108 C     107  109    0  108
  109 U     108  110    0  109
  110 C     109  111    0  110
  111 U     110  112    0  111
  112 G     111  113  134  112
  113 G     112  114  133  113
  114 C     113  115  132  114
  115 U     114  116  131  115
  116 G     115  117  130  116
  117 C     116  118  129  117
  118 U     117  119  128  118
  119 U     118  120  127  119
  120 A     119  121    0  120
  121 A     120  122    0  121
  122 U     121  123    0  122
  123 U     122  124    0  123
  124 A     123  125    0  124
  125 A     124  126    0  125
  126 A     125  127    0  126
  127 A     126  128  119  127
  128 A     127  129  118  128
  129 G     128  130  117  129
  130 U     129  131  116  130
  131 A     130  132  115  131
  132 G     131  133  114  132
  133 C     132  134  113  133
  134 C     133  135  112  134
  135 C     134  136  174  135
  136 A     135  137  173  136
  137 U     136  138  172  137
  138 C     137  139  171  138
  139 C     138  140  170  139
  140 G     139  141  169  140
  141 U     140  142    0  141
  142 C     141  143  165  142
  143 U     142  144  164  143
  144 G     143  145  163  144
  145 G     144  146  162  145
  146 U     145  147  161  146
  147 C     146  148  160  147
  148 C     147  149  159  148
  149 U     148  150  158  149
  150 G     149  151  190  150
  151 G     150  152  189  151
  152 C     151  153  188  152
  153 C     152  154  187  153
  154 U     153  155  186  154
  155 G     154  156  185  155
  156 C     155  157  184  156
  157 G     156  158    0  157
  158 G     157  159  149  158
  159 G     158  160  148  159
  160 G     159  161  147  160
  161 A     160  162  146  161
  162 C     161  163  145  162
  163 C     162  164  144  163
  164 A     163  165  143  164
  165 G     164  166  142  165
  166 U     165  167    0  166
  167 A     166  168    0  167
  168 C     167  169    0  168
  169 C     168  170  140  169
  170 G     169  171  139  170
  171 G     170  172  138  171
  172 G     171  173  137  172
  173 U     172  174  136  173
  174 G     173  175  135  174
  175 U     174  176    0  175
  176 C     175  177    0  176
  177 A     176  178    0  177
  178 A     177  179    0  178
  179 A     178  180    0  179
  180 U     179  181    0  180
  181 C     180  182    0  181
  182 U     181  183    0  182
  183 A     182  184    0  183
  184 G     183  185  156  184
  185 C     184  186  155  185
  186 A     185  187  154  186
  187 G     186  188  153  187
  188 G     187  189  152  188
  189 C     188  190  151  189
  190 U     189  191  150  190
  191 A     190  192    0  191
  192 C     191  193  222  192
  193 C     192  194  221  193
  194 G     193  195    0  194
  195 G     194  196    0  195
  196 C     195  197  218  196
  197 A     196  198  217  197
  198 A     197  199    0  198
  199 G     198  200  216  199
  200 G     199  201  215  200
  201 C     200  202  214  201
  202 C     201  203  213  202
  203 C     202  204  212  203
  204 C     203  205  211  204
  205 G     204  206  238  205
  206 G     205  207  237  206
  207 C     206  208  236  207
  208 C     207  209  235  208
  209 C     208  210  234  209
  210 G     209  211  233  210
  211 G     210  212  204  211
  212 G     211  213  203  212
  213 G     212  214  202  213
  214 G     213  215  201  214
  215 C     214  216  200  215
  216 C     215  217  199  216
  217 U     216  218  197  217
  218 G     217  219  196  218
  219 A     218  220    0  219
  220 A     219  221    0  220
  221 G     220  222  193  221
  222 G     221  223  192  222
  223 G     222  224    0  223
  224 A     223  225    0  224
  225 A     224  226    0  225
  226 U     225  227    0  226
  227 C     226  228    0  227
  228 U     227  229    0  228
  229 C     228  230    0  229
  230 A     229  231    0  230
  231 A     230  232    0  231
  232 G     231  233    0  232
  233 C     232  234  210  233
  234 G     233  235  209  234
  235 G     234  236  208  235
  236 G     235  237  207  236
  237 C     236  238  206  237
  238 U     237  239  205  238
  239 G     238  240    0  239
  240 G     239  241    0  240
  241 C     240  242    0  241
  242 C     241  243  274  242
  243 C     242  244  273  243
  244 G     243  245  272  244
  245 A     244  246    0  245
  246 G     245  247    0  246
  247 G     246  248  269  247
  248 G     247  249  268  248
  249 U     248  250    0  249
  250 A     249  251    0  250
  251 U     250  252  263  251
  252 C     251  253  262  252
  253 C     252  254    0  253
  254 G     253  255    0  254
  255 G     254  256  293  255
  256 U     255  257  292  256
  257 U     256  258  291  257
  258 U     257  259  290  258
  259 C     258  260  289  259
  260 C     259  261  288  260
  261 G     260  262  287  261
  262 G     261  263  252  262
  263 G     262  264  251  263
  264 A     263  265    0  264
  265 G     264  266    0  265
  266 A     265  267    0  266
  267 C     266  268    0  267
  268 C     267  269  248  268
  269 C     268  270  247  269
  270 G     269  271    0  270
  271 A     270  272    0  271
  272 C     271  273  244  272
  273 G     272  274  243  273
  274 G     273  275  242  274
  275 C     274  276    0  275
  276 G     275  277    0  276
  277 A     276  278    0  277
  278 G     277  279    0  278
  279 A     278  280    0  279
  280 U     279  281    0  280
  281 U     280  282    0  281
  282 G     281  283    0  282
  283 A     282  284    0  283
  284 A     283  285    0  284
  285 A     284  286    0  285
  286 A     285  287    0  286
  287 C     286  288  261  287
  288 G     287  289  260  288
  289 G     288  290  259  289
  290 A     289  291  258  290
  291 A     290  292  257  291
  292 A     291  293  256  292
  293 C     292  294  255  293
  294 U     293  295    0  294
  295 A     294  296    0  295
  296 U     295  297    0  296
  297 C     296  298   48  297
  298 C     297  299   47  298
  299 U     298  300   46  299
  300 G     299  301   45  300
  301 G     300  302   44  301
  302 U     301  303    0  302
  303 A     302  304    0  303
  304 G     303  305    0  304
  305 A     304  306    0  305
  306 A     305  307    0  306
  307 G     306  308   41  307
  308 C     307  309   40  308
  309 U     308  310   39  309
  310 A     309  311   38  310
  311 C     310  312   37  311
  312 U     311  313   36  312
  313 G     312  314   35  313
  314 U     313  315   34  314
  315 G     314  316    0  315
  316 G     315  317   32  316
  317 A     316  318   31  317
  318 U     317  319    0  318
  319 G     318  320    0  319
  320 U     319  321   27  320
  321 A     320  322   26  321
  322 C     321  323   25  322
  323 C     322  324   24  323
  324 U     323  325   23  324
  325 U     324  326   22  325
  326 C     325  327   21  326
  327 G     326  328   20  327
  328 G     327  329    0  328
  329 A     328  330    0  329
  330 C     329  331    0  330
  331 G     330  332  347  331
  332 G     331  333  346  332
  333 G     332  334  345  333
  334 G     333  335  344  334
  335 G     334  336  343  335
  336 U     335  337    0  336
  337 U     336  338    0  337
  338 C     337  339    0  338
  339 G     338  340    0  339
  340 A     339  341    0  340
  341 C     340  342    0  341
  342 U     341  343    0  342
  343 C     342  344  335  343
  344 C     343  345  334  344
  345 C     344  346  333  345
  346 C     345  347  332  346
  347 C     346  348  331  347
  348 C     347  349    7  348
  349 G     348  350    6  349
  350 C     349  351    5  350
  351 C     350  352    4  351
  352 U     351  353    3  352
  353 C     352  354    2  353
  354 C     353  355    1  354
  355 A     354  356    0  355
  356 C     355  357    0  356
  357 C     356  358    0  357
  358 A     357  359    0  358
