# Supplementary material for: TurboFold: Iterative probabilistic estimation of secondary structures for multiple RNA sequences
Source: BMC Bioinformatics. 2011 Apr 20;12:108. doi: 10.1186/1471-2105-12-108 (PMC3120699; doi:10.1186/1471-2105-12-108)
Supplement: Additional file 3 — Zip file of datasets. Datasets used in the benchmarking of TurboFold and other algorithms. [file 1471-2105-12-108-S3.ZIP › datasets/tmRNA/uncu.bact._TRW-80840-3_1-379.seq]

;
 ENERGY = 0    uncu.bact._TRW-80840-3/1-379
GGGGCUGCC
CUGGUUUCGA
CGUGGGUUCG
GAAUCGGCGU
GGUGCAUGUC
GAGCUUGAUU
GGCGCUCGUA
AAUCUGCAUU
CAAAAAACCA
ACUGCAAACG
ACGAACGUUU
CGCACUCGCC
GCUUAAACAC
CGGUGAGCCU
UGCAACAGCA
CGCUGAUGGG
CUGGGCAAGG
GGGCCGCAAG
GCUUCCAGGC
UGCAAGGGAA
UUCACAUCAG
CUGGUCUGGC
GCCGGGUACC
UUGGCGUUGG
GCGAGAUCCA
AGGGUGCUGG
CAUUCGGCAU
AGCGUGCGCC
UGCGCGAUGA
CGGAAGCGAG
AUUCAAAACA
GAACGCUAAA
CAUGUAGAUC
UGCCCGAUGA
AGGCUUGCGG
ACGCGGGUUC
AAUUCCCGCC
AGCUCCACCA1
