# Supplementary material for: TurboFold: Iterative probabilistic estimation of secondary structures for multiple RNA sequences
Source: BMC Bioinformatics. 2011 Apr 20;12:108. doi: 10.1186/1471-2105-12-108 (PMC3120699; doi:10.1186/1471-2105-12-108)
Supplement: Additional file 3 — Zip file of datasets. Datasets used in the benchmarking of TurboFold and other algorithms. [file 1471-2105-12-108-S3.ZIP › datasets/tmRNA/Porp.purp._TRW-2787_1-323.seq]

;
 ENERGY = 0    Porp.purp._TRW-2787/1-323
GGGGCUGCA
AGGUUUCUAC
AUUGUGAAAA
AACAAAUAUA
UGAAAGUAAA
ACGAGCUCAU
UAUUAGAGCU
UUUAGUUAAA
UAAAUGCAGA
AAAUAAUAUU
AUUGCUUUUU
CUCGAAAAUU
AGCUGUUGCA
UAAAUAGUCU
CAAUUUUUGU
AAUUCGAAGU
GAUAGACUCU
UAUACACUAC
GAAUAUUCUG
UUAGAGUUGC
UCUUAAUAAA
AGAAAAGUAA
AAAAAUACAA
AUUCUUAUGU
UUUUUACCUG
AAUUGAUUCA
AUUUAAGGUU
AGUAUUUUUU
GAUUUUUACA
AUGGACGUGG
GUUCAAGUCC
CACCAGCUCC
AUCA1
