# Supplementary material for: TurboFold: Iterative probabilistic estimation of secondary structures for multiple RNA sequences
Source: BMC Bioinformatics. 2011 Apr 20;12:108. doi: 10.1186/1471-2105-12-108 (PMC3120699; doi:10.1186/1471-2105-12-108)
Supplement: Additional file 3 — Zip file of datasets. Datasets used in the benchmarking of TurboFold and other algorithms. [file 1471-2105-12-108-S3.ZIP › datasets/tmRNA/Fran.tula._AM233362_1-421.ct]

  421 ENERGY = 0    Fran.tula._AM233362/1-421
    1 G       0    2  417    1
    2 G       1    3  416    2
    3 G       2    4  415    3
    4 G       3    5  414    4
    5 G       4    6  413    5
    6 C       5    7  412    6
    7 G       6    8  411    7
    8 A       7    9    0    8
    9 A       8   10    0    9
   10 U       9   11    0   10
   11 A      10   12    0   11
   12 U      11   13    0   12
   13 G      12   14    0   13
   14 G      13   15    0   14
   15 U      14   16    0   15
   16 U      15   17    0   16
   17 U      16   18    0   17
   18 C      17   19    0   18
   19 G      18   20    0   19
   20 A      19   21    0   20
   21 C      20   22  390   21
   22 A      21   23  389   22
   23 U      22   24  388   23
   24 G      23   25  387   24
   25 A      24   26  386   25
   26 A      25   27  385   26
   27 U      26   28  384   27
   28 G      27   29    0   28
   29 U      28   30  382   29
   30 C      29   31    0   30
   31 A      30   32    0   31
   32 A      31   33    0   32
   33 A      32   34    0   33
   34 A      33   35  378   34
   35 U      34   36  377   35
   36 C      35   37  376   36
   37 U      36   38  375   37
   38 A      37   39    0   38
   39 A      38   40    0   39
   40 G      39   41  372   40
   41 G      40   42  371   41
   42 U      41   43    0   42
   43 G      42   44    0   43
   44 C      43   45  365   44
   45 A      44   46  364   45
   46 U      45   47  363   46
   47 G      46   48  362   47
   48 C      47   49  361   48
   49 C      48   50   69   49
   50 G      49   51   68   50
   51 A      50   52   67   51
   52 G      51   53   66   52
   53 G      52   54   65   53
   54 A      53   55    0   54
   55 A      54   56    0   55
   56 G      55   57   82   56
   57 U      56   58   81   57
   58 A      57   59   80   58
   59 C      58   60   79   59
   60 C      59   61    0   60
   61 G      60   62   77   61
   62 U      61   63    0   62
   63 A      62   64    0   63
   64 A      63   65    0   64
   65 C      64   66   53   65
   66 C      65   67   52   66
   67 U      66   68   51   67
   68 C      67   69   50   68
   69 G      68   70   49   69
   70 U      69   71    0   70
   71 U      70   72    0   71
   72 A      71   73    0   72
   73 A      72   74    0   73
   74 U      73   75    0   74
   75 A      74   76    0   75
   76 A      75   77    0   76
   77 C      76   78   61   77
   78 A      77   79    0   78
   79 G      78   80   59   79
   80 U      79   81   58   80
   81 A      80   82   57   81
   82 C      81   83   56   82
   83 A      82   84    0   83
   84 A      83   85    0   84
   85 A      84   86    0   85
   86 U      85   87    0   86
   87 G      86   88    0   87
   88 C      87   89    0   88
   89 C      88   90    0   89
   90 A      89   91    0   90
   91 A      90   92    0   91
   92 U      91   93    0   92
   93 A      92   94    0   93
   94 A      93   95    0   94
   95 U      94   96    0   95
   96 A      95   97    0   96
   97 A      96   98    0   97
   98 C      97   99    0   98
   99 U      98  100    0   99
  100 G      99  101    0  100
  101 G     100  102    0  101
  102 C     101  103    0  102
  103 A     102  104    0  103
  104 A     103  105    0  104
  105 C     104  106    0  105
  106 A     105  107    0  106
  107 A     106  108    0  107
  108 A     107  109    0  108
  109 A     108  110    0  109
  110 A     109  111    0  110
  111 A     110  112    0  111
  112 G     111  113    0  112
  113 C     112  114    0  113
  114 A     113  115    0  114
  115 A     114  116    0  115
  116 A     115  117    0  116
  117 C     116  118    0  117
  118 C     117  119    0  118
  119 G     118  120    0  119
  120 C     119  121    0  120
  121 G     120  122    0  121
  122 U     121  123    0  122
  123 A     122  124    0  123
  124 G     123  125    0  124
  125 C     124  126    0  125
  126 G     125  127    0  126
  127 G     126  128    0  127
  128 C     127  129    0  128
  129 U     128  130    0  129
  130 A     129  131    0  130
  131 A     130  132    0  131
  132 C     131  133    0  132
  133 G     132  134    0  133
  134 A     133  135    0  134
  135 C     134  136    0  135
  136 A     135  137    0  136
  137 G     136  138    0  137
  138 C     137  139    0  138
  139 A     138  140    0  139
  140 A     139  141    0  140
  141 C     140  142    0  141
  142 U     141  143    0  142
  143 U     142  144    0  143
  144 U     143  145    0  144
  145 G     144  146    0  145
  146 C     145  147    0  146
  147 U     146  148  187  147
  148 G     147  149    0  148
  149 C     148  150    0  149
  150 U     149  151    0  150
  151 G     150  152  183  151
  152 U     151  153    0  152
  153 U     152  154  181  153
  154 G     153  155    0  154
  155 C     154  156    0  155
  156 U     155  157  178  156
  157 A     156  158    0  157
  158 A     157  159  176  158
  159 A     158  160  175  159
  160 G     159  161  174  160
  161 C     160  162  173  161
  162 U     161  163  172  162
  163 G     162  164  171  163
  164 C     163  165    0  164
  165 C     164  166    0  165
  166 U     165  167    0  166
  167 A     166  168    0  167
  168 G     167  169    0  168
  169 U     168  170    0  169
  170 C     169  171    0  170
  171 U     170  172  163  171
  172 A     171  173  162  172
  173 G     172  174  161  173
  174 C     173  175  160  174
  175 U     174  176  159  175
  176 U     175  177  158  176
  177 A     176  178    0  177
  178 A     177  179  156  178
  179 U     178  180    0  179
  180 A     179  181    0  180
  181 A     180  182  153  181
  182 C     181  183    0  182
  183 C     182  184  151  183
  184 U     183  185    0  184
  185 A     184  186    0  185
  186 G     185  187    0  186
  187 A     186  188  147  187
  188 U     187  189    0  188
  189 G     188  190    0  189
  190 C     189  191    0  190
  191 G     190  192  237  191
  192 C     191  193    0  192
  193 A     192  194  235  193
  194 C     193  195  234  194
  195 G     194  196  233  195
  196 G     195  197  232  196
  197 A     196  198    0  197
  198 U     197  199    0  198
  199 A     198  200  231  199
  200 U     199  201  230  200
  201 G     200  202  229  201
  202 A     201  203    0  202
  203 U     202  204  222  203
  204 A     203  205  221  204
  205 G     204  206  220  205
  206 U     205  207  219  206
  207 C     206  208    0  207
  208 U     207  209  217  208
  209 U     208  210    0  209
  210 U     209  211  252  210
  211 C     210  212  251  211
  212 U     211  213  250  212
  213 U     212  214  249  213
  214 A     213  215  248  214
  215 U     214  216  247  215
  216 G     215  217  246  216
  217 A     216  218  208  217
  218 C     217  219    0  218
  219 A     218  220  206  219
  220 C     219  221  205  220
  221 U     220  222  204  221
  222 A     221  223  203  222
  223 U     222  224    0  223
  224 C     223  225    0  224
  225 U     224  226    0  225
  226 A     225  227    0  226
  227 U     226  228    0  227
  228 A     227  229    0  228
  229 C     228  230  201  229
  230 A     229  231  200  230
  231 U     230  232  199  231
  232 C     231  233  196  232
  233 C     232  234  195  233
  234 G     233  235  194  234
  235 U     234  236  193  235
  236 U     235  237    0  236
  237 C     236  238  191  237
  238 A     237  239    0  238
  239 U     238  240    0  239
  240 A     239  241    0  240
  241 U     240  242    0  241
  242 U     241  243    0  242
  243 C     242  244    0  243
  244 C     243  245    0  244
  245 G     244  246    0  245
  246 C     245  247  216  246
  247 A     246  248  215  247
  248 U     247  249  214  248
  249 A     248  250  213  249
  250 A     249  251  212  250
  251 G     250  252  211  251
  252 A     251  253  210  252
  253 C     252  254  285  253
  254 G     253  255  284  254
  255 G     254  256  283  255
  256 U     255  257  282  256
  257 C     256  258  281  257
  258 U     257  259  280  258
  259 U     258  260  279  259
  260 U     259  261    0  260
  261 G     260  262  277  261
  262 C     261  263  276  262
  263 U     262  264  275  263
  264 U     263  265  274  264
  265 U     264  266  273  265
  266 U     265  267    0  266
  267 U     266  268    0  267
  268 G     267  269  297  268
  269 U     268  270  296  269
  270 C     269  271  295  270
  271 U     270  272  294  271
  272 G     271  273  293  272
  273 G     272  274  265  273
  274 G     273  275  264  274
  275 A     274  276  263  275
  276 G     275  277  262  276
  277 U     276  278  261  277
  278 U     277  279    0  278
  279 A     278  280  259  279
  280 A     279  281  258  280
  281 G     280  282  257  281
  282 G     281  283  256  282
  283 C     282  284  255  283
  284 U     283  285  254  284
  285 G     284  286  253  285
  286 U     285  287    0  286
  287 A     286  288    0  287
  288 U     287  289    0  288
  289 U     288  290    0  289
  290 U     289  291    0  290
  291 A     290  292    0  291
  292 A     291  293    0  292
  293 C     292  294  272  293
  294 A     293  295  271  294
  295 G     294  296  270  295
  296 A     295  297  269  296
  297 C     296  298  268  297
  298 U     297  299    0  298
  299 C     298  300    0  299
  300 G     299  301  337  300
  301 C     300  302  336  301
  302 U     301  303  335  302
  303 A     302  304    0  303
  304 A     303  305  332  304
  305 C     304  306  331  305
  306 U     305  307  330  306
  307 A     306  308  329  307
  308 U     307  309  328  308
  309 U     308  310  327  309
  310 A     309  311    0  310
  311 C     310  312  326  311
  312 C     311  313  325  312
  313 C     312  314  324  313
  314 U     313  315  323  314
  315 G     314  316    0  315
  316 G     315  317  356  316
  317 C     316  318  355  317
  318 U     317  319  354  318
  319 A     318  320  353  319
  320 A     319  321    0  320
  321 U     320  322  350  321
  322 U     321  323  349  322
  323 G     322  324  314  323
  324 G     323  325  313  324
  325 G     324  326  312  325
  326 G     325  327  311  326
  327 A     326  328  309  327
  328 A     327  329  308  328
  329 U     328  330  307  329
  330 A     329  331  306  330
  331 G     330  332  305  331
  332 U     331  333  304  332
  333 C     332  334    0  333
  334 A     333  335    0  334
  335 A     334  336  302  335
  336 G     335  337  301  336
  337 C     336  338  300  337
  338 U     337  339    0  338
  339 A     338  340    0  339
  340 A     339  341    0  340
  341 A     340  342    0  341
  342 C     341  343    0  342
  343 U     342  344    0  343
  344 C     343  345    0  344
  345 A     344  346    0  345
  346 A     345  347    0  346
  347 A     346  348    0  347
  348 U     347  349    0  348
  349 A     348  350  322  349
  350 G     349  351  321  350
  351 A     350  352    0  351
  352 U     351  353    0  352
  353 U     352  354  319  353
  354 A     353  355  318  354
  355 G     354  356  317  355
  356 C     355  357  316  356
  357 C     356  358    0  357
  358 U     357  359    0  358
  359 A     358  360    0  359
  360 A     359  361    0  360
  361 G     360  362   48  361
  362 C     361  363   47  362
  363 A     362  364   46  363
  364 U     363  365   45  364
  365 G     364  366   44  365
  366 U     365  367    0  366
  367 A     366  368    0  367
  368 G     367  369    0  368
  369 A     368  370    0  369
  370 U     369  371    0  370
  371 C     370  372   41  371
  372 C     371  373   40  372
  373 A     372  374    0  373
  374 A     373  375    0  374
  375 A     374  376   37  375
  376 G     375  377   36  376
  377 A     376  378   35  377
  378 U     377  379   34  378
  379 C     378  380    0  379
  380 U     379  381    0  380
  381 A     380  382    0  381
  382 G     381  383   29  382
  383 A     382  384    0  383
  384 G     383  385   27  384
  385 U     384  386   26  385
  386 U     385  387   25  386
  387 U     386  388   24  387
  388 G     387  389   23  388
  389 U     388  390   22  389
  390 G     389  391   21  390
  391 G     390  392    0  391
  392 A     391  393    0  392
  393 C     392  394    0  393
  394 G     393  395  410  394
  395 C     394  396  409  395
  396 G     395  397  408  396
  397 G     396  398  407  397
  398 G     397  399  406  398
  399 U     398  400    0  399
  400 U     399  401    0  400
  401 C     400  402    0  401
  402 A     401  403    0  402
  403 A     402  404    0  403
  404 A     403  405    0  404
  405 U     404  406    0  405
  406 C     405  407  398  406
  407 C     406  408  397  407
  408 C     407  409  396  408
  409 G     408  410  395  409
  410 C     409  411  394  410
  411 C     410  412    7  411
  412 G     411  413    6  412
  413 C     412  414    5  413
  414 C     413  415    4  414
  415 U     414  416    3  415
  416 C     415  417    2  416
  417 C     416  418    1  417
  418 A     417  419    0  418
  419 C     418  420    0  419
  420 C     419  421    0  420
  421 A     420  422    0  421
