# Supplementary material for: TurboFold: Iterative probabilistic estimation of secondary structures for multiple RNA sequences
Source: BMC Bioinformatics. 2011 Apr 20;12:108. doi: 10.1186/1471-2105-12-108 (PMC3120699; doi:10.1186/1471-2105-12-108)
Supplement: Additional file 3 — Zip file of datasets. Datasets used in the benchmarking of TurboFold and other algorithms. [file 1471-2105-12-108-S3.ZIP › datasets/tmRNA/Rumi.albu._TRW-246199_1-354.seq]

;
 ENERGY = 0    Rumi.albu._TRW-246199/1-354
GGGGAUGUA
AAGGUUUCGA
CGGGGGUCUU
GAAGGGCGAU
AAGCGAGUGG
AGGAGCGCAC
UCUCCUUAAA
CGGCGUACGU
UUUAAAUUAG
ACGACAACGA
UAAUUUUGCA
AUGGCAGCCU
AAGGGCAGCC
CGUCUUGCCU
GAGAGUACCA
CGGCUUGGGU
AAAGGCGUCG
ACUAGUGGUG
AACGUCGGCA
GGCGAUGACU
GUGACCUGUC
GGUGUAUUGC
AGUCUACCAA
AGCGAGGGGC
GUGUCUGUUU
GCCCGUGCGG
AGGGAAACGG
CGCAAGCCGA
AAUAACCGAC
UAGACUCGUA
GAAAUUCGCG
UGAAUGGGCU
UUCGGACAGG
AGUUCGAUUC
UCCUCAUCUC
CACCA1
