# Supplementary material for: TurboFold: Iterative probabilistic estimation of secondary structures for multiple RNA sequences
Source: BMC Bioinformatics. 2011 Apr 20;12:108. doi: 10.1186/1471-2105-12-108 (PMC3120699; doi:10.1186/1471-2105-12-108)
Supplement: Additional file 3 — Zip file of datasets. Datasets used in the benchmarking of TurboFold and other algorithms. [file 1471-2105-12-108-S3.ZIP › datasets/tmRNA/Serr.marc._TRW-273526_1-364.seq]

;
 ENERGY = 0    Serr.marc._TRW-273526/1-364
GGGGCUGAU
UCUGGAUUCG
ACGGGAUUUG
CGAAGCCCUA
GGAGCAUGCC
GAGGGGCGGU
UGGCCUCGUA
AAAAGCCGCA
AAAAAAUAGU
CGCAAACGAC
GAAAACUACG
CUUUAGCAGC
UUAAUACCCU
GCUUAGAGCC
CUCUCUCCCU
AGCCUCCGCU
CUUAGGACGG
GGAUCAAGAG
AGGUCAAACC
CAAAAGAGAU
CGCGUGGAUG
UCCUGCCUGG
GGCUGAAGCG
UUAAACUCAA
UCAGGCUAGU
CUGUCAGUAG
CGUGUCCAUC
CGCAGCUGGC
CGGCGAAUGU
AAAGAUUGGA
CUAAGCAUGU
AGUGCCGACG
GUGUAGUAAU
UUCGGACGGG
GGUUCAAAUC
CCCCCAGCUC
CACCA1
