# Supplementary material for: TurboFold: Iterative probabilistic estimation of secondary structures for multiple RNA sequences
Source: BMC Bioinformatics. 2011 Apr 20;12:108. doi: 10.1186/1471-2105-12-108 (PMC3120699; doi:10.1186/1471-2105-12-108)
Supplement: Additional file 3 — Zip file of datasets. Datasets used in the benchmarking of TurboFold and other algorithms. [file 1471-2105-12-108-S3.ZIP › datasets/tmRNA/Heli.hepa._AE017125_1-369.ct]

  369 ENERGY = 0    Heli.hepa._AE017125/1-369
    1 G       0    2  365    1
    2 G       1    3  364    2
    3 G       2    4  363    3
    4 G       3    5  362    4
    5 C       4    6  361    5
    6 U       5    7  360    6
    7 G       6    8  359    7
    8 A       7    9    0    8
    9 U       8   10    0    9
   10 U       9   11    0   10
   11 G      10   12    0   11
   12 G      11   13    0   12
   13 C      12   14    0   13
   14 U      13   15    0   14
   15 U      14   16    0   15
   16 U      15   17    0   16
   17 C      16   18    0   17
   18 G      17   19    0   18
   19 A      18   20    0   19
   20 C      19   21  338   20
   21 A      20   22  337   21
   22 G      21   23  336   22
   23 G      22   24  335   23
   24 A      23   25  334   24
   25 G      24   26  333   25
   26 C      25   27  332   26
   27 A      26   28    0   27
   28 A      27   29    0   28
   29 A      28   30    0   29
   30 G      29   31  328   30
   31 A      30   32    0   31
   32 G      31   33    0   32
   33 A      32   34    0   33
   34 C      33   35  323   34
   35 U      34   36  322   35
   36 U      35   37  321   36
   37 A      36   38  320   37
   38 A      37   39  319   38
   39 G      38   40  318   39
   40 U      39   41    0   40
   41 G      40   42  316   41
   42 C      41   43  311   42
   43 A      42   44  310   43
   44 U      43   45  309   44
   45 G      44   46  308   45
   46 U      45   47  307   46
   47 G      46   48   60   47
   48 A      47   49   59   48
   49 G      48   50   58   49
   50 C      49   51   57   50
   51 U      50   52   56   51
   52 G      51   53   70   52
   53 G      52   54   69   53
   54 U      53   55   68   54
   55 A      54   56   67   55
   56 A      55   57   51   56
   57 G      56   58   50   57
   58 C      57   59   49   58
   59 U      58   60   48   59
   60 C      59   61   47   60
   61 U      60   62    0   61
   62 A      61   63    0   62
   63 A      62   64    0   63
   64 A      63   65    0   64
   65 A      64   66    0   65
   66 C      65   67    0   66
   67 U      66   68   55   67
   68 A      67   69   54   68
   69 C      68   70   53   69
   70 C      69   71   52   70
   71 A      70   72    0   71
   72 C      71   73    0   72
   73 A      72   74    0   73
   74 A      73   75    0   74
   75 A      74   76    0   75
   76 U      75   77    0   76
   77 A      76   78    0   77
   78 A      77   79    0   78
   79 A      78   80    0   79
   80 U      79   81    0   80
   81 A      80   82    0   81
   82 A      81   83    0   82
   83 A      82   84    0   83
   84 C      83   85    0   84
   85 G      84   86    0   85
   86 C      85   87    0   86
   87 A      86   88    0   87
   88 A      87   89    0   88
   89 A      88   90    0   89
   90 C      89   91    0   90
   91 A      90   92    0   91
   92 A      91   93    0   92
   93 C      92   94    0   93
   94 G      93   95    0   94
   95 C      94   96    0   95
   96 A      95   97    0   96
   97 A      96   98    0   97
   98 A      97   99    0   98
   99 U      98  100    0   99
  100 U      99  101    0  100
  101 A     100  102    0  101
  102 C     101  103    0  102
  103 G     102  104    0  103
  104 C     103  105    0  104
  105 U     104  106    0  105
  106 C     105  107    0  106
  107 C     106  108    0  107
  108 A     107  109    0  108
  109 G     108  110  149  109
  110 C     109  111  148  110
  111 U     110  112  147  111
  112 U     111  113  146  112
  113 A     112  114    0  113
  114 C     113  115    0  114
  115 G     114  116    0  115
  116 C     115  117    0  116
  117 A     116  118  144  117
  118 A     117  119  143  118
  119 A     118  120  142  119
  120 A     119  121  141  120
  121 G     120  122  140  121
  122 U     121  123    0  122
  123 C     122  124    0  123
  124 G     123  125    0  124
  125 C     124  126    0  125
  126 G     125  127    0  126
  127 U     126  128    0  127
  128 A     127  129    0  128
  129 A     128  130    0  129
  130 G     129  131    0  130
  131 U     130  132    0  131
  132 U     131  133    0  132
  133 U     132  134    0  133
  134 A     133  135    0  134
  135 U     134  136    0  135
  136 C     135  137    0  136
  137 A     136  138    0  137
  138 C     137  139    0  138
  139 A     138  140    0  139
  140 C     139  141  121  140
  141 U     140  142  120  141
  142 U     141  143  119  142
  143 U     142  144  118  143
  144 U     143  145  117  144
  145 G     144  146    0  145
  146 G     145  147  112  146
  147 A     146  148  111  147
  148 G     147  149  110  148
  149 U     148  150  109  149
  150 C     149  151  190  150
  151 G     150  152  189  151
  152 G     151  153  188  152
  153 C     152  154  187  153
  154 U     153  155  186  154
  155 U     154  156  185  155
  156 A     155  157    0  156
  157 A     156  158  183  157
  158 G     157  159  182  158
  159 A     158  160  181  159
  160 A     159  161    0  160
  161 C     160  162    0  161
  162 U     161  163  178  162
  163 U     162  164  177  163
  164 C     163  165  176  164
  165 U     164  166  175  165
  166 A     165  167  174  166
  167 A     166  168    0  167
  168 U     167  169  204  168
  169 C     168  170  203  169
  170 U     169  171  202  170
  171 A     170  172  201  171
  172 G     171  173  200  172
  173 C     172  174  199  173
  174 U     173  175  166  174
  175 A     174  176  165  175
  176 G     175  177  164  176
  177 A     176  178  163  177
  178 A     177  179  162  178
  179 U     178  180    0  179
  180 C     179  181    0  180
  181 U     180  182  159  181
  182 U     181  183  158  182
  183 U     182  184  157  183
  184 C     183  185    0  184
  185 A     184  186  155  185
  186 A     185  187  154  186
  187 G     186  188  153  187
  188 C     187  189  152  188
  189 U     188  190  151  189
  190 G     189  191  150  190
  191 U     190  192    0  191
  192 A     191  193    0  192
  193 A     192  194    0  193
  194 U     193  195    0  194
  195 C     194  196    0  195
  196 U     195  197    0  196
  197 U     196  198    0  197
  198 U     197  199    0  198
  199 G     198  200  173  199
  200 C     199  201  172  200
  201 U     200  202  171  201
  202 A     201  203  170  202
  203 G     202  204  169  203
  204 A     203  205  168  204
  205 U     204  206    0  205
  206 G     205  207    0  206
  207 C     206  208    0  207
  208 U     207  209  234  208
  209 C     208  210  233  209
  210 U     209  211  232  210
  211 U     210  212  231  211
  212 U     211  213  230  212
  213 U     212  214  229  213
  214 U     213  215  228  214
  215 G     214  216  227  215
  216 U     215  217  226  216
  217 C     216  218    0  217
  218 A     217  219    0  218
  219 U     218  220    0  219
  220 A     219  221  246  220
  221 C     220  222  245  221
  222 C     221  223  244  222
  223 U     222  224  243  223
  224 U     223  225  242  224
  225 A     224  226  241  225
  226 G     225  227  216  226
  227 C     226  228  215  227
  228 A     227  229  214  228
  229 A     228  230  213  229
  230 A     229  231  212  230
  231 A     230  232  211  231
  232 A     231  233  210  232
  233 G     232  234  209  233
  234 A     233  235  208  234
  235 A     234  236    0  235
  236 A     235  237    0  236
  237 A     236  238    0  237
  238 G     237  239    0  238
  239 A     238  240    0  239
  240 A     239  241    0  240
  241 U     240  242  225  241
  242 A     241  243  224  242
  243 A     242  244  223  243
  244 G     243  245  222  244
  245 G     244  246  221  245
  246 U     245  247  220  246
  247 U     246  248    0  247
  248 G     247  249    0  248
  249 C     248  250    0  249
  250 U     249  251  285  250
  251 U     250  252  284  251
  252 G     251  253  283  252
  253 U     252  254  282  253
  254 G     253  255  281  254
  255 G     254  256    0  255
  256 G     255  257  280  256
  257 A     256  258    0  257
  258 U     257  259    0  258
  259 U     258  260    0  259
  260 U     259  261  278  260
  261 A     260  262  277  261
  262 U     261  263  276  262
  263 C     262  264  275  263
  264 U     263  265    0  264
  265 U     264  266  302  265
  266 G     265  267  301  266
  267 G     266  268  300  267
  268 G     267  269  299  268
  269 G     268  270    0  269
  270 U     269  271  298  270
  271 G     270  272  297  271
  272 U     271  273  296  272
  273 U     272  274  295  273
  274 G     273  275    0  274
  275 G     274  276  263  275
  276 A     275  277  262  276
  277 U     276  278  261  277
  278 A     277  279  260  278
  279 A     278  280    0  279
  280 C     279  281  256  280
  281 C     280  282  254  281
  282 A     281  283  253  282
  283 C     282  284  252  283
  284 G     283  285  251  284
  285 A     284  286  250  285
  286 A     285  287    0  286
  287 A     286  288    0  287
  288 A     287  289    0  288
  289 G     288  290    0  289
  290 A     289  291    0  290
  291 A     290  292    0  291
  292 A     291  293    0  292
  293 A     292  294    0  293
  294 C     293  295    0  294
  295 A     294  296  273  295
  296 A     295  297  272  296
  297 U     296  298  271  297
  298 A     297  299  270  298
  299 C     298  300  268  299
  300 C     299  301  267  300
  301 U     300  302  266  301
  302 A     301  303  265  302
  303 C     302  304    0  303
  304 U     303  305    0  304
  305 A     304  306    0  305
  306 A     305  307    0  306
  307 A     306  308   46  307
  308 C     307  309   45  308
  309 A     308  310   44  309
  310 U     309  311   43  310
  311 G     310  312   42  311
  312 U     311  313    0  312
  313 A     312  314    0  313
  314 G     313  315    0  314
  315 A     314  316    0  315
  316 U     315  317   41  316
  317 U     316  318    0  317
  318 C     317  319   39  318
  319 U     318  320   38  319
  320 U     319  321   37  320
  321 A     320  322   36  321
  322 A     321  323   35  322
  323 G     322  324   34  323
  324 A     323  325    0  324
  325 A     324  326    0  325
  326 G     325  327    0  326
  327 C     326  328    0  327
  328 U     327  329   30  328
  329 C     328  330    0  329
  330 A     329  331    0  330
  331 A     330  332    0  331
  332 G     331  333   26  332
  333 C     332  334   25  333
  334 U     333  335   24  334
  335 U     334  336   23  335
  336 U     335  337   22  336
  337 U     336  338   21  337
  338 G     337  339   20  338
  339 G     338  340    0  339
  340 A     339  341    0  340
  341 C     340  342    0  341
  342 U     341  343  358  342
  343 G     342  344  357  343
  344 G     343  345  356  344
  345 G     344  346  355  345
  346 G     345  347  354  346
  347 U     346  348    0  347
  348 U     347  349    0  348
  349 C     348  350    0  349
  350 A     349  351    0  350
  351 A     350  352    0  351
  352 C     351  353    0  352
  353 U     352  354    0  353
  354 C     353  355  346  354
  355 C     354  356  345  355
  356 C     355  357  344  356
  357 C     356  358  343  357
  358 A     357  359  342  358
  359 C     358  360    7  359
  360 A     359  361    6  360
  361 G     360  362    5  361
  362 C     361  363    4  362
  363 U     362  364    3  363
  364 C     363  365    2  364
  365 C     364  366    1  365
  366 A     365  367    0  366
  367 C     366  368    0  367
  368 C     367  369    0  368
  369 A     368  370    0  369
