# Supplementary material for: TurboFold: Iterative probabilistic estimation of secondary structures for multiple RNA sequences
Source: BMC Bioinformatics. 2011 Apr 20;12:108. doi: 10.1186/1471-2105-12-108 (PMC3120699; doi:10.1186/1471-2105-12-108)
Supplement: Additional file 3 — Zip file of datasets. Datasets used in the benchmarking of TurboFold and other algorithms. [file 1471-2105-12-108-S3.ZIP › datasets/tmRNA/Anab.vari._CP000117_1-390.seq]

;
 ENERGY = 0    Anab.vari._CP000117/1-390
GGGUCCGUA
ACGGUUUCGA
CAGGUUGGCG
AACGCUACUC
UGUGAUUCAG
GUCGAGAGUG
AGUCUCCUCU
CGCAAAUCAA
GGCUCAAAAC
AAAAGUAAAU
GCGAAUAACA
UCGUAAAAUU
UGCUCGUAAG
GACGCUCUAG
UAGCUGCCUA
AUUAGCCUCU
UACAGGUUCG
AGCGUCUUCG
GUUUGACUCC
GUUAAGGACU
GAAGACCAAC
CCCCAACGGA
UGCUCUAGCA
AGUGUUCUCU
GGUUGGCUUG
CUAGCUAAGA
UUUAAUCAGA
GCAUCCUACG
UUCGGGAUAA
UGAACGAUUC
CCGCCUUGAG
GGUCAGAAAG
GCUAAACCUG
UGAAUGAGCG
GGGGGUCAAU
ACCCAAUUUG
GACAGCAGUU
CGACUCUGCU
CGGAUCCACU
A1
