# Supplementary material for: TurboFold: Iterative probabilistic estimation of secondary structures for multiple RNA sequences
Source: BMC Bioinformatics. 2011 Apr 20;12:108. doi: 10.1186/1471-2105-12-108 (PMC3120699; doi:10.1186/1471-2105-12-108)
Supplement: Additional file 3 — Zip file of datasets. Datasets used in the benchmarking of TurboFold and other algorithms. [file 1471-2105-12-108-S3.ZIP › datasets/tmRNA/Pseu.aeru._CP000438_1-353.seq]

;
 ENERGY = 0    Pseu.aeru._CP000438/1-353
GGGGCCGAU
UAGGAUUCGA
CGCCGGUAAC
AAAACUUGAG
GGGCAUGCCG
AGCUGGUAGC
AGAACUCGUA
AAUUCGCUGC
UGCAAACUUA
UAGUUGCCAA
CGACGACAAC
UACGCUCUAG
CUGCUUAAUG
CGGCUAGCAG
UCGCUAGGGG
AUGCCUGUAA
ACCCGAAACG
ACUGUCAGAU
AGAACAGGAU
CGCCGCCAAG
UUCGCUGUAG
ACGUAACGGC
UAAAACUCAU
ACAGCUCGCU
CCAAGCACCC
UGCCACUCGG
GCGGCGCGGA
GUUAACUCAG
UAGAGCUGGC
UAAGCAUGUA
GAACCGAUAG
CGGAGAGCUG
GCGGACGGGG
GUUCAAAUCC
CCCCGGCUCC
ACCA1
