# Supplementary material for: TurboFold: Iterative probabilistic estimation of secondary structures for multiple RNA sequences
Source: BMC Bioinformatics. 2011 Apr 20;12:108. doi: 10.1186/1471-2105-12-108 (PMC3120699; doi:10.1186/1471-2105-12-108)
Supplement: Additional file 3 — Zip file of datasets. Datasets used in the benchmarking of TurboFold and other algorithms. [file 1471-2105-12-108-S3.ZIP › datasets/tmRNA/Buch.aphi._AE016826_1-367.seq]

;
 ENERGY = 0    Buch.aphi._AE016826/1-367
GGGGCUGAU
AUUGGAUUUG
ACAAAAUUAU
UGAAAACUGA
UGUGCAUGCC
GAGGAUGGUU
UGCCUCGUUA
AAAAACCAUA
AAAAAUAGUA
GCAAAACAAA
AUCAAUACGC
UUUAGCAGCU
UAAUAAUCUG
AAUAAAGCCC
UUCUUUUAAA
CAUAUUCUCU
UAAUGUUUAA
UUUAUAUAGA
AGGUUAAUCU
AAAGAGAUCG
CAACUCAAAU
CUAUUUUGAA
AGAUUUUUUG
UUGCUAAAUA
AAAACUUCAA
AAUAUAUAUC
UAUAAUGAGU
CUAUACAUCG
AUAGAUAAGA
AAAGAUAAUA
GACUAAGCAU
GUAGUAUCUG
AAGUCGUAAA
AAUUUUGGAC
GCGGGUUCGA
AUCCCGCCAG
CUCCAAAA1
