# Supplementary material for: TurboFold: Iterative probabilistic estimation of secondary structures for multiple RNA sequences
Source: BMC Bioinformatics. 2011 Apr 20;12:108. doi: 10.1186/1471-2105-12-108 (PMC3120699; doi:10.1186/1471-2105-12-108)
Supplement: Additional file 3 — Zip file of datasets. Datasets used in the benchmarking of TurboFold and other algorithms. [file 1471-2105-12-108-S3.ZIP › datasets/tmRNA/Wigg.glos._BA000021_1-365.seq]

;
 ENERGY = 0    Wigg.glos._BA000021/1-365
GGGGCUGAU
UAUGGAUUCG
ACGAAAUAAA
CAAAACUAAA
GAUGCAUGUC
GAGCAGAGGU
GGACUCGUAA
AACCUCAAAU
UGAUAAUUGC
AAAACAUAAG
UACAACGAGC
CUGCUCUAUU
AGCAGCUUAA
UUAGAAUAAA
AUCUUAGGCU
CCUUCUUAGA
UAUAUUAUCU
CUAGAUGUAU
CAAUAGAAGU
CAAAAUUAGA
GAUCGCGAUA
UGAACGGGCU
UGUACGUUCC
UACGCUAAAA
UAAUACAAGA
UAAUUUUUAG
UUCACACUUC
UUUCUGUAGA
ACUAAAAAUA
UUUAAGAAAG
AAUAAACAUG
UAGUAUCAAU
AGAAUUGAAG
UUUCGGACGC
GGGUUCAAAU
CCCGCCAGCU
CCAUAU1
