# Supplementary material for: TurboFold: Iterative probabilistic estimation of secondary structures for multiple RNA sequences
Source: BMC Bioinformatics. 2011 Apr 20;12:108. doi: 10.1186/1471-2105-12-108 (PMC3120699; doi:10.1186/1471-2105-12-108)
Supplement: Additional file 3 — Zip file of datasets. Datasets used in the benchmarking of TurboFold and other algorithms. [file 1471-2105-12-108-S3.ZIP › datasets/tmRNA/Clos.teta._AE015927_1-355.ct]

  355 ENERGY = 0    Clos.teta._AE015927/1-355
    1 G       0    2  351    1
    2 G       1    3  350    2
    3 G       2    4  349    3
    4 G       3    5  348    4
    5 G       4    6  347    5
    6 C       5    7  346    6
    7 G       6    8  345    7
    8 U       7    9    0    8
    9 A       8   10    0    9
   10 A       9   11    0   10
   11 A      10   12    0   11
   12 U      11   13    0   12
   13 G      12   14    0   13
   14 G      13   15    0   14
   15 U      14   16    0   15
   16 U      15   17    0   16
   17 U      16   18    0   17
   18 C      17   19    0   18
   19 G      18   20    0   19
   20 A      19   21    0   20
   21 C      20   22  324   21
   22 G      21   23  323   22
   23 G      22   24  322   23
   24 G      23   25  321   24
   25 G      24   26  320   25
   26 G      25   27  319   26
   27 C      26   28  318   27
   28 A      27   29  317   28
   29 A      28   30    0   29
   30 G      29   31    0   30
   31 U      30   32    0   31
   32 U      31   33    0   32
   33 G      32   34  313   33
   34 C      33   35  312   34
   35 U      34   36  311   35
   36 C      35   37  310   36
   37 C      36   38  309   37
   38 U      37   39  308   38
   39 G      38   40  307   39
   40 A      39   41  306   40
   41 G      40   42  305   41
   42 A      41   43    0   42
   43 A      42   44  303   43
   44 G      43   45    0   44
   45 C      44   46  298   45
   46 G      45   47  297   46
   47 A      46   48  296   47
   48 G      47   49  295   48
   49 U      48   50  294   49
   50 C      49   51   69   50
   51 G      50   52   68   51
   52 A      51   53    0   52
   53 G      52   54   66   53
   54 G      53   55   65   54
   55 G      54   56    0   55
   56 G      55   57    0   56
   57 U      56   58   83   57
   58 C      57   59   82   58
   59 C      58   60   81   59
   60 U      59   61   80   60
   61 G      60   62   79   61
   62 G      61   63   78   62
   63 G      62   64    0   63
   64 C      63   65    0   64
   65 C      64   66   54   65
   66 C      65   67   53   66
   67 G      66   68    0   67
   68 C      67   69   51   68
   69 G      68   70   50   69
   70 U      69   71    0   70
   71 U      70   72    0   71
   72 A      71   73    0   72
   73 A      72   74    0   73
   74 A      73   75    0   74
   75 A      74   76    0   75
   76 A      75   77    0   76
   77 A      76   78    0   77
   78 C      77   79   62   78
   79 U      78   80   61   79
   80 G      79   81   60   80
   81 G      80   82   59   81
   82 G      81   83   58   82
   83 A      82   84   57   83
   84 A      83   85    0   84
   85 A      84   86    0   85
   86 A      85   87    0   86
   87 A      86   88    0   87
   88 U      87   89    0   88
   89 U      88   90    0   89
   90 A      89   91    0   90
   91 U      90   92    0   91
   92 A      91   93    0   92
   93 A      92   94    0   93
   94 A      93   95    0   94
   95 C      94   96    0   95
   96 G      95   97    0   96
   97 C      96   98    0   97
   98 A      97   99    0   98
   99 G      98  100    0   99
  100 A      99  101    0  100
  101 C     100  102    0  101
  102 G     101  103    0  102
  103 A     102  104    0  103
  104 U     103  105    0  104
  105 A     104  106    0  105
  106 A     105  107    0  106
  107 U     106  108    0  107
  108 U     107  109    0  108
  109 U     108  110    0  109
  110 C     109  111    0  110
  111 G     110  112    0  111
  112 U     111  113    0  112
  113 U     112  114    0  113
  114 U     113  115    0  114
  115 U     114  116    0  115
  116 A     115  117  136  116
  117 G     116  118  135  117
  118 C     117  119  134  118
  119 U     118  120  133  119
  120 G     119  121  132  120
  121 C     120  122  131  121
  122 C     121  123    0  122
  123 U     122  124    0  123
  124 A     123  125    0  124
  125 A     124  126    0  125
  126 U     125  127    0  126
  127 U     126  128    0  127
  128 A     127  129    0  128
  129 G     128  130    0  129
  130 U     129  131    0  130
  131 G     130  132  121  131
  132 C     131  133  120  132
  133 A     132  134  119  133
  134 G     133  135  118  134
  135 C     134  136  117  135
  136 U     135  137  116  136
  137 C     136  138  173  137
  138 G     137  139  172  138
  139 U     138  140  171  139
  140 C     139  141  170  140
  141 C     140  142  169  141
  142 U     141  143  168  142
  143 A     142  144  167  143
  144 C     143  145  165  144
  145 U     144  146  164  145
  146 U     145  147  163  146
  147 G     146  148  162  147
  148 G     147  149  161  148
  149 G     148  150  160  149
  150 A     149  151    0  150
  151 G     150  152    0  151
  152 U     151  153  186  152
  153 C     152  154  185  153
  154 C     153  155  184  154
  155 C     154  156  183  155
  156 A     155  157  182  156
  157 C     156  158  181  157
  158 G     157  159    0  158
  159 A     158  160    0  159
  160 C     159  161  149  160
  161 C     160  162  148  161
  162 U     161  163  147  162
  163 A     162  164  146  163
  164 A     163  165  145  164
  165 G     164  166  144  165
  166 A     165  167    0  166
  167 U     166  168  143  167
  168 A     167  169  142  168
  169 G     168  170  141  169
  170 G     169  171  140  170
  171 G     170  172  139  171
  172 C     171  173  138  172
  173 G     172  174  137  173
  174 U     173  175    0  174
  175 C     174  176    0  175
  176 A     175  177    0  176
  177 A     176  178    0  177
  178 U     177  179    0  178
  179 U     178  180    0  179
  180 A     179  181    0  180
  181 G     180  182  157  181
  182 U     181  183  156  182
  183 G     182  184  155  183
  184 G     183  185  154  184
  185 G     184  186  153  185
  186 G     185  187  152  186
  187 A     186  188    0  187
  188 A     187  189    0  188
  189 C     188  190  220  189
  190 C     189  191  219  190
  191 G     190  192  218  191
  192 A     191  193    0  192
  193 G     192  194    0  193
  194 C     193  195  215  194
  195 U     194  196  214  195
  196 C     195  197  213  196
  197 U     196  198  212  197
  198 A     197  199  211  198
  199 C     198  200  210  199
  200 A     199  201    0  200
  201 A     200  202    0  201
  202 A     201  203  233  202
  203 G     202  204  232  203
  204 C     203  205  231  204
  205 U     204  206  230  205
  206 U     205  207  229  206
  207 U     206  208  228  207
  208 G     207  209  227  208
  209 A     208  210    0  209
  210 G     209  211  199  210
  211 U     210  212  198  211
  212 A     211  213  197  212
  213 G     212  214  196  213
  214 A     213  215  195  214
  215 G     214  216  194  215
  216 A     215  217    0  216
  217 A     216  218    0  217
  218 C     217  219  191  218
  219 G     218  220  190  219
  220 G     219  221  189  220
  221 A     220  222    0  221
  222 A     221  223    0  222
  223 C     222  224    0  223
  224 U     223  225    0  224
  225 U     224  226    0  225
  226 A     225  227    0  226
  227 U     226  228  208  227
  228 G     227  229  207  228
  229 A     228  230  206  229
  230 A     229  231  205  230
  231 G     230  232  204  231
  232 C     231  233  203  232
  233 U     232  234  202  233
  234 A     233  235    0  234
  235 C     234  236    0  235
  236 U     235  237  271  236
  237 G     236  238    0  237
  238 A     237  239    0  238
  239 A     238  240    0  239
  240 U     239  241  267  240
  241 C     240  242    0  241
  242 U     241  243  266  242
  243 A     242  244    0  243
  244 G     243  245  264  244
  245 A     244  246    0  245
  246 A     245  247  260  246
  247 A     246  248    0  247
  248 C     247  249  258  248
  249 C     248  250    0  249
  250 U     249  251    0  250
  251 G     250  252  290  251
  252 U     251  253  289  252
  253 U     252  254  288  253
  254 U     253  255  287  254
  255 A     254  256  286  255
  256 U     255  257  285  256
  257 C     256  258  284  257
  258 G     257  259  248  258
  259 G     258  260    0  259
  260 U     259  261  246  260
  261 G     260  262    0  261
  262 U     261  263    0  262
  263 C     262  264    0  263
  264 U     263  265  244  264
  265 A     264  266    0  265
  266 G     265  267  242  266
  267 A     266  268  240  267
  268 G     267  269    0  268
  269 G     268  270    0  269
  270 A     269  271    0  270
  271 G     270  272  236  271
  272 G     271  273    0  272
  273 G     272  274    0  273
  274 A     273  275    0  274
  275 A     274  276    0  275
  276 U     275  277    0  276
  277 G     276  278    0  277
  278 U     277  279    0  278
  279 U     278  280    0  279
  280 A     279  281    0  280
  281 A     280  282    0  281
  282 A     281  283    0  282
  283 A     282  284    0  283
  284 G     283  285  257  284
  285 G     284  286  256  285
  286 U     285  287  255  286
  287 A     286  288  254  287
  288 A     287  289  253  288
  289 A     288  290  252  289
  290 C     289  291  251  290
  291 U     290  292    0  291
  292 G     291  293    0  292
  293 C     292  294    0  293
  294 A     293  295   49  294
  295 C     294  296   48  295
  296 U     295  297   47  296
  297 C     296  298   46  297
  298 G     297  299   45  298
  299 G     298  300    0  299
  300 A     299  301    0  300
  301 G     300  302    0  301
  302 A     301  303    0  302
  303 U     302  304   43  303
  304 G     303  305    0  304
  305 C     304  306   41  305
  306 U     305  307   40  306
  307 C     306  308   39  307
  308 A     307  309   38  308
  309 G     308  310   37  309
  310 G     309  311   36  310
  311 G     310  312   35  311
  312 G     311  313   34  312
  313 U     312  314   33  313
  314 U     313  315    0  314
  315 A     314  316    0  315
  316 C     315  317    0  316
  317 U     316  318   28  317
  318 G     317  319   27  318
  319 C     318  320   26  319
  320 U     319  321   25  320
  321 U     320  322   24  321
  322 U     321  323   23  322
  323 C     322  324   22  323
  324 G     323  325   21  324
  325 G     324  326    0  325
  326 A     325  327    0  326
  327 C     326  328    0  327
  328 A     327  329  344  328
  329 G     328  330  343  329
  330 G     329  331  342  330
  331 G     330  332  341  331
  332 G     331  333  340  332
  333 U     332  334    0  333
  334 U     333  335    0  334
  335 C     334  336    0  335
  336 G     335  337    0  336
  337 A     336  338    0  337
  338 U     337  339    0  338
  339 U     338  340    0  339
  340 C     339  341  332  340
  341 C     340  342  331  341
  342 C     341  343  330  342
  343 C     342  344  329  343
  344 U     343  345  328  344
  345 C     344  346    7  345
  346 G     345  347    6  346
  347 C     346  348    5  347
  348 C     347  349    4  348
  349 U     348  350    3  349
  350 C     349  351    2  350
  351 C     350  352    1  351
  352 A     351  353    0  352
  353 C     352  354    0  353
  354 C     353  355    0  354
  355 A     354  356    0  355
