# Supplementary material for: TurboFold: Iterative probabilistic estimation of secondary structures for multiple RNA sequences
Source: BMC Bioinformatics. 2011 Apr 20;12:108. doi: 10.1186/1471-2105-12-108 (PMC3120699; doi:10.1186/1471-2105-12-108)
Supplement: Additional file 3 — Zip file of datasets. Datasets used in the benchmarking of TurboFold and other algorithms. [file 1471-2105-12-108-S3.ZIP › datasets/tmRNA/Lact.john._TRW-257314_1-367.seq]

;
 ENERGY = 0    Lact.john._TRW-257314/1-367
GGGGAUGUU
UUGGGAUUCG
ACAGGCGUAG
AUUCGCGUUG
ACUGCGAUUC
GUAGGUCACG
UCUACGUUAA
AAACGUCACA
GUUAAAUUAU
AACUGCAAAU
AACGAAAAUU
CUUACGCAGU
AGCUGCUUAG
UCAGCCUGCG
UGAUCCAAAG
AUGGAUUGCU
CGUGUCUAUC
UACGGGUCUU
ACCAUUUAAC
GAGCUACGUU
UAACUACUUA
CCUUAAUAGU
UAGAAAUAAG
AUUCUUAGGU
UAGUUUUGAU
AGUUUAGCCC
UGUUAUAUGG
CGUUUUAUCA
AAGCGAAUUU
UAAGUAAUAU
AACUAUGAUC
GUAGAUGUUA
ACGACGAAAU
ACGUUUGGAC
AGGGGUUCAA
UUCCCCUCAU
CUCCAUAG1
