# Supplementary material for: TurboFold: Iterative probabilistic estimation of secondary structures for multiple RNA sequences
Source: BMC Bioinformatics. 2011 Apr 20;12:108. doi: 10.1186/1471-2105-12-108 (PMC3120699; doi:10.1186/1471-2105-12-108)
Supplement: Additional file 3 — Zip file of datasets. Datasets used in the benchmarking of TurboFold and other algorithms. [file 1471-2105-12-108-S3.ZIP › datasets/tmRNA/Acti.pleu._TRW-228399_1-366.ct]

  366 ENERGY = 0    Acti.pleu._TRW-228399/1-366
    1 G       0    2  362    1
    2 G       1    3  361    2
    3 G       2    4  360    3
    4 G       3    5  359    4
    5 C       4    6  358    5
    6 U       5    7  357    6
    7 G       6    8  356    7
    8 A       7    9    0    8
    9 U       8   10    0    9
   10 U       9   11    0   10
   11 C      10   12    0   11
   12 U      11   13    0   12
   13 G      12   14    0   13
   14 G      13   15    0   14
   15 A      14   16    0   15
   16 U      15   17    0   16
   17 U      16   18    0   17
   18 C      17   19    0   18
   19 G      18   20    0   19
   20 A      19   21    0   20
   21 C      20   22  335   21
   22 G      21   23  334   22
   23 G      22   24  333   23
   24 G      23   25  332   24
   25 A      24   26  331   25
   26 U      25   27  330   26
   27 U      26   28  329   27
   28 A      27   29  328   28
   29 G      28   30    0   29
   30 C      29   31    0   30
   31 G      30   32    0   31
   32 A      31   33    0   32
   33 A      32   34    0   33
   34 G      33   35  323   34
   35 U      34   36  322   35
   36 C      35   37  321   36
   37 C      36   38    0   37
   38 A      37   39    0   38
   39 A      38   40    0   39
   40 G      39   41  317   40
   41 G      40   42  316   41
   42 U      41   43  315   42
   43 G      42   44  314   43
   44 C      43   45  310   44
   45 A      44   46  309   45
   46 C      45   47  308   46
   47 G      46   48  307   47
   48 U      47   49  306   48
   49 C      48   50   67   49
   50 G      49   51   66   50
   51 A      50   52   65   51
   52 G      51   53   64   52
   53 G      52   54   63   53
   54 U      53   55   80   54
   55 G      54   56   79   55
   56 C      55   57   78   56
   57 G      56   58   77   57
   58 G      57   59   76   58
   59 U      58   60   75   59
   60 A      59   61    0   60
   61 G      60   62    0   61
   62 G      61   63    0   62
   63 C      62   64   53   63
   64 C      63   65   52   64
   65 U      64   66   51   65
   66 C      65   67   50   66
   67 G      66   68   49   67
   68 U      67   69    0   68
   69 A      68   70    0   69
   70 A      69   71    0   70
   71 A      70   72    0   71
   72 C      71   73    0   72
   73 A      72   74    0   73
   74 A      73   75    0   74
   75 A      74   76   59   75
   76 C      75   77   58   76
   77 C      76   78   57   77
   78 G      77   79   56   78
   79 C      78   80   55   79
   80 A      79   81   54   80
   81 A      80   82    0   81
   82 A      81   83    0   82
   83 A      82   84    0   83
   84 A      83   85    0   84
   85 A      84   86    0   85
   86 A      85   87    0   86
   87 U      86   88    0   87
   88 A      87   89    0   88
   89 G      88   90    0   89
   90 U      89   91    0   90
   91 C      90   92    0   91
   92 G      91   93    0   92
   93 C      92   94    0   93
   94 A      93   95    0   94
   95 A      94   96    0   95
   96 A      95   97    0   96
   97 C      96   98    0   97
   98 G      97   99    0   98
   99 A      98  100    0   99
  100 C      99  101    0  100
  101 G     100  102    0  101
  102 A     101  103    0  102
  103 A     102  104    0  103
  104 C     103  105    0  104
  105 A     104  106    0  105
  106 A     105  107    0  106
  107 U     106  108    0  107
  108 A     107  109    0  108
  109 C     108  110    0  109
  110 G     109  111  139  110
  111 C     110  112  138  111
  112 U     111  113  137  112
  113 U     112  114    0  113
  114 U     113  115  135  114
  115 A     114  116    0  115
  116 G     115  117  132  116
  117 C     116  118  131  117
  118 A     117  119  130  118
  119 G     118  120  129  119
  120 C     119  121    0  120
  121 U     120  122    0  121
  122 U     121  123    0  122
  123 A     122  124    0  123
  124 A     123  125    0  124
  125 U     124  126    0  125
  126 A     125  127    0  126
  127 A     126  128    0  127
  128 C     127  129    0  128
  129 C     128  130  119  129
  130 U     129  131  118  130
  131 G     130  132  117  131
  132 C     131  133  116  132
  133 U     132  134    0  133
  134 C     133  135    0  134
  135 A     134  136  114  135
  136 U     135  137    0  136
  137 A     136  138  112  137
  138 G     137  139  111  138
  139 C     138  140  110  139
  140 C     139  141  183  140
  141 U     140  142  182  141
  142 U     141  143  181  142
  143 A     142  144  180  143
  144 U     143  145  179  144
  145 C     144  146  178  145
  146 G     145  147  177  146
  147 C     146  148  172  147
  148 C     147  149  171  148
  149 U     148  150  170  149
  150 C     149  151  169  150
  151 A     150  152    0  151
  152 G     151  153    0  152
  153 C     152  154  166  153
  154 U     153  155  165  154
  155 U     154  156  164  155
  156 C     155  157    0  156
  157 C     156  158    0  157
  158 G     157  159    0  158
  159 C     158  160  197  159
  160 U     159  161  196  160
  161 C     160  162  195  161
  162 G     161  163  194  162
  163 U     162  164  193  163
  164 A     163  165  155  164
  165 A     164  166  154  165
  166 G     165  167  153  166
  167 A     166  168    0  167
  168 C     167  169    0  168
  169 G     168  170  150  169
  170 A     169  171  149  170
  171 G     170  172  148  171
  172 G     171  173  147  172
  173 G     172  174    0  173
  174 C     173  175    0  174
  175 A     174  176    0  175
  176 A     175  177    0  176
  177 C     176  178  146  177
  178 G     177  179  145  178
  179 A     178  180  144  179
  180 U     179  181  143  180
  181 A     180  182  142  181
  182 A     181  183  141  182
  183 G     182  184  140  183
  184 U     183  185    0  184
  185 C     184  186    0  185
  186 A     185  187    0  186
  187 C     186  188    0  187
  188 C     187  189    0  188
  189 C     188  190    0  189
  190 A     189  191    0  190
  191 A     190  192    0  191
  192 A     191  193    0  192
  193 A     192  194  163  193
  194 C     193  195  162  194
  195 G     194  196  161  195
  196 A     195  197  160  196
  197 G     196  198  159  197
  198 A     197  199    0  198
  199 U     198  200    0  199
  200 C     199  201    0  200
  201 G     200  202    0  201
  202 U     201  203  231  202
  203 G     202  204  230  203
  204 U     203  205  229  204
  205 G     204  206    0  205
  206 G     205  207    0  206
  207 A     206  208    0  207
  208 C     207  209    0  208
  209 G     208  210    0  209
  210 C     209  211  222  210
  211 C     210  212  221  211
  212 G     211  213    0  212
  213 C     212  214    0  213
  214 C     213  215    0  214
  215 G     214  216  247  215
  216 U     215  217  246  216
  217 U     216  218  245  217
  218 U     217  219  244  218
  219 G     218  220  243  219
  220 A     219  221    0  220
  221 G     220  222  211  221
  222 G     221  223  210  222
  223 A     222  224    0  223
  224 U     223  225    0  224
  225 C     224  226    0  225
  226 G     225  227    0  226
  227 A     226  228    0  227
  228 A     227  229    0  228
  229 A     228  230  204  229
  230 C     229  231  203  230
  231 A     230  232  202  231
  232 C     231  233    0  232
  233 U     232  234    0  233
  234 A     233  235    0  234
  235 A     234  236    0  235
  236 A     235  237    0  236
  237 U     236  238    0  237
  238 U     237  239    0  238
  239 G     238  240    0  239
  240 A     239  241    0  240
  241 A     240  242    0  241
  242 U     241  243    0  242
  243 C     242  244  219  243
  244 A     243  245  218  244
  245 A     244  246  217  245
  246 A     245  247  216  246
  247 C     246  248  215  247
  248 U     247  249    0  248
  249 A     248  250    0  249
  250 G     249  251  285  250
  251 C     250  252  284  251
  252 U     251  253  283  252
  253 U     252  254  282  253
  254 A     253  255  281  254
  255 U     254  256  280  255
  256 U     255  257  279  256
  257 U     256  258  278  257
  258 C     257  259  277  258
  259 U     258  260  276  259
  260 U     259  261    0  260
  261 G     260  262  274  261
  262 C     261  263  273  262
  263 G     262  264  272  263
  264 U     263  265    0  264
  265 G     264  266  302  265
  266 U     265  267  301  266
  267 C     266  268  300  267
  268 U     267  269  299  268
  269 G     268  270  297  269
  270 U     269  271  296  270
  271 C     270  272  295  271
  272 C     271  273  263  272
  273 G     272  274  262  273
  274 C     273  275  261  274
  275 U     274  276    0  275
  276 G     275  277  259  276
  277 G     276  278  258  277
  278 A     277  279  257  278
  279 G     278  280  256  279
  280 G     279  281  255  280
  281 U     280  282  254  281
  282 A     281  283  253  282
  283 A     282  284  252  283
  284 G     283  285  251  284
  285 U     284  286  250  285
  286 G     285  287    0  286
  287 A     286  288    0  287
  288 A     287  289    0  288
  289 A     288  290    0  289
  290 U     289  291    0  290
  291 U     290  292    0  291
  292 A     291  293    0  292
  293 A     292  294    0  293
  294 A     293  295    0  294
  295 G     294  296  271  295
  296 A     295  297  270  296
  297 C     296  298  269  297
  298 C     297  299    0  298
  299 A     298  300  268  299
  300 G     299  301  267  300
  301 A     300  302  266  301
  302 C     301  303  265  302
  303 U     302  304    0  303
  304 A     303  305    0  304
  305 A     304  306    0  305
  306 A     305  307   48  306
  307 C     306  308   47  307
  308 G     307  309   46  308
  309 U     308  310   45  309
  310 G     309  311   44  310
  311 U     310  312    0  311
  312 A     311  313    0  312
  313 G     312  314    0  313
  314 U     313  315   43  314
  315 G     314  316   42  315
  316 C     315  317   41  316
  317 U     316  318   40  317
  318 G     317  319    0  318
  319 A     318  320    0  319
  320 A     319  321    0  320
  321 G     320  322   36  321
  322 A     321  323   35  322
  323 U     322  324   34  323
  324 G     323  325    0  324
  325 G     324  326    0  325
  326 A     325  327    0  326
  327 G     326  328    0  327
  328 U     327  329   28  328
  329 A     328  330   27  329
  330 A     329  331   26  330
  331 U     330  332   25  331
  332 U     331  333   24  332
  333 U     332  334   23  333
  334 C     333  335   22  334
  335 G     334  336   21  335
  336 G     335  337    0  336
  337 A     336  338    0  337
  338 C     337  339    0  338
  339 G     338  340  355  339
  340 G     339  341  354  340
  341 G     340  342  353  341
  342 G     341  343  352  342
  343 G     342  344  351  343
  344 U     343  345    0  344
  345 U     344  346    0  345
  346 C     345  347    0  346
  347 A     346  348    0  347
  348 A     347  349    0  348
  349 A     348  350    0  349
  350 U     349  351    0  350
  351 C     350  352  343  351
  352 C     351  353  342  352
  353 C     352  354  341  353
  354 C     353  355  340  354
  355 C     354  356  339  355
  356 C     355  357    7  356
  357 A     356  358    6  357
  358 G     357  359    5  358
  359 C     358  360    4  359
  360 U     359  361    3  360
  361 C     360  362    2  361
  362 C     361  363    1  362
  363 A     362  364    0  363
  364 C     363  365    0  364
  365 C     364  366    0  365
  366 A     365  367    0  366
