# Supplementary material for: TurboFold: Iterative probabilistic estimation of secondary structures for multiple RNA sequences
Source: BMC Bioinformatics. 2011 Apr 20;12:108. doi: 10.1186/1471-2105-12-108 (PMC3120699; doi:10.1186/1471-2105-12-108)
Supplement: Additional file 3 — Zip file of datasets. Datasets used in the benchmarking of TurboFold and other algorithms. [file 1471-2105-12-108-S3.ZIP › datasets/tmRNA/Acin.spec._CR543861_1-360.ct]

  360 ENERGY = 0    Acin.spec._CR543861/1-360
    1 G       0    2  356    1
    2 G       1    3  355    2
    3 G       2    4  354    3
    4 G       3    5  353    4
    5 A       4    6  352    5
    6 U       5    7  351    6
    7 G       6    8  350    7
    8 U       7    9    0    8
    9 U       8   10    0    9
   10 A       9   11    0   10
   11 U      10   12    0   11
   12 U      11   13    0   12
   13 G      12   14    0   13
   14 G      13   15    0   14
   15 C      14   16    0   15
   16 U      15   17    0   16
   17 U      16   18    0   17
   18 C      17   19    0   18
   19 G      18   20    0   19
   20 A      19   21    0   20
   21 C      20   22  329   21
   22 G      21   23  328   22
   23 C      22   24  327   23
   24 U      23   25  326   24
   25 G      24   26  325   25
   26 G      25   27  324   26
   27 U      26   28  323   27
   28 G      27   29  322   28
   29 A      28   30    0   29
   30 U      29   31  320   30
   31 G      30   32    0   31
   32 A      31   33    0   32
   33 A      32   34    0   33
   34 G      33   35  317   34
   35 C      34   36  316   35
   36 U      35   37  315   36
   37 C      36   38  314   37
   38 A      37   39    0   38
   39 U      38   40    0   39
   40 A      39   41    0   40
   41 G      40   42  310   41
   42 A      41   43  309   42
   43 U      42   44  308   43
   44 G      43   45  307   44
   45 C      44   46  303   45
   46 A      45   47  302   46
   47 U      46   48  301   47
   48 G      47   49  300   48
   49 C      48   50  299   49
   50 C      49   51   69   50
   51 G      50   52   68   51
   52 A      51   53   67   52
   53 G      52   54   66   53
   54 A      53   55   65   54
   55 G      54   56    0   55
   56 C      55   57    0   56
   57 G      56   58   81   57
   58 C      57   59    0   58
   59 A      58   60   79   59
   60 U      59   61   78   60
   61 U      60   62   77   61
   62 U      61   63   76   62
   63 U      62   64   75   63
   64 C      63   65    0   64
   65 U      64   66   54   65
   66 C      65   67   53   66
   67 U      66   68   52   67
   68 C      67   69   51   68
   69 G      68   70   50   69
   70 U      69   71    0   70
   71 A      70   72    0   71
   72 A      71   73    0   72
   73 A      72   74    0   73
   74 U      73   75    0   74
   75 A      74   76   63   75
   76 A      75   77   62   76
   77 A      76   78   61   77
   78 A      77   79   60   78
   79 U      78   80   59   79
   80 U      79   81    0   80
   81 U      80   82   57   81
   82 G      81   83    0   82
   83 C      82   84    0   83
   84 A      83   85    0   84
   85 U      84   86    0   85
   86 U      85   87    0   86
   87 U      86   88    0   87
   88 U      87   89    0   88
   89 A      88   90    0   89
   90 A      89   91    0   90
   91 U      90   92    0   91
   92 A      91   93    0   92
   93 G      92   94    0   93
   94 U      93   95    0   94
   95 C      94   96    0   95
   96 G      95   97    0   96
   97 C      96   98    0   97
   98 A      97   99    0   98
   99 A      98  100    0   99
  100 A      99  101    0  100
  101 C     100  102    0  101
  102 G     101  103    0  102
  103 A     102  104    0  103
  104 C     103  105    0  104
  105 G     104  106    0  105
  106 A     105  107    0  106
  107 A     106  108    0  107
  108 A     107  109    0  108
  109 C     108  110    0  109
  110 U     109  111    0  110
  111 U     110  112    0  111
  112 A     111  113    0  112
  113 C     112  114    0  113
  114 G     113  115  141  114
  115 C     114  116    0  115
  116 U     115  117    0  116
  117 C     116  118  138  117
  118 U     117  119    0  118
  119 A     118  120  136  119
  120 G     119  121  135  120
  121 C     120  122  134  121
  122 U     121  123  133  122
  123 G     122  124  132  123
  124 C     123  125  131  124
  125 C     124  126  130  125
  126 U     125  127  129  126
  127 A     126  128    0  127
  128 A     127  129    0  128
  129 G     128  130  126  129
  130 G     129  131  125  130
  131 G     130  132  124  131
  132 C     131  133  123  132
  133 A     132  134  122  133
  134 G     133  135  121  134
  135 U     134  136  120  135
  136 U     135  137  119  136
  137 U     136  138    0  137
  138 G     137  139  117  138
  139 U     138  140    0  139
  140 C     139  141    0  140
  141 C     140  142  114  141
  142 G     141  143    0  142
  143 C     142  144    0  143
  144 U     143  145    0  144
  145 U     144  146    0  145
  146 C     145  147  167  146
  147 C     146  148  166  147
  148 U     147  149  165  148
  149 A     148  150  164  149
  150 G     149  151  163  150
  151 A     150  152  162  151
  152 A     151  153    0  152
  153 U     152  154  160  153
  154 A     153  155  159  154
  155 C     154  156    0  155
  156 U     155  157    0  156
  157 U     156  158    0  157
  158 G     157  159    0  158
  159 U     158  160  154  159
  160 G     159  161  153  160
  161 G     160  162    0  161
  162 U     161  163  151  162
  163 U     162  164  150  163
  164 U     163  165  149  164
  165 A     164  166  148  165
  166 G     165  167  147  166
  167 G     166  168  146  167
  168 A     167  169    0  168
  169 A     168  170    0  169
  170 C     169  171    0  170
  171 C     170  172  194  171
  172 C     171  173    0  172
  173 G     172  174    0  173
  174 A     173  175    0  174
  175 C     174  176    0  175
  176 C     175  177    0  176
  177 G     176  178  187  177
  178 U     177  179  186  178
  179 A     178  180    0  179
  180 G     179  181    0  180
  181 C     180  182    0  181
  182 G     181  183    0  182
  183 C     182  184    0  183
  184 A     183  185    0  184
  185 C     184  186    0  185
  186 G     185  187  178  186
  187 C     186  188  177  187
  188 A     187  189    0  188
  189 C     188  190    0  189
  190 A     189  191    0  190
  191 C     190  192    0  191
  192 A     191  193    0  192
  193 A     192  194    0  193
  194 G     193  195  171  194
  195 U     194  196    0  195
  196 C     195  197    0  196
  197 C     196  198    0  197
  198 G     197  199    0  198
  199 U     198  200    0  199
  200 A     199  201    0  200
  201 U     200  202    0  201
  202 A     201  203    0  202
  203 G     202  204    0  203
  204 A     203  205    0  204
  205 G     204  206    0  205
  206 U     205  207    0  206
  207 C     206  208    0  207
  208 A     207  209    0  208
  209 A     208  210    0  209
  210 G     209  211    0  210
  211 C     210  212    0  211
  212 C     211  213    0  212
  213 U     212  214    0  213
  214 C     213  215    0  214
  215 G     214  216    0  215
  216 G     215  217    0  216
  217 G     216  218    0  217
  218 G     217  219    0  218
  219 C     218  220    0  219
  220 U     219  221    0  220
  221 U     220  222    0  221
  222 U     221  223    0  222
  223 A     222  224    0  223
  224 U     223  225    0  224
  225 A     224  226    0  225
  226 C     225  227    0  226
  227 C     226  228    0  227
  228 A     227  229    0  228
  229 A     228  230    0  229
  230 A     229  231    0  230
  231 C     230  232    0  231
  232 U     231  233    0  232
  233 U     232  234    0  233
  234 A     233  235    0  234
  235 G     234  236    0  235
  236 A     235  237    0  236
  237 G     236  238    0  237
  238 G     237  239    0  238
  239 A     238  240    0  239
  240 U     239  241    0  240
  241 C     240  242    0  241
  242 G     241  243  276  242
  243 C     242  244  275  243
  244 A     243  245  274  244
  245 U     244  246  273  245
  246 C     245  247  272  246
  247 U     246  248    0  247
  248 U     247  249  271  248
  249 G     248  250  270  249
  250 U     249  251    0  250
  251 A     250  252    0  251
  252 C     251  253    0  252
  253 C     252  254  265  253
  254 C     253  255  264  254
  255 U     254  256  263  255
  256 G     255  257  295  256
  257 U     256  258    0  257
  258 U     257  259  293  258
  259 C     258  260    0  259
  260 G     259  261  289  260
  261 U     260  262  288  261
  262 C     261  263  287  262
  263 G     262  264  255  263
  264 G     263  265  254  264
  265 G     264  266  253  265
  266 U     265  267    0  266
  267 C     266  268    0  267
  268 A     267  269    0  268
  269 C     268  270    0  269
  270 U     269  271  249  270
  271 G     270  272  248  271
  272 G     271  273  246  272
  273 G     272  274  245  273
  274 U     273  275  244  274
  275 G     274  276  243  275
  276 U     275  277  242  276
  277 U     276  278    0  277
  278 A     277  279    0  278
  279 A     278  280    0  279
  280 A     279  281    0  280
  281 A     280  282    0  281
  282 C     281  283    0  282
  283 A     282  284    0  283
  284 A     283  285    0  284
  285 U     284  286    0  285
  286 A     285  287    0  286
  287 G     286  288  262  287
  288 A     287  289  261  288
  289 C     288  290  260  289
  290 G     289  291    0  290
  291 A     290  292    0  291
  292 U     291  293    0  292
  293 A     292  294  258  293
  294 U     293  295    0  294
  295 C     294  296  256  295
  296 U     295  297    0  296
  297 A     296  298    0  297
  298 A     297  299    0  298
  299 G     298  300   49  299
  300 C     299  301   48  300
  301 A     300  302   47  301
  302 U     301  303   46  302
  303 G     302  304   45  303
  304 U     303  305    0  304
  305 A     304  306    0  305
  306 G     305  307    0  306
  307 U     306  308   44  307
  308 A     307  309   43  308
  309 U     308  310   42  309
  310 U     309  311   41  310
  311 C     310  312    0  311
  312 U     311  313    0  312
  313 C     312  314    0  313
  314 G     313  315   37  314
  315 A     314  316   36  315
  316 G     315  317   35  316
  317 U     316  318   34  317
  318 G     317  319    0  318
  319 U     318  320    0  319
  320 A     319  321   30  320
  321 G     320  322    0  321
  322 U     321  323   28  322
  323 G     322  324   27  323
  324 C     323  325   26  324
  325 U     324  326   25  325
  326 G     325  327   24  326
  327 G     326  328   23  327
  328 C     327  329   22  328
  329 G     328  330   21  329
  330 G     329  331    0  330
  331 A     330  332    0  331
  332 C     331  333    0  332
  333 G     332  334  349  333
  334 C     333  335  348  334
  335 G     334  336  347  335
  336 G     335  337  346  336
  337 G     336  338  345  337
  338 U     337  339    0  338
  339 U     338  340    0  339
  340 C     339  341    0  340
  341 A     340  342    0  341
  342 A     341  343    0  342
  343 C     342  344    0  343
  344 U     343  345    0  344
  345 C     344  346  337  345
  346 C     345  347  336  346
  347 C     346  348  335  347
  348 G     347  349  334  348
  349 C     348  350  333  349
  350 C     349  351    7  350
  351 A     350  352    6  351
  352 U     351  353    5  352
  353 C     352  354    4  353
  354 U     353  355    3  354
  355 C     354  356    2  355
  356 C     355  357    1  356
  357 A     356  358    0  357
  358 C     357  359    0  358
  359 C     358  360    0  359
  360 A     359  361    0  360
