# Supplementary material for: TurboFold: Iterative probabilistic estimation of secondary structures for multiple RNA sequences
Source: BMC Bioinformatics. 2011 Apr 20;12:108. doi: 10.1186/1471-2105-12-108 (PMC3120699; doi:10.1186/1471-2105-12-108)
Supplement: Additional file 3 — Zip file of datasets. Datasets used in the benchmarking of TurboFold and other algorithms. [file 1471-2105-12-108-S3.ZIP › datasets/tmRNA/Aero.hydr._CP000462_1-360.seq]

;
 ENERGY = 0    Aero.hydr._CP000462/1-360
GGGGCUGAU
UCUGGAUUCG
ACAAGAUUCA
CGAAACCCAA
GGUGCAUGCC
GAGGUGCGGU
AGGCCUCGUU
AAUAAACCGC
AAAAAAAUAG
UCGCAAACGA
CGAAAACUAC
GCACUCGCAG
CUUAAUAACC
UGCGCUGAGC
CCUUCUACCC
UAGCUUGCCU
GUGUCCUAGG
GAAUCGGAAG
GUCAUCCUUC
ACAGGAUCGU
GUGGAAGUCC
UGCUCGGGGC
GGAAGCAUUA
AAACCAAUCG
AGCUAGUCAA
UUCGUGGCGU
GUCUCUCCGC
AGCGGGUUGG
CGAAUGUAAA
GAGUGACUAA
GCAUGUAGUG
CCAAGGAUGU
AGUAAUUUUG
GACGGGGGUU
CAAAUCCCCC
CAGCUCCACC
A1
