# Supplementary material for: TurboFold: Iterative probabilistic estimation of secondary structures for multiple RNA sequences
Source: BMC Bioinformatics. 2011 Apr 20;12:108. doi: 10.1186/1471-2105-12-108 (PMC3120699; doi:10.1186/1471-2105-12-108)
Supplement: Additional file 3 — Zip file of datasets. Datasets used in the benchmarking of TurboFold and other algorithms. [file 1471-2105-12-108-S3.ZIP › datasets/tmRNA/Haem.infl._AY599475_1-366.seq]

;
 ENERGY = 0    Haem.infl._AY599475/1-366
GGGGCUGAU
UCUGGAUUCG
ACGGGAUUAG
CGAAGCCCAA
GGUGCACGUC
GAGGUGCGGU
AGGCCUCGUA
AAUAAACCGC
AAAAAAAUAG
UCGCAAACGA
CGAACAAUAC
GCUUUAGCAG
CUUAAUAACC
UGCAUUUAGC
CUUCGCGCUC
CAGCUUCCGC
UCGUAAGACG
GGGAUAACGC
GGAGUCAAAC
CAAAACGAGA
UCGUGUGGAA
GCCACCGUUU
GAGGAUCGAA
GCACUAAAUU
GAAUCAAACU
AGCUUAAGUU
UAGCGUGUCU
GUCCGCAUGC
UUAAGUGAAA
UUAAAGACGA
GACUAAACGU
GUAGUACUGA
AGGUAGAGUA
AUUUCGGACG
GGGGUUCAAC
UCCCCCCAGC
UCCACCA1
