# Supplementary material for: TurboFold: Iterative probabilistic estimation of secondary structures for multiple RNA sequences
Source: BMC Bioinformatics. 2011 Apr 20;12:108. doi: 10.1186/1471-2105-12-108 (PMC3120699; doi:10.1186/1471-2105-12-108)
Supplement: Additional file 3 — Zip file of datasets. Datasets used in the benchmarking of TurboFold and other algorithms. [file 1471-2105-12-108-S3.ZIP › datasets/tmRNA/Noca.farc._AP006618_1-368.ct]

  368 ENERGY = 0    Noca.farc._AP006618/1-368
    1 G       0    2  364    1
    2 G       1    3  363    2
    3 G       2    4  362    3
    4 G       3    5  361    4
    5 C       4    6  360    5
    6 U       5    7  359    6
    7 G       6    8  358    7
    8 A       7    9    0    8
    9 A       8   10    0    9
   10 C       9   11    0   10
   11 G      10   12    0   11
   12 G      11   13    0   12
   13 U      12   14    0   13
   14 U      13   15    0   14
   15 U      14   16    0   15
   16 C      15   17    0   16
   17 G      16   18    0   17
   18 A      17   19    0   18
   19 C      18   20  337   19
   20 U      19   21  336   20
   21 G      20   22    0   21
   22 C      21   23  334   22
   23 G      22   24  333   23
   24 U      23   25  332   24
   25 A      24   26    0   25
   26 C      25   27    0   26
   27 G      26   28    0   27
   28 U      27   29    0   28
   29 U      28   30    0   29
   30 G      29   31    0   30
   31 A      30   32    0   31
   32 U      31   33  325   32
   33 U      32   34  324   33
   34 C      33   35  323   34
   35 A      34   36  322   35
   36 G      35   37  321   36
   37 G      36   38  320   37
   38 G      37   39  319   38
   39 G      38   40    0   39
   40 A      39   41    0   40
   41 A      40   42    0   41
   42 G      41   43    0   42
   43 C      42   44  312   43
   44 G      43   45  311   44
   45 U      44   46  310   45
   46 G      45   47  309   46
   47 U      46   48  308   47
   48 C      47   49   69   48
   49 G      48   50   68   49
   50 G      49   51   67   50
   51 U      50   52   66   51
   52 G      51   53   65   52
   53 C      52   54    0   53
   54 A      53   55    0   54
   55 G      54   56    0   55
   56 G      55   57   82   56
   57 C      56   58   81   57
   58 A      57   59   80   58
   59 A      58   60    0   59
   60 G      59   61    0   60
   61 A      60   62    0   61
   62 G      61   63    0   62
   63 A      62   64    0   63
   64 C      63   65    0   64
   65 C      64   66   52   65
   66 A      65   67   51   66
   67 C      66   68   50   67
   68 C      67   69   49   68
   69 G      68   70   48   69
   70 U      69   71    0   70
   71 A      70   72    0   71
   72 A      71   73    0   72
   73 G      72   74    0   73
   74 C      73   75    0   74
   75 G      74   76    0   75
   76 U      75   77    0   76
   77 C      76   78    0   77
   78 G      77   79    0   78
   79 C      78   80    0   79
   80 U      79   81   58   80
   81 G      80   82   57   81
   82 C      81   83   56   82
   83 A      82   84    0   83
   84 A      83   85    0   84
   85 C      84   86    0   85
   86 C      85   87    0   86
   87 A      86   88    0   87
   88 A      87   89    0   88
   89 U      88   90    0   89
   90 U      89   91    0   90
   91 A      90   92    0   91
   92 A      91   93    0   92
   93 G      92   94    0   93
   94 C      93   95    0   94
   95 G      94   96    0   95
   96 C      95   97    0   96
   97 C      96   98    0   97
   98 G      97   99    0   98
   99 A      98  100    0   99
  100 U      99  101    0  100
  101 U     100  102    0  101
  102 C     101  103    0  102
  103 U     102  104    0  103
  104 C     103  105    0  104
  105 A     104  106    0  105
  106 U     105  107    0  106
  107 C     106  108    0  107
  108 A     107  109    0  108
  109 G     108  110    0  109
  110 C     109  111    0  110
  111 G     110  112    0  111
  112 C     111  113    0  112
  113 G     112  114    0  113
  114 A     113  115    0  114
  115 G     114  116  145  115
  116 U     115  117    0  116
  117 A     116  118    0  117
  118 C     117  119    0  118
  119 G     118  120    0  119
  120 C     119  121    0  120
  121 U     120  122  139  121
  122 C     121  123    0  122
  123 U     122  124  137  123
  124 C     123  125  136  124
  125 G     124  126  135  125
  126 C     125  127  134  126
  127 U     126  128    0  127
  128 G     127  129    0  128
  129 C     128  130    0  129
  130 C     129  131    0  130
  131 U     130  132    0  131
  132 A     131  133    0  132
  133 A     132  134    0  133
  134 G     133  135  126  134
  135 C     134  136  125  135
  136 G     135  137  124  136
  137 A     136  138  123  137
  138 A     137  139    0  138
  139 G     138  140  121  139
  140 C     139  141    0  140
  141 G     140  142    0  141
  142 U     141  143    0  142
  143 C     142  144    0  143
  144 U     143  145    0  144
  145 C     144  146  115  145
  146 U     145  147  183  146
  147 G     146  148  182  147
  148 U     147  149  181  148
  149 C     148  150  180  149
  150 G     149  151  179  150
  151 G     150  152  178  151
  152 C     151  153    0  152
  153 C     152  154  174  153
  154 C     153  155    0  154
  155 G     154  156  172  155
  156 G     155  157  171  156
  157 G     156  158  170  157
  158 A     157  159    0  158
  159 U     158  160    0  159
  160 A     159  161    0  160
  161 U     160  162    0  161
  162 G     161  163  196  162
  163 C     162  164  195  163
  164 C     163  165  194  164
  165 C     164  166  193  165
  166 U     165  167  192  166
  167 C     166  168  191  167
  168 G     167  169    0  168
  169 G     168  170    0  169
  170 U     169  171  157  170
  171 C     170  172  156  171
  172 C     171  173  155  172
  173 C     172  174    0  173
  174 G     173  175  153  174
  175 G     174  176    0  175
  176 U     175  177    0  176
  177 G     176  178    0  177
  178 C     177  179  151  178
  179 C     178  180  150  179
  180 G     179  181  149  180
  181 G     180  182  148  181
  182 C     181  183  147  182
  183 A     182  184  146  183
  184 U     183  185    0  184
  185 C     184  186    0  185
  186 A     185  187    0  186
  187 G     186  188    0  187
  188 C     187  189    0  188
  189 U     188  190    0  189
  190 A     189  191    0  190
  191 G     190  192  167  191
  192 A     191  193  166  192
  193 G     192  194  165  193
  194 G     193  195  164  194
  195 G     194  196  163  195
  196 C     195  197  162  196
  197 U     196  198    0  197
  198 C     197  199    0  198
  199 A     198  200    0  199
  200 C     199  201  228  200
  201 C     200  202  227  201
  202 G     201  203  226  202
  203 U     202  204  225  203
  204 C     203  205  224  204
  205 C     204  206  223  205
  206 G     205  207  222  206
  207 C     206  208    0  207
  208 C     207  209  220  208
  209 U     208  210  219  209
  210 C     209  211  246  210
  211 G     210  212  245  211
  212 G     211  213  244  212
  213 U     212  214  243  213
  214 C     213  215  242  214
  215 G     214  216  241  215
  216 C     215  217  240  216
  217 G     216  218    0  217
  218 G     217  219    0  218
  219 A     218  220  209  219
  220 G     219  221  208  220
  221 A     220  222    0  221
  222 C     221  223  206  222
  223 G     222  224  205  223
  224 G     223  225  204  224
  225 A     224  226  203  225
  226 C     225  227  202  226
  227 G     226  228  201  227
  228 G     227  229  200  228
  229 G     228  230    0  229
  230 A     229  231    0  230
  231 C     230  232    0  231
  232 A     231  233    0  232
  233 U     232  234    0  233
  234 C     233  235    0  234
  235 C     234  236    0  235
  236 A     235  237    0  236
  237 A     236  238    0  237
  238 C     237  239    0  238
  239 A     238  240    0  239
  240 G     239  241  216  240
  241 C     240  242  215  241
  242 G     241  243  214  242
  243 A     242  244  213  243
  244 C     243  245  212  244
  245 U     244  246  211  245
  246 G     245  247  210  246
  247 G     246  248  285  247
  248 G     247  249  284  248
  249 A     248  250  283  249
  250 U     249  251  282  250
  251 C     250  252  281  251
  252 G     251  253    0  252
  253 U     252  254    0  253
  254 C     253  255    0  254
  255 A     254  256    0  255
  256 U     255  257  280  256
  257 C     256  258  279  257
  258 U     257  259  278  258
  259 C     258  260  277  259
  260 G     259  261  276  260
  261 G     260  262  275  261
  262 C     261  263    0  262
  263 U     262  264    0  263
  264 U     263  265    0  264
  265 G     264  266  304  265
  266 U     265  267  303  266
  267 U     266  268  302  267
  268 C     267  269  301  268
  269 G     268  270  300  269
  270 C     269  271  299  270
  271 G     270  272    0  271
  272 U     271  273    0  272
  273 G     272  274    0  273
  274 A     273  275    0  274
  275 C     274  276  261  275
  276 C     275  277  260  276
  277 G     276  278  259  277
  278 A     277  279  258  278
  279 G     278  280  257  279
  280 A     279  281  256  280
  281 G     280  282  251  281
  282 A     281  283  250  282
  283 U     282  284  249  283
  284 C     283  285  248  284
  285 C     284  286  247  285
  286 G     285  287    0  286
  287 A     286  288    0  287
  288 G     287  289    0  288
  289 C     288  290    0  289
  290 A     289  291    0  290
  291 G     290  292    0  291
  292 A     291  293    0  292
  293 G     292  294    0  293
  294 A     293  295    0  294
  295 C     294  296    0  295
  296 A     295  297    0  296
  297 C     296  298    0  297
  298 A     297  299    0  298
  299 G     298  300  270  299
  300 C     299  301  269  300
  301 G     300  302  268  301
  302 A     301  303  267  302
  303 A     302  304  266  303
  304 C     303  305  265  304
  305 U     304  306    0  305
  306 G     305  307    0  306
  307 C     306  308    0  307
  308 A     307  309   47  308
  309 C     308  310   46  309
  310 A     309  311   45  310
  311 C     310  312   44  311
  312 G     311  313   43  312
  313 G     312  314    0  313
  314 A     313  315    0  314
  315 G     314  316    0  315
  316 A     315  317    0  316
  317 A     316  318    0  317
  318 G     317  319    0  318
  319 C     318  320   38  319
  320 C     319  321   37  320
  321 C     320  322   36  321
  322 U     321  323   35  322
  323 G     322  324   34  323
  324 A     323  325   33  324
  325 A     324  326   32  325
  326 G     325  327    0  326
  327 A     326  328    0  327
  328 C     327  329    0  328
  329 G     328  330    0  329
  330 C     329  331    0  330
  331 G     330  332    0  331
  332 G     331  333   24  332
  333 C     332  334   23  333
  334 G     333  335   22  334
  335 G     334  336    0  335
  336 A     335  337   20  336
  337 G     336  338   19  337
  338 G     337  339    0  338
  339 A     338  340    0  339
  340 C     339  341    0  340
  341 C     340  342  357  341
  342 C     341  343  356  342
  343 G     342  344  355  343
  344 G     343  345  354  344
  345 G     344  346  353  345
  346 U     345  347    0  346
  347 U     346  348    0  347
  348 C     347  349    0  348
  349 G     348  350    0  349
  350 A     349  351    0  350
  351 U     350  352    0  351
  352 U     351  353    0  352
  353 C     352  354  345  353
  354 C     353  355  344  354
  355 C     354  356  343  355
  356 G     355  357  342  356
  357 G     356  358  341  357
  358 C     357  359    7  358
  359 A     358  360    6  359
  360 G     359  361    5  360
  361 C     360  362    4  361
  362 U     361  363    3  362
  363 C     362  364    2  363
  364 C     363  365    1  364
  365 A     364  366    0  365
  366 C     365  367    0  366
  367 G     366  368    0  367
  368 A     367  369    0  368
