# Supplementary material for: TurboFold: Iterative probabilistic estimation of secondary structures for multiple RNA sequences
Source: BMC Bioinformatics. 2011 Apr 20;12:108. doi: 10.1186/1471-2105-12-108 (PMC3120699; doi:10.1186/1471-2105-12-108)
Supplement: Additional file 3 — Zip file of datasets. Datasets used in the benchmarking of TurboFold and other algorithms. [file 1471-2105-12-108-S3.ZIP › datasets/tmRNA/Thio.deni._CP000116_1-367.ct]

  367 ENERGY = 0    Thio.deni._CP000116/1-367
    1 G       0    2  363    1
    2 G       1    3  362    2
    3 G       2    4  361    3
    4 G       3    5  360    4
    5 C       4    6  359    5
    6 C       5    7  358    6
    7 G       6    8  357    7
    8 A       7    9    0    8
    9 C       8   10    0    9
   10 C       9   11    0   10
   11 U      10   12    0   11
   12 G      11   13    0   12
   13 G      12   14    0   13
   14 C      13   15    0   14
   15 U      14   16    0   15
   16 U      15   17    0   16
   17 C      16   18    0   17
   18 G      17   19    0   18
   19 A      18   20    0   19
   20 C      19   21  336   20
   21 G      20   22  335   21
   22 U      21   23  334   22
   23 G      22   24  333   23
   24 G      23   25  332   24
   25 G      24   26  331   25
   26 U      25   27  330   26
   27 C      26   28  329   27
   28 G      27   29    0   28
   29 C      28   30    0   29
   30 A      29   31    0   30
   31 A      30   32    0   31
   32 A      31   33    0   32
   33 G      32   34  324   33
   34 C      33   35  323   34
   35 A      34   36  322   35
   36 G      35   37  321   36
   37 C      36   38    0   37
   38 G      37   39  320   38
   39 U      38   40  319   39
   40 A      39   41  318   40
   41 G      40   42  317   41
   42 G      41   43    0   42
   43 G      42   44    0   43
   44 C      43   45  311   44
   45 A      44   46  310   45
   46 U      45   47  309   46
   47 A      46   48  308   47
   48 C      47   49  307   48
   49 C      48   50   67   49
   50 G      49   51   66   50
   51 A      50   52   65   51
   52 G      51   53   64   52
   53 G      52   54   63   53
   54 G      53   55    0   54
   55 U      54   56   80   55
   56 C      55   57   79   56
   57 A      56   58   78   57
   58 G      57   59   77   58
   59 A      58   60    0   59
   60 G      59   61    0   60
   61 C      60   62    0   61
   62 A      61   63    0   62
   63 C      62   64   53   63
   64 C      63   65   52   64
   65 U      64   66   51   65
   66 C      65   67   50   66
   67 G      66   68   49   67
   68 U      67   69    0   68
   69 A      68   70    0   69
   70 A      69   71    0   70
   71 A      70   72    0   71
   72 U      71   73    0   72
   73 C      72   74    0   73
   74 C      73   75    0   74
   75 A      74   76    0   75
   76 A      75   77    0   76
   77 C      76   78   58   77
   78 U      77   79   57   78
   79 G      78   80   56   79
   80 A      79   81   55   80
   81 A      80   82    0   81
   82 A      81   83    0   82
   83 A      82   84    0   83
   84 A      83   85    0   84
   85 C      84   86    0   85
   86 U      85   87    0   86
   87 U      86   88    0   87
   88 U      87   89    0   88
   89 A      88   90    0   89
   90 G      89   91    0   90
   91 U      90   92    0   91
   92 C      91   93    0   92
   93 G      92   94    0   93
   94 C      93   95    0   94
   95 A      94   96    0   95
   96 A      95   97    0   96
   97 A      96   98    0   97
   98 C      97   99    0   98
   99 G      98  100    0   99
  100 A      99  101    0  100
  101 C     100  102    0  101
  102 G     101  103    0  102
  103 A     102  104    0  103
  104 A     103  105    0  104
  105 A     104  106    0  105
  106 A     105  107    0  106
  107 C     106  108    0  107
  108 U     107  109    0  108
  109 A     108  110    0  109
  110 C     109  111    0  110
  111 G     110  112    0  111
  112 C     111  113    0  112
  113 C     112  114  133  113
  114 C     113  115    0  114
  115 U     114  116    0  115
  116 G     115  117    0  116
  117 G     116  118    0  117
  118 C     117  119  132  118
  119 C     118  120    0  119
  120 G     119  121  130  120
  121 C     120  122    0  121
  122 U     121  123    0  122
  123 U     122  124    0  123
  124 A     123  125    0  124
  125 A     124  126    0  125
  126 G     125  127    0  126
  127 G     126  128    0  127
  128 U     127  129    0  128
  129 C     128  130    0  129
  130 C     129  131  120  130
  131 A     130  132    0  131
  132 G     131  133  118  132
  133 G     132  134  113  133
  134 A     133  135  183  134
  135 C     134  136  182  135
  136 U     135  137  181  136
  137 C     136  138  180  137
  138 A     137  139  179  138
  139 C     138  140  178  139
  140 A     139  141    0  140
  141 C     140  142  160  141
  142 U     141  143  159  142
  143 A     142  144  158  143
  144 G     143  145  157  144
  145 C     144  146  156  145
  146 C     145  147  155  146
  147 U     146  148    0  147
  148 G     147  149    0  148
  149 U     148  150  196  149
  150 U     149  151  195  150
  151 C     150  152  194  151
  152 A     151  153  193  152
  153 U     152  154  192  153
  154 G     153  155  191  154
  155 G     154  156  146  155
  156 G     155  157  145  156
  157 C     156  158  144  157
  158 U     157  159  143  158
  159 A     158  160  142  159
  160 G     159  161  141  160
  161 G     160  162    0  161
  162 C     161  163  175  162
  163 C     162  164  174  163
  164 G     163  165  173  164
  165 G     164  166  172  165
  166 G     165  167    0  166
  167 U     166  168  170  167
  168 C     167  169    0  168
  169 A     168  170    0  169
  170 A     169  171  167  170
  171 A     170  172    0  171
  172 C     171  173  165  172
  173 C     172  174  164  173
  174 G     173  175  163  174
  175 G     174  176  162  175
  176 C     175  177    0  176
  177 A     176  178    0  177
  178 G     177  179  139  178
  179 U     178  180  138  179
  180 G     179  181  137  180
  181 A     180  182  136  181
  182 G     181  183  135  182
  183 U     182  184  134  183
  184 U     183  185    0  184
  185 A     184  186    0  185
  186 A     185  187    0  186
  187 U     186  188    0  187
  188 U     187  189    0  188
  189 C     188  190    0  189
  190 A     189  191    0  190
  191 C     190  192  154  191
  192 A     191  193  153  192
  193 U     192  194  152  193
  194 G     193  195  151  194
  195 A     194  196  150  195
  196 A     195  197  149  196
  197 A     196  198    0  197
  198 U     197  199    0  198
  199 C     198  200    0  199
  200 G     199  201  228  200
  201 C     200  202  227  201
  202 G     201  203  226  202
  203 C     202  204  225  203
  204 U     203  205  224  204
  205 U     204  206  223  205
  206 G     205  207  222  206
  207 U     206  208  221  207
  208 C     207  209  220  208
  209 C     208  210  219  209
  210 G     209  211    0  210
  211 G     210  212  244  211
  212 G     211  213  243  212
  213 U     212  214  242  213
  214 C     213  215  241  214
  215 G     214  216  240  215
  216 C     215  217  239  216
  217 U     216  218  238  217
  218 U     217  219  237  218
  219 G     218  220  209  219
  220 G     219  221  208  220
  221 G     220  222  207  221
  222 C     221  223  206  222
  223 A     222  224  205  223
  224 G     223  225  204  224
  225 G     224  226  203  225
  226 U     225  227  202  226
  227 G     226  228  201  227
  228 C     227  229  200  228
  229 U     228  230    0  229
  230 A     229  231    0  230
  231 A     230  232    0  231
  232 A     231  233    0  232
  233 U     232  234    0  233
  234 C     233  235    0  234
  235 C     234  236    0  235
  236 A     235  237    0  236
  237 A     236  238  218  237
  238 G     237  239  217  238
  239 G     238  240  216  239
  240 C     239  241  215  240
  241 G     240  242  214  241
  242 G     241  243  213  242
  243 C     242  244  212  243
  244 U     243  245  211  244
  245 C     244  246    0  245
  246 G     245  247  282  246
  247 G     246  248  281  247
  248 C     247  249  280  248
  249 G     248  250    0  249
  250 A     249  251    0  250
  251 A     250  252    0  251
  252 A     251  253  276  252
  253 U     252  254  275  253
  254 C     253  255  274  254
  255 C     254  256    0  255
  256 A     255  257    0  256
  257 G     256  258    0  257
  258 C     257  259  269  258
  259 C     258  260  268  259
  260 U     259  261    0  260
  261 G     260  262  303  261
  262 U     261  263  302  262
  263 U     262  264  301  263
  264 C     263  265  300  264
  265 G     264  266  298  265
  266 G     265  267    0  266
  267 C     266  268    0  267
  268 G     267  269  259  268
  269 G     268  270  258  269
  270 G     269  271    0  270
  271 C     270  272    0  271
  272 G     271  273    0  272
  273 U     272  274    0  273
  274 G     273  275  254  274
  275 A     274  276  253  275
  276 U     275  277  252  276
  277 G     276  278    0  277
  278 G     277  279    0  278
  279 A     278  280    0  279
  280 G     279  281  248  280
  281 C     280  282  247  281
  282 U     281  283  246  282
  283 U     282  284    0  283
  284 A     283  285    0  284
  285 A     284  286    0  285
  286 A     285  287    0  286
  287 G     286  288    0  287
  288 C     287  289    0  288
  289 U     288  290    0  289
  290 U     289  291    0  290
  291 A     290  292    0  291
  292 A     291  293    0  292
  293 A     292  294    0  293
  294 A     293  295    0  294
  295 A     294  296    0  295
  296 C     295  297    0  296
  297 A     296  298    0  297
  298 C     297  299  265  298
  299 C     298  300    0  299
  300 G     299  301  264  300
  301 G     300  302  263  301
  302 A     301  303  262  302
  303 C     302  304  261  303
  304 U     303  305    0  304
  305 A     304  306    0  305
  306 A     305  307    0  306
  307 G     306  308   48  307
  308 U     307  309   47  308
  309 A     308  310   46  309
  310 U     309  311   45  310
  311 G     310  312   44  311
  312 U     311  313    0  312
  313 A     312  314    0  313
  314 G     313  315    0  314
  315 A     314  316    0  315
  316 A     315  317    0  316
  317 C     316  318   41  317
  318 U     317  319   40  318
  319 G     318  320   39  319
  320 C     319  321   38  320
  321 C     320  322   36  321
  322 U     321  323   35  322
  323 G     322  324   34  323
  324 U     323  325   33  324
  325 A     324  326    0  325
  326 G     325  327    0  326
  327 A     326  328    0  327
  328 G     327  329    0  328
  329 G     328  330   27  329
  330 G     329  331   26  330
  331 C     330  332   25  331
  332 U     331  333   24  332
  333 U     332  334   23  333
  334 G     333  335   22  334
  335 C     334  336   21  335
  336 G     335  337   20  336
  337 G     336  338    0  337
  338 A     337  339    0  338
  339 C     338  340    0  339
  340 G     339  341  356  340
  341 C     340  342  355  341
  342 G     341  343  354  342
  343 G     342  344  353  343
  344 G     343  345  352  344
  345 U     344  346    0  345
  346 U     345  347    0  346
  347 C     346  348    0  347
  348 G     347  349    0  348
  349 A     348  350    0  349
  350 U     349  351    0  350
  351 U     350  352    0  351
  352 C     351  353  344  352
  353 C     352  354  343  353
  354 C     353  355  342  354
  355 G     354  356  341  355
  356 C     355  357  340  356
  357 C     356  358    7  357
  358 G     357  359    6  358
  359 G     358  360    5  359
  360 C     359  361    4  360
  361 U     360  362    3  361
  362 C     361  363    2  362
  363 C     362  364    1  363
  364 A     363  365    0  364
  365 C     364  366    0  365
  366 C     365  367    0  366
  367 A     366  368    0  367
