# Supplementary material for: TurboFold: Iterative probabilistic estimation of secondary structures for multiple RNA sequences
Source: BMC Bioinformatics. 2011 Apr 20;12:108. doi: 10.1186/1471-2105-12-108 (PMC3120699; doi:10.1186/1471-2105-12-108)
Supplement: Additional file 3 — Zip file of datasets. Datasets used in the benchmarking of TurboFold and other algorithms. [file 1471-2105-12-108-S3.ZIP › datasets/tmRNA/Stap.aure._BA000018_1-362.seq]

;
 ENERGY = 0    Stap.aure._BA000018/1-362
GGGGACGUU
CAUGGAUUCG
ACAGGGGUCC
CCCGAGCUCA
UUAAGCGUGU
CGGAGGGUUG
GCUUCGUCAU
CAACACACAC
AGUUUAUAAU
AACUGGCAAA
UCAAACAAUA
AUUUCGCAGU
AGCUGCCUAA
UCGCACUCUG
CAUCGCCUAA
CAGCAUUUCC
UAUGUGCUGU
UAACGCGAUU
CAACCUUAAU
AGGAUAUGCU
AAACACUGCC
GUUUGAAGUC
UGUUUAGAAG
AAACUUAAUC
AAGCUAGCAU
CAUGUUGGUU
GUUUAUCACU
UUUCAUGAUG
CGAAACCUUU
CGAUAAACUA
CACACGUAGA
AAGAUGUGUA
UCAGGACCUC
UGGACGCGGG
UUCAAAUCCC
GCCGUCUCCA
UAU1
