# Supplementary material for: TurboFold: Iterative probabilistic estimation of secondary structures for multiple RNA sequences
Source: BMC Bioinformatics. 2011 Apr 20;12:108. doi: 10.1186/1471-2105-12-108 (PMC3120699; doi:10.1186/1471-2105-12-108)
Supplement: Additional file 3 — Zip file of datasets. Datasets used in the benchmarking of TurboFold and other algorithms. [file 1471-2105-12-108-S3.ZIP › datasets/tmRNA/Ente.faec._TRW-1352_1-367.ct]

  367 ENERGY = 0    Ente.faec._TRW-1352/1-367
    1 G       0    2  363    1
    2 G       1    3  362    2
    3 G       2    4  361    3
    4 G       3    5  360    4
    5 A       4    6  359    5
    6 C       5    7  358    6
    7 G       6    8  357    7
    8 U       7    9    0    8
    9 U       8   10    0    9
   10 A       9   11    0   10
   11 C      10   12    0   11
   12 G      11   13    0   12
   13 G      12   14    0   13
   14 A      13   15    0   14
   15 U      14   16    0   15
   16 U      15   17    0   16
   17 C      16   18    0   17
   18 G      17   19    0   18
   19 A      18   20    0   19
   20 C      19   21  336   20
   21 A      20   22  335   21
   22 G      21   23  334   22
   23 G      22   24  333   23
   24 C      23   25  332   24
   25 A      24   26  331   25
   26 C      25   27  330   26
   27 A      26   28  329   27
   28 G      27   29    0   28
   29 U      28   30    0   29
   30 C      29   31    0   30
   31 G      30   32    0   31
   32 A      31   33    0   32
   33 G      32   34  323   33
   34 C      33   35  322   34
   35 U      34   36  321   35
   36 U      35   37  320   36
   37 G      36   38  319   37
   38 A      37   39  318   38
   39 A      38   40  317   39
   40 U      39   41    0   40
   41 U      40   42    0   41
   42 G      41   43    0   42
   43 C      42   44  310   43
   44 G      43   45  309   44
   45 U      44   46  308   45
   46 U      45   47  307   46
   47 U      46   48  306   47
   48 C      47   49   64   48
   49 G      48   50   63   49
   50 U      49   51   62   50
   51 A      50   52   61   51
   52 G      51   53   60   52
   53 G      52   54   76   53
   54 U      53   55   75   54
   55 U      54   56    0   55
   56 A      55   57   73   56
   57 C      56   58   72   57
   58 G      57   59   71   58
   59 U      58   60   70   59
   60 C      59   61   52   60
   61 U      60   62   51   61
   62 A      61   63   50   62
   63 C      62   64   49   63
   64 G      63   65   48   64
   65 U      64   66    0   65
   66 A      65   67    0   66
   67 A      66   68    0   67
   68 A      67   69    0   68
   69 A      68   70    0   69
   70 A      69   71   59   70
   71 C      70   72   58   71
   72 G      71   73   57   72
   73 U      72   74   56   73
   74 U      73   75    0   74
   75 A      74   76   54   75
   76 C      75   77   53   76
   77 A      76   78    0   77
   78 G      77   79    0   78
   79 U      78   80    0   79
   80 U      79   81    0   80
   81 A      80   82    0   81
   82 A      81   83    0   82
   83 A      82   84    0   83
   84 U      83   85    0   84
   85 A      84   86    0   85
   86 U      85   87    0   86
   87 A      86   88    0   87
   88 A      87   89    0   88
   89 C      88   90    0   89
   90 U      89   91    0   90
   91 G      90   92    0   91
   92 C      91   93    0   92
   93 U      92   94    0   93
   94 A      93   95    0   94
   95 A      94   96    0   95
   96 A      95   97    0   96
   97 A      96   98    0   97
   98 A      97   99    0   98
   99 C      98  100    0   99
  100 G      99  101    0  100
  101 A     100  102    0  101
  102 A     101  103    0  102
  103 A     102  104    0  103
  104 A     103  105    0  104
  105 C     104  106    0  105
  106 A     105  107    0  106
  107 A     106  108    0  107
  108 C     107  109    0  108
  109 U     108  110    0  109
  110 C     109  111    0  110
  111 U     110  112    0  111
  112 U     111  113    0  112
  113 A     112  114    0  113
  114 C     113  115    0  114
  115 G     114  116    0  115
  116 C     115  117  141  116
  117 U     116  118    0  117
  118 U     117  119  139  118
  119 U     118  120  138  119
  120 A     119  121  137  120
  121 G     120  122  136  121
  122 C     121  123  135  122
  123 U     122  124  134  123
  124 G     123  125  133  124
  125 C     124  126    0  125
  126 C     125  127    0  126
  127 U     126  128    0  127
  128 A     127  129    0  128
  129 A     128  130    0  129
  130 A     129  131    0  130
  131 A     130  132    0  131
  132 A     131  133    0  132
  133 C     132  134  124  133
  134 A     133  135  123  134
  135 G     134  136  122  135
  136 U     135  137  121  136
  137 U     136  138  120  137
  138 A     137  139  119  138
  139 G     138  140  118  139
  140 C     139  141    0  140
  141 G     140  142  116  141
  142 U     141  143    0  142
  143 A     142  144    0  143
  144 G     143  145  181  144
  145 A     144  146  180  145
  146 U     145  147  179  146
  147 C     146  148  178  147
  148 C     147  149  177  148
  149 U     148  150  176  149
  150 C     149  151  173  150
  151 U     150  152  172  151
  152 C     151  153  171  152
  153 G     152  154  170  153
  154 G     153  155  168  154
  155 C     154  156  167  155
  156 A     155  157  166  156
  157 U     156  158  165  157
  158 C     157  159    0  158
  159 G     158  160    0  159
  160 C     159  161  195  160
  161 C     160  162  194  161
  162 C     161  163  193  162
  163 A     162  164  192  163
  164 U     163  165  191  164
  165 G     164  166  157  165
  166 U     165  167  156  166
  167 G     166  168  155  167
  168 C     167  169  154  168
  169 U     168  170    0  169
  170 C     169  171  153  170
  171 G     170  172  152  171
  172 A     171  173  151  172
  173 G     172  174  150  173
  174 U     173  175    0  174
  175 A     174  176    0  175
  176 A     175  177  149  176
  177 G     176  178  148  177
  178 G     177  179  147  178
  179 G     178  180  146  179
  180 U     179  181  145  180
  181 C     180  182  144  181
  182 C     181  183    0  182
  183 U     182  184    0  183
  184 A     183  185    0  184
  185 A     184  186    0  185
  186 C     185  187    0  186
  187 U     186  188    0  187
  188 U     187  189    0  188
  189 U     188  190    0  189
  190 A     189  191    0  190
  191 G     190  192  164  191
  192 U     191  193  163  192
  193 G     192  194  162  193
  194 G     193  195  161  194
  195 G     194  196  160  195
  196 A     195  197    0  196
  197 U     196  198    0  197
  198 A     197  199    0  198
  199 C     198  200    0  199
  200 G     199  201    0  200
  201 U     200  202  227  201
  202 U     201  203  226  202
  203 U     202  204  225  203
  204 C     203  205  224  204
  205 A     204  206  223  205
  206 A     205  207  222  206
  207 C     206  208  221  207
  208 U     207  209  220  208
  209 U     208  210  219  209
  210 U     209  211    0  210
  211 C     210  212    0  211
  212 C     211  213    0  212
  213 G     212  214  242  213
  214 U     213  215  241  214
  215 C     214  216  240  215
  216 U     215  217  239  216
  217 G     216  218  238  217
  218 U     217  219    0  218
  219 A     218  220  209  219
  220 A     219  221  208  220
  221 G     220  222  207  221
  222 U     221  223  206  222
  223 U     222  224  205  223
  224 G     223  225  204  224
  225 A     224  226  203  225
  226 A     225  227  202  226
  227 A     226  228  201  227
  228 A     227  229    0  228
  229 A     228  230    0  229
  230 G     229  231    0  230
  231 A     230  232    0  231
  232 G     231  233    0  232
  233 A     232  234    0  233
  234 A     233  235    0  234
  235 C     234  236    0  235
  236 A     235  237    0  236
  237 U     236  238    0  237
  238 C     237  239  217  238
  239 A     238  240  216  239
  240 G     239  241  215  240
  241 A     240  242  214  241
  242 C     241  243  213  242
  243 U     242  244    0  243
  244 A     243  245    0  244
  245 G     244  246  282  245
  246 C     245  247  281  246
  247 G     246  248    0  247
  248 A     247  249    0  248
  249 U     248  250  278  249
  250 A     249  251    0  250
  251 C     250  252    0  251
  252 A     251  253    0  252
  253 G     252  254  275  253
  254 A     253  255    0  254
  255 A     254  256    0  255
  256 U     255  257  271  256
  257 G     256  258  270  257
  258 C     257  259  269  258
  259 C     258  260  268  259
  260 U     259  261    0  260
  261 G     260  262  302  261
  262 U     261  263  301  262
  263 C     262  264  300  263
  264 A     263  265  299  264
  265 C     264  266  297  265
  266 U     265  267  296  266
  267 C     266  268  295  267
  268 G     267  269  259  268
  269 G     268  270  258  269
  270 C     269  271  257  270
  271 A     270  272  256  271
  272 A     271  273    0  272
  273 G     272  274    0  273
  274 C     273  275    0  274
  275 U     274  276  253  275
  276 G     275  277    0  276
  277 U     276  278    0  277
  278 A     277  279  249  278
  279 A     278  280    0  279
  280 A     279  281    0  280
  281 G     280  282  246  281
  282 U     281  283  245  282
  283 G     282  284    0  283
  284 A     283  285    0  284
  285 A     284  286    0  285
  286 U     285  287    0  286
  287 C     286  288    0  287
  288 C     287  289    0  288
  289 U     288  290    0  289
  290 U     289  291    0  290
  291 A     290  292    0  291
  292 A     291  293    0  292
  293 A     292  294    0  293
  294 U     293  295    0  294
  295 G     294  296  267  295
  296 A     295  297  266  296
  297 G     296  298  265  297
  298 U     297  299    0  298
  299 U     298  300  264  299
  300 G     299  301  263  300
  301 A     300  302  262  301
  302 C     301  303  261  302
  303 U     302  304    0  303
  304 A     303  305    0  304
  305 U     304  306    0  305
  306 G     305  307   47  306
  307 A     306  308   46  307
  308 A     307  309   45  308
  309 C     308  310   44  309
  310 G     309  311   43  310
  311 U     310  312    0  311
  312 A     311  313    0  312
  313 G     312  314    0  313
  314 A     313  315    0  314
  315 U     314  316    0  315
  316 U     315  317    0  316
  317 U     316  318   39  317
  318 U     317  319   38  318
  319 U     318  320   37  319
  320 A     319  321   36  320
  321 A     320  322   35  321
  322 G     321  323   34  322
  323 U     322  324   33  323
  324 G     323  325    0  324
  325 G     324  326    0  325
  326 C     325  327    0  326
  327 G     326  328    0  327
  328 A     327  329    0  328
  329 U     328  330   27  329
  330 G     329  331   26  330
  331 U     330  332   25  331
  332 G     331  333   24  332
  333 U     332  334   23  333
  334 U     333  335   22  334
  335 U     334  336   21  335
  336 G     335  337   20  336
  337 G     336  338    0  337
  338 A     337  339    0  338
  339 C     338  340    0  339
  340 G     339  341  356  340
  341 C     340  342  355  341
  342 G     341  343  354  342
  343 G     342  344  353  343
  344 G     343  345  352  344
  345 U     344  346    0  345
  346 U     345  347    0  346
  347 C     346  348    0  347
  348 G     347  349    0  348
  349 A     348  350    0  349
  350 C     349  351    0  350
  351 U     350  352    0  351
  352 C     351  353  344  352
  353 C     352  354  343  353
  354 C     353  355  342  354
  355 G     354  356  341  355
  356 C     355  357  340  356
  357 C     356  358    7  357
  358 G     357  359    6  358
  359 U     358  360    5  359
  360 C     359  361    4  360
  361 U     360  362    3  361
  362 C     361  363    2  362
  363 C     362  364    1  363
  364 A     363  365    0  364
  365 U     364  366    0  365
  366 U     365  367    0  366
  367 G     366  368    0  367
