# Supplementary material for: TurboFold: Iterative probabilistic estimation of secondary structures for multiple RNA sequences
Source: BMC Bioinformatics. 2011 Apr 20;12:108. doi: 10.1186/1471-2105-12-108 (PMC3120699; doi:10.1186/1471-2105-12-108)
Supplement: Additional file 3 — Zip file of datasets. Datasets used in the benchmarking of TurboFold and other algorithms. [file 1471-2105-12-108-S3.ZIP › datasets/tmRNA/Myco.capr._D13067_1-411.seq]

;
 ENERGY = 0    Myco.capr._D13067/1-411
GGGGAUGUC
AUGGAUUUGA
CAGGAUAUCU
UUAGUACAUA
UAAGCAGUAG
UGUUGUAGAC
UAUAAAUACU
ACUAGGUUUA
AAAAAACGCA
AAUAAAAACG
AAGAAACUUU
UGAAAUGCCA
GCAUUUAUGA
UGAAUAAUGC
AUCAGCUGGA
GCAAACUUUA
UGUUUGCUUA
AUAACUACUA
GUUUAGUUAU
AGUAUUUCAC
GAAUUAUAGA
UAUUUUAAGC
UUUAUUUAUA
ACCGUAUUAC
CCAAGCUUAA
UAGAAUAUAU
GAUUGCAAUA
AAUAUAUUUG
AAAUCUAAUU
GCAAAUGAUA
UUUAACCUUU
AGUUAAUUUU
AGUUAAAUAU
UUUAAUUAGA
AAAUUAACUA
AACUGUAGAA
AGUAUGUAUU
AAUAUAUCUU
GGACGCGAGU
UCGAUUCUCG
CCAUCUCCAC
CA1
