# Supplementary material for: TurboFold: Iterative probabilistic estimation of secondary structures for multiple RNA sequences
Source: BMC Bioinformatics. 2011 Apr 20;12:108. doi: 10.1186/1471-2105-12-108 (PMC3120699; doi:10.1186/1471-2105-12-108)
Supplement: Additional file 3 — Zip file of datasets. Datasets used in the benchmarking of TurboFold and other algorithms. [file 1471-2105-12-108-S3.ZIP › datasets/tmRNA/Burk.pseu._TRW-28450_1-370.ct]

  370 ENERGY = 0    Burk.pseu._TRW-28450/1-370
    1 G       0    2  366    1
    2 G       1    3  365    2
    3 G       2    4  364    3
    4 G       3    5  363    4
    5 G       4    6  362    5
    6 C       5    7  361    6
    7 G       6    8  360    7
    8 A       7    9    0    8
    9 C       8   10    0    9
   10 C       9   11    0   10
   11 U      10   12    0   11
   12 G      11   13    0   12
   13 G      12   14    0   13
   14 U      13   15    0   14
   15 U      14   16    0   15
   16 U      15   17    0   16
   17 C      16   18    0   17
   18 G      17   19    0   18
   19 A      18   20    0   19
   20 C      19   21  339   20
   21 A      20   22  338   21
   22 G      21   23  337   22
   23 G      22   24  336   23
   24 G      23   25  335   24
   25 G      24   26  334   25
   26 U      25   27  333   26
   27 U      26   28    0   27
   28 G      27   29  331   28
   29 U      28   30  330   29
   30 G      29   31    0   30
   31 A      30   32    0   31
   32 A      31   33    0   32
   33 G      32   34  327   33
   34 C      33   35  326   34
   35 G      34   36  325   35
   36 G      35   37  324   36
   37 C      36   38  323   37
   38 U      37   39  322   38
   39 A      38   40  321   39
   40 G      39   41  320   40
   41 G      40   42    0   41
   42 G      41   43    0   42
   43 C      42   44  314   43
   44 A      43   45  313   44
   45 U      44   46  312   45
   46 G      45   47  311   46
   47 U      46   48  310   47
   48 C      47   49   65   48
   49 G      48   50   64   49
   50 A      49   51   63   50
   51 G      50   52   62   51
   52 G      51   53   61   52
   53 A      52   54    0   53
   54 C      53   55   77   54
   55 C      54   56   76   55
   56 C      55   57   75   56
   57 G      56   58   74   57
   58 U      57   59   73   58
   59 C      58   60    0   59
   60 A      59   61    0   60
   61 C      60   62   52   61
   62 C      61   63   51   62
   63 U      62   64   50   63
   64 C      63   65   49   64
   65 G      64   66   48   65
   66 U      65   67    0   66
   67 U      66   68    0   67
   68 A      67   69    0   68
   69 A      68   70    0   69
   70 U      69   71    0   70
   71 C      70   72    0   71
   72 A      71   73    0   72
   73 A      72   74   58   73
   74 U      73   75   57   74
   75 G      74   76   56   75
   76 G      75   77   55   76
   77 G      76   78   54   77
   78 A      77   79    0   78
   79 A      78   80    0   79
   80 A      79   81    0   80
   81 A      80   82    0   81
   82 A      81   83    0   82
   83 C      82   84    0   83
   84 G      83   85    0   84
   85 U      84   86    0   85
   86 A      85   87    0   86
   87 A      86   88    0   87
   88 C      87   89    0   88
   89 U      88   90    0   89
   90 G      89   91    0   90
   91 C      90   92    0   91
   92 A      91   93    0   92
   93 A      92   94    0   93
   94 A      93   95    0   94
   95 C      94   96    0   95
   96 G      95   97    0   96
   97 A      96   98    0   97
   98 C      97   99    0   98
   99 G      98  100    0   99
  100 A      99  101    0  100
  101 U     100  102    0  101
  102 A     101  103    0  102
  103 C     102  104    0  103
  104 G     103  105    0  104
  105 U     104  106    0  105
  106 U     105  107    0  106
  107 C     106  108    0  107
  108 G     107  109    0  108
  109 C     108  110    0  109
  110 A     109  111    0  110
  111 C     110  112    0  111
  112 U     111  113  131  112
  113 G     112  114  130  113
  114 G     113  115  129  114
  115 C     114  116  128  115
  116 A     115  117    0  116
  117 G     116  118  126  117
  118 C     117  119  125  118
  119 C     118  120  124  119
  120 U     119  121    0  120
  121 A     120  122    0  121
  122 A     121  123    0  122
  123 G     122  124    0  123
  124 G     123  125  119  124
  125 G     124  126  118  125
  126 C     125  127  117  126
  127 C     126  128    0  127
  128 G     127  129  115  128
  129 C     128  130  114  129
  130 C     129  131  113  130
  131 G     130  132  112  131
  132 U     131  133    0  132
  133 C     132  134  191  133
  134 C     133  135  190  134
  135 U     134  136  189  135
  136 C     135  137  188  136
  137 U     136  138  187  137
  138 G     137  139  186  138
  139 C     138  140    0  139
  140 C     139  141  159  140
  141 U     140  142  158  141
  142 A     141  143  157  142
  143 G     142  144  156  143
  144 U     143  145  155  144
  145 U     144  146  154  145
  146 C     145  147    0  146
  147 A     146  148  205  147
  148 C     147  149  204  148
  149 U     148  150  203  149
  150 G     149  151  202  150
  151 A     150  152  201  151
  152 C     151  153  200  152
  153 G     152  154  199  153
  154 G     153  155  145  154
  155 G     154  156  144  155
  156 C     155  157  143  156
  157 U     156  158  142  157
  158 A     157  159  141  158
  159 G     158  160  140  159
  160 U     159  161    0  160
  161 G     160  162  170  161
  162 U     161  163  169  162
  163 C     162  164  168  163
  164 G     163  165    0  164
  165 C     164  166    0  165
  166 A     165  167    0  166
  167 A     166  168    0  167
  168 G     167  169  163  168
  169 A     168  170  162  169
  170 C     169  171  161  170
  171 C     170  172  184  171
  172 G     171  173  183  172
  173 G     172  174  182  173
  174 U     173  175  181  174
  175 A     174  176  180  175
  176 G     175  177    0  176
  177 C     176  178    0  177
  178 A     177  179    0  178
  179 A     178  180    0  179
  180 U     179  181  175  180
  181 A     180  182  174  181
  182 C     181  183  173  182
  183 C     182  184  172  183
  184 G     183  185  171  184
  185 A     184  186    0  185
  186 C     185  187  138  186
  187 A     186  188  137  187
  188 G     187  189  136  188
  189 A     188  190  135  189
  190 G     189  191  134  190
  191 G     190  192  133  191
  192 U     191  193    0  192
  193 C     192  194    0  193
  194 A     193  195    0  194
  195 U     194  196    0  195
  196 A     195  197    0  196
  197 U     196  198    0  197
  198 A     197  199    0  198
  199 C     198  200  153  199
  200 G     199  201  152  200
  201 U     200  202  151  201
  202 C     201  203  150  202
  203 A     202  204  149  203
  204 G     203  205  148  204
  205 U     204  206  147  205
  206 U     205  207    0  206
  207 A     206  208    0  207
  208 A     207  209    0  208
  209 G     208  210  235  209
  210 C     209  211  234  210
  211 C     210  212  233  211
  212 U     211  213  232  212
  213 G     212  214  231  213
  214 U     213  215  230  214
  215 C     214  216  229  215
  216 C     215  217  228  216
  217 G     216  218  227  217
  218 G     217  219    0  218
  219 C     218  220    0  219
  220 G     219  221    0  220
  221 U     220  222  249  221
  222 C     221  223  248  222
  223 A     222  224  247  223
  224 C     223  225  246  224
  225 G     224  226    0  225
  226 A     225  227    0  226
  227 C     226  228  217  227
  228 G     227  229  216  228
  229 G     228  230  215  229
  230 A     229  231  214  230
  231 C     230  232  213  231
  232 A     231  233  212  232
  233 G     232  234  211  233
  234 G     233  235  210  234
  235 U     234  236  209  235
  236 C     235  237    0  236
  237 G     236  238    0  237
  238 A     237  239    0  238
  239 A     238  240    0  239
  240 A     239  241    0  240
  241 A     240  242    0  241
  242 U     241  243    0  242
  243 C     242  244    0  243
  244 A     243  245    0  244
  245 A     244  246    0  245
  246 G     245  247  224  246
  247 U     246  248  223  247
  248 G     247  249  222  248
  249 A     248  250  221  249
  250 A     249  251    0  250
  251 U     250  252    0  251
  252 C     251  253    0  252
  253 G     252  254    0  253
  254 C     253  255  287  254
  255 C     254  256  286  255
  256 G     255  257  285  256
  257 U     256  258  284  257
  258 A     257  259    0  258
  259 A     258  260    0  259
  260 C     259  261    0  260
  261 G     260  262    0  261
  262 G     261  263  280  262
  263 A     262  264    0  263
  264 G     263  265  277  264
  265 C     264  266  276  265
  266 G     265  267  275  266
  267 U     266  268    0  267
  268 G     267  269  306  268
  269 U     268  270  305  269
  270 U     269  271  304  270
  271 C     270  272  303  271
  272 G     271  273  301  272
  273 U     272  274  300  273
  274 C     273  275  299  274
  275 C     274  276  266  275
  276 G     275  277  265  276
  277 C     276  278  264  277
  278 G     277  279    0  278
  279 A     278  280    0  279
  280 C     279  281  262  280
  281 G     280  282    0  281
  282 U     281  283    0  282
  283 C     282  284    0  283
  284 A     283  285  257  284
  285 C     284  286  256  285
  286 G     285  287  255  286
  287 G     286  288  254  287
  288 U     287  289    0  288
  289 U     288  290    0  289
  290 A     289  291    0  290
  291 A     290  292    0  291
  292 A     291  293    0  292
  293 U     292  294    0  293
  294 C     293  295    0  294
  295 A     294  296    0  295
  296 A     295  297    0  296
  297 A     296  298    0  297
  298 U     297  299    0  298
  299 G     298  300  274  299
  300 A     299  301  273  300
  301 C     300  302  272  301
  302 A     301  303    0  302
  303 G     302  304  271  303
  304 A     303  305  270  304
  305 A     304  306  269  305
  306 C     305  307  268  306
  307 U     306  308    0  307
  308 A     307  309    0  308
  309 A     308  310    0  309
  310 A     309  311   47  310
  311 C     310  312   46  311
  312 A     311  313   45  312
  313 U     312  314   44  313
  314 G     313  315   43  314
  315 U     314  316    0  315
  316 A     315  317    0  316
  317 G     316  318    0  317
  318 A     317  319    0  318
  319 A     318  320    0  319
  320 C     319  321   40  320
  321 U     320  322   39  321
  322 G     321  323   38  322
  323 G     322  324   37  323
  324 U     323  325   36  324
  325 C     324  326   35  325
  326 G     325  327   34  326
  327 U     326  328   33  327
  328 G     327  329    0  328
  329 G     328  330    0  329
  330 A     329  331   29  330
  331 C     330  332   28  331
  332 C     331  333    0  332
  333 G     332  334   26  333
  334 C     333  335   25  334
  335 U     334  336   24  335
  336 U     335  337   23  336
  337 C     336  338   22  337
  338 U     337  339   21  338
  339 G     338  340   20  339
  340 G     339  341    0  340
  341 A     340  342    0  341
  342 C     341  343    0  342
  343 G     342  344  359  343
  344 C     343  345  358  344
  345 G     344  346  357  345
  346 G     345  347  356  346
  347 G     346  348  355  347
  348 U     347  349    0  348
  349 U     348  350    0  349
  350 C     349  351    0  350
  351 G     350  352    0  351
  352 A     351  353    0  352
  353 U     352  354    0  353
  354 U     353  355    0  354
  355 C     354  356  347  355
  356 C     355  357  346  356
  357 C     356  358  345  357
  358 G     357  359  344  358
  359 C     358  360  343  359
  360 C     359  361    7  360
  361 G     360  362    6  361
  362 C     361  363    5  362
  363 C     362  364    4  363
  364 U     363  365    3  364
  365 C     364  366    2  365
  366 C     365  367    1  366
  367 A     366  368    0  367
  368 C     367  369    0  368
  369 C     368  370    0  369
  370 A     369  371    0  370
