# Supplementary material for: TurboFold: Iterative probabilistic estimation of secondary structures for multiple RNA sequences
Source: BMC Bioinformatics. 2011 Apr 20;12:108. doi: 10.1186/1471-2105-12-108 (PMC3120699; doi:10.1186/1471-2105-12-108)
Supplement: Additional file 3 — Zip file of datasets. Datasets used in the benchmarking of TurboFold and other algorithms. [file 1471-2105-12-108-S3.ZIP › datasets/tmRNA/Clos.acet._AE001437_1-359.seq]

;
 ENERGY = 0    Clos.acet._AE001437/1-359
GGGGGCGCU
UUUGGUUUCG
ACGGGGAUGA
UGUUACGUUU
GAGAAGCGAG
UCGAGGGAAC
CUGUGGACCC
GCGUUAAAAA
ACUAUAGGCC
UUAAAAAUAA
AGGAUAACGA
AAAUAAUUUA
GCUUUAGCUG
CGUAGUCAGC
UAACGUCAGC
CUGAGAGUCC
CGCGACUCAG
AGUCUGGCGU
CGACAGCGGG
GAACCGAGCC
UUACAAAGCU
UUGAGUAAGG
AACGGAAUUU
AUGAAGCUAC
UGAAGUGAAA
AGCUUGUUUG
UAGGCGUUUC
AUGGAGGGAA
UGUUAAAAUA
CAAACUGCAC
UCGGAGAUGC
UUAAAUGAAA
CCAUUUUCGG
ACAGGGGUUC
GAUUCCCCUC
GCCUCCACUA1
