# Supplementary material for: TurboFold: Iterative probabilistic estimation of secondary structures for multiple RNA sequences
Source: BMC Bioinformatics. 2011 Apr 20;12:108. doi: 10.1186/1471-2105-12-108 (PMC3120699; doi:10.1186/1471-2105-12-108)
Supplement: Additional file 3 — Zip file of datasets. Datasets used in the benchmarking of TurboFold and other algorithms. [file 1471-2105-12-108-S3.ZIP › datasets/tmRNA/Sali.rube._CP000159_1-369.seq]

;
 ENERGY = 0    Sali.rube._CP000159/1-369
GGGGAUGAC
ACGGCUUCGA
CGUGUAGUAA
GCGUGCAGCA
GACUGACCUG
CCGAGCAGCC
UGAUUCGCUU
CGUAAAACCU
GUCAGGAACU
GUAACUGCGG
ACGAUUAUUC
GUACGCGAUG
GCGGCGUAAC
AGCCCCCAUC
UGUCUCGCGU
CGCUCCUGGC
CCUUGGGGAG
CGUGAGACAU
CGACAAAAAG
GGUGUAGCCG
CCGCGUUCUC
CGACUGCGGA
UGCGCCGGUG
AAAUCUAAUC
AGUCUCAGCG
CCGCCCUGGC
CUUGUGAAUG
GGCAGACGGG
CGACGUGAAC
CGCCAAUGCA
UUCACUAUGC
AGGUAGAGGU
UUGCCUGUGC
GGCUACACGG
ACCCGGGUUC
GACUCCCGGC
AUCUCCACAA1
