# Supplementary material for: TurboFold: Iterative probabilistic estimation of secondary structures for multiple RNA sequences
Source: BMC Bioinformatics. 2011 Apr 20;12:108. doi: 10.1186/1471-2105-12-108 (PMC3120699; doi:10.1186/1471-2105-12-108)
Supplement: Additional file 3 — Zip file of datasets. Datasets used in the benchmarking of TurboFold and other algorithms. [file 1471-2105-12-108-S3.ZIP › datasets/tmRNA/Erwi.chry._TRW-198628_1-381.ct]

  381 ENERGY = 0    Erwi.chry._TRW-198628/1-381
    1 G       0    2  377    1
    2 G       1    3  376    2
    3 G       2    4  375    3
    4 G       3    5  374    4
    5 C       4    6  373    5
    6 U       5    7  372    6
    7 G       6    8  371    7
    8 A       7    9    0    8
    9 U       8   10    0    9
   10 U       9   11    0   10
   11 C      10   12    0   11
   12 U      11   13    0   12
   13 G      12   14    0   13
   14 G      13   15    0   14
   15 A      14   16    0   15
   16 U      15   17    0   16
   17 U      16   18    0   17
   18 C      17   19    0   18
   19 G      18   20    0   19
   20 A      19   21    0   20
   21 C      20   22  350   21
   22 G      21   23  349   22
   23 G      22   24  348   23
   24 G      23   25  347   24
   25 A      24   26  346   25
   26 U      25   27  345   26
   27 U      26   28  344   27
   28 C      27   29  343   28
   29 G      28   30    0   29
   30 C      29   31    0   30
   31 G      30   32    0   31
   32 A      31   33    0   32
   33 A      32   34    0   33
   34 A      33   35  338   34
   35 C      34   36  337   35
   36 C      35   37  336   36
   37 C      36   38    0   37
   38 A      37   39    0   38
   39 A      38   40    0   39
   40 G      39   41  332   40
   41 G      40   42  331   41
   42 U      41   43  330   42
   43 G      42   44  329   43
   44 C      43   45  325   44
   45 A      44   46  324   45
   46 U      45   47  323   46
   47 G      46   48  322   47
   48 C      47   49  321   48
   49 C      48   50   67   49
   50 G      49   51   66   50
   51 A      50   52   65   51
   52 G      51   53   64   52
   53 G      52   54   63   53
   54 G      53   55    0   54
   55 G      54   56   78   55
   56 C      55   57   77   56
   57 G      56   58   76   57
   58 G      57   59   75   58
   59 U      58   60   74   59
   60 U      59   61   73   60
   61 G      60   62    0   61
   62 G      61   63    0   62
   63 C      62   64   53   63
   64 C      63   65   52   64
   65 U      64   66   51   65
   66 C      65   67   50   66
   67 G      66   68   49   67
   68 U      67   69    0   68
   69 A      68   70    0   69
   70 A      69   71    0   70
   71 A      70   72    0   71
   72 A      71   73    0   72
   73 A      72   74   60   73
   74 G      73   75   59   74
   75 C      74   76   58   75
   76 C      75   77   57   76
   77 G      76   78   56   77
   78 C      77   79   55   78
   79 A      78   80    0   79
   80 A      79   81    0   80
   81 A      80   82    0   81
   82 A      81   83    0   82
   83 A      82   84    0   83
   84 A      83   85    0   84
   85 A      84   86    0   85
   86 U      85   87    0   86
   87 A      86   88    0   87
   88 G      87   89    0   88
   89 U      88   90    0   89
   90 C      89   91    0   90
   91 G      90   92    0   91
   92 C      91   93    0   92
   93 A      92   94    0   93
   94 A      93   95    0   94
   95 A      94   96    0   95
   96 C      95   97    0   96
   97 G      96   98    0   97
   98 A      97   99    0   98
   99 C      98  100    0   99
  100 G      99  101    0  100
  101 A     100  102    0  101
  102 A     101  103    0  102
  103 A     102  104    0  103
  104 A     103  105    0  104
  105 C     104  106    0  105
  106 U     105  107    0  106
  107 U     106  108    0  107
  108 C     107  109    0  108
  109 G     108  110  153  109
  110 C     109  111  152  110
  111 A     110  112    0  111
  112 C     111  113    0  112
  113 C     112  114    0  113
  114 U     113  115  148  114
  115 G     114  116  147  115
  116 C     115  117    0  116
  117 U     116  118  145  117
  118 G     117  119    0  118
  119 C     118  120    0  119
  120 U     119  121  142  120
  121 U     120  122  141  121
  122 U     121  123  140  122
  123 A     122  124  139  123
  124 G     123  125  137  124
  125 C     124  126  136  125
  126 A     125  127    0  126
  127 G     126  128  134  127
  128 C     127  129    0  128
  129 U     128  130    0  129
  130 U     129  131    0  130
  131 A     130  132    0  131
  132 A     131  133    0  132
  133 U     132  134    0  133
  134 C     133  135  127  134
  135 A     134  136    0  135
  136 G     135  137  125  136
  137 C     136  138  124  137
  138 C     137  139    0  138
  139 U     138  140  123  139
  140 A     139  141  122  140
  141 A     140  142  121  141
  142 G     141  143  120  142
  143 A     142  144    0  143
  144 A     143  145    0  144
  145 A     144  146  117  145
  146 C     145  147    0  146
  147 U     146  148  115  147
  148 G     147  149  114  148
  149 A     148  150    0  149
  150 A     149  151    0  150
  151 G     150  152    0  151
  152 G     151  153  110  152
  153 U     152  154  109  153
  154 G     153  155    0  154
  155 U     154  156    0  155
  156 C     155  157  199  156
  157 C     156  158  198  157
  158 U     157  159  197  158
  159 C     158  160  196  159
  160 U     159  161  195  160
  161 C     160  162  194  161
  162 U     161  163  193  162
  163 C     162  164  188  163
  164 C     163  165  187  164
  165 C     164  166  186  165
  166 U     165  167  185  166
  167 A     166  168    0  167
  168 G     167  169    0  168
  169 C     168  170  182  169
  170 C     169  171  181  170
  171 U     170  172  180  171
  172 C     171  173    0  172
  173 C     172  174    0  173
  174 G     173  175    0  174
  175 C     174  176  214  175
  176 U     175  177  213  176
  177 C     176  178  212  177
  178 U     177  179  211  178
  179 U     178  180  210  179
  180 A     179  181  171  180
  181 G     180  182  170  181
  182 G     181  183  169  182
  183 A     182  184    0  183
  184 C     183  185    0  184
  185 G     184  186  166  185
  186 G     185  187  165  186
  187 G     186  188  164  187
  188 G     187  189  163  188
  189 A     188  190    0  189
  190 U     189  191    0  190
  191 C     190  192    0  191
  192 A     191  193    0  192
  193 A     192  194  162  193
  194 G     193  195  161  194
  195 A     194  196  160  195
  196 G     195  197  159  196
  197 A     196  198  158  197
  198 G     197  199  157  198
  199 G     198  200  156  199
  200 U     199  201    0  200
  201 C     200  202    0  201
  202 A     201  203    0  202
  203 A     202  204    0  203
  204 A     203  205    0  204
  205 C     204  206    0  205
  206 C     205  207    0  206
  207 U     206  208    0  207
  208 A     207  209    0  208
  209 A     208  210    0  209
  210 A     209  211  179  210
  211 A     210  212  178  211
  212 G     211  213  177  212
  213 A     212  214  176  213
  214 G     213  215  175  214
  215 A     214  216    0  215
  216 U     215  217    0  216
  217 C     216  218    0  217
  218 G     217  219    0  218
  219 C     218  220  246  219
  220 G     219  221  245  220
  221 U     220  222  244  221
  222 G     221  223    0  222
  223 G     222  224    0  223
  224 A     223  225    0  224
  225 U     224  226    0  225
  226 G     225  227  239  226
  227 C     226  228  238  227
  228 C     227  229  237  228
  229 C     228  230  236  229
  230 U     229  231    0  230
  231 G     230  232  262  231
  232 C     231  233  261  232
  233 C     232  234  260  233
  234 U     233  235  259  234
  235 G     234  236  258  235
  236 G     235  237  229  236
  237 G     236  238  228  237
  238 G     237  239  227  238
  239 U     238  240  226  239
  240 U     239  241    0  240
  241 G     240  242    0  241
  242 A     241  243    0  242
  243 A     242  244    0  243
  244 G     243  245  221  244
  245 C     244  246  220  245
  246 G     245  247  219  246
  247 U     246  248    0  247
  248 U     247  249    0  248
  249 A     248  250    0  249
  250 A     249  251    0  250
  251 A     250  252    0  251
  252 U     251  253    0  252
  253 C     252  254    0  253
  254 C     253  255    0  254
  255 A     254  256    0  255
  256 A     255  257    0  256
  257 U     256  258    0  257
  258 C     257  259  235  258
  259 A     258  260  234  259
  260 G     259  261  233  260
  261 G     260  262  232  261
  262 C     261  263  231  262
  263 U     262  264    0  263
  264 A     263  265    0  264
  265 G     264  266  300  265
  266 U     265  267  299  266
  267 U     266  268  298  267
  268 U     267  269  297  268
  269 G     268  270  296  269
  270 U     269  271  295  270
  271 U     270  272  294  271
  272 A     271  273  293  272
  273 G     272  274  292  273
  274 U     273  275  291  274
  275 G     274  276    0  275
  276 G     275  277  289  276
  277 C     276  278  288  277
  278 G     277  279  287  278
  279 U     278  280    0  279
  280 G     279  281  317  280
  281 U     280  282  316  281
  282 C     281  283  315  282
  283 U     282  284  314  283
  284 G     283  285  312  284
  285 U     284  286  311  285
  286 C     285  287  310  286
  287 C     286  288  278  287
  288 G     287  289  277  288
  289 C     288  290  276  289
  290 A     289  291    0  290
  291 G     290  292  274  291
  292 C     291  293  273  292
  293 U     292  294  272  293
  294 G     293  295  271  294
  295 G     294  296  270  295
  296 C     295  297  269  296
  297 A     296  298  268  297
  298 A     297  299  267  298
  299 G     298  300  266  299
  300 C     299  301  265  300
  301 G     300  302    0  301
  302 A     301  303    0  302
  303 A     302  304    0  303
  304 U     303  305    0  304
  305 G     304  306    0  305
  306 U     305  307    0  306
  307 A     306  308    0  307
  308 A     307  309    0  308
  309 A     308  310    0  309
  310 G     309  311  286  310
  311 A     310  312  285  311
  312 C     311  313  284  312
  313 C     312  314    0  313
  314 A     313  315  283  314
  315 G     314  316  282  315
  316 A     315  317  281  316
  317 C     316  318  280  317
  318 U     317  319    0  318
  319 A     318  320    0  319
  320 A     319  321    0  320
  321 G     320  322   48  321
  322 C     321  323   47  322
  323 A     322  324   46  323
  324 U     323  325   45  324
  325 G     324  326   44  325
  326 U     325  327    0  326
  327 A     326  328    0  327
  328 G     327  329    0  328
  329 U     328  330   43  329
  330 A     329  331   42  330
  331 C     330  332   41  331
  332 C     331  333   40  332
  333 G     332  334    0  333
  334 A     333  335    0  334
  335 C     334  336    0  335
  336 G     335  337   36  336
  337 G     336  338   35  337
  338 U     337  339   34  338
  339 G     338  340    0  339
  340 U     339  341    0  340
  341 A     340  342    0  341
  342 G     341  343    0  342
  343 G     342  344   28  343
  344 A     343  345   27  344
  345 A     344  346   26  345
  346 U     345  347   25  346
  347 U     346  348   24  347
  348 U     347  349   23  348
  349 C     348  350   22  349
  350 G     349  351   21  350
  351 G     350  352    0  351
  352 A     351  353    0  352
  353 C     352  354    0  353
  354 G     353  355  370  354
  355 C     354  356  369  355
  356 G     355  357  368  356
  357 G     356  358  367  357
  358 G     357  359  366  358
  359 U     358  360    0  359
  360 U     359  361    0  360
  361 C     360  362    0  361
  362 A     361  363    0  362
  363 A     362  364    0  363
  364 C     363  365    0  364
  365 U     364  366    0  365
  366 C     365  367  358  366
  367 C     366  368  357  367
  368 C     367  369  356  368
  369 G     368  370  355  369
  370 C     369  371  354  370
  371 C     370  372    7  371
  372 A     371  373    6  372
  373 G     372  374    5  373
  374 C     373  375    4  374
  375 U     374  376    3  375
  376 C     375  377    2  376
  377 C     376  378    1  377
  378 A     377  379    0  378
  379 C     378  380    0  379
  380 C     379  381    0  380
  381 A     380  382    0  381
