# Supplementary material for: TurboFold: Iterative probabilistic estimation of secondary structures for multiple RNA sequences
Source: BMC Bioinformatics. 2011 Apr 20;12:108. doi: 10.1186/1471-2105-12-108 (PMC3120699; doi:10.1186/1471-2105-12-108)
Supplement: Additional file 3 — Zip file of datasets. Datasets used in the benchmarking of TurboFold and other algorithms. [file 1471-2105-12-108-S3.ZIP › datasets/tmRNA/Lact.delb._TRW-321956_1-362.seq]

;
 ENERGY = 0    Lact.delb._TRW-321956/1-362
GGGGAUGUU
UUGGGAUUCG
ACAGGCGCAG
ACCCGCGCUG
GUUGCGAUUC
GUAGGUUACG
UCUACGUUAA
AACGUUAAAC
AGUUUAAAUU
AACUGCAAAC
GAAAACUCAU
ACGCUGUAGC
UGCUUAGUUC
AGCCCAGCUG
CCAAUAGACU
GCCUGCCCGU
GGCGGUCUUG
CGGUAUCAAC
AUUACGGGAU
ACGCUUGCCU
AUCACACCUG
AAUAAGCGAG
AAGAGACUAA
CAGGUUAGCC
GUGGCUGUUU
GGCCCUGUCA
UAUGGCGUUU
UGCCCCGGUG
AAGUUUAAAU
AAUAUGACUA
UGAUCGUAGA
GAUUAGUGAC
GGGAUGCGUU
UGGACAGGGG
UUCAAUUCCC
CUCAUCUCCA
UCU1
