# Supplementary material for: TurboFold: Iterative probabilistic estimation of secondary structures for multiple RNA sequences
Source: BMC Bioinformatics. 2011 Apr 20;12:108. doi: 10.1186/1471-2105-12-108 (PMC3120699; doi:10.1186/1471-2105-12-108)
Supplement: Additional file 3 — Zip file of datasets. Datasets used in the benchmarking of TurboFold and other algorithms. [file 1471-2105-12-108-S3.ZIP › datasets/tmRNA/Bifi.long._TRW-206672_1-397.ct]

  397 ENERGY = 0    Bifi.long._TRW-206672/1-397
    1 G       0    2  393    1
    2 G       1    3  392    2
    3 G       2    4  391    3
    4 G       3    5  390    4
    5 G       4    6  389    5
    6 C       5    7  388    6
    7 G       6    8  387    7
    8 A       7    9    0    8
    9 U       8   10    0    9
   10 C       9   11    0   10
   11 G      10   12    0   11
   12 G      11   13    0   12
   13 U      12   14    0   13
   14 U      13   15    0   14
   15 U      14   16    0   15
   16 C      15   17    0   16
   17 G      16   18    0   17
   18 A      17   19    0   18
   19 C      18   20  366   19
   20 G      19   21  365   20
   21 G      20   22  364   21
   22 U      21   23  363   22
   23 G      22   24  362   23
   24 A      23   25  361   24
   25 C      24   26  360   25
   26 C      25   27  359   26
   27 U      26   28    0   27
   28 G      27   29  357   28
   29 U      28   30    0   29
   30 U      29   31    0   30
   31 C      30   32    0   31
   32 G      31   33    0   32
   33 C      32   34  354   33
   34 U      33   35  353   34
   35 G      34   36  352   35
   36 C      35   37  351   36
   37 A      36   38  350   37
   38 G      37   39  349   38
   39 G      38   40    0   39
   40 G      39   41    0   40
   41 A      40   42    0   41
   42 A      41   43    0   42
   43 G      42   44    0   43
   44 C      43   45  341   44
   45 G      44   46  340   45
   46 U      45   47  339   46
   47 G      46   48  338   47
   48 C      47   49  337   48
   49 C      48   50   69   49
   50 G      49   51   68   50
   51 A      50   52   67   51
   52 G      51   53   66   52
   53 A      52   54    0   53
   54 A      53   55    0   54
   55 C      54   56    0   55
   56 G      55   57   83   56
   57 C      56   58   82   57
   58 C      57   59   81   58
   59 G      58   60   80   59
   60 G      59   61   79   60
   61 G      60   62   78   61
   62 U      61   63    0   62
   63 C      62   64    0   63
   64 C      63   65    0   64
   65 G      64   66    0   65
   66 C      65   67   52   66
   67 U      66   68   51   67
   68 C      67   69   50   68
   69 G      68   70   49   69
   70 U      69   71    0   70
   71 G      70   72    0   71
   72 G      71   73    0   72
   73 A      72   74    0   73
   74 U      73   75    0   74
   75 G      74   76    0   75
   76 A      75   77    0   76
   77 C      76   78    0   77
   78 C      77   79   61   78
   79 C      78   80   60   79
   80 C      79   81   59   80
   81 G      80   82   58   81
   82 G      81   83   57   82
   83 C      82   84   56   83
   84 A      83   85    0   84
   85 A      84   86    0   85
   86 A      85   87    0   86
   87 A      86   88    0   87
   88 G      87   89    0   88
   89 A      88   90    0   89
   90 A      89   91    0   90
   91 U      90   92    0   91
   92 A      91   93    0   92
   93 A      92   94    0   93
   94 G      93   95    0   94
   95 U      94   96    0   95
   96 G      95   97    0   96
   97 C      96   98    0   97
   98 U      97   99    0   98
   99 A      98  100    0   99
  100 A      99  101    0  100
  101 A     100  102    0  101
  102 U     101  103    0  102
  103 C     102  104    0  103
  104 U     103  105    0  104
  105 A     104  106    0  105
  106 A     105  107    0  106
  107 C     106  108    0  107
  108 C     107  109    0  108
  109 G     108  110    0  109
  110 C     109  111    0  110
  111 A     110  112    0  111
  112 C     111  113    0  112
  113 U     112  114    0  113
  114 G     113  115    0  114
  115 A     114  116    0  115
  116 G     115  117  160  116
  117 U     116  118  159  117
  118 U     117  119  158  118
  119 C     118  120  157  119
  120 G     119  121  156  120
  121 C     120  122  155  121
  122 U     121  123  154  122
  123 C     122  124    0  123
  124 U     123  125    0  124
  125 C     124  126    0  125
  126 G     125  127    0  126
  127 C     126  128    0  127
  128 U     127  129    0  128
  129 G     128  130    0  129
  130 C     129  131  146  130
  131 C     130  132  145  131
  132 U     131  133  144  132
  133 G     132  134  143  133
  134 A     133  135  142  134
  135 U     134  136  141  135
  136 U     135  137  140  136
  137 U     136  138    0  137
  138 U     137  139    0  138
  139 U     138  140    0  139
  140 A     139  141  136  140
  141 G     140  142  135  141
  142 U     141  143  134  142
  143 C     142  144  133  143
  144 A     143  145  132  144
  145 G     144  146  131  145
  146 G     145  147  130  146
  147 A     146  148    0  147
  148 U     147  149    0  148
  149 U     148  150    0  149
  150 A     149  151    0  150
  151 A     150  152    0  151
  152 C     151  153    0  152
  153 C     152  154    0  153
  154 A     153  155  122  154
  155 G     154  156  121  155
  156 U     155  157  120  156
  157 G     156  158  119  157
  158 A     157  159  118  158
  159 G     158  160  117  159
  160 C     159  161  116  160
  161 A     160  162    0  161
  162 G     161  163    0  162
  163 C     162  164    0  163
  164 C     163  165    0  164
  165 G     164  166    0  165
  166 C     165  167    0  166
  167 U     166  168    0  167
  168 C     167  169    0  168
  169 C     168  170  205  169
  170 G     169  171  204  170
  171 U     170  172  203  171
  172 U     171  173  202  172
  173 C     172  174  201  173
  174 A     173  175  200  174
  175 C     174  176    0  175
  176 U     175  177  196  176
  177 C     176  178  195  177
  178 C     177  179  194  178
  179 U     178  180  193  179
  180 C     179  181  192  180
  181 C     180  182  191  181
  182 U     181  183    0  182
  183 C     182  184    0  183
  184 G     183  185  218  184
  185 U     184  186  217  185
  186 C     185  187  216  186
  187 U     186  188  215  187
  188 U     187  189  214  188
  189 U     188  190  213  189
  190 G     189  191    0  190
  191 G     190  192  181  191
  192 G     191  193  180  192
  193 A     192  194  179  193
  194 G     193  195  178  194
  195 G     194  196  177  195
  196 A     195  197  176  196
  197 U     196  198    0  197
  198 G     197  199    0  198
  199 C     198  200    0  199
  200 U     199  201  174  200
  201 G     200  202  173  201
  202 A     201  203  172  202
  203 G     202  204  171  203
  204 C     203  205  170  204
  205 G     204  206  169  205
  206 U     205  207    0  206
  207 C     206  208    0  207
  208 G     207  209    0  208
  209 U     208  210    0  209
  210 U     209  211    0  210
  211 U     210  212    0  211
  212 A     211  213    0  212
  213 G     212  214  189  213
  214 A     213  215  188  214
  215 A     214  216  187  215
  216 G     215  217  186  216
  217 A     216  218  185  217
  218 C     217  219  184  218
  219 U     218  220    0  219
  220 U     219  221    0  220
  221 G     220  222    0  221
  222 C     221  223    0  222
  223 U     222  224  251  223
  224 G     223  225  250  224
  225 A     224  226  249  225
  226 U     225  227  248  226
  227 G     226  228  247  227
  228 C     227  229  246  228
  229 A     228  230  245  229
  230 G     229  231  244  230
  231 U     230  232  243  231
  232 U     231  233  242  232
  233 G     232  234    0  233
  234 A     233  235  268  234
  235 G     234  236    0  235
  236 C     235  237  266  236
  237 C     236  238  265  237
  238 U     237  239    0  238
  239 C     238  240  263  239
  240 A     239  241  262  240
  241 G     240  242    0  241
  242 G     241  243  232  242
  243 G     242  244  231  243
  244 C     243  245  230  244
  245 U     244  246  229  245
  246 G     245  247  228  246
  247 C     246  248  227  247
  248 A     247  249  226  248
  249 U     248  250  225  249
  250 C     249  251  224  250
  251 G     250  252  223  251
  252 G     251  253    0  252
  253 G     252  254    0  253
  254 A     253  255    0  254
  255 C     254  256    0  255
  256 U     255  257    0  256
  257 U     256  258    0  257
  258 U     257  259    0  258
  259 A     258  260    0  259
  260 A     259  261    0  260
  261 C     260  262    0  261
  262 U     261  263  240  262
  263 G     262  264  239  263
  264 C     263  265    0  264
  265 G     264  266  237  265
  266 G     265  267  236  266
  267 A     266  268    0  267
  268 U     267  269  234  268
  269 A     268  270    0  269
  270 U     269  271    0  270
  271 G     270  272    0  271
  272 C     271  273  303  272
  273 U     272  274  302  273
  274 C     273  275  301  274
  275 G     274  276    0  275
  276 C     275  277    0  276
  277 C     276  278  300  277
  278 A     277  279  299  278
  279 U     278  280  298  279
  280 C     279  281  297  280
  281 A     280  282    0  281
  282 G     281  283  295  282
  283 U     282  284  294  283
  284 U     283  285    0  284
  285 G     284  286  333  285
  286 U     285  287  332  286
  287 C     286  288  331  287
  288 U     287  289  330  288
  289 G     288  290  329  289
  290 C     289  291  328  290
  291 G     290  292    0  291
  292 A     291  293    0  292
  293 C     292  294    0  293
  294 A     293  295  283  294
  295 U     294  296  282  295
  296 C     295  297    0  296
  297 G     296  298  280  297
  298 A     297  299  279  298
  299 U     298  300  278  299
  300 G     299  301  277  300
  301 G     300  302  274  301
  302 G     301  303  273  302
  303 G     302  304  272  303
  304 G     303  305    0  304
  305 C     304  306    0  305
  306 A     305  307    0  306
  307 G     306  308    0  307
  308 A     307  309    0  308
  309 A     308  310    0  309
  310 A     309  311    0  310
  311 A     310  312    0  311
  312 A     311  313    0  312
  313 U     312  314    0  313
  314 C     313  315    0  314
  315 G     314  316    0  315
  316 C     315  317    0  316
  317 C     316  318    0  317
  318 A     317  319    0  318
  319 A     318  320    0  319
  320 C     319  321    0  320
  321 U     320  322    0  321
  322 U     321  323    0  322
  323 G     322  324    0  323
  324 G     323  325    0  324
  325 C     324  326    0  325
  326 C     325  327    0  326
  327 A     326  328    0  327
  328 G     327  329  290  328
  329 C     328  330  289  329
  330 A     329  331  288  330
  331 G     330  332  287  331
  332 A     331  333  286  332
  333 C     332  334  285  333
  334 U     333  335    0  334
  335 A     334  336    0  335
  336 C     335  337    0  336
  337 G     336  338   48  337
  338 C     337  339   47  338
  339 A     338  340   46  339
  340 C     339  341   45  340
  341 G     340  342   44  341
  342 U     341  343    0  342
  343 A     342  344    0  343
  344 G     343  345    0  344
  345 A     344  346    0  345
  346 A     345  347    0  346
  347 G     346  348    0  347
  348 A     347  349    0  348
  349 C     348  350   38  349
  350 U     349  351   37  350
  351 G     350  352   36  351
  352 U     351  353   35  352
  353 G     352  354   34  353
  354 G     353  355   33  354
  355 G     354  356    0  355
  356 C     355  357    0  356
  357 U     356  358   28  357
  358 C     357  359    0  358
  359 G     358  360   26  359
  360 G     359  361   25  360
  361 U     360  362   24  361
  362 C     361  363   23  362
  363 A     362  364   22  363
  364 U     363  365   21  364
  365 C     364  366   20  365
  366 G     365  367   19  366
  367 G     366  368    0  367
  368 A     367  369    0  368
  369 C     368  370    0  369
  370 C     369  371  386  370
  371 G     370  372  385  371
  372 G     371  373  384  372
  373 G     372  374  383  373
  374 G     373  375  382  374
  375 U     374  376    0  375
  376 U     375  377    0  376
  377 C     376  378    0  377
  378 A     377  379    0  378
  379 A     378  380    0  379
  380 U     379  381    0  380
  381 U     380  382    0  381
  382 C     381  383  374  382
  383 C     382  384  373  383
  384 C     383  385  372  384
  385 C     384  386  371  385
  386 G     385  387  370  386
  387 C     386  388    7  387
  388 G     387  389    6  388
  389 C     388  390    5  389
  390 C     389  391    4  390
  391 U     390  392    3  391
  392 C     391  393    2  392
  393 C     392  394    1  393
  394 A     393  395    0  394
  395 C     394  396    0  395
  396 C     395  397    0  396
  397 A     396  398    0  397
