# Supplementary material for: TurboFold: Iterative probabilistic estimation of secondary structures for multiple RNA sequences
Source: BMC Bioinformatics. 2011 Apr 20;12:108. doi: 10.1186/1471-2105-12-108 (PMC3120699; doi:10.1186/1471-2105-12-108)
Supplement: Additional file 3 — Zip file of datasets. Datasets used in the benchmarking of TurboFold and other algorithms. [file 1471-2105-12-108-S3.ZIP › datasets/tmRNA/Acid.ferr._TRW-920_1-341.seq]

;
 ENERGY = 0    Acid.ferr._TRW-920/1-341
GGGGGUGAA
CUGGCUUCGA
CUUUGAAGCG
AGCCUCUCAG
UAGCGAGCUG
AGGGUCCUAG
GGCCUCAUUA
AAAACGUAGG
AAAAAAAAGA
UAACUGCCAA
ACCUAAAUUG
GCCGUAGCAG
CUUAAUUGUU
GCUCGUCGAC
UAUCGGGGUU
CCCACCUCGG
AUAGUAUCGG
CGUCGAAAUG
UGGGAUGCUA
AGUUAGUUUA
CCGGCUAGCU
UUCAAGAUUU
AAGGUAAAAA
CUAUUGAGAA
UUUGUUUCUG
GUGACUCUCU
CAAUAGUAUU
UCACCAGAUG
CGCUCGGAGA
AGCUGUUAGG
UAGCUUAAAA
GGACCGGGGU
UCGACUCCCC
GCACCUCCAC
CA1
