# Supplementary material for: TurboFold: Iterative probabilistic estimation of secondary structures for multiple RNA sequences
Source: BMC Bioinformatics. 2011 Apr 20;12:108. doi: 10.1186/1471-2105-12-108 (PMC3120699; doi:10.1186/1471-2105-12-108)
Supplement: Additional file 3 — Zip file of datasets. Datasets used in the benchmarking of TurboFold and other algorithms. [file 1471-2105-12-108-S3.ZIP › datasets/tmRNA/Burk.mall._CP000010_1-370.seq]

;
 ENERGY = 0    Burk.mall._CP000010/1-370
GGGGGCGAC
CUGGUUUCGA
CAGGGGUUGU
GAAGCGGCUA
GGGCAUGUCG
AGGACCCGUC
ACCUCGUUAA
UCAAUGGGAA
AAACGUAACU
GCAAACGACG
AUACGUUCGC
ACUGGCAGCC
UAAGGGCCGC
CGUCCUCUGC
CUAGUUCACU
GACGGGCUAG
UGUCGCAAGA
CCGGUAGCAA
UACCGACAGA
GGUCAUAUAC
GUCAGUUAAG
CCUGUCCGGC
GUCACGACGG
ACAGGUCGAA
AAUCAAGUGA
AUCGCCGUAA
CGGAGCGUGU
UCGUCCGCGA
CGUCACGGUU
AAAUCAAAUG
ACAGAACUAA
ACAUGUAGAA
CUGGUCGUGG
ACCGCUUCUG
GACGCGGGUU
CGAUUCCCGC
CGCCUCCACC
A1
