# Supplementary material for: TurboFold: Iterative probabilistic estimation of secondary structures for multiple RNA sequences
Source: BMC Bioinformatics. 2011 Apr 20;12:108. doi: 10.1186/1471-2105-12-108 (PMC3120699; doi:10.1186/1471-2105-12-108)
Supplement: Additional file 3 — Zip file of datasets. Datasets used in the benchmarking of TurboFold and other algorithms. [file 1471-2105-12-108-S3.ZIP › datasets/tmRNA/Tric.eryt._CP000393_1-398.ct]

  398 ENERGY = 0    Tric.eryt._CP000393/1-398
    1 G       0    2  394    1
    2 G       1    3  393    2
    3 G       2    4  392    3
    4 G       3    5  391    4
    5 C       4    6  390    5
    6 A       5    7  389    6
    7 U       6    8  388    7
    8 U       7    9    0    8
    9 A       8   10    0    9
   10 A       9   11    0   10
   11 C      10   12    0   11
   12 G      11   13    0   12
   13 G      12   14    0   13
   14 U      13   15    0   14
   15 U      14   16    0   15
   16 U      15   17    0   16
   17 C      16   18    0   17
   18 G      17   19    0   18
   19 A      18   20    0   19
   20 C      19   21  367   20
   21 A      20   22  366   21
   22 G      21   23  365   22
   23 G      22   24  364   23
   24 G      23   25  363   24
   25 U      24   26  362   25
   26 G      25   27  361   26
   27 G      26   28  360   27
   28 U      27   29  359   28
   29 G      28   30    0   29
   30 A      29   31  357   30
   31 A      30   32    0   31
   32 A      31   33    0   32
   33 U      32   34    0   33
   34 C      33   35  352   34
   35 U      34   36  351   35
   36 G      35   37    0   36
   37 C      36   38    0   37
   38 U      37   39  348   38
   39 U      38   40  347   39
   40 U      39   41    0   40
   41 G      40   42    0   41
   42 U      41   43  344   42
   43 G      42   44    0   43
   44 A      43   45  342   44
   45 U      44   46  341   45
   46 G      45   47    0   46
   47 C      46   48  337   47
   48 A      47   49  336   48
   49 G      48   50  335   49
   50 G      49   51  334   50
   51 C      50   52    0   51
   52 C      51   53   71   52
   53 G      52   54   70   53
   54 A      53   55   69   54
   55 G      54   56   68   55
   56 A      55   57   67   56
   57 G      56   58    0   57
   58 U      57   59   86   58
   59 G      58   60   85   59
   60 A      59   61   84   60
   61 G      60   62   83   61
   62 U      61   63   82   62
   63 C      62   64   81   63
   64 U      63   65    0   64
   65 U      64   66    0   65
   66 C      65   67    0   66
   67 U      66   68   56   67
   68 C      67   69   55   68
   69 U      68   70   54   69
   70 C      69   71   53   70
   71 G      70   72   52   71
   72 A      71   73    0   72
   73 A      72   74    0   73
   74 A      73   75    0   74
   75 A      74   76    0   75
   76 U      75   77    0   76
   77 C      76   78    0   77
   78 C      77   79    0   78
   79 U      78   80    0   79
   80 G      79   81    0   80
   81 G      80   82   63   81
   82 A      81   83   62   82
   83 C      82   84   61   83
   84 U      83   85   60   84
   85 C      84   86   59   85
   86 A      85   87   58   86
   87 A      86   88    0   87
   88 A      87   89    0   88
   89 A      88   90    0   89
   90 A      89   91    0   90
   91 A      90   92    0   91
   92 U      91   93    0   92
   93 A      92   94    0   93
   94 A      93   95    0   94
   95 U      94   96    0   95
   96 A      95   97    0   96
   97 A      96   98    0   97
   98 G      97   99    0   98
   99 U      98  100    0   99
  100 G      99  101    0  100
  101 C     100  102    0  101
  102 A     101  103    0  102
  103 A     102  104    0  103
  104 A     103  105    0  104
  105 C     104  106    0  105
  106 A     105  107    0  106
  107 A     106  108    0  107
  108 C     107  109    0  108
  109 A     108  110    0  109
  110 U     109  111    0  110
  111 U     110  112    0  111
  112 G     111  113  163  112
  113 U     112  114    0  113
  114 A     113  115    0  114
  115 C     114  116    0  115
  116 C     115  117    0  116
  117 U     116  118  158  117
  118 U     117  119  157  118
  119 U     118  120  156  119
  120 U     119  121  155  120
  121 G     120  122  154  121
  122 C     121  123    0  122
  123 U     122  124  153  123
  124 C     123  125    0  124
  125 G     124  126  151  125
  126 U     125  127  150  126
  127 A     126  128    0  127
  128 A     127  129  148  128
  129 G     128  130  147  129
  130 C     129  131    0  130
  131 A     130  132    0  131
  132 A     131  133    0  132
  133 G     132  134  143  133
  134 U     133  135    0  134
  135 A     134  136  141  135
  136 G     135  137    0  136
  137 C     136  138    0  137
  138 U     137  139    0  138
  139 G     138  140    0  139
  140 C     139  141    0  140
  141 U     140  142  135  141
  142 C     141  143    0  142
  143 U     142  144  133  143
  144 A     143  145    0  144
  145 G     144  146    0  145
  146 C     145  147    0  146
  147 U     146  148  129  147
  148 U     147  149  128  148
  149 A     148  150    0  149
  150 A     149  151  126  150
  151 U     150  152  125  151
  152 U     151  153    0  152
  153 G     152  154  123  153
  154 C     153  155  121  154
  155 A     154  156  120  155
  156 A     155  157  119  156
  157 A     156  158  118  157
  158 A     157  159  117  158
  159 A     158  160    0  159
  160 C     159  161    0  160
  161 A     160  162    0  161
  162 C     161  163    0  162
  163 C     162  164  112  163
  164 U     163  165    0  164
  165 C     164  166    0  165
  166 U     165  167    0  166
  167 U     166  168    0  167
  168 A     167  169    0  168
  169 U     168  170    0  169
  170 A     169  171    0  170
  171 G     170  172    0  171
  172 G     171  173    0  172
  173 U     172  174    0  173
  174 U     173  175    0  174
  175 C     174  176    0  175
  176 G     175  177    0  176
  177 A     176  178    0  177
  178 G     177  179    0  178
  179 C     178  180    0  179
  180 G     179  181  212  180
  181 U     180  182  211  181
  182 C     181  183  210  182
  183 U     182  184  209  183
  184 G     183  185  208  184
  185 U     184  186  207  185
  186 G     185  187  206  186
  187 G     186  188  205  187
  188 U     187  189  204  188
  189 U     188  190  203  189
  190 U     189  191    0  190
  191 G     190  192    0  191
  192 A     191  193    0  192
  193 C     192  194    0  193
  194 U     193  195  226  194
  195 C     194  196  225  195
  196 C     195  197  224  196
  197 G     196  198  223  197
  198 U     197  199  222  198
  199 U     198  200  221  199
  200 A     199  201    0  200
  201 A     200  202    0  201
  202 U     201  203    0  202
  203 A     202  204  189  203
  204 A     203  205  188  204
  205 U     204  206  187  205
  206 U     205  207  186  206
  207 G     206  208  185  207
  208 C     207  209  184  208
  209 A     208  210  183  209
  210 G     209  211  182  210
  211 A     210  212  181  211
  212 C     211  213  180  212
  213 U     212  214    0  213
  214 U     213  215    0  214
  215 A     214  216    0  215
  216 A     215  217    0  216
  217 C     216  218    0  217
  218 C     217  219    0  218
  219 C     218  220    0  219
  220 C     219  221    0  220
  221 A     220  222  199  221
  222 A     221  223  198  222
  223 C     222  224  197  223
  224 G     223  225  196  224
  225 G     224  226  195  225
  226 A     225  227  194  226
  227 U     226  228    0  227
  228 G     227  229    0  228
  229 C     228  230    0  229
  230 U     229  231    0  230
  231 C     230  232  259  231
  232 U     231  233  258  232
  233 A     232  234  257  233
  234 G     233  235  256  234
  235 C     234  236  255  235
  236 A     235  237  254  236
  237 A     236  238    0  237
  238 U     237  239    0  238
  239 U     238  240  251  239
  240 U     239  241    0  240
  241 U     240  242    0  241
  242 U     241  243    0  242
  243 C     242  244  276  243
  244 U     243  245  275  244
  245 C     244  246  274  245
  246 U     245  247  273  246
  247 G     246  248  272  247
  248 G     247  249  271  248
  249 U     248  250  270  249
  250 U     249  251    0  250
  251 A     250  252  239  251
  252 C     251  253    0  252
  253 C     252  254    0  253
  254 U     253  255  236  254
  255 G     254  256  235  255
  256 C     255  257  234  256
  257 U     256  258  233  257
  258 A     257  259  232  258
  259 G     258  260  231  259
  260 U     259  261    0  260
  261 U     260  262    0  261
  262 A     261  263    0  262
  263 A     262  264    0  263
  264 G     263  265    0  264
  265 A     264  266    0  265
  266 U     265  267    0  266
  267 U     266  268    0  267
  268 U     267  269    0  268
  269 A     268  270    0  269
  270 A     269  271  249  270
  271 C     270  272  248  271
  272 C     271  273  247  272
  273 A     272  274  246  273
  274 G     273  275  245  274
  275 A     274  276  244  275
  276 G     275  277  243  276
  277 C     276  278    0  277
  278 A     277  279  294  278
  279 U     278  280  293  279
  280 C     279  281  292  280
  281 C     280  282  291  281
  282 C     281  283  290  282
  283 A     282  284    0  283
  284 C     283  285    0  284
  285 U     284  286  302  285
  286 A     285  287  301  286
  287 U     286  288  300  287
  288 C     287  289  299  288
  289 C     288  290  298  289
  290 G     289  291  282  290
  291 G     290  292  281  291
  292 G     291  293  280  292
  293 A     292  294  279  293
  294 U     293  295  278  294
  295 A     294  296    0  295
  296 A     295  297    0  296
  297 U     296  298    0  297
  298 G     297  299  289  298
  299 G     298  300  288  299
  300 A     299  301  287  300
  301 U     300  302  286  301
  302 A     301  303  285  302
  303 G     302  304  319  303
  304 U     303  305  318  304
  305 C     304  306  317  305
  306 C     305  307  316  306
  307 C     306  308    0  307
  308 A     307  309    0  308
  309 G     308  310  329  309
  310 C     309  311  328  310
  311 U     310  312  327  311
  312 C     311  313  326  312
  313 U     312  314  325  313
  314 G     313  315    0  314
  315 A     314  316    0  315
  316 G     315  317  306  316
  317 G     316  318  305  317
  318 G     317  319  304  318
  319 U     318  320  303  319
  320 U     319  321    0  320
  321 A     320  322    0  321
  322 A     321  323    0  322
  323 G     322  324    0  323
  324 A     323  325    0  324
  325 A     324  326  313  325
  326 G     325  327  312  326
  327 G     326  328  311  327
  328 G     327  329  310  328
  329 C     328  330  309  329
  330 U     329  331    0  330
  331 A     330  332    0  331
  332 A     331  333    0  332
  333 A     332  334    0  333
  334 C     333  335   50  334
  335 C     334  336   49  335
  336 U     335  337   48  336
  337 G     336  338   47  337
  338 U     337  339    0  338
  339 G     338  340    0  339
  340 A     339  341    0  340
  341 A     340  342   45  341
  342 U     341  343   44  342
  343 G     342  344    0  343
  344 A     343  345   42  344
  345 G     344  346    0  345
  346 U     345  347    0  346
  347 G     346  348   39  347
  348 A     347  349   38  348
  349 A     348  350    0  349
  350 G     349  351    0  350
  351 G     350  352   35  351
  352 G     351  353   34  352
  353 U     352  354    0  353
  354 G     353  355    0  354
  355 A     354  356    0  355
  356 A     355  357    0  356
  357 U     356  358   30  357
  358 A     357  359    0  358
  359 G     358  360   28  359
  360 C     359  361   27  360
  361 C     360  362   26  361
  362 A     361  363   25  362
  363 U     362  364   24  363
  364 U     363  365   23  364
  365 U     364  366   22  365
  366 U     365  367   21  366
  367 G     366  368   20  367
  368 G     367  369    0  368
  369 A     368  370    0  369
  370 C     369  371    0  370
  371 A     370  372  387  371
  372 U     371  373  386  372
  373 G     372  374  385  373
  374 G     373  375  384  374
  375 G     374  376  383  375
  376 U     375  377    0  376
  377 U     376  378    0  377
  378 C     377  379    0  378
  379 G     378  380    0  379
  380 A     379  381    0  380
  381 C     380  382    0  381
  382 U     381  383    0  382
  383 C     382  384  375  383
  384 C     383  385  374  384
  385 C     384  386  373  385
  386 A     385  387  372  386
  387 U     386  388  371  387
  388 A     387  389    7  388
  389 U     388  390    6  389
  390 G     389  391    5  390
  391 C     390  392    4  391
  392 U     391  393    3  392
  393 C     392  394    2  393
  394 C     393  395    1  394
  395 A     394  396    0  395
  396 U     395  397    0  396
  397 A     396  398    0  397
  398 C     397  399    0  398
