# Supplementary material for: TurboFold: Iterative probabilistic estimation of secondary structures for multiple RNA sequences
Source: BMC Bioinformatics. 2011 Apr 20;12:108. doi: 10.1186/1471-2105-12-108 (PMC3120699; doi:10.1186/1471-2105-12-108)
Supplement: Additional file 3 — Zip file of datasets. Datasets used in the benchmarking of TurboFold and other algorithms. [file 1471-2105-12-108-S3.ZIP › datasets/tmRNA/Leuc.mese._TRW-1245_1-358.seq]

;
 ENERGY = 0    Leuc.mese._TRW-1245/1-358
GGGUCUGUU
UUUGGAAUUC
GACAGGUCGU
UUAGAGCAUU
GAUUGCGUUU
CGCCAUCCGG
GCGCAAAACG
GGCAGAAAUU
UUAACUGCAA
AAAACGAAAA
CUCUUUCGCU
AUCGCUGCCU
AAAAACCAGU
GAUGCGUAGC
UUAAUCUUGG
UUGCUGGCGU
CUGAGGUUAG
GCCAUAAAAG
GCCAGAUCGU
ACUGCUUCUU
ACAUCUGGAA
AAGCAGUAUU
AAAUCAAUCA
GGUUAGUUAU
AUUGAAGAGC
CUUGAGCUAU
GGCAGACAAU
AUAAUGAACU
ACAAAUAAUA
GCCCUAUAAA
CGUAGAUAUU
GGUGUAUCGG
GCGAUUUGGA
CAGGGGUUCG
ACUCCCCUCA
GAUCCAUUU1
