# Supplementary material for: TurboFold: Iterative probabilistic estimation of secondary structures for multiple RNA sequences
Source: BMC Bioinformatics. 2011 Apr 20;12:108. doi: 10.1186/1471-2105-12-108 (PMC3120699; doi:10.1186/1471-2105-12-108)
Supplement: Additional file 3 — Zip file of datasets. Datasets used in the benchmarking of TurboFold and other algorithms. [file 1471-2105-12-108-S3.ZIP › datasets/tmRNA/Lact.delb._AF440335_1-316.seq]

;
 ENERGY = 0    Lact.delb._AF440335/1-316
AAGCACAGU
UCGAGCUUGA
AUUGCGUUUC
GUAGGUUACG
UCUACGUUAA
AACGUUACAG
UUAAAUAUAA
CUGCUAAAAA
CGAAAACAAC
UCUUACGCUU
UAGCUGCCUA
AAAACAGUUA
GCGUAGAUCC
UCUCGGCAUC
GCCCAUGUGC
UCGAGUAAGG
GUCUCAAAUU
UAGUGGGAUA
CGUUAAACUU
UUCCGUCUGU
AAAGUUUAAA
AGAGAUCAUC
AGACUAGCGA
UACAGAAUGC
CUGUCACUCG
GCAAGCUGUA
AAGCGAAACC
UCAAAUGAGU
UGACUAUGAA
CGUAGAUUUU
UAAGUGUCGA
UGUGUUU1
