# Supplementary material for: TurboFold: Iterative probabilistic estimation of secondary structures for multiple RNA sequences
Source: BMC Bioinformatics. 2011 Apr 20;12:108. doi: 10.1186/1471-2105-12-108 (PMC3120699; doi:10.1186/1471-2105-12-108)
Supplement: Additional file 3 — Zip file of datasets. Datasets used in the benchmarking of TurboFold and other algorithms. [file 1471-2105-12-108-S3.ZIP › datasets/tmRNA/Bdel.bact._BX842656_1-346.seq]

;
 ENERGY = 0    Bdel.bact._BX842656/1-346
GGGGGCGUA
CUGGCUUCGA
CGUGGGUGCU
GAAGCAUAAG
GAGCAUACCG
GGGCGGAUGA
GGACCUCGUU
AAAAACGUCC
ACUUUGUAAU
UGGCAACGAU
UACGCACUUG
CAGCUUAAUU
AAGCAGCACG
AUCAACCUUG
UGGUGGUUCC
GCACUUGGAU
UGAUCGUCAU
UUAGGGACCU
CGGCGUGUUG
GGUUUUCUCC
AGCAGACAUG
CUUAAAUUUA
CUGGGGGAGA
GGUCUUAGGG
AUUUUGUCUG
UGGAAGCCCG
AGGACCAAUC
UAAAACACUG
ACUAAGUAUG
UAGCGCCUUA
UCGUGGAUCA
UUUGCGGACG
GGGGUUCAAU
UCCCCCCGCC
UCCACCA1
