# Supplementary material for: TurboFold: Iterative probabilistic estimation of secondary structures for multiple RNA sequences
Source: BMC Bioinformatics. 2011 Apr 20;12:108. doi: 10.1186/1471-2105-12-108 (PMC3120699; doi:10.1186/1471-2105-12-108)
Supplement: Additional file 3 — Zip file of datasets. Datasets used in the benchmarking of TurboFold and other algorithms. [file 1471-2105-12-108-S3.ZIP › datasets/tmRNA/Past.mult._AE006115_1-367.seq]

;
 ENERGY = 0    Past.mult._AE006115/1-367
GGGGCUGAU
UCUGGAUUCG
ACGGGAUUAG
CGAAGCCCAA
GGUGCACGUC
GAGGUGCGGU
AGGCCUCGUA
AAUAAACCGC
AAAAAAAUAG
UCGCAAACGA
CGAACAAUAC
GCUUUAGCAG
CUUAAUAACC
UGCUCAUAGC
CUUCUCUCCC
CAGCUUCCGC
UCGUAAGACG
GGGAUCAAGA
GGAGUCAAAU
UCAAACGAGA
UCGCGUGGAC
GCCUCCGCUU
GAGGAUCGAA
GCGUUAAAUU
GAAUCAAGCU
AGUUUAUCUA
UCGCGUGUCU
GUCCGCAGUG
GGUAAAUGAA
AUUAAAGACG
AGACUAAACG
UGUAGUACUG
AAGGUAGAGU
AAUUUCGGAC
GCGGGUUCAA
CUCCCGCCAG
CUCCACCA1
