# Supplementary material for: TurboFold: Iterative probabilistic estimation of secondary structures for multiple RNA sequences
Source: BMC Bioinformatics. 2011 Apr 20;12:108. doi: 10.1186/1471-2105-12-108 (PMC3120699; doi:10.1186/1471-2105-12-108)
Supplement: Additional file 3 — Zip file of datasets. Datasets used in the benchmarking of TurboFold and other algorithms. [file 1471-2105-12-108-S3.ZIP › datasets/tmRNA/Myco.myco._BX842642_1-411.ct]

  411 ENERGY = 0    Myco.myco._BX842642/1-411
    1 G       0    2  407    1
    2 G       1    3  406    2
    3 G       2    4  405    3
    4 G       3    5  404    4
    5 A       4    6  403    5
    6 U       5    7  402    6
    7 G       6    8  401    7
    8 U       7    9    0    8
    9 C       8   10    0    9
   10 A       9   11    0   10
   11 U      10   12    0   11
   12 G      11   13    0   12
   13 G      12   14    0   13
   14 A      13   15    0   14
   15 U      14   16    0   15
   16 U      15   17    0   16
   17 U      16   18    0   17
   18 G      17   19    0   18
   19 A      18   20    0   19
   20 C      19   21  380   20
   21 A      20   22  379   21
   22 G      21   23  378   22
   23 G      22   24  377   23
   24 A      23   25  376   24
   25 U      24   26  375   25
   26 A      25   27  374   26
   27 U      26   28  373   27
   28 A      27   29  372   28
   29 A      28   30    0   29
   30 C      29   31    0   30
   31 C      30   32    0   31
   32 A      31   33  369   32
   33 G      32   34  368   33
   34 U      33   35  367   34
   35 A      34   36  366   35
   36 C      35   37  365   36
   37 A      36   38  364   37
   38 U      37   39  363   38
   39 A      38   40  362   39
   40 U      39   41  361   40
   41 A      40   42    0   41
   42 A      41   43    0   42
   43 G      42   44  355   43
   44 C      43   45  354   44
   45 A      44   46  353   45
   46 G      45   47  352   46
   47 U      46   48  351   47
   48 A      47   49   69   48
   49 G      48   50   68   49
   50 U      49   51   67   50
   51 G      50   52   66   51
   52 U      51   53   65   52
   53 U      52   54    0   53
   54 G      53   55    0   54
   55 U      54   56   79   55
   56 A      55   57   78   56
   57 G      56   58   77   57
   58 A      57   59   76   58
   59 C      58   60   75   59
   60 U      59   61   74   60
   61 A      60   62    0   61
   62 U      61   63    0   62
   63 A      62   64    0   63
   64 A      63   65    0   64
   65 A      64   66   52   65
   66 U      65   67   51   66
   67 A      66   68   50   67
   68 C      67   69   49   68
   69 U      68   70   48   69
   70 A      69   71    0   70
   71 C      70   72    0   71
   72 U      71   73    0   72
   73 A      72   74    0   73
   74 G      73   75   60   74
   75 G      74   76   59   75
   76 U      75   77   58   76
   77 U      76   78   57   77
   78 U      77   79   56   78
   79 G      78   80   55   79
   80 A      79   81    0   80
   81 A      80   82    0   81
   82 A      81   83    0   82
   83 A      82   84    0   83
   84 A      83   85    0   84
   85 A      84   86    0   85
   86 C      85   87    0   86
   87 G      86   88    0   87
   88 C      87   89    0   88
   89 A      88   90    0   89
   90 G      89   91    0   90
   91 A      90   92    0   91
   92 C      91   93    0   92
   93 A      92   94    0   93
   94 A      93   95    0   94
   95 A      94   96    0   95
   96 A      95   97    0   96
   97 A      96   98    0   97
   98 C      97   99    0   98
   99 G      98  100    0   99
  100 A      99  101    0  100
  101 A     100  102    0  101
  102 G     101  103    0  102
  103 A     102  104    0  103
  104 A     103  105    0  104
  105 A     104  106    0  105
  106 A     105  107    0  106
  107 C     106  108    0  107
  108 U     107  109    0  108
  109 U     108  110    0  109
  110 U     109  111    0  110
  111 G     110  112    0  111
  112 A     111  113    0  112
  113 A     112  114    0  113
  114 A     113  115    0  114
  115 U     114  116    0  115
  116 G     115  117    0  116
  117 C     116  118    0  117
  118 C     117  119    0  118
  119 A     118  120    0  119
  120 G     119  121    0  120
  121 C     120  122    0  121
  122 A     121  123    0  122
  123 U     122  124    0  123
  124 U     123  125    0  124
  125 U     124  126    0  125
  126 A     125  127    0  126
  127 U     126  128    0  127
  128 G     127  129    0  128
  129 A     128  130    0  129
  130 U     129  131    0  130
  131 C     130  132    0  131
  132 A     131  133    0  132
  133 A     132  134    0  133
  134 C     133  135    0  134
  135 A     134  136    0  135
  136 A     135  137    0  136
  137 U     136  138    0  137
  138 G     137  139    0  138
  139 C     138  140    0  139
  140 A     139  141    0  140
  141 U     140  142    0  141
  142 C     141  143    0  142
  143 A     142  144    0  143
  144 G     143  145    0  144
  145 C     144  146    0  145
  146 U     145  147    0  146
  147 G     146  148    0  147
  148 G     147  149    0  148
  149 A     148  150    0  149
  150 G     149  151    0  150
  151 C     150  152    0  151
  152 A     151  153  184  152
  153 A     152  154  183  153
  154 A     153  155  182  154
  155 C     154  156  181  155
  156 U     155  157  180  156
  157 A     156  158  179  157
  158 U     157  159    0  158
  159 A     158  160    0  159
  160 U     159  161    0  160
  161 G     160  162  174  161
  162 U     161  163  173  162
  163 U     162  164  172  163
  164 U     163  165    0  164
  165 G     164  166    0  165
  166 C     165  167    0  166
  167 U     166  168    0  167
  168 U     167  169    0  168
  169 A     168  170    0  169
  170 A     169  171    0  170
  171 U     170  172    0  171
  172 A     171  173  163  172
  173 A     172  174  162  173
  174 C     173  175  161  174
  175 U     174  176    0  175
  176 A     175  177    0  176
  177 C     176  178    0  177
  178 U     177  179    0  178
  179 U     178  180  157  179
  180 A     179  181  156  180
  181 G     180  182  155  181
  182 U     181  183  154  182
  183 U     182  184  153  183
  184 U     183  185  152  184
  185 A     184  186    0  185
  186 G     185  187  232  186
  187 U     186  188  231  187
  188 U     187  189  230  188
  189 A     188  190  229  189
  190 U     189  191  228  190
  191 A     190  192  227  191
  192 G     191  193  226  192
  193 U     192  194    0  193
  194 A     193  195    0  194
  195 U     194  196    0  195
  196 U     195  197    0  196
  197 U     196  198    0  197
  198 C     197  199    0  198
  199 A     198  200    0  199
  200 C     199  201    0  200
  201 G     200  202    0  201
  202 C     201  203    0  202
  203 A     202  204    0  203
  204 U     203  205    0  204
  205 U     204  206    0  205
  206 A     205  207  225  206
  207 U     206  208  224  207
  208 A     207  209  223  208
  209 G     208  210  222  209
  210 A     209  211    0  210
  211 U     210  212    0  211
  212 A     211  213    0  212
  213 U     212  214    0  213
  214 U     213  215    0  214
  215 U     214  216  250  215
  216 U     215  217  249  216
  217 A     216  218  248  217
  218 G     217  219  247  218
  219 G     218  220  246  219
  220 C     219  221  245  220
  221 U     220  222  244  221
  222 U     221  223  209  222
  223 U     222  224  208  223
  224 A     223  225  207  224
  225 U     224  226  206  225
  226 U     225  227  192  226
  227 U     226  228  191  227
  228 A     227  229  190  228
  229 U     228  230  189  229
  230 A     229  231  188  230
  231 A     230  232  187  231
  232 U     231  233  186  232
  233 C     232  234    0  233
  234 G     233  235    0  234
  235 U     234  236    0  235
  236 A     235  237    0  236
  237 U     236  238    0  237
  238 U     237  239    0  238
  239 A     238  240    0  239
  240 C     239  241    0  240
  241 C     240  242    0  241
  242 C     241  243    0  242
  243 A     242  244    0  243
  244 A     243  245  221  244
  245 G     244  246  220  245
  246 U     245  247  219  246
  247 C     246  248  218  247
  248 U     247  249  217  248
  249 A     248  250  216  249
  250 A     249  251  215  250
  251 U     250  252  281  251
  252 A     251  253    0  252
  253 G     252  254  279  253
  254 G     253  255  278  254
  255 A     254  256  277  255
  256 U     255  257  276  256
  257 A     256  258  275  257
  258 U     257  259  274  258
  259 A     258  260  273  259
  260 U     259  261  272  260
  261 G     260  262    0  261
  262 A     261  263    0  262
  263 U     262  264  293  263
  264 U     263  265  292  264
  265 G     264  266  291  265
  266 C     265  267  290  266
  267 A     266  268  289  267
  268 A     267  269  288  268
  269 U     268  270  287  269
  270 A     269  271    0  270
  271 A     270  272    0  271
  272 A     271  273  260  272
  273 U     272  274  259  273
  274 A     273  275  258  274
  275 U     274  276  257  275
  276 A     275  277  256  276
  277 U     276  278  255  277
  278 C     277  279  254  278
  279 U     278  280  253  279
  280 G     279  281    0  280
  281 A     280  282  251  281
  282 A     281  283    0  282
  283 A     282  284    0  283
  284 U     283  285    0  284
  285 U     284  286    0  285
  286 A     285  287    0  286
  287 A     286  288  269  287
  288 U     287  289  268  288
  289 U     288  290  267  289
  290 G     289  291  266  290
  291 C     290  292  265  291
  292 A     291  293  264  292
  293 A     292  294  263  293
  294 A     293  295  331  294
  295 U     294  296    0  295
  296 G     295  297  329  296
  297 G     296  298    0  297
  298 U     297  299    0  298
  299 A     298  300    0  299
  300 U     299  301    0  300
  301 U     300  302  326  301
  302 U     301  303  325  302
  303 A     302  304  323  303
  304 A     303  305  322  304
  305 C     304  306  321  305
  306 C     305  307    0  306
  307 U     306  308    0  307
  308 U     307  309    0  308
  309 U     308  310    0  309
  310 A     309  311    0  310
  311 G     310  312  347  311
  312 U     311  313  346  312
  313 U     312  314  345  313
  314 A     313  315  344  314
  315 A     314  316  343  315
  316 U     315  317  342  316
  317 U     316  318  341  317
  318 U     317  319  340  318
  319 U     318  320  339  319
  320 A     319  321    0  320
  321 G     320  322  305  321
  322 U     321  323  304  322
  323 U     322  324  303  323
  324 A     323  325    0  324
  325 G     324  326  302  325
  326 A     325  327  301  326
  327 U     326  328    0  327
  328 A     327  329    0  328
  329 C     328  330  296  329
  330 U     329  331    0  330
  331 U     330  332  294  331
  332 U     331  333    0  332
  333 A     332  334    0  333
  334 A     333  335    0  334
  335 U     334  336    0  335
  336 U     335  337    0  336
  337 A     336  338    0  337
  338 G     337  339    0  338
  339 A     338  340  319  339
  340 A     339  341  318  340
  341 A     340  342  317  341
  342 A     341  343  316  342
  343 U     342  344  315  343
  344 U     343  345  314  344
  345 A     344  346  313  345
  346 A     345  347  312  346
  347 C     346  348  311  347
  348 U     347  349    0  348
  349 A     348  350    0  349
  350 A     349  351    0  350
  351 A     350  352   47  351
  352 C     351  353   46  352
  353 U     352  354   45  353
  354 G     353  355   44  354
  355 U     354  356   43  355
  356 A     355  357    0  356
  357 G     356  358    0  357
  358 A     357  359    0  358
  359 A     358  360    0  359
  360 A     359  361    0  360
  361 G     360  362   40  361
  362 U     361  363   39  362
  363 A     362  364   38  363
  364 U     363  365   37  364
  365 G     364  366   36  365
  366 U     365  367   35  366
  367 A     366  368   34  367
  368 U     367  369   33  368
  369 U     368  370   32  369
  370 A     369  371    0  370
  371 G     370  372    0  371
  372 U     371  373   28  372
  373 G     372  374   27  373
  374 U     373  375   26  374
  375 A     374  376   25  375
  376 U     375  377   24  376
  377 C     376  378   23  377
  378 U     377  379   22  378
  379 U     378  380   21  379
  380 G     379  381   20  380
  381 G     380  382    0  381
  382 A     381  383    0  382
  383 C     382  384    0  383
  384 G     383  385  400  384
  385 C     384  386  399  385
  386 G     385  387  398  386
  387 A     386  388  397  387
  388 G     387  389  396  388
  389 U     388  390    0  389
  390 U     389  391    0  390
  391 C     390  392    0  391
  392 G     391  393    0  392
  393 A     392  394    0  393
  394 U     393  395    0  394
  395 U     394  396    0  395
  396 C     395  397  388  396
  397 U     396  398  387  397
  398 C     397  399  386  398
  399 G     398  400  385  399
  400 C     399  401  384  400
  401 C     400  402    7  401
  402 A     401  403    6  402
  403 U     402  404    5  403
  404 C     403  405    4  404
  405 U     404  406    3  405
  406 C     405  407    2  406
  407 C     406  408    1  407
  408 A     407  409    0  408
  409 C     408  410    0  409
  410 C     409  411    0  410
  411 A     410  412    0  411
