# Supplementary material for: TurboFold: Iterative probabilistic estimation of secondary structures for multiple RNA sequences
Source: BMC Bioinformatics. 2011 Apr 20;12:108. doi: 10.1186/1471-2105-12-108 (PMC3120699; doi:10.1186/1471-2105-12-108)
Supplement: Additional file 3 — Zip file of datasets. Datasets used in the benchmarking of TurboFold and other algorithms. [file 1471-2105-12-108-S3.ZIP › datasets/tmRNA/Burk.ceno._CP000378_1-370.seq]

;
 ENERGY = 0    Burk.ceno._CP000378/1-370
GGGGGCGAC
CUGGUUUCGA
CAGGGGUUGU
GAAGCGGCUA
GGGCAUGUCG
AGGACCCGUC
ACCUCGUUAA
UCAAUGGGAA
AAUCGUAACU
GCAAACGACG
AUACGUUCGC
ACUGGCAGCC
UAAGGGCCGC
CGUCCUCUGC
CUAGUUCACU
GACGGGCUAG
UGUCGCAAGA
CCGGUAGCAA
UACCGCCAGA
GGUCAUUUAC
GUCAGUUAAG
CCCUGUCGGC
GUCGCGACGC
CAGGGUCGAA
AAUCUAGCGA
AUCGCCGUAG
UGCAGCGUGU
UCGUCCGCGU
CGCUGCGGUU
AAAUCAAAAG
ACUGGACUAA
ACAUGUAGAA
CUAGUCGUGG
AGCGCUUCUG
GACGCGGGUU
CGAUUCCCGC
CGCCUCCACC
A1
