# Supplementary material for: TurboFold: Iterative probabilistic estimation of secondary structures for multiple RNA sequences
Source: BMC Bioinformatics. 2011 Apr 20;12:108. doi: 10.1186/1471-2105-12-108 (PMC3120699; doi:10.1186/1471-2105-12-108)
Supplement: Additional file 3 — Zip file of datasets. Datasets used in the benchmarking of TurboFold and other algorithms. [file 1471-2105-12-108-S3.ZIP › datasets/tmRNA/Bloc.flor._BX248583_1-393.seq]

;
 ENERGY = 0    Bloc.flor._BX248583/1-393
GGGGCUGAU
UUAGGUUUCG
ACUGAAUGUC
UUUGUGUUUG
CAGUGCAUGU
CGAGGGGAGA
UAGGCCUCGU
AAAAAAAUCU
CAAAAAAUAA
UUGCAAAAAA
UAAAUAUAAU
GAACCUGUUG
CAUUAGCAGC
UUAAUUGGGU
UAAUAACCUA
AAGGUUCCCU
CUUAAUUUUU
UUGUUACUCU
UAACAAGAAA
AUCAUUAUCU
CAUAAGAGGU
CUAUAAAUAA
GAGCGCUCAU
UAUAAAGUGC
CUAACUCUAU
AAUGAUAAGA
AUAAAAAUUA
GAGCUAAUUG
AUUAAUUGAC
AUGAUCUUAA
GUCAUUUUUC
AAUAAAAUAU
UAAAGAUCUA
AACAUGUAGU
AUCUGGAAAA
UAUAAGAAUU
CUGGACGCGG
GUUCGAAUCC
CGCCAGCUCC
AUUU1
