# Supplementary material for: TurboFold: Iterative probabilistic estimation of secondary structures for multiple RNA sequences
Source: BMC Bioinformatics. 2011 Apr 20;12:108. doi: 10.1186/1471-2105-12-108 (PMC3120699; doi:10.1186/1471-2105-12-108)
Supplement: Additional file 3 — Zip file of datasets. Datasets used in the benchmarking of TurboFold and other algorithms. [file 1471-2105-12-108-S3.ZIP › datasets/tmRNA/Lact.lact._AE006373_1-359.ct]

  359 ENERGY = 0    Lact.lact._AE006373/1-359
    1 G       0    2  355    1
    2 G       1    3  354    2
    3 G       2    4  353    3
    4 G       3    5  352    4
    5 G       4    6  351    5
    6 C       5    7  350    6
    7 G       6    8  349    7
    8 U       7    9    0    8
    9 U       8   10    0    9
   10 A       9   11    0   10
   11 C      10   12    0   11
   12 G      11   13    0   12
   13 G      12   14    0   13
   14 A      13   15    0   14
   15 U      14   16    0   15
   16 U      15   17    0   16
   17 C      16   18    0   17
   18 G      17   19    0   18
   19 A      18   20    0   19
   20 C      19   21  328   20
   21 A      20   22  327   21
   22 G      21   23  326   22
   23 G      22   24  325   23
   24 C      23   25  324   24
   25 A      24   26  323   25
   26 U      25   27  322   26
   27 U      26   28  321   27
   28 G      27   29    0   28
   29 U      28   30    0   29
   30 C      29   31    0   30
   31 G      30   32    0   31
   32 C      31   33    0   32
   33 G      32   34  315   33
   34 C      33   35  314   34
   35 A      34   36  313   35
   36 U      35   37  312   36
   37 G      36   38    0   37
   38 A      37   39  310   38
   39 A      38   40  309   39
   40 C      39   41  308   40
   41 U      40   42    0   41
   42 G      41   43    0   42
   43 C      42   44  302   43
   44 A      43   45  301   44
   45 A      44   46  300   45
   46 C      45   47  299   46
   47 U      46   48  298   47
   48 G      47   49    0   48
   49 C      48   50   60   49
   50 U      49   51   59   50
   51 G      50   52   58   51
   52 A      51   53    0   52
   53 G      52   54    0   53
   54 G      53   55   71   54
   55 G      54   56   70   55
   56 A      55   57   69   56
   57 U      56   58   68   57
   58 C      57   59   51   58
   59 A      58   60   50   59
   60 G      59   61   49   60
   61 G      60   62    0   61
   62 A      61   63    0   62
   63 U      62   64    0   63
   64 A      63   65    0   64
   65 A      64   66    0   65
   66 U      65   67    0   66
   67 C      66   68    0   67
   68 A      67   69   57   68
   69 U      68   70   56   69
   70 C      69   71   55   70
   71 C      70   72   54   71
   72 G      71   73    0   72
   73 C      72   74    0   73
   74 A      73   75    0   74
   75 G      74   76    0   75
   76 A      75   77    0   76
   77 U      76   78    0   77
   78 A      77   79    0   78
   79 A      78   80    0   79
   80 A      79   81    0   80
   81 U      80   82    0   81
   82 A      81   83    0   82
   83 U      82   84    0   83
   84 A      83   85    0   84
   85 A      84   86    0   85
   86 C      85   87    0   86
   87 U      86   88    0   87
   88 G      87   89    0   88
   89 C      88   90    0   89
   90 U      89   91    0   90
   91 A      90   92    0   91
   92 A      91   93    0   92
   93 A      92   94    0   93
   94 A      93   95    0   94
   95 A      94   96    0   95
   96 U      95   97    0   96
   97 A      96   98    0   97
   98 A      97   99    0   98
   99 U      98  100    0   99
  100 A      99  101    0  100
  101 C     100  102    0  101
  102 A     101  103    0  102
  103 C     102  104    0  103
  104 A     103  105    0  104
  105 A     104  106    0  105
  106 A     105  107    0  106
  107 C     106  108    0  107
  108 U     107  109    0  108
  109 U     108  110    0  109
  110 A     109  111  140  110
  111 C     110  112  139  111
  112 G     111  113  138  112
  113 C     112  114  137  113
  114 A     113  115  136  114
  115 A     114  116    0  115
  116 U     115  117  135  116
  117 G     116  118  134  117
  118 G     117  119  133  118
  119 C     118  120    0  119
  120 A     119  121    0  120
  121 G     120  122    0  121
  122 C     121  123    0  122
  123 C     122  124    0  123
  124 U     123  125    0  124
  125 A     124  126    0  125
  126 A     125  127    0  126
  127 A     126  128    0  127
  128 C     127  129    0  128
  129 A     128  130    0  129
  130 G     129  131    0  130
  131 C     130  132    0  131
  132 A     131  133    0  132
  133 C     132  134  118  133
  134 C     133  135  117  134
  135 A     134  136  116  135
  136 U     135  137  114  136
  137 G     136  138  113  137
  138 C     137  139  112  138
  139 G     138  140  111  139
  140 U     139  141  110  140
  141 G     140  142  176  141
  142 C     141  143    0  142
  143 C     142  144  174  143
  144 U     143  145  173  144
  145 G     144  146  172  145
  146 A     145  147    0  146
  147 U     146  148    0  147
  148 U     147  149    0  148
  149 U     148  150    0  149
  150 U     149  151  166  150
  151 U     150  152  165  151
  152 G     151  153  164  152
  153 C     152  154  163  153
  154 U     153  155  162  154
  155 C     154  156    0  155
  156 U     155  157  192  156
  157 C     156  158  191  157
  158 U     157  159  190  158
  159 G     158  160  189  159
  160 A     159  161  188  160
  161 U     160  162  187  161
  162 G     161  163  154  162
  163 G     162  164  153  163
  164 C     163  165  152  164
  165 A     164  166  151  165
  166 A     165  167  150  166
  167 U     166  168    0  167
  168 U     167  169    0  168
  169 U     168  170    0  169
  170 G     169  171    0  170
  171 A     170  172    0  171
  172 C     171  173  145  172
  173 G     172  174  144  173
  174 G     173  175  143  174
  175 C     174  176    0  175
  176 C     175  177  141  176
  177 U     176  178    0  177
  178 A     177  179    0  178
  179 A     178  180    0  179
  180 A     179  181    0  180
  181 C     180  182    0  181
  182 U     181  183    0  182
  183 U     182  184    0  183
  184 U     183  185    0  184
  185 U     184  186    0  185
  186 A     185  187    0  186
  187 G     186  188  161  187
  188 U     187  189  160  188
  189 C     188  190  159  189
  190 A     189  191  158  190
  191 G     190  192  157  191
  192 A     191  193  156  192
  193 U     192  194    0  193
  194 A     193  195    0  194
  195 C     194  196    0  195
  196 G     195  197    0  196
  197 U     196  198  221  197
  198 U     197  199  220  198
  199 G     198  200  219  199
  200 U     199  201  218  200
  201 U     200  202  217  201
  202 G     201  203  216  202
  203 U     202  204  215  203
  204 G     203  205  214  204
  205 G     204  206  238  205
  206 A     205  207    0  206
  207 G     206  208  236  207
  208 G     207  209  235  208
  209 C     208  210  234  209
  210 U     209  211  233  210
  211 U     210  212  232  211
  212 G     211  213    0  212
  213 A     212  214    0  213
  214 C     213  215  204  214
  215 G     214  216  203  215
  216 C     215  217  202  216
  217 A     216  218  201  217
  218 G     217  219  200  218
  219 C     218  220  199  219
  220 A     219  221  198  220
  221 A     220  222  197  221
  222 A     221  223    0  222
  223 A     222  224    0  223
  224 G     223  225    0  224
  225 A     224  226    0  225
  226 G     225  227    0  226
  227 A     226  228    0  227
  228 U     227  229    0  228
  229 U     228  230    0  229
  230 U     229  231    0  230
  231 A     230  232    0  231
  232 A     231  233  211  232
  233 A     232  234  210  233
  234 G     233  235  209  234
  235 C     234  236  208  235
  236 C     235  237  207  236
  237 C     236  238    0  237
  238 C     237  239  205  238
  239 G     238  240  277  239
  240 C     239  241  276  240
  241 A     240  242  275  241
  242 A     241  243  274  242
  243 A     242  244  273  243
  244 A     243  245  272  244
  245 U     244  246  271  245
  246 G     245  247  270  246
  247 U     246  248  269  247
  248 C     247  249  268  248
  249 G     248  250    0  249
  250 C     249  251    0  250
  251 U     250  252    0  251
  252 G     251  253  266  252
  253 U     252  254    0  253
  254 U     253  255    0  254
  255 U     254  256    0  255
  256 G     255  257    0  256
  257 A     256  258    0  257
  258 G     257  259  293  258
  259 A     258  260  292  259
  260 C     259  261  291  260
  261 U     260  262  290  261
  262 G     261  263    0  262
  263 G     262  264    0  263
  264 C     263  265  287  264
  265 U     264  266    0  265
  266 U     265  267  252  266
  267 U     266  268    0  267
  268 G     267  269  248  268
  269 G     268  270  247  269
  270 C     269  271  246  270
  271 A     270  272  245  271
  272 U     271  273  244  272
  273 U     272  274  243  273
  274 U     273  275  242  274
  275 U     274  276  241  275
  276 G     275  277  240  276
  277 U     276  278  239  277
  278 U     277  279    0  278
  279 A     278  280    0  279
  280 A     279  281    0  280
  281 A     280  282    0  281
  282 U     281  283    0  282
  283 U     282  284    0  283
  284 U     283  285    0  284
  285 G     284  286    0  285
  286 A     285  287    0  286
  287 G     286  288  264  287
  288 A     287  289    0  288
  289 A     288  290    0  289
  290 A     289  291  261  290
  291 G     290  292  260  291
  292 U     291  293  259  292
  293 C     292  294  258  293
  294 C     293  295    0  294
  295 U     294  296    0  295
  296 A     295  297    0  296
  297 U     296  298    0  297
  298 G     297  299   47  298
  299 G     298  300   46  299
  300 U     299  301   45  300
  301 U     300  302   44  301
  302 G     301  303   43  302
  303 U     302  304    0  303
  304 A     303  305    0  304
  305 G     304  306    0  305
  306 A     305  307    0  306
  307 C     306  308    0  307
  308 G     307  309   40  308
  309 U     308  310   39  309
  310 U     309  311   38  310
  311 G     310  312    0  311
  312 A     311  313   36  312
  313 U     312  314   35  313
  314 G     313  315   34  314
  315 U     314  316   33  315
  316 A     315  317    0  316
  317 G     316  318    0  317
  318 C     317  319    0  318
  319 A     318  320    0  319
  320 A     319  321    0  320
  321 G     320  322   27  321
  322 G     321  323   26  322
  323 U     322  324   25  323
  324 G     323  325   24  324
  325 U     324  326   23  325
  326 U     325  327   22  326
  327 U     326  328   21  327
  328 G     327  329   20  328
  329 G     328  330    0  329
  330 A     329  331    0  330
  331 C     330  332    0  331
  332 A     331  333  348  332
  333 G     332  334  347  333
  334 G     333  335  346  334
  335 G     334  336  345  335
  336 G     335  337  344  336
  337 U     336  338    0  337
  338 U     337  339    0  338
  339 C     338  340    0  339
  340 G     339  341    0  340
  341 A     340  342    0  341
  342 C     341  343    0  342
  343 U     342  344    0  343
  344 C     343  345  336  344
  345 C     344  346  335  345
  346 C     345  347  334  346
  347 C     346  348  333  347
  348 U     347  349  332  348
  349 C     348  350    7  349
  350 G     349  351    6  350
  351 C     350  352    5  351
  352 C     351  353    4  352
  353 U     352  354    3  353
  354 C     353  355    2  354
  355 C     354  356    1  355
  356 A     355  357    0  356
  357 U     356  358    0  357
  358 U     357  359    0  358
  359 G     358  360    0  359
