# Supplementary material for: TurboFold: Iterative probabilistic estimation of secondary structures for multiple RNA sequences
Source: BMC Bioinformatics. 2011 Apr 20;12:108. doi: 10.1186/1471-2105-12-108 (PMC3120699; doi:10.1186/1471-2105-12-108)
Supplement: Additional file 3 — Zip file of datasets. Datasets used in the benchmarking of TurboFold and other algorithms. [file 1471-2105-12-108-S3.ZIP › datasets/tmRNA/Bact.thet._AE015928_1-397.ct]

  397 ENERGY = 0    Bact.thet._AE015928/1-397
    1 G       0    2  393    1
    2 G       1    3  392    2
    3 G       2    4  391    3
    4 G       3    5  390    4
    5 U       4    6  389    5
    6 U       5    7  388    6
    7 G       6    8  387    7
    8 A       7    9    0    8
    9 C       8   10    0    9
   10 U       9   11    0   10
   11 G      10   12    0   11
   12 G      11   13    0   12
   13 A      12   14    0   13
   14 U      13   15    0   14
   15 U      14   16    0   15
   16 U      15   17    0   16
   17 G      16   18    0   17
   18 A      17   19    0   18
   19 C      18   20  366   19
   20 A      19   21  365   20
   21 G      20   22  364   21
   22 C      21   23    0   22
   23 G      22   24    0   23
   24 G      23   25  361   24
   25 G      24   26  360   25
   26 C      25   27    0   26
   27 A      26   28    0   27
   28 G      27   29  358   28
   29 A      28   30  357   29
   30 A      29   31  356   30
   31 A      30   32  355   31
   32 U      31   33  354   32
   33 G      32   34    0   33
   34 G      33   35  352   34
   35 U      34   36  351   35
   36 A      35   37  350   36
   37 G      36   38  349   37
   38 G      37   39  348   38
   39 U      38   40  347   39
   40 A      39   41    0   40
   41 A      40   42    0   41
   42 G      41   43    0   42
   43 C      42   44  340   43
   44 A      43   45  339   44
   45 U      44   46  338   45
   46 G      45   47  337   46
   47 C      46   48  336   47
   48 A      47   49   68   48
   49 G      48   50   67   49
   50 U      49   51   66   50
   51 G      50   52   65   51
   52 G      51   53   64   52
   53 G      52   54    0   53
   54 U      53   55    0   54
   55 C      54   56    0   55
   56 G      55   57   83   56
   57 G      56   58   82   57
   58 U      57   59   81   58
   59 A      58   60   80   59
   60 A      59   61   79   60
   61 U      60   62   78   61
   62 U      61   63   77   62
   63 U      62   64    0   63
   64 C      63   65   52   64
   65 C      64   66   51   65
   66 A      65   67   50   66
   67 C      66   68   49   67
   68 U      67   69   48   68
   69 U      68   70    0   69
   70 A      69   71    0   70
   71 A      70   72    0   71
   72 A      71   73    0   72
   73 U      72   74    0   73
   74 C      73   75    0   74
   75 U      74   76    0   75
   76 C      75   77    0   76
   77 A      76   78   62   77
   78 G      77   79   61   78
   79 U      78   80   60   79
   80 U      79   81   59   80
   81 A      80   82   58   81
   82 U      81   83   57   82
   83 C      82   84   56   83
   84 A      83   85    0   84
   85 A      84   86    0   85
   86 A      85   87    0   86
   87 A      86   88    0   87
   88 C      87   89    0   88
   89 U      88   90    0   89
   90 U      89   91    0   90
   91 U      90   92    0   91
   92 A      91   93    0   92
   93 U      92   94    0   93
   94 C      93   95    0   94
   95 U      94   96    0   95
   96 G      95   97    0   96
   97 G      96   98    0   97
   98 C      97   99    0   98
   99 G      98  100    0   99
  100 A      99  101    0  100
  101 A     100  102    0  101
  102 A     101  103    0  102
  103 C     102  104    0  103
  104 U     103  105    0  104
  105 A     104  106    0  105
  106 A     105  107    0  106
  107 U     106  108    0  107
  108 U     107  109    0  108
  109 A     108  110    0  109
  110 C     109  111    0  110
  111 G     110  112    0  111
  112 C     111  113    0  112
  113 U     112  114  175  113
  114 C     113  115  174  114
  115 U     114  116  173  115
  116 U     115  117  172  116
  117 G     116  118  171  117
  118 C     117  119    0  118
  119 U     118  120    0  119
  120 G     119  121  145  120
  121 C     120  122  144  121
  122 U     121  123  143  122
  123 U     122  124    0  123
  124 A     123  125  142  124
  125 A     124  126  141  125
  126 U     125  127  140  126
  127 C     126  128  139  127
  128 G     127  129    0  128
  129 A     128  130  137  129
  130 A     129  131    0  130
  131 U     130  132  135  131
  132 C     131  133    0  132
  133 A     132  134    0  133
  134 C     133  135    0  134
  135 A     134  136  131  135
  136 G     135  137    0  136
  137 U     136  138  129  137
  138 A     137  139    0  138
  139 G     138  140  127  139
  140 A     139  141  126  140
  141 U     140  142  125  141
  142 U     141  143  124  142
  143 A     142  144  122  143
  144 G     143  145  121  144
  145 C     144  146  120  145
  146 U     145  147    0  146
  147 U     146  148    0  147
  148 A     147  149    0  148
  149 A     148  150    0  149
  150 U     149  151  170  150
  151 C     150  152  169  151
  152 C     151  153  168  152
  153 A     152  154    0  153
  154 G     153  155  166  154
  155 G     154  156  165  155
  156 C     155  157  164  156
  157 A     156  158  163  157
  158 C     157  159  162  158
  159 U     158  160    0  159
  160 A     159  161    0  160
  161 G     160  162    0  161
  162 G     161  163  158  162
  163 U     162  164  157  163
  164 G     163  165  156  164
  165 C     164  166  155  165
  166 C     165  167  154  166
  167 A     166  168    0  167
  168 G     167  169  152  168
  169 G     168  170  151  169
  170 A     169  171  150  170
  171 C     170  172  117  171
  172 G     171  173  116  172
  173 A     172  174  115  173
  174 G     173  175  114  174
  175 A     174  176  113  175
  176 C     175  177  220  176
  177 A     176  178  219  177
  178 U     177  179  218  178
  179 C     178  180  217  179
  180 A     179  181  216  180
  181 C     180  182  215  181
  182 U     181  183  210  182
  183 C     182  184  209  183
  184 G     183  185  208  184
  185 G     184  186  207  185
  186 A     185  187  206  186
  187 A     186  188  205  187
  188 G     187  189    0  188
  189 C     188  190    0  189
  190 U     189  191  202  190
  191 G     190  192    0  191
  192 U     191  193    0  192
  193 U     192  194    0  193
  194 G     193  195    0  194
  195 C     194  196  234  195
  196 U     195  197  233  196
  197 C     196  198  232  197
  198 C     197  199  231  198
  199 G     198  200  230  199
  200 A     199  201  229  200
  201 A     200  202    0  201
  202 G     201  203  190  202
  203 C     202  204    0  203
  204 A     203  205    0  204
  205 U     204  206  187  205
  206 U     205  207  186  206
  207 C     206  208  185  207
  208 C     207  209  184  208
  209 G     208  210  183  209
  210 G     209  211  182  210
  211 U     210  212    0  211
  212 U     211  213    0  212
  213 C     212  214    0  213
  214 A     213  215    0  214
  215 G     214  216  181  215
  216 U     215  217  180  216
  217 G     216  218  179  217
  218 G     217  219  178  218
  219 U     218  220  177  219
  220 G     219  221  176  220
  221 C     220  222    0  221
  222 A     221  223    0  222
  223 G     222  224    0  223
  224 U     223  225    0  224
  225 A     224  226    0  225
  226 A     225  227    0  226
  227 C     226  228    0  227
  228 A     227  229    0  228
  229 U     228  230  200  229
  230 C     229  231  199  230
  231 G     230  232  198  231
  232 G     231  233  197  232
  233 G     232  234  196  233
  234 G     233  235  195  234
  235 A     234  236    0  235
  236 U     235  237    0  236
  237 A     236  238    0  237
  238 G     237  239  263  238
  239 U     238  240  262  239
  240 C     239  241  261  240
  241 A     240  242  260  241
  242 G     241  243  259  242
  243 A     242  244  258  243
  244 A     243  245  257  244
  245 G     244  246  256  245
  246 C     245  247  255  246
  247 G     246  248  254  247
  248 G     247  249    0  248
  249 C     248  250  276  249
  250 C     249  251  275  250
  251 U     250  252  274  251
  252 C     251  253  273  252
  253 G     252  254    0  253
  254 C     253  255  247  254
  255 G     254  256  246  255
  256 U     255  257  245  256
  257 U     256  258  244  257
  258 U     257  259  243  258
  259 U     258  260  242  259
  260 U     259  261  241  260
  261 G     260  262  240  261
  262 A     261  263  239  262
  263 U     262  264  238  263
  264 G     263  265    0  264
  265 A     264  266    0  265
  266 A     265  267    0  266
  267 A     266  268    0  267
  268 C     267  269    0  268
  269 U     268  270    0  269
  270 U     269  271    0  270
  271 U     270  272    0  271
  272 A     271  273    0  272
  273 G     272  274  252  273
  274 A     273  275  251  274
  275 G     274  276  250  275
  276 G     275  277  249  276
  277 A     276  278    0  277
  278 U     277  279    0  278
  279 A     278  280    0  279
  280 A     279  281    0  280
  281 G     280  282    0  281
  282 G     281  283  313  282
  283 C     282  284  312  283
  284 A     283  285  311  284
  285 G     284  286  310  285
  286 G     285  287  309  286
  287 A     286  288  308  287
  288 A     287  289    0  288
  289 U     288  290  306  289
  290 U     289  291    0  290
  291 G     290  292  304  291
  292 A     291  293  303  292
  293 U     292  294    0  293
  294 G     293  295    0  294
  295 G     294  296    0  295
  296 C     295  297  331  296
  297 U     296  298  330  297
  298 U     297  299  329  298
  299 U     298  300  328  299
  300 G     299  301  327  300
  301 G     300  302    0  301
  302 U     301  303    0  302
  303 U     302  304  292  303
  304 C     303  305  291  304
  305 U     304  306    0  305
  306 G     305  307  289  306
  307 C     306  308    0  307
  308 U     307  309  287  308
  309 C     308  310  286  309
  310 C     309  311  285  310
  311 U     310  312  284  311
  312 G     311  313  283  312
  313 C     312  314  282  313
  314 A     313  315    0  314
  315 C     314  316    0  315
  316 G     315  317    0  316
  317 A     316  318    0  317
  318 A     317  319    0  318
  319 A     318  320    0  319
  320 A     319  321    0  320
  321 U     320  322    0  321
  322 U     321  323    0  322
  323 U     322  324    0  323
  324 A     323  325    0  324
  325 G     324  326    0  325
  326 G     325  327    0  326
  327 C     326  328  300  327
  328 A     327  329  299  328
  329 A     328  330  298  329
  330 A     329  331  297  330
  331 G     330  332  296  331
  332 A     331  333    0  332
  333 U     332  334    0  333
  334 A     333  335    0  334
  335 A     334  336    0  335
  336 G     335  337   47  336
  337 C     336  338   46  337
  338 A     337  339   45  338
  339 U     338  340   44  339
  340 G     339  341   43  340
  341 U     340  342    0  341
  342 A     341  343    0  342
  343 G     342  344    0  343
  344 A     343  345    0  344
  345 A     344  346    0  345
  346 A     345  347    0  346
  347 G     346  348   39  347
  348 C     347  349   38  348
  349 U     348  350   37  349
  350 U     349  351   36  350
  351 A     350  352   35  351
  352 U     351  353   34  352
  353 G     352  354    0  353
  354 A     353  355   32  354
  355 U     354  356   31  355
  356 U     355  357   30  356
  357 U     356  358   29  357
  358 C     357  359   28  358
  359 C     358  360    0  359
  360 U     359  361   25  360
  361 C     360  362   24  361
  362 G     361  363    0  362
  363 U     362  364    0  363
  364 U     363  365   21  364
  365 U     364  366   20  365
  366 G     365  367   19  366
  367 G     366  368    0  367
  368 A     367  369    0  368
  369 C     368  370    0  369
  370 G     369  371  386  370
  371 A     370  372  385  371
  372 G     371  373  384  372
  373 G     372  374  383  373
  374 G     373  375  382  374
  375 U     374  376    0  375
  376 U     375  377    0  376
  377 C     376  378    0  377
  378 G     377  379    0  378
  379 A     378  380    0  379
  380 U     379  381    0  380
  381 U     380  382    0  381
  382 C     381  383  374  382
  383 C     382  384  373  383
  384 C     383  385  372  384
  385 U     384  386  371  385
  386 C     385  387  370  386
  387 C     386  388    7  387
  388 A     387  389    6  388
  389 G     388  390    5  389
  390 C     389  391    4  390
  391 U     390  392    3  391
  392 C     391  393    2  392
  393 C     392  394    1  393
  394 A     393  395    0  394
  395 C     394  396    0  395
  396 C     395  397    0  396
  397 U     396  398    0  397
