# Supplementary material for: TurboFold: Iterative probabilistic estimation of secondary structures for multiple RNA sequences
Source: BMC Bioinformatics. 2011 Apr 20;12:108. doi: 10.1186/1471-2105-12-108 (PMC3120699; doi:10.1186/1471-2105-12-108)
Supplement: Additional file 3 — Zip file of datasets. Datasets used in the benchmarking of TurboFold and other algorithms. [file 1471-2105-12-108-S3.ZIP › datasets/tmRNA/Prop.acne._AE017283_1-371.seq]

;
 ENERGY = 0    Prop.acne._AE017283/1-371
GGGGAUGAC
UGGUUUCGAC
UUGGAAUGGU
UGUUCCAGGA
GAAGCGGGCC
GAGGACCCAG
GGUCAACUCG
UUAACGAUCC
UUGGAAACCU
AUAAGUGCCG
AGAACACUCG
CACUGACUUC
GCUCUCGCUG
CCUGAUCAGU
GAUCGAAGGG
UCAGCCCGGA
UGUAGCCUUC
CGUCCGGAUC
CUGGCCUCGU
UUAGAAGGCU
UGCCGUACAG
CUGUGGUCAC
GGGGGCUGUA
CGGGACGUUU
ACGUGACUGG
GCUUGUCUGC
ACCAUGUCGG
UGUGAGUGCA
GGAGCCGAGC
AAUAACGACA
GCAUCGACUG
CGCCCGGAGA
AUGUCUGGAC
GGUCUUUCAA
GGACGCGGGU
UCAAUUCCCG
CCAUCUCCAC
UA1
