# Supplementary material for: TurboFold: Iterative probabilistic estimation of secondary structures for multiple RNA sequences
Source: BMC Bioinformatics. 2011 Apr 20;12:108. doi: 10.1186/1471-2105-12-108 (PMC3120699; doi:10.1186/1471-2105-12-108)
Supplement: Additional file 3 — Zip file of datasets. Datasets used in the benchmarking of TurboFold and other algorithms. [file 1471-2105-12-108-S3.ZIP › datasets/tmRNA/Pseu.fluo._CP000076_1-394.ct]

  394 ENERGY = 0    Pseu.fluo._CP000076/1-394
    1 G       0    2  390    1
    2 G       1    3  389    2
    3 G       2    4  388    3
    4 G       3    5  387    4
    5 C       4    6  386    5
    6 C       5    7  385    6
    7 G       6    8  384    7
    8 U       7    9    0    8
    9 U       8   10    0    9
   10 U       9   11    0   10
   11 A      10   12    0   11
   12 G      11   13    0   12
   13 G      12   14    0   13
   14 A      13   15    0   14
   15 U      14   16    0   15
   16 U      15   17    0   16
   17 C      16   18    0   17
   18 G      17   19    0   18
   19 A      18   20    0   19
   20 C      19   21  363   20
   21 G      20   22  362   21
   22 C      21   23  361   22
   23 C      22   24  360   23
   24 G      23   25  359   24
   25 G      24   26  358   25
   26 U      25   27  357   26
   27 U      26   28    0   27
   28 G      27   29    0   28
   29 C      28   30    0   29
   30 G      29   31    0   30
   31 A      30   32    0   31
   32 A      31   33    0   32
   33 A      32   34    0   33
   34 C      33   35    0   34
   35 U      34   36  350   35
   36 U      35   37  349   36
   37 U      36   38    0   37
   38 A      37   39    0   38
   39 G      38   40  345   39
   40 G      39   41  344   40
   41 U      40   42  343   41
   42 G      41   43  342   42
   43 C      42   44  338   43
   44 A      43   45  337   44
   45 U      44   46  336   45
   46 G      45   47  335   46
   47 C      46   48  334   47
   48 C      47   49   67   48
   49 G      48   50   66   49
   50 A      49   51   65   50
   51 G      50   52   64   51
   52 U      51   53   63   52
   53 U      52   54    0   53
   54 G      53   55    0   54
   55 G      54   56   82   55
   56 U      55   57   81   56
   57 A      56   58   80   57
   58 A      57   59   79   58
   59 C      58   60   78   59
   60 A      59   61   77   60
   61 G      60   62   76   61
   62 A      61   63    0   62
   63 A      62   64   52   63
   64 C      63   65   51   64
   65 U      64   66   50   65
   66 C      65   67   49   66
   67 G      66   68   48   67
   68 U      67   69    0   68
   69 A      68   70    0   69
   70 A      69   71    0   70
   71 A      70   72    0   71
   72 U      71   73    0   72
   73 C      72   74    0   73
   74 C      73   75    0   74
   75 A      74   76    0   75
   76 C      75   77   61   76
   77 U      76   78   60   77
   78 G      77   79   59   78
   79 U      78   80   58   79
   80 U      79   81   57   80
   81 G      80   82   56   81
   82 C      81   83   55   82
   83 A      82   84    0   83
   84 A      83   85    0   84
   85 C      84   86    0   85
   86 U      85   87    0   86
   87 U      86   88    0   87
   88 C      87   89    0   88
   89 C      88   90    0   89
   90 U      89   91    0   90
   91 A      90   92    0   91
   92 U      91   93    0   92
   93 A      92   94    0   93
   94 G      93   95    0   94
   95 U      94   96    0   95
   96 U      95   97    0   96
   97 G      96   98    0   97
   98 C      97   99    0   98
   99 C      98  100    0   99
  100 A      99  101    0  100
  101 A     100  102    0  101
  102 U     101  103    0  102
  103 G     102  104    0  103
  104 A     103  105    0  104
  105 C     104  106    0  105
  106 G     105  107    0  106
  107 A     106  108    0  107
  108 A     107  109    0  108
  109 A     108  110    0  109
  110 C     109  111    0  110
  111 C     110  112    0  111
  112 U     111  113    0  112
  113 A     112  114    0  113
  114 C     113  115    0  114
  115 G     114  116  158  115
  116 G     115  117  157  116
  117 G     116  118  156  117
  118 G     117  119  155  118
  119 A     118  120    0  119
  120 U     119  121    0  120
  121 U     120  122    0  121
  122 A     121  123    0  122
  123 C     122  124    0  123
  124 G     123  125  149  124
  125 C     124  126  148  125
  126 U     125  127  147  126
  127 C     126  128    0  127
  128 U     127  129    0  128
  129 C     128  130    0  129
  130 G     129  131  143  130
  131 C     130  132  142  131
  132 U     131  133  141  132
  133 G     132  134  140  133
  134 C     133  135  139  134
  135 G     134  136    0  135
  136 U     135  137    0  136
  137 A     136  138    0  137
  138 A     137  139    0  138
  139 G     138  140  134  139
  140 C     139  141  133  140
  141 A     140  142  132  141
  142 G     141  143  131  142
  143 C     142  144  130  143
  144 C     143  145    0  144
  145 U     144  146    0  145
  146 U     145  147    0  146
  147 A     146  148  126  147
  148 G     147  149  125  148
  149 C     148  150  124  149
  150 C     149  151    0  150
  151 C     150  152    0  151
  152 U     151  153    0  152
  153 U     152  154    0  153
  154 C     153  155    0  154
  155 C     154  156  118  155
  156 C     155  157  117  156
  157 C     156  158  116  157
  158 C     157  159  115  158
  159 C     158  160  177  159
  160 U     159  161  176  160
  161 G     160  162  175  161
  162 G     161  163  174  162
  163 U     162  164    0  163
  164 A     163  165  173  164
  165 C     164  166  172  165
  166 C     165  167  171  166
  167 U     166  168    0  167
  168 U     167  169    0  168
  169 C     168  170    0  169
  170 G     169  171    0  170
  171 G     170  172  166  171
  172 G     171  173  165  172
  173 U     172  174  164  173
  174 C     173  175  162  174
  175 C     174  176  161  175
  176 A     175  177  160  176
  177 G     176  178  159  177
  178 C     177  179  214  178
  179 A     178  180  213  179
  180 A     179  181  212  180
  181 U     180  182  211  181
  182 C     181  183  210  182
  183 A     182  184  209  183
  184 U     183  185  208  184
  185 C     184  186    0  185
  186 A     185  187    0  186
  187 G     186  188  204  187
  188 G     187  189  203  188
  189 G     188  190  202  189
  190 G     189  191    0  190
  191 A     190  192    0  191
  192 U     191  193  199  192
  193 G     192  194    0  193
  194 U     193  195  228  194
  195 C     194  196  227  195
  196 U     195  197  226  196
  197 G     196  198  225  197
  198 U     197  199  224  198
  199 A     198  200  192  199
  200 A     199  201    0  200
  201 A     200  202    0  201
  202 C     201  203  189  202
  203 C     202  204  188  203
  204 C     203  205  187  204
  205 A     204  206    0  205
  206 A     205  207    0  206
  207 A     206  208    0  207
  208 A     207  209  184  208
  209 U     208  210  183  209
  210 G     209  211  182  210
  211 A     210  212  181  211
  212 U     211  213  180  212
  213 U     212  214  179  213
  214 G     213  215  178  214
  215 U     214  216    0  215
  216 C     215  217    0  216
  217 A     216  218    0  217
  218 U     217  219    0  218
  219 A     218  220    0  219
  220 U     219  221    0  220
  221 A     220  222    0  221
  222 G     221  223    0  222
  223 A     222  224    0  223
  224 A     223  225  198  224
  225 C     224  226  197  225
  226 A     225  227  196  226
  227 G     226  228  195  227
  228 A     227  229  194  228
  229 A     228  230    0  229
  230 U     229  231    0  230
  231 C     230  232    0  231
  232 G     231  233  260  232
  233 C     232  234  259  233
  234 C     233  235  258  234
  235 G     234  236  257  235
  236 U     235  237  256  236
  237 G     236  238    0  237
  238 C     237  239    0  238
  239 A     238  240    0  239
  240 G     239  241  252  240
  241 U     240  242  251  241
  242 A     241  243    0  242
  243 C     242  244    0  243
  244 G     243  245  275  244
  245 U     244  246  274  245
  246 U     245  247  273  246
  247 G     246  248  272  247
  248 U     247  249  271  248
  249 G     248  250  270  249
  250 G     249  251    0  250
  251 A     250  252  241  251
  252 C     251  253  240  252
  253 G     252  254    0  253
  254 A     253  255    0  254
  255 A     254  256    0  255
  256 G     255  257  236  256
  257 C     256  258  235  257
  258 G     257  259  234  258
  259 G     258  260  233  259
  260 C     259  261  232  260
  261 U     260  262    0  261
  262 A     261  263    0  262
  263 A     262  264    0  263
  264 A     263  265    0  264
  265 A     264  266    0  265
  266 C     265  267    0  266
  267 U     266  268    0  267
  268 U     267  269    0  268
  269 A     268  270    0  269
  270 C     269  271  249  270
  271 A     270  272  248  271
  272 C     271  273  247  272
  273 A     272  274  246  273
  274 A     273  275  245  274
  275 C     274  276  244  275
  276 U     275  277    0  276
  277 C     276  278    0  277
  278 G     277  279  312  278
  279 C     278  280  311  279
  280 C     279  281  310  280
  281 C     280  282  309  281
  282 A     281  283    0  282
  283 A     282  284    0  283
  284 A     283  285    0  284
  285 G     284  286  306  285
  286 C     285  287    0  286
  287 A     286  288    0  287
  288 C     287  289    0  288
  289 C     288  290  301  289
  290 C     289  291  300  290
  291 U     290  292  299  291
  292 G     291  293  330  292
  293 C     292  294  329  293
  294 C     293  295  328  294
  295 C     294  296    0  295
  296 G     295  297  325  296
  297 U     296  298  324  297
  298 C     297  299  323  298
  299 G     298  300  291  299
  300 G     299  301  290  300
  301 G     300  302  289  301
  302 U     301  303    0  302
  303 C     302  304    0  303
  304 G     303  305    0  304
  305 C     304  306    0  305
  306 U     305  307  285  306
  307 G     306  308    0  307
  308 A     307  309    0  308
  309 G     308  310  281  309
  310 G     309  311  280  310
  311 G     310  312  279  311
  312 U     311  313  278  312
  313 U     312  314    0  313
  314 A     313  315    0  314
  315 A     314  316    0  315
  316 C     315  317    0  316
  317 U     316  318    0  317
  318 C     317  319    0  318
  319 A     318  320    0  319
  320 A     319  321    0  320
  321 U     320  322    0  321
  322 A     321  323    0  322
  323 G     322  324  298  323
  324 A     323  325  297  324
  325 C     324  326  296  325
  326 A     325  327    0  326
  327 C     326  328    0  327
  328 G     327  329  294  328
  329 G     328  330  293  329
  330 C     329  331  292  330
  331 U     330  332    0  331
  332 A     331  333    0  332
  333 A     332  334    0  333
  334 G     333  335   47  334
  335 C     334  336   46  335
  336 A     335  337   45  336
  337 U     336  338   44  337
  338 G     337  339   43  338
  339 U     338  340    0  339
  340 A     339  341    0  340
  341 G     340  342    0  341
  342 U     341  343   42  342
  343 A     342  344   41  343
  344 C     343  345   40  344
  345 C     344  346   39  345
  346 G     345  347    0  346
  347 A     346  348    0  347
  348 C     347  349    0  348
  349 A     348  350   36  349
  350 G     349  351   35  350
  351 C     350  352    0  351
  352 G     351  353    0  352
  353 G     352  354    0  353
  354 A     353  355    0  354
  355 G     354  356    0  355
  356 U     355  357    0  356
  357 A     356  358   26  357
  358 C     357  359   25  358
  359 U     358  360   24  359
  360 G     359  361   23  360
  361 G     360  362   22  361
  362 C     361  363   21  362
  363 G     362  364   20  363
  364 G     363  365    0  364
  365 A     364  366    0  365
  366 C     365  367    0  366
  367 G     366  368  383  367
  368 G     367  369  382  368
  369 G     368  370  381  369
  370 G     369  371  380  370
  371 G     370  372  379  371
  372 U     371  373    0  372
  373 U     372  374    0  373
  374 C     373  375    0  374
  375 A     374  376    0  375
  376 A     375  377    0  376
  377 A     376  378    0  377
  378 U     377  379    0  378
  379 C     378  380  371  379
  380 C     379  381  370  380
  381 C     380  382  369  381
  382 C     381  383  368  382
  383 C     382  384  367  383
  384 C     383  385    7  384
  385 G     384  386    6  385
  386 G     385  387    5  386
  387 C     386  388    4  387
  388 U     387  389    3  388
  389 C     388  390    2  389
  390 C     389  391    1  390
  391 A     390  392    0  391
  392 C     391  393    0  392
  393 C     392  394    0  393
  394 A     393  395    0  394
