# Supplementary material for: TurboFold: Iterative probabilistic estimation of secondary structures for multiple RNA sequences
Source: BMC Bioinformatics. 2011 Apr 20;12:108. doi: 10.1186/1471-2105-12-108 (PMC3120699; doi:10.1186/1471-2105-12-108)
Supplement: Additional file 3 — Zip file of datasets. Datasets used in the benchmarking of TurboFold and other algorithms. [file 1471-2105-12-108-S3.ZIP › datasets/tmRNA/Rubr.gela._TRW-279263_1-372.ct]

  372 ENERGY = 0    Rubr.gela._TRW-279263/1-372
    1 G       0    2  368    1
    2 G       1    3  367    2
    3 G       2    4  366    3
    4 G       3    5  365    4
    5 C       4    6  364    5
    6 C       5    7  363    6
    7 G       6    8  362    7
    8 A       7    9    0    8
    9 C       8   10    0    9
   10 C       9   11    0   10
   11 U      10   12    0   11
   12 G      11   13    0   12
   13 G      12   14    0   13
   14 U      13   15    0   14
   15 U      14   16    0   15
   16 U      15   17    0   16
   17 C      16   18    0   17
   18 G      17   19    0   18
   19 A      18   20    0   19
   20 C      19   21  341   20
   21 G      20   22  340   21
   22 U      21   23  339   22
   23 G      22   24  338   23
   24 G      23   25  337   24
   25 G      24   26  336   25
   26 U      25   27  335   26
   27 G      26   28    0   27
   28 C      27   29    0   28
   29 G      28   30    0   29
   30 G      29   31    0   30
   31 A      30   32    0   31
   32 A      31   33    0   32
   33 U      32   34  329   33
   34 U      33   35  328   34
   35 G      34   36  327   35
   36 G      35   37  326   36
   37 A      36   38    0   37
   38 G      37   39  325   38
   39 U      38   40  324   39
   40 G      39   41  323   40
   41 G      40   42  322   41
   42 U      41   43    0   42
   43 G      42   44    0   43
   44 C      43   45  316   44
   45 A      44   46  315   45
   46 U      45   47  314   46
   47 G      46   48  313   47
   48 C      47   49  312   48
   49 C      48   50   66   49
   50 G      49   51   65   50
   51 A      50   52   64   51
   52 G      51   53   63   52
   53 C      52   54   62   53
   54 A      53   55    0   54
   55 U      54   56   79   55
   56 C      55   57   78   56
   57 A      56   58   77   57
   58 G      57   59   76   58
   59 U      58   60   75   59
   60 G      59   61    0   60
   61 A      60   62    0   61
   62 G      61   63   53   62
   63 C      62   64   52   63
   64 U      63   65   51   64
   65 C      64   66   50   65
   66 G      65   67   49   66
   67 U      66   68    0   67
   68 A      67   69    0   68
   69 A      68   70    0   69
   70 A      69   71    0   70
   71 U      70   72    0   71
   72 C      71   73    0   72
   73 C      72   74    0   73
   74 A      73   75    0   74
   75 G      74   76   59   75
   76 C      75   77   58   76
   77 U      76   78   57   77
   78 G      77   79   56   78
   79 A      78   80   55   79
   80 A      79   81    0   80
   81 A      80   82    0   81
   82 C      81   83    0   82
   83 A      82   84    0   83
   84 A      83   85    0   84
   85 A      84   86    0   85
   86 C      85   87    0   86
   87 C      86   88    0   87
   88 A      87   89    0   88
   89 A      88   90    0   89
   90 C      89   91    0   90
   91 U      90   92    0   91
   92 G      91   93    0   92
   93 C      92   94    0   93
   94 G      93   95    0   94
   95 A      94   96    0   95
   96 A      95   97    0   96
   97 C      96   98    0   97
   98 G      97   99    0   98
   99 A      98  100    0   99
  100 C      99  101    0  100
  101 G     100  102    0  101
  102 A     101  103    0  102
  103 A     102  104    0  103
  104 C     103  105    0  104
  105 G     104  106    0  105
  106 U     105  107    0  106
  107 U     106  108    0  107
  108 U     107  109    0  108
  109 C     108  110    0  109
  110 G     109  111    0  110
  111 C     110  112    0  111
  112 C     111  113    0  112
  113 C     112  114  135  113
  114 U     113  115  134  114
  115 C     114  116  133  115
  116 G     115  117  132  116
  117 C     116  118  131  117
  118 C     117  119  130  118
  119 G     118  120  129  119
  120 C     119  121    0  120
  121 U     120  122    0  121
  122 U     121  123    0  122
  123 A     122  124    0  123
  124 A     123  125    0  124
  125 A     124  126    0  125
  126 C     125  127    0  126
  127 A     126  128    0  127
  128 C     127  129    0  128
  129 C     128  130  119  129
  130 G     129  131  118  130
  131 G     130  132  117  131
  132 U     131  133  116  132
  133 G     132  134  115  133
  134 A     133  135  114  134
  135 G     134  136  113  135
  136 C     135  137  192  136
  137 G     136  138  191  137
  138 U     137  139  190  138
  139 C     138  140  189  139
  140 U     139  141  188  140
  141 C     140  142  187  141
  142 A     141  143  186  142
  143 A     142  144    0  143
  144 C     143  145  161  144
  145 G     144  146  160  145
  146 G     145  147  159  146
  147 C     146  148  158  147
  148 A     147  149    0  148
  149 G     148  150    0  149
  150 G     149  151  206  150
  151 C     150  152  205  151
  152 C     151  153  204  152
  153 G     152  154  203  153
  154 A     153  155  202  154
  155 U     154  156  201  155
  156 G     155  157  200  156
  157 G     156  158    0  157
  158 G     157  159  147  158
  159 C     158  160  146  159
  160 C     159  161  145  160
  161 G     160  162  144  161
  162 G     161  163    0  162
  163 G     162  164  185  163
  164 C     163  165  184  164
  165 C     164  166  183  165
  166 C     165  167    0  166
  167 A     166  168    0  167
  168 A     167  169    0  168
  169 G     168  170  178  169
  170 C     169  171  177  170
  171 C     170  172  176  171
  172 G     171  173    0  172
  173 C     172  174    0  173
  174 A     173  175    0  174
  175 A     174  176    0  175
  176 G     175  177  171  176
  177 G     176  178  170  177
  178 U     177  179  169  178
  179 G     178  180    0  179
  180 G     179  181    0  180
  181 A     180  182    0  181
  182 A     181  183    0  182
  183 G     182  184  165  183
  184 G     183  185  164  184
  185 C     184  186  163  185
  186 U     185  187  142  186
  187 G     186  188  141  187
  188 A     187  189  140  188
  189 G     188  190  139  189
  190 A     189  191  138  190
  191 C     190  192  137  191
  192 G     191  193  136  192
  193 U     192  194    0  193
  194 C     193  195    0  194
  195 A     194  196    0  195
  196 U     195  197    0  196
  197 G     196  198    0  197
  198 C     197  199    0  198
  199 A     198  200    0  199
  200 C     199  201  156  200
  201 A     200  202  155  201
  202 U     201  203  154  202
  203 C     202  204  153  203
  204 G     203  205  152  204
  205 G     204  206  151  205
  206 C     205  207  150  206
  207 U     206  208    0  207
  208 G     207  209    0  208
  209 G     208  210  237  209
  210 U     209  211  236  210
  211 U     210  212  235  211
  212 G     211  213  234  212
  213 C     212  214    0  213
  214 U     213  215    0  214
  215 C     214  216  231  215
  216 G     215  217  230  216
  217 U     216  218  229  217
  218 C     217  219  228  218
  219 G     218  220    0  219
  220 G     219  221  251  220
  221 G     220  222  250  221
  222 U     221  223  249  222
  223 C     222  224  248  223
  224 A     223  225  247  224
  225 C     224  226  246  225
  226 U     225  227  245  226
  227 C     226  228    0  227
  228 G     227  229  218  228
  229 G     228  230  217  229
  230 C     229  231  216  230
  231 G     230  232  215  231
  232 U     231  233    0  232
  233 U     232  234    0  233
  234 C     233  235  212  234
  235 A     234  236  211  235
  236 A     235  237  210  236
  237 C     236  238  209  237
  238 G     237  239    0  238
  239 A     238  240    0  239
  240 G     239  241    0  240
  241 A     240  242    0  241
  242 C     241  243    0  242
  243 U     242  244    0  243
  244 C     243  245    0  244
  245 A     244  246  226  245
  246 G     245  247  225  246
  247 U     246  248  224  247
  248 G     247  249  223  248
  249 A     248  250  222  249
  250 C     249  251  221  250
  251 U     250  252  220  251
  252 G     251  253    0  252
  253 G     252  254    0  253
  254 C     253  255    0  254
  255 G     254  256    0  255
  256 U     255  257    0  256
  257 U     256  258  286  257
  258 G     257  259    0  258
  259 U     258  260    0  259
  260 C     259  261    0  260
  261 C     260  262  283  261
  262 G     261  263    0  262
  263 U     262  264    0  263
  264 A     263  265    0  264
  265 G     264  266  278  265
  266 C     265  267  277  266
  267 G     266  268  276  267
  268 U     267  269    0  268
  269 G     268  270  308  269
  270 C     269  271  307  270
  271 U     270  272  306  271
  272 U     271  273    0  272
  273 C     272  274  303  273
  274 U     273  275  302  274
  275 G     274  276  301  275
  276 C     275  277  267  276
  277 G     276  278  266  277
  278 C     277  279  265  278
  279 G     278  280    0  279
  280 A     279  281    0  280
  281 C     280  282    0  281
  282 G     281  283    0  282
  283 G     282  284  261  283
  284 C     283  285    0  284
  285 G     284  286    0  285
  286 G     285  287  257  286
  287 C     286  288    0  287
  288 G     287  289    0  288
  289 U     288  290    0  289
  290 G     289  291    0  290
  291 A     290  292    0  291
  292 G     291  293    0  292
  293 A     292  294    0  293
  294 C     293  295    0  294
  295 U     294  296    0  295
  296 C     295  297    0  296
  297 A     296  298    0  297
  298 A     297  299    0  298
  299 A     298  300    0  299
  300 U     299  301    0  300
  301 C     300  302  275  301
  302 A     301  303  274  302
  303 G     302  304  273  303
  304 A     303  305    0  304
  305 C     304  306    0  305
  306 A     305  307  271  306
  307 G     306  308  270  307
  308 C     307  309  269  308
  309 U     308  310    0  309
  310 A     309  311    0  310
  311 A     310  312    0  311
  312 G     311  313   48  312
  313 C     312  314   47  313
  314 A     313  315   46  314
  315 U     314  316   45  315
  316 G     315  317   44  316
  317 U     316  318    0  317
  318 A     317  319    0  318
  319 G     318  320    0  319
  320 A     319  321    0  320
  321 U     320  322    0  321
  322 C     321  323   41  322
  323 U     322  324   40  323
  324 A     323  325   39  324
  325 C     324  326   38  325
  326 C     325  327   36  326
  327 U     326  328   35  327
  328 G     327  329   34  328
  329 A     328  330   33  329
  330 G     329  331    0  330
  331 G     330  332    0  331
  332 A     331  333    0  332
  333 U     332  334    0  333
  334 G     333  335    0  334
  335 G     334  336   26  335
  336 C     335  337   25  336
  337 U     336  338   24  337
  338 U     337  339   23  338
  339 G     338  340   22  339
  340 C     339  341   21  340
  341 G     340  342   20  341
  342 G     341  343    0  342
  343 A     342  344    0  343
  344 C     343  345    0  344
  345 G     344  346  361  345
  346 G     345  347  360  346
  347 G     346  348  359  347
  348 G     347  349  358  348
  349 G     348  350  357  349
  350 U     349  351    0  350
  351 U     350  352    0  351
  352 C     351  353    0  352
  353 G     352  354    0  353
  354 A     353  355    0  354
  355 U     354  356    0  355
  356 U     355  357    0  356
  357 C     356  358  349  357
  358 C     357  359  348  358
  359 C     358  360  347  359
  360 C     359  361  346  360
  361 C     360  362  345  361
  362 C     361  363    7  362
  363 G     362  364    6  363
  364 G     363  365    5  364
  365 C     364  366    4  365
  366 U     365  367    3  366
  367 C     366  368    2  367
  368 C     367  369    1  368
  369 A     368  370    0  369
  370 C     369  371    0  370
  371 C     370  372    0  371
  372 A     371  373    0  372
