# Supplementary material for: TurboFold: Iterative probabilistic estimation of secondary structures for multiple RNA sequences
Source: BMC Bioinformatics. 2011 Apr 20;12:108. doi: 10.1186/1471-2105-12-108 (PMC3120699; doi:10.1186/1471-2105-12-108)
Supplement: Additional file 3 — Zip file of datasets. Datasets used in the benchmarking of TurboFold and other algorithms. [file 1471-2105-12-108-S3.ZIP › datasets/tmRNA/Emil.huxl._AY741371_1-291.ct]

  291 ENERGY = 0    Emil.huxl._AY741371/1-291
    1 G       0    2  287    1
    2 G       1    3  286    2
    3 G       2    4  285    3
    4 G       3    5  284    4
    5 C       4    6  283    5
    6 U       5    7  282    6
    7 G       6    8  281    7
    8 U       7    9    0    8
    9 U       8   10    0    9
   10 U       9   11    0   10
   11 U      10   12    0   11
   12 G      11   13    0   12
   13 G      12   14    0   13
   14 A      13   15    0   14
   15 A      14   16    0   15
   16 U      15   17    0   16
   17 C      16   18    0   17
   18 G      17   19    0   18
   19 A      18   20    0   19
   20 C      19   21  260   20
   21 A      20   22  259   21
   22 U      21   23  258   22
   23 U      22   24  257   23
   24 A      23   25    0   24
   25 A      24   26    0   25
   26 A      25   27  255   26
   27 A      26   28  254   27
   28 U      27   29  253   28
   29 U      28   30  252   29
   30 U      29   31  251   30
   31 U      30   32  250   31
   32 U      31   33    0   32
   33 A      32   34  248   33
   34 G      33   35  247   34
   35 G      34   36    0   35
   36 A      35   37    0   36
   37 C      36   38    0   37
   38 A      37   39  242   38
   39 U      38   40  241   39
   40 U      39   41    0   40
   41 U      40   42  221   41
   42 U      41   43  220   42
   43 G      42   44  219   43
   44 U      43   45  218   44
   45 U      44   46  217   45
   46 A      45   47   62   46
   47 U      46   48   61   47
   48 A      47   49   60   48
   49 A      48   50   59   49
   50 C      49   51   58   50
   51 U      50   52    0   51
   52 U      51   53    0   52
   53 A      52   54    0   53
   54 U      53   55    0   54
   55 A      54   56   69   55
   56 A      55   57   68   56
   57 A      56   58   67   57
   58 G      57   59   50   58
   59 U      58   60   49   59
   60 U      59   61   48   60
   61 A      60   62   47   61
   62 U      61   63   46   62
   63 U      62   64    0   63
   64 U      63   65    0   64
   65 A      64   66    0   65
   66 C      65   67    0   66
   67 U      66   68   57   67
   68 U      67   69   56   68
   69 U      68   70   55   69
   70 A      69   71    0   70
   71 G      70   72    0   71
   72 A      71   73    0   72
   73 A      72   74    0   73
   74 C      73   75    0   74
   75 A      74   76    0   75
   76 A      75   77    0   76
   77 A      76   78    0   77
   78 U      77   79    0   78
   79 G      78   80    0   79
   80 C      79   81    0   80
   81 A      80   82    0   81
   82 A      81   83    0   82
   83 A      82   84    0   83
   84 C      83   85    0   84
   85 A      84   86    0   85
   86 A      85   87    0   86
   87 C      86   88    0   87
   88 A      87   89    0   88
   89 U      88   90    0   89
   90 C      89   91    0   90
   91 U      90   92    0   91
   92 U      91   93    0   92
   93 A      92   94    0   93
   94 A      93   95    0   94
   95 A      94   96    0   95
   96 C      95   97    0   96
   97 U      96   98    0   97
   98 U      97   99    0   98
   99 U      98  100    0   99
  100 A      99  101    0  100
  101 A     100  102    0  101
  102 U     101  103    0  102
  103 U     102  104    0  103
  104 C     103  105    0  104
  105 A     104  106    0  105
  106 A     105  107    0  106
  107 A     106  108    0  107
  108 G     107  109    0  108
  109 U     108  110    0  109
  110 U     109  111    0  110
  111 A     110  112    0  111
  112 G     111  113    0  112
  113 C     112  114    0  113
  114 U     113  115    0  114
  115 A     114  116    0  115
  116 U     115  117    0  116
  117 C     116  118    0  117
  118 G     117  119    0  118
  119 C     118  120    0  119
  120 U     119  121    0  120
  121 U     120  122    0  121
  122 A     121  123    0  122
  123 A     122  124    0  123
  124 A     123  125    0  124
  125 A     124  126    0  125
  126 U     125  127    0  126
  127 U     126  128    0  127
  128 U     127  129    0  128
  129 U     128  130    0  129
  130 U     129  131    0  130
  131 G     130  132    0  131
  132 A     131  133    0  132
  133 A     132  134    0  133
  134 U     133  135    0  134
  135 U     134  136    0  135
  136 A     135  137    0  136
  137 C     136  138    0  137
  138 C     137  139    0  138
  139 A     138  140    0  139
  140 A     139  141    0  140
  141 U     140  142    0  141
  142 G     141  143    0  142
  143 A     142  144    0  143
  144 A     143  145    0  144
  145 A     144  146    0  145
  146 U     145  147    0  146
  147 U     146  148    0  147
  148 G     147  149    0  148
  149 G     148  150    0  149
  150 U     149  151    0  150
  151 C     150  152    0  151
  152 A     151  153    0  152
  153 C     152  154    0  153
  154 U     153  155    0  154
  155 U     154  156    0  155
  156 A     155  157    0  156
  157 U     156  158    0  157
  158 U     157  159    0  158
  159 U     158  160    0  159
  160 U     159  161    0  160
  161 A     160  162    0  161
  162 U     161  163    0  162
  163 U     162  164    0  163
  164 G     163  165    0  164
  165 G     164  166    0  165
  166 U     165  167    0  166
  167 U     166  168    0  167
  168 C     167  169    0  168
  169 G     168  170    0  169
  170 A     169  171    0  170
  171 U     170  172    0  171
  172 U     171  173    0  172
  173 U     172  174    0  173
  174 A     173  175    0  174
  175 U     174  176    0  175
  176 A     175  177    0  176
  177 G     176  178    0  177
  178 U     177  179    0  178
  179 G     178  180    0  179
  180 A     179  181    0  180
  181 A     180  182    0  181
  182 U     181  183    0  182
  183 G     182  184    0  183
  184 C     183  185    0  184
  185 U     184  186    0  185
  186 G     185  187    0  186
  187 U     186  188    0  187
  188 A     187  189    0  188
  189 U     188  190    0  189
  190 U     189  191    0  190
  191 A     190  192    0  191
  192 C     191  193    0  192
  193 G     192  194    0  193
  194 U     193  195    0  194
  195 A     194  196    0  195
  196 U     195  197    0  196
  197 A     196  198    0  197
  198 C     197  199    0  198
  199 A     198  200    0  199
  200 A     199  201    0  200
  201 A     200  202    0  201
  202 G     201  203    0  202
  203 A     202  204    0  203
  204 A     203  205    0  204
  205 A     204  206    0  205
  206 U     205  207    0  206
  207 U     206  208    0  207
  208 U     207  209    0  208
  209 U     208  210    0  209
  210 C     209  211    0  210
  211 A     210  212    0  211
  212 U     211  213    0  212
  213 C     212  214    0  213
  214 U     213  215    0  214
  215 C     214  216    0  215
  216 G     215  217    0  216
  217 A     216  218   45  217
  218 A     217  219   44  218
  219 U     218  220   43  219
  220 A     219  221   42  220
  221 A     220  222   41  221
  222 A     221  223    0  222
  223 A     222  224    0  223
  224 C     223  225  240  224
  225 G     224  226    0  225
  226 C     225  227    0  226
  227 C     226  228    0  227
  228 G     227  229  236  228
  229 U     228  230  235  229
  230 A     229  231    0  230
  231 G     230  232    0  231
  232 U     231  233    0  232
  233 U     232  234    0  233
  234 G     233  235    0  234
  235 A     234  236  229  235
  236 C     235  237  228  236
  237 A     236  238    0  237
  238 A     237  239    0  238
  239 A     238  240    0  239
  240 G     239  241  224  240
  241 G     240  242   39  241
  242 U     241  243   38  242
  243 U     242  244    0  243
  244 C     243  245    0  244
  245 A     244  246    0  245
  246 A     245  247    0  246
  247 U     246  248   34  247
  248 U     247  249   33  248
  249 U     248  250    0  249
  250 A     249  251   31  250
  251 A     250  252   30  251
  252 A     251  253   29  252
  253 A     252  254   28  253
  254 U     253  255   27  254
  255 U     254  256   26  255
  256 G     255  257    0  256
  257 A     256  258   23  257
  258 A     257  259   22  258
  259 U     258  260   21  259
  260 G     259  261   20  260
  261 G     260  262    0  261
  262 A     261  263    0  262
  263 C     262  264    0  263
  264 G     263  265  280  264
  265 U     264  266  279  265
  266 G     265  267  278  266
  267 G     266  268  277  267
  268 G     267  269  276  268
  269 U     268  270    0  269
  270 U     269  271    0  270
  271 C     270  272    0  271
  272 A     271  273    0  272
  273 A     272  274    0  273
  274 A     273  275    0  274
  275 U     274  276    0  275
  276 C     275  277  268  276
  277 C     276  278  267  277
  278 C     277  279  266  278
  279 A     278  280  265  279
  280 C     279  281  264  280
  281 C     280  282    7  281
  282 A     281  283    6  282
  283 G     282  284    5  283
  284 C     283  285    4  284
  285 U     284  286    3  285
  286 C     285  287    2  286
  287 C     286  288    1  287
  288 A     287  289    0  288
  289 A     288  290    0  289
  290 A     289  291    0  290
  291 A     290  292    0  291
