# Supplementary material for: TurboFold: Iterative probabilistic estimation of secondary structures for multiple RNA sequences
Source: BMC Bioinformatics. 2011 Apr 20;12:108. doi: 10.1186/1471-2105-12-108 (PMC3120699; doi:10.1186/1471-2105-12-108)
Supplement: Additional file 3 — Zip file of datasets. Datasets used in the benchmarking of TurboFold and other algorithms. [file 1471-2105-12-108-S3.ZIP › datasets/tmRNA/Xant.axon._AE011783_1-397.ct]

  397 ENERGY = 0    Xant.axon._AE011783/1-397
    1 G       0    2  393    1
    2 G       1    3  392    2
    3 G       2    4  391    3
    4 G       3    5  390    4
    5 G       4    6  389    5
    6 U       5    7  388    6
    7 G       6    8  387    7
    8 C       7    9    0    8
    9 A       8   10    0    9
   10 C       9   11    0   10
   11 U      10   12    0   11
   12 G      11   13    0   12
   13 G      12   14    0   13
   14 U      13   15    0   14
   15 U      14   16    0   15
   16 U      15   17    0   16
   17 C      16   18    0   17
   18 G      17   19    0   18
   19 A      18   20    0   19
   20 C      19   21  366   20
   21 G      20   22  365   21
   22 G      21   23  364   22
   23 G      22   24  363   23
   24 G      23   25  362   24
   25 G      24   26  361   25
   26 U      25   27  360   26
   27 C      26   28    0   27
   28 G      27   29    0   28
   29 C      28   30    0   29
   30 G      29   31    0   30
   31 A      30   32    0   31
   32 A      31   33    0   32
   33 G      32   34  354   33
   34 U      33   35  353   34
   35 C      34   36  352   35
   36 G      35   37    0   36
   37 C      36   38  350   37
   38 U      37   39    0   38
   39 U      38   40  349   39
   40 G      39   41  348   40
   41 G      40   42  347   41
   42 C      41   43  346   42
   43 G      42   44  345   43
   44 C      43   45  341   44
   45 A      44   46  340   45
   46 U      45   47  339   46
   47 G      46   48  338   47
   48 C      47   49  337   48
   49 C      48   50   68   49
   50 G      49   51   67   50
   51 A      50   52   66   51
   52 G      51   53   65   52
   53 G      52   54   64   53
   54 G      53   55    0   54
   55 G      54   56    0   55
   56 G      55   57   81   56
   57 C      56   58   80   57
   58 A      57   59    0   58
   59 G      58   60   78   59
   60 C      59   61   77   60
   61 U      60   62   76   61
   62 U      61   63    0   62
   63 U      62   64    0   63
   64 C      63   65   53   64
   65 C      64   66   52   65
   66 U      65   67   51   66
   67 C      66   68   50   67
   68 G      67   69   49   68
   69 U      68   70    0   69
   70 U      69   71    0   70
   71 A      70   72    0   71
   72 A      71   73    0   72
   73 U      72   74    0   73
   74 C      73   75    0   74
   75 C      74   76    0   75
   76 A      75   77   61   76
   77 G      76   78   60   77
   78 C      77   79   59   78
   79 A      78   80    0   79
   80 G      79   81   57   80
   81 C      80   82   56   81
   82 A      81   83    0   82
   83 A      82   84    0   83
   84 A      83   85    0   84
   85 C      84   86    0   85
   86 U      85   87    0   86
   87 U      86   88    0   87
   88 U      87   89    0   88
   89 U      88   90    0   89
   90 A      89   91    0   90
   91 G      90   92    0   91
   92 U      91   93    0   92
   93 U      92   94    0   93
   94 G      93   95    0   94
   95 C      94   96    0   95
   96 C      95   97    0   96
   97 A      96   98    0   97
   98 A      97   99    0   98
   99 C      98  100    0   99
  100 G      99  101    0  100
  101 A     100  102    0  101
  102 U     101  103    0  102
  103 G     102  104    0  103
  104 A     103  105    0  104
  105 C     104  106    0  105
  106 A     105  107    0  106
  107 A     106  108    0  107
  108 C     107  109    0  108
  109 U     108  110    0  109
  110 A     109  111    0  110
  111 C     110  112    0  111
  112 G     111  113    0  112
  113 G     112  114    0  113
  114 U     113  115    0  114
  115 U     114  116    0  115
  116 C     115  117    0  116
  117 G     116  118  156  117
  118 G     117  119  155  118
  119 A     118  120    0  119
  120 C     119  121    0  120
  121 U     120  122    0  121
  122 U     121  123  151  122
  123 C     122  124    0  123
  124 G     123  125  149  124
  125 C     124  126  148  125
  126 U     125  127  147  126
  127 A     126  128  146  127
  128 U     127  129    0  128
  129 C     128  130    0  129
  130 G     129  131  143  130
  131 C     130  132  142  131
  132 C     131  133  141  132
  133 G     132  134  140  133
  134 C     133  135    0  134
  135 U     134  136    0  135
  136 U     135  137    0  136
  137 A     136  138    0  137
  138 A     137  139    0  138
  139 U     138  140    0  139
  140 U     139  141  133  140
  141 G     140  142  132  141
  142 G     141  143  131  142
  143 C     142  144  130  143
  144 U     143  145    0  144
  145 U     144  146    0  145
  146 U     145  147  127  146
  147 A     146  148  126  147
  148 G     147  149  125  148
  149 U     148  150  124  149
  150 U     149  151    0  150
  151 G     150  152  122  151
  152 U     151  153    0  152
  153 A     152  154    0  153
  154 G     153  155    0  154
  155 U     154  156  118  155
  156 U     155  157  117  156
  157 C     156  158    0  157
  158 U     157  159    0  158
  159 A     158  160    0  159
  160 C     159  161    0  160
  161 A     160  162    0  161
  162 G     161  163    0  162
  163 C     162  164    0  163
  164 C     163  165  174  164
  165 G     164  166  173  165
  166 C     165  167  172  166
  167 C     166  168  171  167
  168 U     167  169    0  168
  169 A     168  170    0  169
  170 A     169  171    0  170
  171 G     170  172  167  171
  172 G     171  173  166  172
  173 C     172  174  165  173
  174 G     173  175  164  174
  175 A     174  176    0  175
  176 A     175  177    0  176
  177 C     176  178    0  177
  178 C     177  179  215  178
  179 C     178  180  214  179
  180 C     179  181  213  180
  181 C     180  182    0  181
  182 G     181  183  211  182
  183 A     182  184    0  183
  184 A     183  185    0  184
  185 C     184  186    0  185
  186 C     185  187    0  186
  187 U     186  188  210  187
  188 A     187  189  209  188
  189 C     188  190  208  189
  190 U     189  191  207  190
  191 U     190  192  206  191
  192 G     191  193  205  192
  193 U     192  194  204  193
  194 G     193  195  203  194
  195 C     194  196    0  195
  196 C     195  197  227  196
  197 C     196  198  226  197
  198 G     197  199  225  198
  199 U     198  200  224  199
  200 G     199  201  223  200
  201 C     200  202    0  201
  202 U     201  203  221  202
  203 C     202  204  194  203
  204 G     203  205  193  204
  205 U     204  206  192  205
  206 A     205  207  191  206
  207 G     206  208  190  207
  208 G     207  209  189  208
  209 U     208  210  188  209
  210 G     209  211  187  210
  211 U     210  212  182  211
  212 A     211  213    0  212
  213 G     212  214  180  213
  214 G     213  215  179  214
  215 G     214  216  178  215
  216 U     215  217    0  216
  217 C     216  218    0  217
  218 A     217  219    0  218
  219 U     218  220    0  219
  220 U     219  221    0  220
  221 A     220  222  202  221
  222 U     221  223    0  222
  223 C     222  224  200  223
  224 A     223  225  199  224
  225 C     224  226  198  225
  226 G     225  227  197  226
  227 G     226  228  196  227
  228 A     227  229    0  228
  229 A     228  230    0  229
  230 C     229  231    0  230
  231 C     230  232    0  231
  232 A     231  233  261  232
  233 U     232  234  260  233
  234 C     233  235  259  234
  235 G     234  236  258  235
  236 G     235  237  257  236
  237 U     236  238  256  237
  238 A     237  239  255  238
  239 G     238  240  254  239
  240 U     239  241  253  240
  241 G     240  242    0  241
  242 G     241  243  251  242
  243 C     242  244  277  243
  244 U     243  245    0  244
  245 G     244  246  275  245
  246 C     245  247  274  246
  247 C     246  248  273  247
  248 U     247  249  272  248
  249 G     248  250  271  249
  250 U     249  251  270  250
  251 C     250  252  242  251
  252 A     251  253    0  252
  253 G     252  254  240  253
  254 C     253  255  239  254
  255 U     254  256  238  255
  256 A     255  257  237  256
  257 C     256  258  236  257
  258 C     257  259  235  258
  259 G     258  260  234  259
  260 G     259  261  233  260
  261 U     260  262  232  261
  262 C     261  263    0  262
  263 A     262  264    0  263
  264 G     263  265    0  264
  265 A     264  266    0  265
  266 U     265  267    0  266
  267 A     266  268    0  267
  268 A     267  269    0  268
  269 A     268  270    0  269
  270 G     269  271  250  270
  271 C     270  272  249  271
  272 A     271  273  248  272
  273 G     272  274  247  273
  274 G     273  275  246  274
  275 C     274  276  245  275
  276 U     275  277    0  276
  277 G     276  278  243  277
  278 G     277  279  316  278
  279 U     278  280  315  279
  280 U     279  281  314  280
  281 U     280  282  313  281
  282 C     281  283  312  282
  283 C     282  284    0  283
  284 A     283  285    0  284
  285 G     284  286  310  285
  286 G     285  287  309  286
  287 U     286  288    0  287
  288 G     287  289  305  288
  289 C     288  290  304  289
  290 G     289  291  303  290
  291 C     290  292  302  291
  292 U     291  293    0  292
  293 U     292  294    0  293
  294 U     293  295    0  294
  295 G     294  296  333  295
  296 C     295  297  332  296
  297 C     296  298  331  297
  298 A     297  299    0  298
  299 A     298  300    0  299
  300 C     299  301  328  300
  301 C     300  302  327  301
  302 G     301  303  291  302
  303 U     302  304  290  303
  304 G     303  305  289  304
  305 C     304  306  288  305
  306 U     305  307    0  306
  307 G     306  308    0  307
  308 C     307  309    0  308
  309 C     308  310  286  309
  310 U     309  311  285  310
  311 G     310  312    0  311
  312 G     311  313  282  312
  313 G     312  314  281  313
  314 A     313  315  280  314
  315 A     314  316  279  315
  316 C     315  317  278  316
  317 G     316  318    0  317
  318 A     317  319    0  318
  319 G     318  320    0  319
  320 A     319  321    0  320
  321 U     320  322    0  321
  322 C     321  323    0  322
  323 U     322  324    0  323
  324 A     323  325    0  324
  325 A     324  326    0  325
  326 C     325  327    0  326
  327 G     326  328  301  327
  328 G     327  329  300  328
  329 A     328  330    0  329
  330 G     329  331    0  330
  331 G     330  332  297  331
  332 G     331  333  296  332
  333 C     332  334  295  333
  334 U     333  335    0  334
  335 A     334  336    0  335
  336 A     335  337    0  336
  337 G     336  338   48  337
  338 C     337  339   47  338
  339 A     338  340   46  339
  340 U     339  341   45  340
  341 G     340  342   44  341
  342 U     341  343    0  342
  343 A     342  344    0  343
  344 G     343  345    0  344
  345 U     344  346   43  345
  346 G     345  347   42  346
  347 C     346  348   41  347
  348 U     347  349   40  348
  349 G     348  350   39  349
  350 G     349  351   37  350
  351 G     350  352    0  351
  352 G     351  353   35  352
  353 A     352  354   34  353
  354 U     353  355   33  354
  355 G     354  356    0  355
  356 G     355  357    0  356
  357 A     356  358    0  357
  358 G     357  359    0  358
  359 U     358  360    0  359
  360 G     359  361   26  360
  361 C     360  362   25  361
  362 U     361  363   24  362
  363 U     362  364   23  363
  364 C     363  365   22  364
  365 C     364  366   21  365
  366 G     365  367   20  366
  367 G     366  368    0  367
  368 A     367  369    0  368
  369 C     368  370    0  369
  370 G     369  371  386  370
  371 G     370  372  385  371
  372 C     371  373  384  372
  373 G     372  374  383  373
  374 G     373  375  382  374
  375 U     374  376    0  375
  376 U     375  377    0  376
  377 C     376  378    0  377
  378 G     377  379    0  378
  379 A     378  380    0  379
  380 U     379  381    0  380
  381 U     380  382    0  381
  382 C     381  383  374  382
  383 C     382  384  373  383
  384 G     383  385  372  384
  385 C     384  386  371  385
  386 C     385  387  370  386
  387 C     386  388    7  387
  388 A     387  389    6  388
  389 C     388  390    5  389
  390 C     389  391    4  390
  391 U     390  392    3  391
  392 C     391  393    2  392
  393 C     392  394    1  393
  394 A     393  395    0  394
  395 C     394  396    0  395
  396 C     395  397    0  396
  397 A     396  398    0  397
