# Supplementary material for: TurboFold: Iterative probabilistic estimation of secondary structures for multiple RNA sequences
Source: BMC Bioinformatics. 2011 Apr 20;12:108. doi: 10.1186/1471-2105-12-108 (PMC3120699; doi:10.1186/1471-2105-12-108)
Supplement: Additional file 3 — Zip file of datasets. Datasets used in the benchmarking of TurboFold and other algorithms. [file 1471-2105-12-108-S3.ZIP › datasets/tmRNA/Shew.amaz._CP000507_1-356.ct]

  356 ENERGY = 0    Shew.amaz._CP000507/1-356
    1 G       0    2  352    1
    2 G       1    3  351    2
    3 G       2    4  350    3
    4 G       3    5  349    4
    5 G       4    6  348    5
    6 C       5    7  347    6
    7 G       6    8  346    7
    8 A       7    9    0    8
    9 U       8   10    0    9
   10 U       9   11    0   10
   11 C      10   12    0   11
   12 U      11   13    0   12
   13 G      12   14    0   13
   14 G      13   15    0   14
   15 A      14   16    0   15
   16 U      15   17    0   16
   17 U      16   18    0   17
   18 C      17   19    0   18
   19 G      18   20    0   19
   20 A      19   21    0   20
   21 C      20   22  325   21
   22 G      21   23  324   22
   23 G      22   24  323   23
   24 G      23   25  322   24
   25 A      24   26  321   25
   26 U      25   27    0   26
   27 U      26   28    0   27
   28 C      27   29  318   28
   29 G      28   30    0   29
   30 C      29   31    0   30
   31 G      30   32    0   31
   32 A      31   33    0   32
   33 A      32   34    0   33
   34 A      33   35    0   34
   35 C      34   36  312   35
   36 U      35   37  311   36
   37 C      36   38  310   37
   38 C      37   39    0   38
   39 G      38   40  308   39
   40 G      39   41  307   40
   41 G      40   42  306   41
   42 A      41   43    0   42
   43 G      42   44  304   43
   44 C      43   45  300   44
   45 A      44   46  299   45
   46 U      45   47  298   46
   47 G      46   48  297   47
   48 C      47   49  296   48
   49 C      48   50   67   49
   50 G      49   51   66   50
   51 A      50   52   65   51
   52 G      51   53   64   52
   53 G      52   54   63   53
   54 G      53   55    0   54
   55 G      54   56   78   55
   56 C      55   57   77   56
   57 G      56   58   76   57
   58 G      57   59   75   58
   59 U      58   60   74   59
   60 U      59   61   73   60
   61 G      60   62    0   61
   62 G      61   63    0   62
   63 C      62   64   53   63
   64 C      63   65   52   64
   65 U      64   66   51   65
   66 C      65   67   50   66
   67 G      66   68   49   67
   68 U      67   69    0   68
   69 A      68   70    0   69
   70 A      69   71    0   70
   71 A      70   72    0   71
   72 A      71   73    0   72
   73 A      72   74   60   73
   74 G      73   75   59   74
   75 C      74   76   58   75
   76 C      75   77   57   76
   77 G      76   78   56   77
   78 C      77   79   55   78
   79 A      78   80    0   79
   80 A      79   81    0   80
   81 A      80   82    0   81
   82 G      81   83    0   82
   83 U      82   84    0   83
   84 U      83   85    0   84
   85 A      84   86    0   85
   86 U      85   87    0   86
   87 A      86   88    0   87
   88 G      87   89    0   88
   89 U      88   90    0   89
   90 U      89   91    0   90
   91 G      90   92    0   91
   92 C      91   93    0   92
   93 A      92   94    0   93
   94 A      93   95    0   94
   95 A      94   96    0   95
   96 C      95   97    0   96
   97 G      96   98    0   97
   98 A      97   99    0   98
   99 C      98  100    0   99
  100 G      99  101    0  100
  101 A     100  102    0  101
  102 U     101  103    0  102
  103 A     102  104    0  103
  104 A     103  105    0  104
  105 C     104  106    0  105
  106 U     105  107    0  106
  107 A     106  108    0  107
  108 C     107  109    0  108
  109 G     108  110    0  109
  110 C     109  111    0  110
  111 U     110  112    0  111
  112 C     111  113  133  112
  113 U     112  114  132  113
  114 G     113  115  131  114
  115 G     114  116  130  115
  116 C     115  117  129  116
  117 U     116  118  127  117
  118 G     117  119    0  118
  119 C     118  120    0  119
  120 U     119  121    0  120
  121 U     120  122    0  121
  122 A     121  123    0  122
  123 A     122  124    0  123
  124 U     123  125    0  124
  125 U     124  126    0  125
  126 A     125  127    0  126
  127 G     126  128  117  127
  128 C     127  129    0  128
  129 G     128  130  116  129
  130 C     129  131  115  130
  131 C     130  132  114  131
  132 A     131  133  113  132
  133 G     132  134  112  133
  134 C     133  135  175  134
  135 C     134  136  174  135
  136 A     135  137  173  136
  137 U     136  138  172  137
  138 C     137  139  171  138
  139 U     138  140    0  139
  140 A     139  141    0  140
  141 C     140  142  166  141
  142 C     141  143  165  142
  143 A     142  144  164  143
  144 C     143  145  163  144
  145 A     144  146    0  145
  146 G     145  147    0  146
  147 G     146  148  161  147
  148 U     147  149    0  148
  149 C     148  150  160  149
  150 U     149  151  159  150
  151 C     150  152  158  151
  152 G     151  153  191  152
  153 C     152  154  190  153
  154 A     153  155  189  154
  155 C     154  156  188  155
  156 A     155  157  186  156
  157 U     156  158  185  157
  158 G     157  159  151  158
  159 G     158  160  150  159
  160 G     159  161  149  160
  161 C     160  162  147  161
  162 A     161  163    0  162
  163 G     162  164  144  163
  164 U     163  165  143  164
  165 G     164  166  142  165
  166 G     165  167  141  166
  167 A     166  168    0  167
  168 U     167  169    0  168
  169 U     168  170    0  169
  170 U     169  171    0  170
  171 G     170  172  138  171
  172 A     171  173  137  172
  173 U     172  174  136  173
  174 G     173  175  135  174
  175 G     174  176  134  175
  176 U     175  177    0  176
  177 C     176  178    0  177
  178 A     177  179    0  178
  179 C     178  180    0  179
  180 C     179  181    0  180
  181 U     180  182    0  181
  182 U     181  183    0  182
  183 A     182  184    0  183
  184 C     183  185    0  184
  185 A     184  186  157  185
  186 U     185  187  156  186
  187 C     186  188    0  187
  188 G     187  189  155  188
  189 U     188  190  154  189
  190 G     189  191  153  190
  191 C     190  192  152  191
  192 U     191  193    0  192
  193 A     192  194    0  193
  194 G     193  195  223  194
  195 C     194  196  222  195
  196 G     195  197  221  196
  197 A     196  198    0  197
  198 G     197  199    0  198
  199 G     198  200    0  199
  200 G     199  201    0  200
  201 A     200  202    0  201
  202 A     201  203  216  202
  203 C     202  204  215  203
  204 C     203  205  214  204
  205 U     204  206  213  205
  206 U     205  207  212  206
  207 G     206  208  238  207
  208 U     207  209  237  208
  209 C     208  210  236  209
  210 U     209  211  235  210
  211 G     210  212  234  211
  212 G     211  213  206  212
  213 G     212  214  205  213
  214 G     213  215  204  214
  215 G     214  216  203  215
  216 U     215  217  202  216
  217 G     216  218    0  217
  218 A     217  219    0  218
  219 A     218  220    0  219
  220 C     219  221    0  220
  221 C     220  222  196  221
  222 G     221  223  195  222
  223 C     222  224  194  223
  224 G     223  225    0  224
  225 A     224  226    0  225
  226 A     225  227    0  226
  227 A     226  228    0  227
  228 C     227  229    0  228
  229 A     228  230    0  229
  230 G     229  231    0  230
  231 U     230  232    0  231
  232 U     231  233    0  232
  233 C     232  234    0  233
  234 C     233  235  211  234
  235 A     234  236  210  235
  236 G     235  237  209  236
  237 G     236  238  208  237
  238 C     237  239  207  238
  239 U     238  240    0  239
  240 C     239  241    0  240
  241 A     240  242  276  241
  242 C     241  243  275  242
  243 C     242  244  274  243
  244 G     243  245  273  244
  245 U     244  246  272  245
  246 U     245  247    0  246
  247 A     246  248    0  247
  248 G     247  249    0  248
  249 A     248  250    0  249
  250 A     249  251  268  250
  251 A     250  252    0  251
  252 U     251  253  265  252
  253 C     252  254  264  253
  254 C     253  255  263  254
  255 U     254  256    0  255
  256 G     255  257  292  256
  257 U     256  258  291  257
  258 C     257  259  290  258
  259 U     258  260  289  259
  260 U     259  261  288  260
  261 U     260  262  287  261
  262 C     261  263  286  262
  263 G     262  264  254  263
  264 G     263  265  253  264
  265 A     264  266  252  265
  266 G     265  267    0  266
  267 U     266  268    0  267
  268 U     267  269  250  268
  269 C     268  270    0  269
  270 G     269  271    0  270
  271 A     270  272    0  271
  272 G     271  273  245  272
  273 C     272  274  244  273
  274 G     273  275  243  274
  275 G     274  276  242  275
  276 U     275  277  241  276
  277 U     276  278    0  277
  278 A     277  279    0  278
  279 A     278  280    0  279
  280 A     279  281    0  280
  281 U     280  282    0  281
  282 A     281  283    0  282
  283 A     282  284    0  283
  284 A     283  285    0  284
  285 A     284  286    0  285
  286 G     285  287  262  286
  287 A     286  288  261  287
  288 G     287  289  260  288
  289 A     288  290  259  289
  290 G     289  291  258  290
  291 A     290  292  257  291
  292 C     291  293  256  292
  293 U     292  294    0  293
  294 A     293  295    0  294
  295 A     294  296    0  295
  296 G     295  297   48  296
  297 C     296  298   47  297
  298 A     297  299   46  298
  299 U     298  300   45  299
  300 G     299  301   44  300
  301 U     300  302    0  301
  302 A     301  303    0  302
  303 G     302  304    0  303
  304 C     303  305   43  304
  305 G     304  306    0  305
  306 C     305  307   41  306
  307 C     306  308   40  307
  308 U     307  309   39  308
  309 U     308  310    0  309
  310 G     309  311   37  310
  311 A     310  312   36  311
  312 G     311  313   35  312
  313 C     312  314    0  313
  314 G     313  315    0  314
  315 U     314  316    0  315
  316 A     315  317    0  316
  317 G     316  318    0  317
  318 G     317  319   28  318
  319 U     318  320    0  319
  320 U     319  321    0  320
  321 U     320  322   25  321
  322 U     321  323   24  322
  323 U     322  324   23  323
  324 C     323  325   22  324
  325 G     324  326   21  325
  326 G     325  327    0  326
  327 A     326  328    0  327
  328 C     327  329    0  328
  329 G     328  330  345  329
  330 C     329  331  344  330
  331 G     330  332  343  331
  332 G     331  333  342  332
  333 G     332  334  341  333
  334 U     333  335    0  334
  335 U     334  336    0  335
  336 C     335  337    0  336
  337 A     336  338    0  337
  338 A     337  339    0  338
  339 G     338  340    0  339
  340 U     339  341    0  340
  341 C     340  342  333  341
  342 C     341  343  332  342
  343 C     342  344  331  343
  344 G     343  345  330  344
  345 C     344  346  329  345
  346 C     345  347    7  346
  347 G     346  348    6  347
  348 C     347  349    5  348
  349 C     348  350    4  349
  350 U     349  351    3  350
  351 C     350  352    2  351
  352 C     351  353    1  352
  353 A     352  354    0  353
  354 C     353  355    0  354
  355 C     354  356    0  355
  356 A     355  357    0  356
