# Supplementary material for: TurboFold: Iterative probabilistic estimation of secondary structures for multiple RNA sequences
Source: BMC Bioinformatics. 2011 Apr 20;12:108. doi: 10.1186/1471-2105-12-108 (PMC3120699; doi:10.1186/1471-2105-12-108)
Supplement: Additional file 3 — Zip file of datasets. Datasets used in the benchmarking of TurboFold and other algorithms. [file 1471-2105-12-108-S3.ZIP › datasets/tmRNA/Nitr.euro._BX321865_1-360.ct]

  360 ENERGY = 0    Nitr.euro._BX321865/1-360
    1 G       0    2  356    1
    2 G       1    3  355    2
    3 G       2    4  354    3
    4 G       3    5  353    4
    5 G       4    6  352    5
    6 C       5    7  351    6
    7 G       6    8  350    7
    8 A       7    9    0    8
    9 U       8   10    0    9
   10 C       9   11    0   10
   11 C      10   12    0   11
   12 G      11   13    0   12
   13 G      12   14    0   13
   14 U      13   15    0   14
   15 U      14   16    0   15
   16 U      15   17    0   16
   17 C      16   18    0   17
   18 G      17   19    0   18
   19 A      18   20    0   19
   20 C      19   21  329   20
   21 G      20   22  328   21
   22 U      21   23  327   22
   23 G      22   24  326   23
   24 G      23   25  325   24
   25 G      24   26  324   25
   26 U      25   27  323   26
   27 U      26   28  322   27
   28 G      27   29    0   28
   29 C      28   30    0   29
   30 A      29   31    0   30
   31 A      30   32    0   31
   32 A      31   33    0   32
   33 G      32   34  317   33
   34 C      33   35  316   34
   35 A      34   36  315   35
   36 G      35   37  314   36
   37 C      36   38    0   37
   38 G      37   39    0   38
   39 C      38   40  312   39
   40 A      39   41  311   40
   41 G      40   42  310   41
   42 G      41   43    0   42
   43 G      42   44    0   43
   44 C      43   45  304   44
   45 A      44   46  303   45
   46 U      45   47  302   46
   47 A      46   48  301   47
   48 C      47   49  300   48
   49 C      48   50   66   49
   50 G      49   51   65   50
   51 A      50   52   64   51
   52 G      51   53   63   52
   53 G      52   54   62   53
   54 U      53   55   79   54
   55 U      54   56   78   55
   56 C      55   57   77   56
   57 A      56   58   76   57
   58 G      57   59   75   58
   59 U      58   60   74   59
   60 A      59   61    0   60
   61 C      60   62    0   61
   62 C      61   63   53   62
   63 C      62   64   52   63
   64 U      63   65   51   64
   65 C      64   66   50   65
   66 G      65   67   49   66
   67 U      66   68    0   67
   68 A      67   69    0   68
   69 A      68   70    0   69
   70 A      69   71    0   70
   71 A      70   72    0   71
   72 C      71   73    0   72
   73 A      72   74    0   73
   74 G      73   75   59   74
   75 C      74   76   58   75
   76 U      75   77   57   76
   77 G      76   78   56   77
   78 A      77   79   55   78
   79 A      78   80   54   79
   80 A      79   81    0   80
   81 A      80   82    0   81
   82 A      81   83    0   82
   83 A      82   84    0   83
   84 A      83   85    0   84
   85 A      84   86    0   85
   86 U      85   87    0   86
   87 A      86   88    0   87
   88 G      87   89    0   88
   89 U      88   90    0   89
   90 C      89   91    0   90
   91 G      90   92    0   91
   92 C      91   93    0   92
   93 A      92   94    0   93
   94 A      93   95    0   94
   95 A      94   96    0   95
   96 C      95   97    0   96
   97 G      96   98    0   97
   98 A      97   99    0   98
   99 C      98  100    0   99
  100 G      99  101    0  100
  101 A     100  102    0  101
  102 A     101  103    0  102
  103 A     102  104    0  103
  104 A     103  105    0  104
  105 C     104  106    0  105
  106 U     105  107    0  106
  107 A     106  108    0  107
  108 C     107  109    0  108
  109 G     108  110    0  109
  110 C     109  111    0  110
  111 U     110  112  133  111
  112 U     111  113  132  112
  113 U     112  114  131  113
  114 A     113  115  130  114
  115 G     114  116  129  115
  116 C     115  117  128  116
  117 C     116  118  127  117
  118 G     117  119  126  118
  119 C     118  120    0  119
  120 U     119  121    0  120
  121 U     120  122    0  121
  122 A     121  123    0  122
  123 A     122  124    0  123
  124 U     123  125    0  124
  125 C     124  126    0  125
  126 C     125  127  118  126
  127 G     126  128  117  127
  128 G     127  129  116  128
  129 C     128  130  115  129
  130 U     129  131  114  130
  131 A     130  132  113  131
  132 A     131  133  112  132
  133 A     132  134  111  133
  134 C     133  135  181  134
  135 U     134  136  180  135
  136 C     135  137  179  136
  137 C     136  138  178  137
  138 A     137  139  177  138
  139 C     138  140  176  139
  140 A     139  141    0  140
  141 C     140  142  160  141
  142 C     141  143  159  142
  143 G     142  144  158  143
  144 G     143  145  157  144
  145 U     144  146  156  145
  146 G     145  147  155  146
  147 G     146  148    0  147
  148 G     147  149    0  148
  149 C     148  150  193  149
  150 C     149  151  192  150
  151 U     150  152  191  151
  152 C     151  153  190  152
  153 A     152  154    0  153
  154 A     153  155    0  154
  155 C     154  156  146  155
  156 G     155  157  145  156
  157 C     156  158  144  157
  158 C     157  159  143  158
  159 G     158  160  142  159
  160 G     159  161  141  160
  161 G     160  162  174  161
  162 U     161  163  173  162
  163 C     162  164  172  163
  164 U     163  165  171  164
  165 G     164  166  170  165
  166 G     165  167    0  166
  167 C     166  168    0  167
  168 A     167  169    0  168
  169 A     168  170    0  169
  170 C     169  171  165  170
  171 A     170  172  164  171
  172 G     171  173  163  172
  173 A     172  174  162  173
  174 C     173  175  161  174
  175 A     174  176    0  175
  176 G     175  177  139  176
  177 U     176  178  138  177
  178 G     177  179  137  178
  179 G     178  180  136  179
  180 A     179  181  135  180
  181 G     180  182  134  181
  182 U     181  183    0  182
  183 C     182  184    0  183
  184 A     183  185    0  184
  185 U     184  186    0  185
  186 U     185  187    0  186
  187 A     186  188    0  187
  188 A     187  189    0  188
  189 C     188  190    0  189
  190 G     189  191  152  190
  191 A     190  192  151  191
  192 G     191  193  150  192
  193 G     192  194  149  193
  194 A     193  195    0  194
  195 U     194  196    0  195
  196 C     195  197    0  196
  197 G     196  198  225  197
  198 C     197  199  224  198
  199 G     198  200  223  199
  200 U     199  201  222  200
  201 U     200  202  221  201
  202 U     201  203  220  202
  203 U     202  204  219  203
  204 G     203  205  218  204
  205 C     204  206  217  205
  206 A     205  207  216  206
  207 G     206  208  242  207
  208 G     207  209  241  208
  209 G     208  210  240  209
  210 U     209  211  239  210
  211 U     210  212  238  211
  212 A     211  213  237  212
  213 C     212  214  236  213
  214 U     213  215  235  214
  215 U     214  216  234  215
  216 U     215  217  206  216
  217 G     216  218  205  217
  218 C     217  219  204  218
  219 A     218  220  203  219
  220 G     219  221  202  220
  221 A     220  222  201  221
  222 G     221  223  200  222
  223 C     222  224  199  223
  224 G     223  225  198  224
  225 C     224  226  197  225
  226 U     225  227    0  226
  227 A     226  228    0  227
  228 A     227  229    0  228
  229 A     228  230    0  229
  230 A     229  231    0  230
  231 A     230  232    0  231
  232 A     231  233    0  232
  233 U     232  234    0  233
  234 A     233  235  215  234
  235 G     234  236  214  235
  236 G     235  237  213  236
  237 U     236  238  212  237
  238 A     237  239  211  238
  239 A     238  240  210  239
  240 C     239  241  209  240
  241 U     240  242  208  241
  242 C     241  243  207  242
  243 G     242  244  278  243
  244 C     243  245  277  244
  245 C     244  246  276  245
  246 U     245  247  275  246
  247 G     246  248  274  247
  248 U     247  249    0  248
  249 C     248  250    0  249
  250 A     249  251    0  250
  251 U     250  252    0  251
  252 C     251  253    0  252
  253 A     252  254    0  253
  254 G     253  255  267  254
  255 C     254  256  266  255
  256 C     255  257  265  256
  257 U     256  258    0  257
  258 G     257  259  296  258
  259 C     258  260  295  259
  260 C     259  261  294  260
  261 G     260  262  293  261
  262 G     261  263  291  262
  263 U     262  264  290  263
  264 U     263  265  289  264
  265 G     264  266  256  265
  266 G     265  267  255  266
  267 C     266  268  254  267
  268 G     267  269    0  268
  269 G     268  270    0  269
  270 A     269  271    0  270
  271 U     270  272    0  271
  272 G     271  273    0  272
  273 C     272  274    0  273
  274 C     273  275  247  274
  275 A     274  276  246  275
  276 G     275  277  245  276
  277 G     276  278  244  277
  278 U     277  279  243  278
  279 C     278  280    0  279
  280 A     279  281    0  280
  281 A     280  282    0  281
  282 A     281  283  288  282
  283 U     282  284  287  283
  284 U     283  285  286  284
  285 A     284  286    0  285
  286 A     285  287  284  286
  287 A     286  288  283  287
  288 U     287  289  282  288
  289 A     288  290  264  289
  290 A     289  291  263  290
  291 C     290  292  262  291
  292 A     291  293    0  292
  293 U     292  294  261  293
  294 G     293  295  260  294
  295 G     294  296  259  295
  296 C     295  297  258  296
  297 U     296  298    0  297
  298 A     297  299    0  298
  299 A     298  300    0  299
  300 G     299  301   48  300
  301 U     300  302   47  301
  302 A     301  303   46  302
  303 U     302  304   45  303
  304 G     303  305   44  304
  305 U     304  306    0  305
  306 A     305  307    0  306
  307 G     306  308    0  307
  308 A     307  309    0  308
  309 A     308  310    0  309
  310 C     309  311   41  310
  311 U     310  312   40  311
  312 G     311  313   39  312
  313 U     312  314    0  313
  314 C     313  315   36  314
  315 U     314  316   35  315
  316 G     315  317   34  316
  317 U     316  318   33  317
  318 A     317  319    0  318
  319 G     318  320    0  319
  320 A     319  321    0  320
  321 G     320  322    0  321
  322 G     321  323   27  322
  323 A     322  324   26  323
  324 C     323  325   25  324
  325 U     324  326   24  325
  326 U     325  327   23  326
  327 G     326  328   22  327
  328 C     327  329   21  328
  329 G     328  330   20  329
  330 G     329  331    0  330
  331 A     330  332    0  331
  332 C     331  333    0  332
  333 G     332  334  349  333
  334 C     333  335  348  334
  335 G     334  336  347  335
  336 G     335  337  346  336
  337 G     336  338  345  337
  338 U     337  339    0  338
  339 U     338  340    0  339
  340 C     339  341    0  340
  341 A     340  342    0  341
  342 A     341  343    0  342
  343 U     342  344    0  343
  344 U     343  345    0  344
  345 C     344  346  337  345
  346 C     345  347  336  346
  347 C     346  348  335  347
  348 G     347  349  334  348
  349 C     348  350  333  349
  350 C     349  351    7  350
  351 G     350  352    6  351
  352 C     351  353    5  352
  353 C     352  354    4  353
  354 U     353  355    3  354
  355 C     354  356    2  355
  356 C     355  357    1  356
  357 A     356  358    0  357
  358 C     357  359    0  358
  359 C     358  360    0  359
  360 A     359  361    0  360
