# Supplementary material for: TurboFold: Iterative probabilistic estimation of secondary structures for multiple RNA sequences
Source: BMC Bioinformatics. 2011 Apr 20;12:108. doi: 10.1186/1471-2105-12-108 (PMC3120699; doi:10.1186/1471-2105-12-108)
Supplement: Additional file 3 — Zip file of datasets. Datasets used in the benchmarking of TurboFold and other algorithms. [file 1471-2105-12-108-S3.ZIP › datasets/tmRNA/Stre.ther._CP000419_1-350.ct]

  350 ENERGY = 0    Stre.ther._CP000419/1-350
    1 G       0    2  346    1
    2 G       1    3  345    2
    3 G       2    4  344    3
    4 G       3    5  343    4
    5 C       4    6  342    5
    6 C       5    7  341    6
    7 G       6    8  340    7
    8 U       7    9    0    8
    9 U       8   10    0    9
   10 A       9   11    0   10
   11 C      10   12    0   11
   12 G      11   13    0   12
   13 G      12   14    0   13
   14 A      13   15    0   14
   15 U      14   16    0   15
   16 U      15   17    0   16
   17 C      16   18    0   17
   18 G      17   19    0   18
   19 A      18   20    0   19
   20 C      19   21  319   20
   21 A      20   22  318   21
   22 G      21   23  317   22
   23 G      22   24  316   23
   24 C      23   25  315   24
   25 A      24   26  314   25
   26 U      25   27  313   26
   27 U      26   28  312   27
   28 A      27   29    0   28
   29 U      28   30    0   29
   30 G      29   31    0   30
   31 A      30   32    0   31
   32 G      31   33  307   32
   33 G      32   34  306   33
   34 C      33   35  305   34
   35 A      34   36  304   35
   36 U      35   37  303   36
   37 A      36   38  302   37
   38 U      37   39  301   38
   39 U      38   40  300   39
   40 C      39   41  299   40
   41 U      40   42    0   41
   42 G      41   43    0   42
   43 C      42   44  293   43
   44 G      43   45  292   44
   45 A      44   46  291   45
   46 C      45   47  290   46
   47 U      46   48  289   47
   48 C      47   49   59   48
   49 G      48   50   58   49
   50 U      49   51   57   50
   51 G      50   52    0   51
   52 U      51   53    0   52
   53 G      52   54   67   53
   54 G      53   55   66   54
   55 C      54   56   65   55
   56 G      55   57   64   56
   57 A      56   58   50   57
   58 C      57   59   49   58
   59 G      58   60   48   59
   60 U      59   61    0   60
   61 U      60   62    0   61
   62 A      61   63    0   62
   63 A      62   64    0   63
   64 C      63   65   56   64
   65 G      64   66   55   65
   66 C      65   67   54   66
   67 U      66   68   53   67
   68 C      67   69    0   68
   69 A      68   70    0   69
   70 G      69   71    0   70
   71 U      70   72    0   71
   72 U      71   73    0   72
   73 A      72   74    0   73
   74 A      73   75    0   74
   75 A      74   76    0   75
   76 U      75   77    0   76
   77 A      76   78    0   77
   78 U      77   79    0   78
   79 A      78   80    0   79
   80 A      79   81    0   80
   81 C      80   82    0   81
   82 U      81   83    0   82
   83 G      82   84    0   83
   84 C      83   85    0   84
   85 A      84   86    0   85
   86 A      85   87    0   86
   87 A      86   88    0   87
   88 A      87   89    0   88
   89 A      88   90    0   89
   90 A      89   91    0   90
   91 U      90   92    0   91
   92 A      91   93    0   92
   93 C      92   94    0   93
   94 U      93   95    0   94
   95 A      94   96    0   95
   96 A      95   97    0   96
   97 U      96   98    0   97
   98 U      97   99    0   98
   99 C      98  100    0   99
  100 U      99  101    0  100
  101 U     100  102    0  101
  102 A     101  103    0  102
  103 C     102  104    0  103
  104 G     103  105  132  104
  105 C     104  106  131  105
  106 U     105  107    0  106
  107 G     106  108    0  107
  108 U     107  109    0  108
  109 A     108  110  127  109
  110 G     109  111  126  110
  111 C     110  112  125  111
  112 A     111  113  124  112
  113 G     112  114  123  113
  114 C     113  115    0  114
  115 C     114  116    0  115
  116 U     115  117    0  116
  117 A     116  118    0  117
  118 A     117  119    0  118
  119 A     118  120    0  119
  120 C     119  121    0  120
  121 A     120  122    0  121
  122 C     121  123    0  122
  123 C     122  124  113  123
  124 U     123  125  112  124
  125 G     124  126  111  125
  126 C     125  127  110  126
  127 U     126  128  109  127
  128 C     127  129    0  128
  129 G     128  130    0  129
  130 C     129  131    0  130
  131 G     130  132  105  131
  132 U     131  133  104  132
  133 G     132  134  168  133
  134 A     133  135  167  134
  135 C     134  136  166  135
  136 U     135  137  165  136
  137 U     136  138  164  137
  138 C     137  139  163  138
  139 U     138  140    0  139
  140 A     139  141  160  140
  141 G     140  142  159  141
  142 C     141  143  158  142
  143 A     142  144  157  143
  144 G     143  145  156  144
  145 A     144  146  155  145
  146 U     145  147  154  146
  147 U     146  148    0  147
  148 G     147  149  184  148
  149 C     148  150  183  149
  150 U     149  151  182  150
  151 U     150  152  181  151
  152 A     151  153  180  152
  153 U     152  154  179  153
  154 G     153  155  146  154
  155 U     154  156  145  155
  156 U     155  157  144  156
  157 U     156  158  143  157
  158 G     157  159  142  158
  159 U     158  160  141  159
  160 U     159  161  140  160
  161 U     160  162    0  161
  162 A     161  163    0  162
  163 G     162  164  138  163
  164 A     163  165  137  164
  165 G     164  166  136  165
  166 G     165  167  135  166
  167 U     166  168  134  167
  168 U     167  169  133  168
  169 U     168  170    0  169
  170 U     169  171    0  170
  171 A     170  172    0  171
  172 U     171  173    0  172
  173 U     172  174    0  173
  174 G     173  175    0  174
  175 A     174  176    0  175
  176 U     175  177    0  176
  177 U     176  178    0  177
  178 U     177  179    0  178
  179 A     178  180  153  179
  180 U     179  181  152  180
  181 A     180  182  151  181
  182 A     181  183  150  182
  183 G     182  184  149  183
  184 C     183  185  148  184
  185 U     184  186    0  185
  186 A     185  187    0  186
  187 C     186  188    0  187
  188 G     187  189    0  188
  189 U     188  190  213  189
  190 U     189  191  212  190
  191 C     190  192  211  191
  192 G     191  193  210  192
  193 A     192  194  209  193
  194 U     193  195  208  194
  195 C     194  196  207  195
  196 A     195  197  206  196
  197 U     196  198    0  197
  198 U     197  199    0  198
  199 G     198  200  228  199
  200 C     199  201  227  200
  201 C     200  202  226  201
  202 U     201  203  225  202
  203 A     202  204  224  203
  204 G     203  205    0  204
  205 C     204  206    0  205
  206 U     205  207  196  206
  207 G     206  208  195  207
  208 G     207  209  194  208
  209 U     208  210  193  209
  210 C     209  211  192  210
  211 G     210  212  191  211
  212 A     211  213  190  212
  213 A     212  214  189  213
  214 A     213  215    0  214
  215 A     214  216    0  215
  216 G     215  217    0  216
  217 A     216  218    0  217
  218 G     217  219    0  218
  219 A     218  220    0  219
  220 U     219  221    0  220
  221 U     220  222    0  221
  222 U     221  223    0  222
  223 A     222  224    0  223
  224 U     223  225  203  224
  225 A     224  226  202  225
  226 G     225  227  201  226
  227 G     226  228  200  227
  228 C     227  229  199  228
  229 U     228  230    0  229
  230 C     229  231    0  230
  231 G     230  232  267  231
  232 C     231  233  266  232
  233 A     232  234  265  233
  234 U     233  235    0  234
  235 A     234  236  263  235
  236 U     235  237  262  236
  237 A     236  238  261  237
  238 G     237  239  260  238
  239 A     238  240  259  239
  240 A     239  241    0  240
  241 G     240  242  257  241
  242 G     241  243  256  242
  243 C     242  244  255  243
  244 U     243  245    0  244
  245 U     244  246    0  245
  246 G     245  247    0  246
  247 A     246  248    0  247
  248 G     247  249  284  248
  249 U     248  250  283  249
  250 U     249  251  282  250
  251 A     250  252  281  251
  252 U     251  253  280  252
  253 G     252  254  279  253
  254 U     253  255  278  254
  255 G     254  256  243  255
  256 U     255  257  242  256
  257 C     256  258  241  257
  258 G     257  259    0  258
  259 U     258  260  239  259
  260 C     259  261  238  260
  261 U     260  262  237  261
  262 A     261  263  236  262
  263 U     262  264  235  263
  264 C     263  265    0  264
  265 U     264  266  233  265
  266 G     265  267  232  266
  267 U     266  268  231  267
  268 U     267  269    0  268
  269 A     268  270    0  269
  270 A     269  271    0  270
  271 A     270  272    0  271
  272 U     271  273    0  272
  273 G     272  274    0  273
  274 A     273  275    0  274
  275 A     274  276    0  275
  276 A     275  277    0  276
  277 G     276  278    0  277
  278 A     277  279  254  278
  279 C     278  280  253  279
  280 A     279  281  252  280
  281 U     280  282  251  281
  282 A     281  283  250  282
  283 A     282  284  249  283
  284 C     283  285  248  284
  285 C     284  286    0  285
  286 U     285  287    0  286
  287 A     286  288    0  287
  288 U     287  289    0  288
  289 G     288  290   47  289
  290 G     289  291   46  290
  291 U     290  292   45  291
  292 C     291  293   44  292
  293 G     292  294   43  293
  294 U     293  295    0  294
  295 A     294  296    0  295
  296 G     295  297    0  296
  297 A     296  298    0  297
  298 C     297  299    0  298
  299 G     298  300   40  299
  300 A     299  301   39  300
  301 A     300  302   38  301
  302 U     301  303   37  302
  303 A     302  304   36  303
  304 U     303  305   35  304
  305 G     304  306   34  305
  306 U     305  307   33  306
  307 U     306  308   32  307
  308 G     307  309    0  308
  309 G     308  310    0  309
  310 C     309  311    0  310
  311 A     310  312    0  311
  312 G     311  313   27  312
  313 A     312  314   26  313
  314 U     313  315   25  314
  315 G     314  316   24  315
  316 C     315  317   23  316
  317 U     316  318   22  317
  318 U     317  319   21  318
  319 G     318  320   20  319
  320 G     319  321    0  320
  321 A     320  322    0  321
  322 C     321  323    0  322
  323 G     322  324  339  323
  324 U     323  325  338  324
  325 G     324  326  337  325
  326 G     325  327  336  326
  327 G     326  328  335  327
  328 U     327  329    0  328
  329 U     328  330    0  329
  330 C     329  331    0  330
  331 G     330  332    0  331
  332 A     331  333    0  332
  333 C     332  334    0  333
  334 U     333  335    0  334
  335 C     334  336  327  335
  336 C     335  337  326  336
  337 C     336  338  325  337
  338 A     337  339  324  338
  339 C     338  340  323  339
  340 C     339  341    7  340
  341 G     340  342    6  341
  342 G     341  343    5  342
  343 C     342  344    4  343
  344 U     343  345    3  344
  345 C     344  346    2  345
  346 C     345  347    1  346
  347 A     346  348    0  347
  348 U     347  349    0  348
  349 A     348  350    0  349
  350 A     349  351    0  350
