# Supplementary material for: TurboFold: Iterative probabilistic estimation of secondary structures for multiple RNA sequences
Source: BMC Bioinformatics. 2011 Apr 20;12:108. doi: 10.1186/1471-2105-12-108 (PMC3120699; doi:10.1186/1471-2105-12-108)
Supplement: Additional file 3 — Zip file of datasets. Datasets used in the benchmarking of TurboFold and other algorithms. [file 1471-2105-12-108-S3.ZIP › datasets/tmRNA/Heli.must._DQ250625_1-366.ct]

  366 ENERGY = 0    Heli.must._DQ250625/1-366
    1 G       0    2  362    1
    2 G       1    3  361    2
    3 G       2    4  360    3
    4 G       3    5  359    4
    5 C       4    6  358    5
    6 U       5    7  357    6
    7 G       6    8  356    7
    8 A       7    9    0    8
    9 U       8   10    0    9
   10 U       9   11    0   10
   11 U      10   12    0   11
   12 G      11   13    0   12
   13 G      12   14    0   13
   14 C      13   15    0   14
   15 U      14   16    0   15
   16 U      15   17    0   16
   17 U      16   18    0   17
   18 C      17   19    0   18
   19 G      18   20    0   19
   20 A      19   21    0   20
   21 C      20   22  335   21
   22 A      21   23  334   22
   23 G      22   24  333   23
   24 G      23   25  332   24
   25 A      24   26  331   25
   26 A      25   27  330   26
   27 U      26   28  329   27
   28 U      27   29  328   28
   29 G      28   30  327   29
   30 U      29   31  326   30
   31 A      30   32  325   31
   32 U      31   33  324   32
   33 C      32   34  323   33
   34 G      33   35  321   34
   35 C      34   36  320   35
   36 U      35   37    0   36
   37 U      36   38    0   37
   38 G      37   39  317   38
   39 G      38   40  316   39
   40 A      39   41  315   40
   41 U      40   42  314   41
   42 U      41   43  313   42
   43 G      42   44    0   43
   44 C      43   45  308   44
   45 A      44   46  307   45
   46 U      45   47  306   46
   47 G      46   48  305   47
   48 U      47   49  304   48
   49 C      48   50   62   49
   50 G      49   51   61   50
   51 G      50   52   60   51
   52 U      51   53   59   52
   53 A      52   54   58   53
   54 G      53   55   72   54
   55 G      54   56   71   55
   56 C      55   57   70   56
   57 A      56   58   69   57
   58 U      57   59   53   58
   59 A      58   60   52   59
   60 C      59   61   51   60
   61 C      60   62   50   61
   62 G      61   63   49   62
   63 U      62   64    0   63
   64 A      63   65    0   64
   65 A      64   66    0   65
   66 U      65   67    0   66
   67 C      66   68    0   67
   68 C      67   69    0   68
   69 U      68   70   57   69
   70 G      69   71   56   70
   71 C      70   72   55   71
   72 C      71   73   54   72
   73 A      72   74    0   73
   74 G      73   75    0   74
   75 C      74   76    0   75
   76 U      75   77    0   76
   77 U      76   78    0   77
   78 A      77   79    0   78
   79 A      78   80    0   79
   80 A      79   81    0   80
   81 U      80   82    0   81
   82 U      81   83    0   82
   83 A      82   84    0   83
   84 A      83   85    0   84
   85 A      84   86    0   85
   86 C      85   87    0   86
   87 G      86   88    0   87
   88 C      87   89    0   88
   89 A      88   90    0   89
   90 A      89   91    0   90
   91 A      90   92    0   91
   92 C      91   93    0   92
   93 A      92   94    0   93
   94 A      93   95    0   94
   95 C      94   96    0   95
   96 A      95   97    0   96
   97 A      96   98    0   97
   98 A      97   99    0   98
   99 A      98  100    0   99
  100 A      99  101    0  100
  101 U     100  102    0  101
  102 U     101  103    0  102
  103 A     102  104    0  103
  104 C     103  105    0  104
  105 G     104  106    0  105
  106 C     105  107    0  106
  107 U     106  108    0  107
  108 C     107  109    0  108
  109 C     108  110    0  109
  110 A     109  111    0  110
  111 G     110  112  151  111
  112 C     111  113  150  112
  113 U     112  114  149  113
  114 U     113  115  148  114
  115 A     114  116    0  115
  116 C     115  117    0  116
  117 G     116  118    0  117
  118 C     117  119    0  118
  119 A     118  120  145  119
  120 A     119  121  144  120
  121 A     120  122  143  121
  122 A     121  123    0  122
  123 G     122  124  141  123
  124 U     123  125    0  124
  125 A     124  126    0  125
  126 G     125  127    0  126
  127 C     126  128    0  127
  128 G     127  129    0  128
  129 U     128  130    0  129
  130 A     129  131    0  130
  131 G     130  132    0  131
  132 G     131  133    0  132
  133 U     132  134    0  133
  134 U     133  135    0  134
  135 U     134  136    0  135
  136 A     135  137    0  136
  137 U     136  138    0  137
  138 C     137  139    0  138
  139 U     138  140    0  139
  140 C     139  141    0  140
  141 U     140  142  123  141
  142 G     141  143    0  142
  143 U     142  144  121  143
  144 U     143  145  120  144
  145 U     144  146  119  145
  146 U     145  147    0  146
  147 G     146  148    0  147
  148 G     147  149  114  148
  149 A     148  150  113  149
  150 G     149  151  112  150
  151 C     150  152  111  151
  152 C     151  153  187  152
  153 G     152  154  186  153
  154 A     153  155  185  154
  155 U     154  156  184  155
  156 C     155  157    0  156
  157 U     156  158  183  157
  158 U     157  159  182  158
  159 U     158  160  181  159
  160 U     159  161  180  160
  161 U     160  162  179  161
  162 G     161  163  176  162
  163 C     162  164    0  163
  164 C     163  165    0  164
  165 A     164  166  173  165
  166 U     165  167    0  166
  167 A     166  168  200  167
  168 U     167  169  199  168
  169 C     168  170  198  169
  170 U     169  171  197  170
  171 A     170  172  196  171
  172 C     171  173  195  172
  173 U     172  174  165  173
  174 A     173  175    0  174
  175 A     174  176    0  175
  176 C     175  177  162  176
  177 A     176  178    0  177
  178 A     177  179    0  178
  179 A     178  180  161  179
  180 A     179  181  160  180
  181 A     180  182  159  181
  182 A     181  183  158  182
  183 G     182  184  157  183
  184 G     183  185  155  184
  185 U     184  186  154  185
  186 C     185  187  153  186
  187 G     186  188  152  187
  188 U     187  189    0  188
  189 U     188  190    0  189
  190 A     189  191    0  190
  191 U     190  192    0  191
  192 U     191  193    0  192
  193 U     192  194    0  193
  194 C     193  195    0  194
  195 G     194  196  172  195
  196 U     195  197  171  196
  197 A     196  198  170  197
  198 G     197  199  169  198
  199 G     198  200  168  199
  200 U     199  201  167  200
  201 U     200  202    0  201
  202 G     201  203    0  202
  203 C     202  204    0  203
  204 G     203  205  227  204
  205 C     204  206  226  205
  206 U     205  207  225  206
  207 U     206  208  224  207
  208 U     207  209  223  208
  209 U     208  210  222  209
  210 U     209  211  221  210
  211 U     210  212  220  211
  212 G     211  213  219  212
  213 U     212  214    0  213
  214 G     213  215  238  214
  215 U     214  216  237  215
  216 C     215  217  236  216
  217 A     216  218    0  217
  218 U     217  219  234  218
  219 C     218  220  212  219
  220 A     219  221  211  220
  221 A     220  222  210  221
  222 A     221  223  209  222
  223 A     222  224  208  223
  224 A     223  225  207  224
  225 A     224  226  206  225
  226 G     225  227  205  226
  227 C     226  228  204  227
  228 A     227  229    0  228
  229 A     228  230    0  229
  230 A     229  231    0  230
  231 G     230  232    0  231
  232 A     231  233    0  232
  233 U     232  234    0  233
  234 A     233  235  218  234
  235 A     234  236    0  235
  236 G     235  237  216  236
  237 A     236  238  215  237
  238 C     237  239  214  238
  239 U     238  240    0  239
  240 G     239  241    0  240
  241 C     240  242    0  241
  242 U     241  243  281  242
  243 U     242  244  280  243
  244 G     243  245  279  244
  245 C     244  246  278  245
  246 C     245  247  277  246
  247 U     246  248    0  247
  248 G     247  249    0  248
  249 C     248  250    0  249
  250 A     249  251    0  250
  251 A     250  252    0  251
  252 A     251  253    0  252
  253 A     252  254  272  253
  254 G     253  255  271  254
  255 A     254  256  270  255
  256 U     255  257  269  256
  257 U     256  258  268  257
  258 U     257  259    0  258
  259 U     258  260    0  259
  260 G     259  261    0  260
  261 A     260  262  298  261
  262 A     261  263  297  262
  263 A     262  264  296  263
  264 G     263  265  295  264
  265 U     264  266  294  265
  266 U     265  267  293  266
  267 G     266  268  292  267
  268 A     267  269  257  268
  269 A     268  270  256  269
  270 U     269  271  255  270
  271 C     270  272  254  271
  272 U     271  273  253  272
  273 A     272  274    0  273
  274 G     273  275    0  274
  275 C     274  276    0  275
  276 G     275  277    0  276
  277 G     276  278  246  277
  278 G     277  279  245  278
  279 C     278  280  244  279
  280 A     279  281  243  280
  281 A     280  282  242  281
  282 A     281  283    0  282
  283 A     282  284    0  283
  284 A     283  285    0  284
  285 G     284  286    0  285
  286 A     285  287    0  286
  287 U     286  288    0  287
  288 U     287  289    0  288
  289 A     288  290    0  289
  290 U     289  291    0  290
  291 U     290  292    0  291
  292 C     291  293  267  292
  293 A     292  294  266  293
  294 A     293  295  265  294
  295 C     294  296  264  295
  296 U     295  297  263  296
  297 U     296  298  262  297
  298 U     297  299  261  298
  299 G     298  300    0  299
  300 C     299  301    0  300
  301 U     300  302    0  301
  302 A     301  303    0  302
  303 A     302  304    0  303
  304 G     303  305   48  304
  305 C     304  306   47  305
  306 A     305  307   46  306
  307 U     306  308   45  307
  308 G     307  309   44  308
  309 U     308  310    0  309
  310 A     309  311    0  310
  311 G     310  312    0  311
  312 A     311  313    0  312
  313 G     312  314   42  313
  314 A     313  315   41  314
  315 U     314  316   40  315
  316 C     315  317   39  316
  317 C     316  318   38  317
  318 U     317  319    0  318
  319 U     318  320    0  319
  320 G     319  321   35  320
  321 U     320  322   34  321
  322 A     321  323    0  322
  323 G     322  324   33  323
  324 A     323  325   32  324
  325 U     324  326   31  325
  326 A     325  327   30  326
  327 U     326  328   29  327
  328 A     327  329   28  328
  329 A     328  330   27  329
  330 U     329  331   26  330
  331 U     330  332   25  331
  332 U     331  333   24  332
  333 U     332  334   23  333
  334 U     333  335   22  334
  335 G     334  336   21  335
  336 G     335  337    0  336
  337 A     336  338    0  337
  338 C     337  339    0  338
  339 U     338  340  355  339
  340 G     339  341  354  340
  341 G     340  342  353  341
  342 G     341  343  352  342
  343 G     342  344  351  343
  344 U     343  345    0  344
  345 U     344  346    0  345
  346 C     345  347    0  346
  347 G     346  348    0  347
  348 A     347  349    0  348
  349 U     348  350    0  349
  350 C     349  351    0  350
  351 C     350  352  343  351
  352 C     351  353  342  352
  353 C     352  354  341  353
  354 C     353  355  340  354
  355 A     354  356  339  355
  356 C     355  357    7  356
  357 A     356  358    6  357
  358 G     357  359    5  358
  359 C     358  360    4  359
  360 U     359  361    3  360
  361 C     360  362    2  361
  362 C     361  363    1  362
  363 A     362  364    0  363
  364 C     363  365    0  364
  365 C     364  366    0  365
  366 A     365  367    0  366
