# Supplementary material for: TurboFold: Iterative probabilistic estimation of secondary structures for multiple RNA sequences
Source: BMC Bioinformatics. 2011 Apr 20;12:108. doi: 10.1186/1471-2105-12-108 (PMC3120699; doi:10.1186/1471-2105-12-108)
Supplement: Additional file 3 — Zip file of datasets. Datasets used in the benchmarking of TurboFold and other algorithms. [file 1471-2105-12-108-S3.ZIP › datasets/tmRNA/Guil.thet._TRW-55529_1-330.seq]

;
 ENERGY = 0    Guil.thet._TRW-55529/1-330
GGGGCUGAU
UUGGAUUCGA
CAUAUAAAUU
UGCGUGUUUC
AUUAUGAAGC
AAGUCAAGUU
UAAUGAUCUU
GUAAAAAACA
UUAAAGUACA
AAUAAAUGCA
AGCAAUAUAG
UUUCAUUUAG
UUCAAAACGU
UUAGUCUCUU
UUGCAUAAGC
AAAAUGUGUU
AAUAACUUUC
UUAGUAGAAA
UUGGAGAAGU
UUACUAAGAU
UUAUAUUUAC
UCCAUAAUUA
UUUUAAAGAU
GGUAAAAAGG
UGAUUCAUCA
UUUGUAUGUU
UCUAAACUUU
GUGAAAGAAU
AGUGGGCUCC
AUUUAUAAUG
AACGUGGGUU
CAAAUCCCAC
CAGCUCCAUA
G1
