# Supplementary material for: TurboFold: Iterative probabilistic estimation of secondary structures for multiple RNA sequences
Source: BMC Bioinformatics. 2011 Apr 20;12:108. doi: 10.1186/1471-2105-12-108 (PMC3120699; doi:10.1186/1471-2105-12-108)
Supplement: Additional file 3 — Zip file of datasets. Datasets used in the benchmarking of TurboFold and other algorithms. [file 1471-2105-12-108-S3.ZIP › datasets/tmRNA/Geob.meta._CP000148_1-356.ct]

  356 ENERGY = 0    Geob.meta._CP000148/1-356
    1 G       0    2  352    1
    2 G       1    3  351    2
    3 G       2    4  350    3
    4 G       3    5  349    4
    5 G       4    6  348    5
    6 U       5    7  347    6
    7 G       6    8  346    7
    8 U       7    9    0    8
    9 A       8   10    0    9
   10 C       9   11    0   10
   11 A      10   12    0   11
   12 G      11   13    0   12
   13 G      12   14    0   13
   14 U      13   15    0   14
   15 U      14   16    0   15
   16 U      15   17    0   16
   17 C      16   18    0   17
   18 G      17   19    0   18
   19 A      18   20    0   19
   20 C      19   21  325   20
   21 G      20   22  324   21
   22 G      21   23  323   22
   23 G      22   24  322   23
   24 G      23   25  321   24
   25 A      24   26  320   25
   26 U      25   27  319   26
   27 A      26   28    0   27
   28 G      27   29  317   28
   29 G      28   30    0   29
   30 A      29   31    0   30
   31 A      30   32    0   31
   32 A      31   33  313   32
   33 C      32   34  312   33
   34 U      33   35    0   34
   35 A      34   36    0   35
   36 A      35   37    0   36
   37 A      36   38  308   37
   38 G      37   39  307   38
   39 G      38   40  306   39
   40 U      39   41  305   40
   41 U      40   42    0   41
   42 G      41   43    0   42
   43 C      42   44  299   43
   44 A      43   45  298   44
   45 U      44   46  297   45
   46 G      45   47  296   46
   47 C      46   48  295   47
   48 C      47   49   67   48
   49 G      48   50   66   49
   50 A      49   51   65   50
   51 G      50   52   64   51
   52 G      51   53   63   52
   53 U      52   54   81   53
   54 C      53   55   80   54
   55 C      54   56   79   55
   56 G      55   57   78   56
   57 G      56   58   77   57
   58 G      57   59   76   58
   59 C      58   60   75   59
   60 U      59   61    0   60
   61 G      60   62    0   61
   62 G      61   63    0   62
   63 C      62   64   52   63
   64 C      63   65   51   64
   65 U      64   66   50   65
   66 C      65   67   49   66
   67 G      66   68   48   67
   68 U      67   69    0   68
   69 U      68   70    0   69
   70 A      69   71    0   70
   71 A      70   72    0   71
   72 A      71   73    0   72
   73 A      72   74    0   73
   74 A      73   75    0   74
   75 G      74   76   59   75
   76 C      75   77   58   76
   77 C      76   78   57   77
   78 C      77   79   56   78
   79 G      78   80   55   79
   80 G      79   81   54   80
   81 G      80   82   53   81
   82 G      81   83    0   82
   83 C      82   84    0   83
   84 G      83   85    0   84
   85 A      84   86    0   85
   86 A      85   87    0   86
   87 U      86   88    0   87
   88 U      87   89    0   88
   89 A      88   90    0   89
   90 C      89   91    0   90
   91 A      90   92    0   91
   92 C      91   93    0   92
   93 G      92   94    0   93
   94 C      93   95    0   94
   95 C      94   96    0   95
   96 G      95   97    0   96
   97 A      96   98    0   97
   98 U      97   99    0   98
   99 A      98  100    0   99
  100 A      99  101    0  100
  101 U     100  102    0  101
  102 U     101  103    0  102
  103 A     102  104    0  103
  104 C     103  105    0  104
  105 G     104  106    0  105
  106 A     105  107    0  106
  107 C     106  108    0  107
  108 U     107  109    0  108
  109 A     108  110    0  109
  110 C     109  111    0  110
  111 G     110  112    0  111
  112 C     111  113  138  112
  113 C     112  114    0  113
  114 G     113  115  136  114
  115 U     114  116  135  115
  116 A     115  117  134  116
  117 G     116  118  133  117
  118 C     117  119  132  118
  119 A     118  120  131  119
  120 G     119  121  130  120
  121 C     120  122    0  121
  122 U     121  123    0  122
  123 U     122  124    0  123
  124 A     123  125    0  124
  125 A     124  126    0  125
  126 U     125  127    0  126
  127 A     126  128    0  127
  128 C     127  129    0  128
  129 C     128  130    0  129
  130 C     129  131  120  130
  131 U     130  132  119  131
  132 G     131  133  118  132
  133 C     132  134  117  133
  134 U     133  135  116  134
  135 A     134  136  115  135
  136 C     135  137  114  136
  137 C     136  138    0  137
  138 G     137  139  112  138
  139 A     138  140    0  139
  140 U     139  141    0  140
  141 C     140  142  170  141
  142 C     141  143  169  142
  143 G     142  144  168  143
  144 C     143  145    0  144
  145 C     144  146  166  145
  146 G     145  147    0  146
  147 A     146  148    0  147
  148 G     147  149    0  148
  149 C     148  150    0  149
  150 C     149  151    0  150
  151 U     150  152    0  151
  152 C     151  153    0  152
  153 U     152  154    0  153
  154 C     153  155    0  154
  155 C     154  156    0  155
  156 C     155  157    0  156
  157 A     156  158    0  157
  158 C     157  159    0  158
  159 G     158  160  180  159
  160 G     159  161  179  160
  161 G     160  162  178  161
  162 U     161  163  177  162
  163 G     162  164  176  163
  164 A     163  165  175  164
  165 A     164  166    0  165
  166 G     165  167  145  166
  167 A     166  168    0  167
  168 U     167  169  143  168
  169 G     168  170  142  169
  170 G     169  171  141  170
  171 A     170  172    0  171
  172 U     171  173    0  172
  173 C     172  174    0  173
  174 G     173  175    0  174
  175 U     174  176  164  175
  176 U     175  177  163  176
  177 A     176  178  162  177
  178 U     177  179  161  178
  179 U     178  180  160  179
  180 U     179  181  159  180
  181 C     180  182    0  181
  182 A     181  183    0  182
  183 G     182  184    0  183
  184 U     183  185    0  184
  185 G     184  186    0  185
  186 G     185  187    0  186
  187 G     186  188    0  187
  188 A     187  189    0  188
  189 U     188  190  220  189
  190 A     189  191    0  190
  191 G     190  192    0  191
  192 U     191  193  217  192
  193 C     192  194    0  193
  194 A     193  195    0  194
  195 A     194  196    0  195
  196 G     195  197  212  196
  197 G     196  198  211  197
  198 G     197  199    0  198
  199 G     198  200    0  199
  200 A     199  201    0  200
  201 G     200  202  236  201
  202 U     201  203    0  202
  203 G     202  204    0  203
  204 C     203  205  233  204
  205 C     204  206  232  205
  206 C     205  207    0  206
  207 G     206  208  230  207
  208 C     207  209  229  208
  209 G     208  210    0  209
  210 G     209  211    0  210
  211 C     210  212  197  211
  212 C     211  213  196  212
  213 C     212  214    0  213
  214 C     213  215    0  214
  215 A     214  216    0  215
  216 A     215  217    0  216
  217 G     216  218  192  217
  218 G     217  219    0  218
  219 C     218  220    0  219
  220 G     219  221  189  220
  221 A     220  222    0  221
  222 A     221  223    0  222
  223 A     222  224    0  223
  224 C     223  225    0  224
  225 U     224  226    0  225
  226 U     225  227    0  226
  227 U     226  228    0  227
  228 A     227  229    0  228
  229 G     228  230  208  229
  230 C     229  231  207  230
  231 A     230  232    0  231
  232 G     231  233  205  232
  233 G     232  234  204  233
  234 A     233  235    0  234
  235 U     234  236    0  235
  236 C     235  237  201  236
  237 G     236  238    0  237
  238 C     237  239    0  238
  239 U     238  240  273  239
  240 U     239  241  272  240
  241 C     240  242    0  241
  242 C     241  243  270  242
  243 C     242  244  269  243
  244 G     243  245    0  244
  245 G     244  246  267  245
  246 A     245  247  266  246
  247 A     246  248    0  247
  248 A     247  249    0  248
  249 U     248  250  262  249
  250 C     249  251  261  250
  251 C     250  252  260  251
  252 C     251  253    0  252
  253 U     252  254  291  253
  254 G     253  255  290  254
  255 C     254  256  289  255
  256 C     255  257  288  256
  257 A     256  258    0  257
  258 G     257  259  285  258
  259 G     258  260  284  259
  260 G     259  261  251  260
  261 G     260  262  250  261
  262 A     261  263  249  262
  263 G     262  264    0  263
  264 A     263  265    0  264
  265 G     264  266    0  265
  266 U     265  267  246  266
  267 C     266  268  245  267
  268 G     267  269    0  268
  269 G     268  270  243  269
  270 G     269  271  242  270
  271 C     270  272    0  271
  272 G     271  273  240  272
  273 G     272  274  239  273
  274 C     273  275    0  274
  275 U     274  276    0  275
  276 A     275  277    0  276
  277 A     276  278    0  277
  278 A     277  279    0  278
  279 U     278  280    0  279
  280 C     279  281    0  280
  281 A     280  282    0  281
  282 A     281  283    0  282
  283 A     282  284    0  283
  284 U     283  285  259  284
  285 C     284  286  258  285
  286 C     285  287    0  286
  287 U     286  288    0  287
  288 G     287  289  256  288
  289 G     288  290  255  289
  290 C     289  291  254  290
  291 A     290  292  253  291
  292 U     291  293    0  292
  293 A     292  294    0  293
  294 A     293  295    0  294
  295 G     294  296   47  295
  296 C     295  297   46  296
  297 A     296  298   45  297
  298 U     297  299   44  298
  299 G     298  300   43  299
  300 U     299  301    0  300
  301 A     300  302    0  301
  302 G     301  303    0  302
  303 A     302  304    0  303
  304 C     303  305    0  304
  305 G     304  306   40  305
  306 C     305  307   39  306
  307 C     306  308   38  307
  308 U     307  309   37  308
  309 U     308  310    0  309
  310 C     309  311    0  310
  311 U     310  312    0  311
  312 G     311  313   33  312
  313 U     312  314   32  313
  314 G     313  315    0  314
  315 U     314  316    0  315
  316 A     315  317    0  316
  317 U     316  318   28  317
  318 G     317  319    0  318
  319 A     318  320   26  319
  320 U     319  321   25  320
  321 C     320  322   24  321
  322 U     321  323   23  322
  323 U     322  324   22  323
  324 C     323  325   21  324
  325 G     324  326   20  325
  326 G     325  327    0  326
  327 A     326  328    0  327
  328 C     327  329    0  328
  329 G     328  330  345  329
  330 C     329  331  344  330
  331 G     330  332  343  331
  332 G     331  333  342  332
  333 G     332  334  341  333
  334 U     333  335    0  334
  335 U     334  336    0  335
  336 C     335  337    0  336
  337 G     336  338    0  337
  338 A     337  339    0  338
  339 C     338  340    0  339
  340 U     339  341    0  340
  341 C     340  342  333  341
  342 C     341  343  332  342
  343 C     342  344  331  343
  344 G     343  345  330  344
  345 C     344  346  329  345
  346 C     345  347    7  346
  347 A     346  348    6  347
  348 C     347  349    5  348
  349 C     348  350    4  349
  350 U     349  351    3  350
  351 C     350  352    2  351
  352 C     351  353    1  352
  353 A     352  354    0  353
  354 C     353  355    0  354
  355 C     354  356    0  355
  356 A     355  357    0  356
