# Supplementary material for: TurboFold: Iterative probabilistic estimation of secondary structures for multiple RNA sequences
Source: BMC Bioinformatics. 2011 Apr 20;12:108. doi: 10.1186/1471-2105-12-108 (PMC3120699; doi:10.1186/1471-2105-12-108)
Supplement: Additional file 3 — Zip file of datasets. Datasets used in the benchmarking of TurboFold and other algorithms. [file 1471-2105-12-108-S3.ZIP › datasets/tmRNA/Copr.prot._TRW-351627_1-353.seq]

;
 ENERGY = 0    Copr.prot._TRW-351627/1-353
GGGGGCGAA
AAGGUCUCGA
CGGCGAGUCG
GAGCCUUGAG
CUGCAGGCAG
GGUUGGCUGC
CACACCUUAA
AAAGGGUAGC
AAGGCAAAAA
UAAAUGCCGA
ACCAGAAUUU
GCACUAGCUG
CUUAAUGUAA
GCAGCCGCUC
UCCAAACUGA
GGCUGCAUAA
GUUUGGAAGA
GCGUCAACCC
AUGCAGCGGC
UCUUAAGCAG
UGGCACCAGC
UGUUUAAGGG
UGAAAAGAGU
GGUGCUGGGC
AGUGCGGUUG
GGCUUCCUGG
GCUGCACUGU
CGAGACUUCA
CAGGAGGGCU
AAGCCUGUAG
ACGCGAAAGG
UGGCGGCUCG
UCGGACGCGG
GUUCGAUUCC
CGCCGCCUCC
ACCA1
