# Supplementary material for: TurboFold: Iterative probabilistic estimation of secondary structures for multiple RNA sequences
Source: BMC Bioinformatics. 2011 Apr 20;12:108. doi: 10.1186/1471-2105-12-108 (PMC3120699; doi:10.1186/1471-2105-12-108)
Supplement: Additional file 3 — Zip file of datasets. Datasets used in the benchmarking of TurboFold and other algorithms. [file 1471-2105-12-108-S3.ZIP › datasets/tmRNA/Meso.flor._AE017263_1-408.seq]

;
 ENERGY = 0    Meso.flor._AE017263/1-408
GGGGAUGUC
CUGGUUUCGA
CAGGAUACUC
UGGUCAUAUA
AUAGCAGUGG
UGUGGUAGAC
CAUAAUACUU
CUAGGUUUGA
UAAAAUGCAA
ACAAAAACGA
AGAAAACACA
AACGAAGUUC
CAACAUUUAU
GUUAAAUGCU
GGACAAGCAA
AUUACGCUUU
CGCUUAAUUU
GACUUAAAUA
CAAAUAUACG
UUUGGCAAUU
UUUAAUAGUC
UUGGAAUCUG
UUAAUUAUUG
UACAUACCAA
UUCCAAUAGA
AAUUAUGAUC
GUAAUAAAUA
AUUUUGAAAC
UCAAUUACGG
AUGUUAUAUU
AGUCUUUUGA
UAAUUUUAUU
UAAUAUAGCA
AAUUAGAAAA
UUAUCUAAAC
UGUAGAAUUU
AUAUGAUUCG
GUAUUUUGGA
CGUGGGUUCG
AUUCCCACCA
UCUCCACCA1
