# Supplementary material for: TurboFold: Iterative probabilistic estimation of secondary structures for multiple RNA sequences
Source: BMC Bioinformatics. 2011 Apr 20;12:108. doi: 10.1186/1471-2105-12-108 (PMC3120699; doi:10.1186/1471-2105-12-108)
Supplement: Additional file 3 — Zip file of datasets. Datasets used in the benchmarking of TurboFold and other algorithms. [file 1471-2105-12-108-S3.ZIP › datasets/tmRNA/Cyan.cald._AF022186_1-254.seq]

;
 ENERGY = 0    Cyan.cald._AF022186/1-254
GGGGCUGAA
AGGAUAUUCG
ACAUAUUAAU
UUCGUGCGCU
AUGAUGCAAG
CCGAGAAUGC
UUAUCUCGUA
AAAAAGCAGA
CAAAGAAAUA
AAUGCAAACA
AUAUUAUUGA
AAUUAGCAAU
AUUAGAAAAC
CAGCUCUAGU
AGUCUAGCCU
GAUUCAGUUA
UUUCUAAAUU
AUUUAUGUUA
UGUUAUUUAA
GCUUGUAGUA
ACUAUCUAGU
GUACAAUUUC
UAUGGACGUG
GGUUCAAUUC
CCACCAGCUC
CACAA1
