# Supplementary material for: TurboFold: Iterative probabilistic estimation of secondary structures for multiple RNA sequences
Source: BMC Bioinformatics. 2011 Apr 20;12:108. doi: 10.1186/1471-2105-12-108 (PMC3120699; doi:10.1186/1471-2105-12-108)
Supplement: Additional file 3 — Zip file of datasets. Datasets used in the benchmarking of TurboFold and other algorithms. [file 1471-2105-12-108-S3.ZIP › datasets/tmRNA/Mora.cata._AX067460_1-359.seq]

;
 ENERGY = 0    Mora.cata._AX067460/1-359
GGGGAUGUU
CUGGCUUCGA
CGCUGGUAGC
GAAACCUAAU
GAUGCAUGUC
AAGAGCGUGU
GACUCUUGUA
AAUCAACAUA
CAUUUAAAAU
AGUCGCAAAC
GACGAAACUU
ACGCACUAGC
AGCUUAAGGG
CUGCUUAGGA
CGGCACAAAU
UGCCUUUGGU
UUGGUUGCUC
UCCUAGAUGC
GAAUGCACAA
AGGAUAGCCA
AAAUUAGCGU
UGCGAUGAUU
UUGGCGAAAU
UCUUAGCAAA
UCGUCCAAUC
CAUCCUGACU
GUCGGUUCGG
UGCGGAUUAA
AGCCAUAGAC
AGAAUCUAAG
CAUGUAGAUU
CAUAGAUGUA
GUACUGGCGG
ACGCGGGUUC
GACUCCCGCC
AUCUCCACCA1
