# Supplementary material for: TurboFold: Iterative probabilistic estimation of secondary structures for multiple RNA sequences
Source: BMC Bioinformatics. 2011 Apr 20;12:108. doi: 10.1186/1471-2105-12-108 (PMC3120699; doi:10.1186/1471-2105-12-108)
Supplement: Additional file 3 — Zip file of datasets. Datasets used in the benchmarking of TurboFold and other algorithms. [file 1471-2105-12-108-S3.ZIP › datasets/tmRNA/Pseu.halo._CR954246_1-357.seq]

;
 ENERGY = 0    Pseu.halo._CR954246/1-357
GGGGCUGAU
UAGGAUUCGA
CGGAAUUCAA
GAAGCCCAAG
GUGCAUGUCG
AGGUGCGGUU
UGCCUCGUUA
AACAGCCGCA
ACCUAAAGUA
AUCGCAAACG
ACGAUAACUA
CUCUCUAGCG
GCUUAGGCCA
GCUAGCGCUC
CUUCUAUGUA
UUCUUGUGGA
CUAGAUUUUG
GAGUGUCACC
CUAACACCUG
AUCGCGAUGG
AAACCCUGGC
CGGGGUUGAA
GCGUUAAAAC
UAAGCGGCCU
CGCCUUUAUU
UACCGUGUUU
GUCCGGGACU
UAAAGGUUAA
UUAAAUGACA
AUACUAAGCA
UGUAGUACCG
ACGGUCGAGG
CUUUUCGGAC
GGGGGUUCAA
AUCCCCCCAG
CUCCACCA1
