# Supplementary material for: TurboFold: Iterative probabilistic estimation of secondary structures for multiple RNA sequences
Source: BMC Bioinformatics. 2011 Apr 20;12:108. doi: 10.1186/1471-2105-12-108 (PMC3120699; doi:10.1186/1471-2105-12-108)
Supplement: Additional file 3 — Zip file of datasets. Datasets used in the benchmarking of TurboFold and other algorithms. [file 1471-2105-12-108-S3.ZIP › datasets/tmRNA/uncu.bact._TRW-383630-1_1-364.seq]

;
 ENERGY = 0    uncu.bact._TRW-383630-1/1-364
GGGGGUGAC
CCCGGUUUCG
ACGUGGGUUA
CAAAGCAGUG
CAGGGGCAUA
CCGAGGACCA
GUCACCUCGU
AAAACAACUG
GAAAAAGUAU
AGUCGCAAAC
GACGAAACUU
ACGCUCUAGC
CGCUUAAUAC
CGGCUGGACG
CUGCACCGAA
GGGCCUUCGG
UCGGGCAGGG
CAACCUGCAG
CAGCGUCAUA
AAGAGAGGAU
CGUGCCGUAC
CGGGUUACUU
GAUACAGCAU
UAAAUCCAAG
GUAACUCGCC
UUGCCUCAGC
CUGCCGGUUG
ACGGUUGCAA
GGUCAAAUCA
AAUAACCAGG
CUAAGUAUGU
AGAACUGUCU
GUAGAGGGCU
UGCGGACGGG
GGUUCGAUUC
CCCCCACCUC
CACCA1
