# Supplementary material for: TurboFold: Iterative probabilistic estimation of secondary structures for multiple RNA sequences
Source: BMC Bioinformatics. 2011 Apr 20;12:108. doi: 10.1186/1471-2105-12-108 (PMC3120699; doi:10.1186/1471-2105-12-108)
Supplement: Additional file 3 — Zip file of datasets. Datasets used in the benchmarking of TurboFold and other algorithms. [file 1471-2105-12-108-S3.ZIP › datasets/tmRNA/Aqui.aeol._AE000749_1-344.ct]

  344 ENERGY = 0    Aqui.aeol._AE000749/1-344
    1 G       0    2  343    1
    2 G       1    3  342    2
    3 G       2    4  341    3
    4 G       3    5  340    4
    5 G       4    6  339    5
    6 C       5    7  338    6
    7 G       6    8  337    7
    8 G       7    9    0    8
    9 A       8   10    0    9
   10 A       9   11    0   10
   11 A      10   12    0   11
   12 G      11   13    0   12
   13 G      12   14    0   13
   14 A      13   15    0   14
   15 U      14   16    0   15
   16 U      15   17    0   16
   17 C      16   18    0   17
   18 G      17   19    0   18
   19 A      18   20    0   19
   20 C      19   21  316   20
   21 G      20   22  315   21
   22 G      21   23  314   22
   23 G      22   24  313   23
   24 G      23   25  312   24
   25 A      24   26  311   25
   26 C      25   27  310   26
   27 A      26   28    0   27
   28 G      27   29  309   28
   29 G      28   30  308   29
   30 C      29   31  307   30
   31 G      30   32  306   31
   32 G      31   33  305   32
   33 U      32   34  304   33
   34 C      33   35  303   34
   35 C      34   36  301   35
   36 C      35   37  298   36
   37 C      36   38  297   37
   38 G      37   39  296   38
   39 A      38   40  295   39
   40 G      39   41  294   40
   41 G      40   42  293   41
   42 A      41   43    0   42
   43 G      42   44    0   43
   44 C      43   45  287   44
   45 A      44   46  286   45
   46 G      45   47  285   46
   47 G      46   48  284   47
   48 C      47   49  283   48
   49 C      48   50   61   49
   50 G      49   51   60   50
   51 G      50   52   59   51
   52 G      51   53   58   52
   53 U      52   54   70   53
   54 G      53   55   69   54
   55 G      54   56   68   55
   56 C      55   57   67   56
   57 U      56   58   66   57
   58 C      57   59   52   58
   59 C      58   60   51   59
   60 C      59   61   50   60
   61 G      60   62   49   61
   62 U      61   63    0   62
   63 A      62   64    0   63
   64 A      63   65    0   64
   65 C      64   66    0   65
   66 A      65   67   57   66
   67 G      66   68   56   67
   68 C      67   69   55   68
   69 C      68   70   54   69
   70 G      69   71   53   70
   71 C      70   72    0   71
   72 U      71   73    0   72
   73 A      72   74    0   73
   74 A      73   75    0   74
   75 A      74   76    0   75
   76 A      75   77    0   76
   77 C      76   78    0   77
   78 A      77   79    0   78
   79 G      78   80    0   79
   80 C      79   81    0   80
   81 U      80   82    0   81
   82 C      81   83    0   82
   83 C      82   84    0   83
   84 C      83   85    0   84
   85 G      84   86    0   85
   86 A      85   87    0   86
   87 A      86   88    0   87
   88 G      87   89    0   88
   89 C      88   90    0   89
   90 U      89   91    0   90
   91 G      90   92    0   91
   92 A      91   93    0   92
   93 A      92   94    0   93
   94 C      93   95    0   94
   95 U      94   96    0   95
   96 C      95   97    0   96
   97 G      96   98    0   97
   98 C      97   99    0   98
   99 U      98  100    0   99
  100 C      99  101    0  100
  101 U     100  102    0  101
  102 C     101  103  124  102
  103 G     102  104  123  103
  104 C     103  105  122  104
  105 U     104  106  121  105
  106 G     105  107  120  106
  107 C     106  108  119  107
  108 C     107  109  118  108
  109 U     108  110    0  109
  110 A     109  111    0  110
  111 A     110  112    0  111
  112 U     111  113    0  112
  113 U     112  114    0  113
  114 A     113  115    0  114
  115 A     114  116    0  115
  116 A     115  117    0  116
  117 C     116  118    0  117
  118 G     117  119  108  118
  119 G     118  120  107  119
  120 C     119  121  106  120
  121 A     120  122  105  121
  122 G     121  123  104  122
  123 C     122  124  103  123
  124 G     123  125  102  124
  125 C     124  126  162  125
  126 G     125  127  161  126
  127 U     126  128  160  127
  128 C     127  129  159  128
  129 C     128  130  158  129
  130 C     129  131  156  130
  131 C     130  132  155  131
  132 G     131  133  154  132
  133 G     132  134  153  133
  134 U     133  135  152  134
  135 A     134  136  151  135
  136 G     135  137  150  136
  137 G     136  138  149  137
  138 U     137  139  148  138
  139 U     138  140    0  139
  140 U     139  141    0  140
  141 G     140  142  176  141
  142 C     141  143  175  142
  143 G     142  144  174  143
  144 G     143  145  173  144
  145 G     144  146  172  145
  146 U     145  147  171  146
  147 G     146  148  170  147
  148 G     147  149  138  148
  149 C     148  150  137  149
  150 C     149  151  136  150
  151 U     150  152  135  151
  152 A     151  153  134  152
  153 C     152  154  133  153
  154 C     153  155  132  154
  155 G     154  156  131  155
  156 G     155  157  130  156
  157 A     156  158    0  157
  158 G     157  159  129  158
  159 G     158  160  128  159
  160 G     159  161  127  160
  161 C     160  162  126  161
  162 G     161  163  125  162
  163 U     162  164    0  163
  164 C     163  165    0  164
  165 A     164  166    0  165
  166 G     165  167    0  166
  167 A     166  168    0  167
  168 G     167  169    0  168
  169 A     168  170    0  169
  170 C     169  171  147  170
  171 A     170  172  146  171
  172 C     171  173  145  172
  173 C     172  174  144  173
  174 C     173  175  143  174
  175 G     174  176  142  175
  176 C     175  177  141  176
  177 U     176  178    0  177
  178 C     177  179    0  178
  179 G     178  180    0  179
  180 G     179  181  209  180
  181 G     180  182  208  181
  182 C     181  183  207  182
  183 U     182  184  206  183
  184 A     183  185  205  184
  185 C     184  186  204  185
  186 U     185  187  203  186
  187 C     186  188  202  187
  188 G     187  189  201  188
  189 G     188  190  200  189
  190 U     189  191  199  190
  191 C     190  192    0  191
  192 G     191  193  225  192
  193 C     192  194  224  193
  194 A     193  195  223  194
  195 C     194  196  222  195
  196 G     195  197  221  196
  197 G     196  198  220  197
  198 G     197  199  219  198
  199 G     198  200  190  199
  200 C     199  201  189  200
  201 U     200  202  188  201
  202 G     201  203  187  202
  203 A     202  204  186  203
  204 G     203  205  185  204
  205 U     204  206  184  205
  206 A     205  207  183  206
  207 G     206  208  182  207
  208 C     207  209  181  208
  209 U     208  210  180  209
  210 G     209  211    0  210
  211 A     210  212    0  211
  212 C     211  213    0  212
  213 A     212  214    0  213
  214 C     213  215    0  214
  215 C     214  216    0  215
  216 U     215  217    0  216
  217 A     216  218    0  217
  218 A     217  219    0  218
  219 C     218  220  198  219
  220 C     219  221  197  220
  221 C     220  222  196  221
  222 G     221  223  195  222
  223 U     222  224  194  223
  224 G     223  225  193  224
  225 C     224  226  192  225
  226 U     225  227    0  226
  227 A     226  228    0  227
  228 C     227  229  262  228
  229 C     228  230  261  229
  230 C     229  231  260  230
  231 U     230  232  259  231
  232 C     231  233    0  232
  233 G     232  234    0  233
  234 G     233  235  256  234
  235 G     234  236  255  235
  236 G     235  237  254  236
  237 A     236  238    0  237
  238 G     237  239  251  238
  239 C     238  240  250  239
  240 U     239  241  249  240
  241 U     240  242    0  241
  242 G     241  243  279  242
  243 C     242  244  278  243
  244 C     243  245  277  244
  245 C     244  246  276  245
  246 G     245  247  275  246
  247 U     246  248  274  247
  248 G     247  249  273  248
  249 G     248  250  240  249
  250 G     249  251  239  250
  251 C     250  252  238  251
  252 G     251  253    0  252
  253 A     252  254    0  253
  254 C     253  255  236  254
  255 C     254  256  235  255
  256 C     255  257  234  256
  257 G     256  258    0  257
  258 A     257  259    0  258
  259 G     258  260  231  259
  260 G     259  261  230  260
  261 G     260  262  229  261
  262 G     261  263  228  262
  263 A     262  264    0  263
  264 A     263  265    0  264
  265 A     264  266    0  265
  266 U     265  267    0  266
  267 C     266  268    0  267
  268 C     267  269    0  268
  269 U     268  270    0  269
  270 G     269  271    0  270
  271 A     270  272    0  271
  272 A     271  273    0  272
  273 C     272  274  248  273
  274 A     273  275  247  274
  275 C     274  276  246  275
  276 G     275  277  245  276
  277 G     276  278  244  277
  278 G     277  279  243  278
  279 C     278  280  242  279
  280 U     279  281    0  280
  281 A     280  282    0  281
  282 A     281  283    0  282
  283 G     282  284   48  283
  284 C     283  285   47  284
  285 C     284  286   46  285
  286 U     285  287   45  286
  287 G     286  288   44  287
  288 U     287  289    0  288
  289 A     288  290    0  289
  290 G     289  291    0  290
  291 A     290  292    0  291
  292 G     291  293    0  292
  293 C     292  294   41  293
  294 C     293  295   40  294
  295 U     294  296   39  295
  296 C     295  297   38  296
  297 G     296  298   37  297
  298 G     297  299   36  298
  299 A     298  300    0  299
  300 U     299  301    0  300
  301 G     300  302   35  301
  302 U     301  303    0  302
  303 G     302  304   34  303
  304 G     303  305   33  304
  305 C     304  306   32  305
  306 C     305  307   31  306
  307 G     306  308   30  307
  308 C     307  309   29  308
  309 C     308  310   28  309
  310 G     309  311   26  310
  311 U     310  312   25  311
  312 C     311  313   24  312
  313 C     312  314   23  313
  314 U     313  315   22  314
  315 C     314  316   21  315
  316 G     315  317   20  316
  317 G     316  318    0  317
  318 A     317  319    0  318
  319 C     318  320    0  319
  320 G     319  321  336  320
  321 C     320  322  335  321
  322 G     321  323  334  322
  323 G     322  324  333  323
  324 G     323  325  332  324
  325 U     324  326    0  325
  326 U     325  327    0  326
  327 C     326  328    0  327
  328 G     327  329    0  328
  329 A     328  330    0  329
  330 U     329  331    0  330
  331 U     330  332    0  331
  332 C     331  333  324  332
  333 C     332  334  323  333
  334 C     333  335  322  334
  335 G     334  336  321  335
  336 C     335  337  320  336
  337 C     336  338    7  337
  338 G     337  339    6  338
  339 C     338  340    5  339
  340 C     339  341    4  340
  341 U     340  342    3  341
  342 C     341  343    2  342
  343 C     342  344    1  343
  344 A     343  345    0  344
