# Supplementary material for: TurboFold: Iterative probabilistic estimation of secondary structures for multiple RNA sequences
Source: BMC Bioinformatics. 2011 Apr 20;12:108. doi: 10.1186/1471-2105-12-108 (PMC3120699; doi:10.1186/1471-2105-12-108)
Supplement: Additional file 3 — Zip file of datasets. Datasets used in the benchmarking of TurboFold and other algorithms. [file 1471-2105-12-108-S3.ZIP › datasets/tmRNA/Jako.libe._TRW-143017_1-102.ct]

  102 ENERGY = 0    Jako.libe._TRW-143017/1-102
    1 G       0    2   98    1
    2 G       1    3   97    2
    3 G       2    4   96    3
    4 G       3    5   95    4
    5 A       4    6   94    5
    6 U       5    7   93    6
    7 G       6    8   92    7
    8 A       7    9    0    8
    9 A       8   10    0    9
   10 U       9   11    0   10
   11 U      10   12    0   11
   12 A      11   13    0   12
   13 G      12   14    0   13
   14 U      13   15    0   14
   15 U      14   16    0   15
   16 U      15   17    0   16
   17 A      16   18    0   17
   18 G      17   19    0   18
   19 A      18   20    0   19
   20 U      19   21   71   20
   21 A      20   22   70   21
   22 U      21   23   69   22
   23 U      22   24   68   23
   24 U      23   25   67   24
   25 A      24   26   66   25
   26 A      25   27   65   26
   27 G      26   28   64   27
   28 U      27   29   63   28
   29 A      28   30   62   29
   30 A      29   31   61   30
   31 U      30   32   60   31
   32 C      31   33    0   32
   33 C      32   34    0   33
   34 A      33   35    0   34
   35 U      34   36    0   35
   36 G      35   37    0   36
   37 A      36   38   54   37
   38 A      37   39   53   38
   39 A      38   40   52   39
   40 A      39   41   51   40
   41 U      40   42   50   41
   42 U      41   43   49   42
   43 C      42   44   48   43
   44 A      43   45    0   44
   45 U      44   46    0   45
   46 C      45   47    0   46
   47 A      46   48    0   47
   48 G      47   49   43   48
   49 A      48   50   42   49
   50 A      49   51   41   50
   51 U      50   52   40   51
   52 U      51   53   39   52
   53 U      52   54   38   53
   54 U      53   55   37   54
   55 G      54   56    0   55
   56 U      55   57    0   56
   57 A      56   58    0   57
   58 A      57   59    0   58
   59 U      58   60    0   59
   60 A      59   61   31   60
   61 U      60   62   30   61
   62 U      61   63   29   62
   63 G      62   64   28   63
   64 C      63   65   27   64
   65 U      64   66   26   65
   66 U      65   67   25   66
   67 A      66   68   24   67
   68 G      67   69   23   68
   69 A      68   70   22   69
   70 U      69   71   21   70
   71 A      70   72   20   71
   72 A      71   73    0   72
   73 A      72   74    0   73
   74 A      73   75    0   74
   75 C      74   76   91   75
   76 C      75   77   90   76
   77 A      76   78   89   77
   78 U      77   79   88   78
   79 G      78   80   87   79
   80 G      79   81    0   80
   81 G      80   82    0   81
   82 C      81   83    0   82
   83 A      82   84    0   83
   84 G      83   85    0   84
   85 U      84   86    0   85
   86 A      85   87    0   86
   87 C      86   88   79   87
   88 A      87   89   78   88
   89 U      88   90   77   89
   90 G      89   91   76   90
   91 G      90   92   75   91
   92 C      91   93    7   92
   93 A      92   94    6   93
   94 U      93   95    5   94
   95 C      94   96    4   95
   96 U      95   97    3   96
   97 C      96   98    2   97
   98 C      97   99    1   98
   99 A      98  100    0   99
  100 C      99  101    0  100
  101 C     100  102    0  101
  102 A     101  103    0  102
