# Supplementary material for: TurboFold: Iterative probabilistic estimation of secondary structures for multiple RNA sequences
Source: BMC Bioinformatics. 2011 Apr 20;12:108. doi: 10.1186/1471-2105-12-108 (PMC3120699; doi:10.1186/1471-2105-12-108)
Supplement: Additional file 3 — Zip file of datasets. Datasets used in the benchmarking of TurboFold and other algorithms. [file 1471-2105-12-108-S3.ZIP › datasets/tmRNA/Baci.subt._TRW-1423_1-363.seq]

;
 ENERGY = 0    Baci.subt._TRW-1423/1-363
GGGGACGUU
ACGGAUUCGA
CAGGGAUGGA
UCGAGCUUGA
GCUGCGAGCC
GAGAGGCGAU
CUCGUAAACA
CGCACUUAAA
UAUAACUGGC
AAAACUAACA
GUUUUAACCA
AAACGUAGCA
UUAGCUGCCU
AAUAAGCGCA
GCGAGCUCUU
CCUGACAUUG
CCUAUGUGUC
UGUGAAGAGC
ACAUCCAAGU
AGGCUACGCU
UGCGUUCCCG
UCUGAGAACG
UAAGAAGAGA
UGAACAGACU
AGCUCUCGGA
AGGCCCGCCC
GCAGGCAAGA
AGAUGAGUGA
AACCAUAAAU
AUGCAGGCUA
CGCUCGUAGA
CGCUUAAGUA
AUCGAUGUUU
CUGGACGUGG
GUUCGACUCC
CACCGUCUCC
AUAC1
