# Supplementary material for: TurboFold: Iterative probabilistic estimation of secondary structures for multiple RNA sequences
Source: BMC Bioinformatics. 2011 Apr 20;12:108. doi: 10.1186/1471-2105-12-108 (PMC3120699; doi:10.1186/1471-2105-12-108)
Supplement: Additional file 3 — Zip file of datasets. Datasets used in the benchmarking of TurboFold and other algorithms. [file 1471-2105-12-108-S3.ZIP › datasets/tmRNA/Psyc.arct._CP000082_1-359.ct]

  359 ENERGY = 0    Psyc.arct._CP000082/1-359
    1 G       0    2  355    1
    2 G       1    3  354    2
    3 G       2    4  353    3
    4 G       3    5  352    4
    5 A       4    6  351    5
    6 U       5    7  350    6
    7 G       6    8  349    7
    8 U       7    9    0    8
    9 U       8   10    0    9
   10 C       9   11    0   10
   11 U      10   12    0   11
   12 G      11   13    0   12
   13 G      12   14    0   13
   14 C      13   15    0   14
   15 U      14   16    0   15
   16 U      15   17    0   16
   17 C      16   18    0   17
   18 G      17   19    0   18
   19 A      18   20    0   19
   20 C      19   21  328   20
   21 G      20   22  327   21
   22 C      21   23  326   22
   23 U      22   24  325   23
   24 G      23   25  324   24
   25 G      24   26  323   25
   26 U      25   27  322   26
   27 G      26   28  321   27
   28 A      27   29    0   28
   29 U      28   30  319   29
   30 G      29   31    0   30
   31 A      30   32    0   31
   32 A      31   33    0   32
   33 A      32   34    0   33
   34 C      33   35  315   34
   35 U      34   36  314   35
   36 C      35   37  313   36
   37 A      36   38  312   37
   38 A      37   39    0   38
   39 U      38   40    0   39
   40 G      39   41  309   40
   41 A      40   42  308   41
   42 U      41   43  307   42
   43 G      42   44    0   43
   44 C      43   45  303   44
   45 A      44   46  302   45
   46 U      45   47  301   46
   47 G      46   48  300   47
   48 U      47   49  299   48
   49 C      48   50   68   49
   50 G      49   51   67   50
   51 A      50   52   66   51
   52 G      51   53   65   52
   53 A      52   54   64   53
   54 G      53   55    0   54
   55 U      54   56    0   55
   56 A      55   57   82   56
   57 U      56   58   81   57
   58 A      57   59   80   58
   59 U      58   60   79   59
   60 G      59   61   78   60
   61 U      60   62   77   61
   62 C      61   63    0   62
   63 C      62   64    0   63
   64 U      63   65   53   64
   65 C      64   66   52   65
   66 U      65   67   51   66
   67 C      66   68   50   67
   68 G      67   69   49   68
   69 U      68   70    0   69
   70 U      69   71    0   70
   71 A      70   72    0   71
   72 A      71   73    0   72
   73 U      72   74    0   73
   74 C      73   75    0   74
   75 A      74   76    0   75
   76 A      75   77    0   76
   77 A      76   78   61   77
   78 C      77   79   60   78
   79 A      78   80   59   79
   80 U      79   81   58   80
   81 A      80   82   57   81
   82 U      81   83   56   82
   83 A      82   84    0   83
   84 U      83   85    0   84
   85 U      84   86    0   85
   86 G      85   87    0   86
   87 U      86   88    0   87
   88 U      87   89    0   88
   89 A      88   90    0   89
   90 U      89   91    0   90
   91 A      90   92    0   91
   92 G      91   93    0   92
   93 U      92   94    0   93
   94 C      93   95    0   94
   95 G      94   96    0   95
   96 C      95   97    0   96
   97 A      96   98    0   97
   98 A      97   99    0   98
   99 A      98  100    0   99
  100 C      99  101    0  100
  101 G     100  102    0  101
  102 A     101  103    0  102
  103 C     102  104    0  103
  104 G     103  105    0  104
  105 A     104  106    0  105
  106 A     105  107    0  106
  107 A     106  108    0  107
  108 A     107  109    0  108
  109 U     108  110    0  109
  110 U     109  111    0  110
  111 A     110  112    0  111
  112 C     111  113    0  112
  113 G     112  114    0  113
  114 C     113  115    0  114
  115 U     114  116    0  115
  116 C     115  117    0  116
  117 U     116  118    0  117
  118 A     117  119  135  118
  119 G     118  120  134  119
  120 C     119  121  133  120
  121 A     120  122  132  121
  122 G     121  123  131  122
  123 C     122  124    0  123
  124 U     123  125    0  124
  125 U     124  126    0  125
  126 A     125  127    0  126
  127 A     126  128    0  127
  128 A     127  129    0  128
  129 C     128  130    0  129
  130 C     129  131    0  130
  131 C     130  132  122  131
  132 U     131  133  121  132
  133 G     132  134  120  133
  134 U     133  135  119  134
  135 U     134  136  118  135
  136 U     135  137    0  136
  137 A     136  138  173  137
  138 C     137  139  172  138
  139 U     138  140  171  139
  140 U     139  141  170  140
  141 G     140  142  169  141
  142 G     141  143  168  142
  143 U     142  144  167  143
  144 U     143  145  166  144
  145 G     144  146  165  145
  146 C     145  147  163  146
  147 U     146  148  162  147
  148 G     147  149  161  148
  149 A     148  150  160  149
  150 U     149  151  159  150
  151 C     150  152    0  151
  152 A     151  153    0  152
  153 U     152  154  192  153
  154 C     153  155  191  154
  155 U     154  156  190  155
  156 A     155  157  189  156
  157 C     156  158  188  157
  158 A     157  159  187  158
  159 G     158  160  150  159
  160 U     159  161  149  160
  161 U     160  162  148  161
  162 G     161  163  147  162
  163 G     162  164  146  163
  164 U     163  165    0  164
  165 C     164  166  145  165
  166 A     165  167  144  166
  167 A     166  168  143  167
  168 C     167  169  142  168
  169 U     168  170  141  169
  170 A     169  171  140  170
  171 A     170  172  139  171
  172 G     171  173  138  172
  173 U     172  174  137  173
  174 U     173  175    0  174
  175 G     174  176    0  175
  176 A     175  177    0  176
  177 A     176  178    0  177
  178 G     177  179    0  178
  179 C     178  180    0  179
  180 G     179  181    0  180
  181 U     180  182    0  181
  182 C     181  183    0  182
  183 C     182  184    0  183
  184 G     183  185    0  184
  185 C     184  186    0  185
  186 A     185  187    0  186
  187 U     186  188  158  187
  188 G     187  189  157  188
  189 U     188  190  156  189
  190 A     189  191  155  190
  191 G     190  192  154  191
  192 A     191  193  153  192
  193 A     192  194    0  193
  194 G     193  195    0  194
  195 C     194  196    0  195
  196 G     195  197  225  196
  197 C     196  198  224  197
  198 C     197  199  223  198
  199 A     198  200    0  199
  200 C     199  201    0  200
  201 A     200  202    0  201
  202 A     201  203  220  202
  203 G     202  204  219  203
  204 U     203  205  218  204
  205 G     204  206  217  205
  206 A     205  207  216  206
  207 U     206  208  215  207
  208 U     207  209    0  208
  209 G     208  210    0  209
  210 U     209  211  238  210
  211 C     210  212  237  211
  212 U     211  213  236  212
  213 C     212  214  235  213
  214 A     213  215    0  214
  215 A     214  216  207  215
  216 U     215  217  206  216
  217 U     216  218  205  217
  218 G     217  219  204  218
  219 C     218  220  203  219
  220 U     219  221  202  220
  221 U     220  222    0  221
  222 G     221  223    0  222
  223 G     222  224  198  223
  224 G     223  225  197  224
  225 U     224  226  196  225
  226 U     225  227    0  226
  227 U     226  228    0  227
  228 A     227  229    0  228
  229 A     228  230    0  229
  230 A     229  231    0  230
  231 A     230  232    0  231
  232 G     231  233    0  232
  233 U     232  234    0  233
  234 A     233  235    0  234
  235 G     234  236  213  235
  236 A     235  237  212  236
  237 G     236  238  211  237
  238 A     237  239  210  238
  239 A     238  240    0  239
  240 U     239  241    0  240
  241 C     240  242    0  241
  242 A     241  243    0  242
  243 U     242  244  275  243
  244 C     243  245  274  244
  245 C     244  246  273  245
  246 U     245  247    0  246
  247 A     246  248    0  247
  248 U     247  249  271  248
  249 C     248  250    0  249
  250 C     249  251  269  250
  251 A     250  252    0  251
  252 U     251  253    0  252
  253 C     252  254    0  253
  254 C     253  255  264  254
  255 U     254  256  263  255
  256 G     255  257  295  256
  257 A     256  258    0  257
  258 C     257  259    0  258
  259 U     258  260  292  259
  260 G     259  261  289  260
  261 U     260  262  288  261
  262 C     261  263  287  262
  263 G     262  264  255  263
  264 G     263  265  254  264
  265 A     264  266    0  265
  266 U     265  267    0  266
  267 C     266  268    0  267
  268 G     267  269    0  268
  269 G     268  270  250  269
  270 U     269  271    0  270
  271 G     270  272  248  271
  272 C     271  273    0  272
  273 G     272  274  245  273
  274 G     273  275  244  274
  275 A     274  276  243  275
  276 C     275  277    0  276
  277 U     276  278    0  277
  278 A     277  279    0  278
  279 A     278  280    0  279
  280 A     279  281    0  280
  281 A     280  282    0  281
  282 C     281  283    0  282
  283 C     282  284    0  283
  284 A     283  285    0  284
  285 A     284  286    0  285
  286 A     285  287    0  286
  287 G     286  288  262  287
  288 A     287  289  261  288
  289 C     288  290  260  289
  290 A     289  291    0  290
  291 G     290  292    0  291
  292 A     291  293  259  292
  293 A     292  294    0  293
  294 A     293  295    0  294
  295 C     294  296  256  295
  296 U     295  297    0  296
  297 A     296  298    0  297
  298 A     297  299    0  298
  299 A     298  300   48  299
  300 C     299  301   47  300
  301 A     300  302   46  301
  302 U     301  303   45  302
  303 G     302  304   44  303
  304 U     303  305    0  304
  305 A     304  306    0  305
  306 G     305  307    0  306
  307 A     306  308   42  307
  308 U     307  309   41  308
  309 U     308  310   40  309
  310 C     309  311    0  310
  311 A     310  312    0  311
  312 U     311  313   37  312
  313 G     312  314   36  313
  314 A     313  315   35  314
  315 G     314  316   34  315
  316 C     315  317    0  316
  317 G     316  318    0  317
  318 U     317  319    0  318
  319 A     318  320   29  319
  320 A     319  321    0  320
  321 U     320  322   27  321
  322 G     321  323   26  322
  323 C     322  324   25  323
  324 U     323  325   24  324
  325 G     324  326   23  325
  326 G     325  327   22  326
  327 C     326  328   21  327
  328 G     327  329   20  328
  329 G     328  330    0  329
  330 A     329  331    0  330
  331 C     330  332    0  331
  332 G     331  333  348  332
  333 C     332  334  347  333
  334 G     333  335  346  334
  335 G     334  336  345  335
  336 G     335  337  344  336
  337 U     336  338    0  337
  338 U     337  339    0  338
  339 C     338  340    0  339
  340 A     339  341    0  340
  341 A     340  342    0  341
  342 C     341  343    0  342
  343 U     342  344    0  343
  344 C     343  345  336  344
  345 C     344  346  335  345
  346 C     345  347  334  346
  347 G     346  348  333  347
  348 C     347  349  332  348
  349 C     348  350    7  349
  350 A     349  351    6  350
  351 U     350  352    5  351
  352 C     351  353    4  352
  353 U     352  354    3  353
  354 C     353  355    2  354
  355 C     354  356    1  355
  356 A     355  357    0  356
  357 C     356  358    0  357
  358 C     357  359    0  358
  359 A     358  360    0  359
