# Supplementary material for: TurboFold: Iterative probabilistic estimation of secondary structures for multiple RNA sequences
Source: BMC Bioinformatics. 2011 Apr 20;12:108. doi: 10.1186/1471-2105-12-108 (PMC3120699; doi:10.1186/1471-2105-12-108)
Supplement: Additional file 3 — Zip file of datasets. Datasets used in the benchmarking of TurboFold and other algorithms. [file 1471-2105-12-108-S3.ZIP › datasets/tmRNA/Clos.diff._AM180355_1-350.ct]

  350 ENERGY = 0    Clos.diff._AM180355/1-350
    1 G       0    2  346    1
    2 G       1    3  345    2
    3 G       2    4  344    3
    4 G       3    5  343    4
    5 G       4    6  342    5
    6 C       5    7  341    6
    7 G       6    8  340    7
    8 U       7    9    0    8
    9 A       8   10    0    9
   10 A       9   11    0   10
   11 A      10   12    0   11
   12 G      11   13    0   12
   13 G      12   14    0   13
   14 U      13   15    0   14
   15 U      14   16    0   15
   16 U      15   17    0   16
   17 C      16   18    0   17
   18 G      17   19    0   18
   19 A      18   20    0   19
   20 C      19   21  319   20
   21 G      20   22  318   21
   22 U      21   23  317   22
   23 G      22   24  316   23
   24 G      23   25  315   24
   25 G      24   26  314   25
   26 U      25   27  313   26
   27 U      26   28  312   27
   28 U      27   29  311   28
   29 G      28   30    0   29
   30 G      29   31    0   30
   31 A      30   32    0   31
   32 A      31   33    0   32
   33 C      32   34  306   33
   34 U      33   35  305   34
   35 U      34   36  304   35
   36 G      35   37  303   36
   37 A      36   38    0   37
   38 G      37   39    0   38
   39 G      38   40  300   39
   40 C      39   41  299   40
   41 U      40   42    0   41
   42 G      41   43    0   42
   43 C      42   44  293   43
   44 A      43   45  292   44
   45 U      44   46  291   45
   46 G      45   47  290   46
   47 U      46   48  289   47
   48 C      47   49   66   48
   49 G      48   50   65   49
   50 U      49   51   64   50
   51 G      50   52   63   51
   52 U      51   53    0   52
   53 U      52   54    0   53
   54 A      53   55    0   54
   55 C      54   56   78   55
   56 U      55   57   77   56
   57 C      56   58   76   57
   58 U      57   59   75   58
   59 G      58   60   74   59
   60 G      59   61   73   60
   61 G      60   62    0   61
   62 U      61   63    0   62
   63 C      62   64   51   63
   64 A      63   65   50   64
   65 C      64   66   49   65
   66 G      65   67   48   66
   67 U      66   68    0   67
   68 A      67   69    0   68
   69 A      68   70    0   69
   70 A      69   71    0   70
   71 A      70   72    0   71
   72 A      71   73    0   72
   73 C      72   74   60   73
   74 U      73   75   59   74
   75 G      74   76   58   75
   76 G      75   77   57   76
   77 G      76   78   56   77
   78 G      77   79   55   78
   79 A      78   80    0   79
   80 A      79   81    0   80
   81 C      80   82    0   81
   82 U      81   83    0   82
   83 U      82   84    0   83
   84 U      83   85    0   84
   85 A      84   86    0   85
   86 A      85   87    0   86
   87 A      86   88    0   87
   88 A      87   89    0   88
   89 U      88   90    0   89
   90 A      89   91    0   90
   91 A      90   92    0   91
   92 A      91   93    0   92
   93 C      92   94    0   93
   94 G      93   95    0   94
   95 C      94   96    0   95
   96 A      95   97    0   96
   97 G      96   98    0   97
   98 A      97   99    0   98
   99 C      98  100    0   99
  100 G      99  101    0  100
  101 A     100  102    0  101
  102 U     101  103    0  102
  103 A     102  104    0  103
  104 A     103  105    0  104
  105 U     104  106    0  105
  106 U     105  107    0  106
  107 U     106  108    0  107
  108 C     107  109    0  108
  109 G     108  110    0  109
  110 C     109  111    0  110
  111 G     110  112    0  111
  112 A     111  113    0  112
  113 U     112  114    0  113
  114 A     113  115  131  114
  115 G     114  116  130  115
  116 C     115  117  129  116
  117 A     116  118  128  117
  118 G     117  119  127  118
  119 C     118  120  126  119
  120 C     119  121    0  120
  121 U     120  122    0  121
  122 A     121  123    0  122
  123 G     122  124    0  123
  124 U     123  125    0  124
  125 U     124  126    0  125
  126 G     125  127  119  126
  127 C     126  128  118  127
  128 U     127  129  117  128
  129 G     128  130  116  129
  130 C     129  131  115  130
  131 U     130  132  114  131
  132 C     131  133  168  132
  133 G     132  134  167  133
  134 U     133  135  166  134
  135 C     134  136  165  135
  136 C     135  137  164  136
  137 C     136  138    0  137
  138 U     137  139  161  138
  139 C     138  140  160  139
  140 U     139  141  159  140
  141 U     140  142  158  141
  142 A     141  143  157  142
  143 G     142  144  156  143
  144 U     143  145  155  144
  145 C     144  146  154  145
  146 C     145  147    0  146
  147 U     146  148  181  147
  148 C     147  149  180  148
  149 C     148  150  179  149
  150 U     149  151  178  150
  151 G     150  152  177  151
  152 C     151  153  176  152
  153 C     152  154    0  153
  154 G     153  155  145  154
  155 A     154  156  144  155
  156 C     155  157  143  156
  157 U     156  158  142  157
  158 A     157  159  141  158
  159 A     158  160  140  159
  160 G     159  161  139  160
  161 A     160  162  138  161
  162 C     161  163    0  162
  163 U     162  164    0  163
  164 G     163  165  136  164
  165 G     164  166  135  165
  166 A     165  167  134  166
  167 C     166  168  133  167
  168 G     167  169  132  168
  169 U     168  170    0  169
  170 C     169  171    0  170
  171 A     170  172    0  171
  172 U     171  173    0  172
  173 U     172  174    0  173
  174 A     173  175    0  174
  175 U     174  176    0  175
  176 G     175  177  152  176
  177 C     176  178  151  177
  178 A     177  179  150  178
  179 G     178  180  149  179
  180 G     179  181  148  180
  181 G     180  182  147  181
  182 A     181  183    0  182
  183 A     182  184    0  183
  184 C     183  185  213  184
  185 U     184  186  212  185
  186 A     185  187  211  186
  187 C     186  188  210  187
  188 U     187  189  209  188
  189 U     188  190  208  189
  190 U     189  191  207  190
  191 A     190  192  206  191
  192 G     191  193  205  192
  193 G     192  194  204  193
  194 G     193  195    0  194
  195 G     194  196    0  195
  196 U     195  197    0  196
  197 G     196  198  225  197
  198 U     197  199  224  198
  199 C     198  200  223  199
  200 U     199  201  222  200
  201 C     200  202  221  201
  202 G     201  203  220  202
  203 A     202  204  219  203
  204 C     203  205  193  204
  205 U     204  206  192  205
  206 U     205  207  191  206
  207 G     206  208  190  207
  208 A     207  209  189  208
  209 A     208  210  188  209
  210 G     209  211  187  210
  211 U     210  212  186  211
  212 A     211  213  185  212
  213 G     212  214  184  213
  214 A     213  215    0  214
  215 U     214  216    0  215
  216 U     215  217    0  216
  217 A     216  218    0  217
  218 A     217  219    0  218
  219 U     218  220  203  219
  220 U     219  221  202  220
  221 G     220  222  201  221
  222 G     221  223  200  222
  223 G     222  224  199  223
  224 A     223  225  198  224
  225 C     224  226  197  225
  226 U     225  227    0  226
  227 G     226  228    0  227
  228 G     227  229    0  228
  229 C     228  230  264  229
  230 U     229  231  263  230
  231 A     230  232    0  231
  232 A     231  233    0  232
  233 G     232  234  260  233
  234 C     233  235    0  234
  235 A     234  236    0  235
  236 U     235  237    0  236
  237 A     236  238    0  237
  238 G     237  239  256  238
  239 A     238  240    0  239
  240 G     239  241    0  240
  241 C     240  242  251  241
  242 C     241  243    0  242
  243 U     242  244    0  243
  244 G     243  245  285  244
  245 C     244  246  284  245
  246 C     245  247  283  246
  247 A     246  248  282  247
  248 C     247  249  280  248
  249 U     248  250  279  249
  250 U     249  251  278  250
  251 G     250  252  241  251
  252 G     251  253    0  252
  253 C     252  254    0  253
  254 G     253  255    0  254
  255 C     254  256    0  255
  256 U     255  257  238  256
  257 A     256  258    0  257
  258 U     257  259    0  258
  259 G     258  260    0  259
  260 U     259  261  233  260
  261 G     260  262    0  261
  262 A     261  263    0  262
  263 G     262  264  230  263
  264 G     263  265  229  264
  265 U     264  266    0  265
  266 G     265  267    0  266
  267 A     266  268    0  267
  268 G     267  269    0  268
  269 A     268  270    0  269
  270 U     269  271    0  270
  271 A     270  272    0  271
  272 U     271  273    0  272
  273 U     272  274    0  273
  274 A     273  275    0  274
  275 G     274  276    0  275
  276 U     275  277    0  276
  277 G     276  278    0  277
  278 A     277  279  250  278
  279 A     278  280  249  279
  280 G     279  281  248  280
  281 U     280  282    0  281
  282 U     281  283  247  282
  283 G     282  284  246  283
  284 G     283  285  245  284
  285 C     284  286  244  285
  286 U     285  287    0  286
  287 A     286  288    0  287
  288 A     287  289    0  288
  289 G     288  290   47  289
  290 C     289  291   46  290
  291 A     290  292   45  291
  292 U     291  293   44  292
  293 G     292  294   43  293
  294 U     293  295    0  294
  295 A     294  296    0  295
  296 G     295  297    0  296
  297 A     296  298    0  297
  298 U     297  299    0  298
  299 G     298  300   40  299
  300 C     299  301   39  300
  301 A     300  302    0  301
  302 G     301  303    0  302
  303 C     302  304   36  303
  304 A     303  305   35  304
  305 A     304  306   34  305
  306 G     305  307   33  306
  307 G     306  308    0  307
  308 A     307  309    0  308
  309 A     308  310    0  309
  310 A     309  311    0  310
  311 A     310  312   28  311
  312 G     311  313   27  312
  313 A     312  314   26  313
  314 U     313  315   25  314
  315 U     314  316   24  315
  316 U     315  317   23  316
  317 G     316  318   22  317
  318 C     317  319   21  318
  319 G     318  320   20  319
  320 G     319  321    0  320
  321 A     320  322    0  321
  322 C     321  323    0  322
  323 A     322  324  339  323
  324 G     323  325  338  324
  325 G     324  326  337  325
  326 G     325  327  336  326
  327 G     326  328  335  327
  328 U     327  329    0  328
  329 U     328  330    0  329
  330 C     329  331    0  330
  331 G     330  332    0  331
  332 A     331  333    0  332
  333 C     332  334    0  333
  334 U     333  335    0  334
  335 C     334  336  327  335
  336 C     335  337  326  336
  337 C     336  338  325  337
  338 C     337  339  324  338
  339 U     338  340  323  339
  340 C     339  341    7  340
  341 G     340  342    6  341
  342 U     341  343    5  342
  343 C     342  344    4  343
  344 U     343  345    3  344
  345 C     344  346    2  345
  346 C     345  347    1  346
  347 A     346  348    0  347
  348 C     347  349    0  348
  349 C     348  350    0  349
  350 A     349  351    0  350
