# Supplementary material for: TurboFold: Iterative probabilistic estimation of secondary structures for multiple RNA sequences
Source: BMC Bioinformatics. 2011 Apr 20;12:108. doi: 10.1186/1471-2105-12-108 (PMC3120699; doi:10.1186/1471-2105-12-108)
Supplement: Additional file 3 — Zip file of datasets. Datasets used in the benchmarking of TurboFold and other algorithms. [file 1471-2105-12-108-S3.ZIP › datasets/tmRNA/Meth.caps._AE017282_1-356.seq]

;
 ENERGY = 0    Meth.caps._AE017282/1-356
GGGGGCGAC
AUGGCUUCGA
CGUGGAUCGC
GAAACCUGAG
GUGCAUGCCG
AGGUGCAGAU
GACCUCGUAA
AUCCAUCUGC
AAACCAAAUA
AACGCCAACG
ACGACGUUUA
CGCACUGGCC
GCUUAAGCCG
GCCGGCCUCU
GAUCAGCAGC
UCGCUUACAA
GCGGCUGGUU
GGGGGUAACC
CAAUUGUAAG
CUCGCGCUGA
AGUCUGUCCG
GGGCCGAAGC
GCUAAAACCC
AACGGAAUCG
CCGUCCGUCU
UCCCUGCCAC
UCGGGUAGCG
UCCGGCUAAA
UCAAUAGAGU
GGAUACGCAU
GUAGAACCGA
UGGCAGAGGA
UUUGCGGACG
CGGGUUCAAU
UCCCGCCGCC
UCCACCA1
