# Supplementary material for: TurboFold: Iterative probabilistic estimation of secondary structures for multiple RNA sequences
Source: BMC Bioinformatics. 2011 Apr 20;12:108. doi: 10.1186/1471-2105-12-108 (PMC3120699; doi:10.1186/1471-2105-12-108)
Supplement: Additional file 3 — Zip file of datasets. Datasets used in the benchmarking of TurboFold and other algorithms. [file 1471-2105-12-108-S3.ZIP › datasets/tmRNA/Stre.coll._AY485228_1-386.seq]

;
 ENERGY = 0    Stre.coll._AY485228/1-386
GGGGAUGAU
CGGUUUCGAC
AGCGGAUGUC
GAAGCAGGGG
AAGCGUGUCG
AGGAAGCGGC
CAUGAUCUCG
UAAACCACAG
GCCGAAAACA
AUAAUCGCCA
ACACCAAGCG
CGAUUCCUCC
UCGUUCGCCC
UCGCUGCCUA
AUUAGCAGCU
AGCGAACUCU
CAUAGGAGUG
UCAGCCCGGG
GCUGUUCCCG
ACCCGGAUCC
UGGCAUCGAC
UAGGGGACUA
AACCUUGAUC
CCGGUCACGG
GGUGAAGAGG
GAAACCAAAC
AGUGACUGAG
CCCGUCGGAG
ACUUGUCCGC
GUGAUCUCCG
GGGCCGAGAA
AAGCGAAGCG
GACUGCACAC
GGAGAAGCCC
UCCUUCCGCA
CCGUUGGACG
CGGGUUCGAU
UCCCGCCAUC
UCCACCA1
