# Supplementary material for: TurboFold: Iterative probabilistic estimation of secondary structures for multiple RNA sequences
Source: BMC Bioinformatics. 2011 Apr 20;12:108. doi: 10.1186/1471-2105-12-108 (PMC3120699; doi:10.1186/1471-2105-12-108)
Supplement: Additional file 3 — Zip file of datasets. Datasets used in the benchmarking of TurboFold and other algorithms. [file 1471-2105-12-108-S3.ZIP › datasets/tmRNA/Dict.ther._TRW-14_1-350.seq]

;
 ENERGY = 0    Dict.ther._TRW-14/1-350
GGGGGCGAU
UGGUUUCGAC
AGGGAGUACA
AGGAUCAAAA
GCUGCAAGCC
GAGGUGCCGU
UACCUCGUAA
AACAACGGCA
AAAAAGAAGU
GCCAACACAA
AUUUAGCAUU
AGCUGCUUAA
UUUAGCAGCU
ACGCUCUUCU
AACCCGGGCU
GGCAGGGUUA
GAAGGGUGUC
AUAAUGAGCC
AGCUGCCCCU
UCCGACUCCC
CUAAGGAAGG
GAAAGAUGUA
GGGGAUAGGU
GCUUACAGAA
UCCUGCGGGA
GGGAGUCUGU
AAGUGCCGAA
AAGUUAAAAC
UCCCGCUAAG
CUUGUAGAGG
CUUUUGAUUC
UUGCUCUCUG
GACGCGGGUU
CGACUCCCGC
CGCCUCCACC
A1
