# Supplementary material for: TurboFold: Iterative probabilistic estimation of secondary structures for multiple RNA sequences
Source: BMC Bioinformatics. 2011 Apr 20;12:108. doi: 10.1186/1471-2105-12-108 (PMC3120699; doi:10.1186/1471-2105-12-108)
Supplement: Additional file 3 — Zip file of datasets. Datasets used in the benchmarking of TurboFold and other algorithms. [file 1471-2105-12-108-S3.ZIP › datasets/tmRNA/Stre.muta._TRW-210007_1-349.ct]

  349 ENERGY = 0    Stre.muta._TRW-210007/1-349
    1 G       0    2  345    1
    2 G       1    3  344    2
    3 G       2    4  343    3
    4 G       3    5  342    4
    5 U       4    6  341    5
    6 C       5    7  340    6
    7 G       6    8  339    7
    8 U       7    9    0    8
    9 U       8   10    0    9
   10 A       9   11    0   10
   11 C      10   12    0   11
   12 G      11   13    0   12
   13 G      12   14    0   13
   14 A      13   15    0   14
   15 U      14   16    0   15
   16 U      15   17    0   16
   17 C      16   18    0   17
   18 G      17   19    0   18
   19 A      18   20    0   19
   20 C      19   21  318   20
   21 A      20   22  317   21
   22 G      21   23  316   22
   23 G      22   24  315   23
   24 C      23   25  314   24
   25 A      24   26  313   25
   26 U      25   27  312   26
   27 U      26   28  311   27
   28 A      27   29    0   28
   29 U      28   30    0   29
   30 G      29   31    0   30
   31 A      30   32    0   31
   32 G      31   33  306   32
   33 A      32   34  305   33
   34 C      33   35  304   34
   35 C      34   36  303   35
   36 U      35   37  302   36
   37 A      36   38  301   37
   38 U      37   39  300   38
   39 U      38   40  299   39
   40 U      39   41  298   40
   41 U      40   42    0   41
   42 G      41   43    0   42
   43 C      42   44  292   43
   44 G      43   45  291   44
   45 A      44   46  290   45
   46 C      45   47  289   46
   47 U      46   48  288   47
   48 C      47   49   60   48
   49 A      48   50   59   49
   50 U      49   51   58   50
   51 C      50   52   57   51
   52 U      51   53    0   52
   53 A      52   54    0   53
   54 G      53   55   68   54
   55 C      54   56   67   55
   56 G      55   57   66   56
   57 G      56   58   51   57
   58 A      57   59   50   58
   59 U      58   60   49   59
   60 G      59   61   48   60
   61 U      60   62    0   61
   62 A      61   63    0   62
   63 A      62   64    0   63
   64 A      63   65    0   64
   65 A      64   66    0   65
   66 C      65   67   56   66
   67 G      66   68   55   67
   68 C      67   69   54   68
   69 C      68   70    0   69
   70 A      69   71    0   70
   71 G      70   72    0   71
   72 U      71   73    0   72
   73 U      72   74    0   73
   74 A      73   75    0   74
   75 A      74   76    0   75
   76 A      75   77    0   76
   77 U      76   78    0   77
   78 A      77   79    0   78
   79 U      78   80    0   79
   80 A      79   81    0   80
   81 A      80   82    0   81
   82 C      81   83    0   82
   83 U      82   84    0   83
   84 G      83   85    0   84
   85 C      84   86    0   85
   86 A      85   87    0   86
   87 A      86   88    0   87
   88 A      87   89    0   88
   89 A      88   90    0   89
   90 A      89   91    0   90
   91 A      90   92    0   91
   92 U      91   93    0   92
   93 A      92   94    0   93
   94 C      93   95    0   94
   95 A      94   96    0   95
   96 A      95   97    0   96
   97 A      96   98    0   97
   98 U      97   99    0   98
   99 U      98  100    0   99
  100 C      99  101    0  100
  101 U     100  102    0  101
  102 U     101  103    0  102
  103 A     102  104    0  103
  104 C     103  105    0  104
  105 G     104  106  133  105
  106 C     105  107  132  106
  107 A     106  108  131  107
  108 G     107  109    0  108
  109 U     108  110    0  109
  110 A     109  111    0  110
  111 G     110  112  127  111
  112 C     111  113  126  112
  113 U     112  114  125  113
  114 G     113  115  124  114
  115 C     114  116    0  115
  116 C     115  117    0  116
  117 U     116  118    0  117
  118 A     117  119    0  118
  119 A     118  120    0  119
  120 A     119  121    0  120
  121 A     120  122    0  121
  122 A     121  123    0  122
  123 C     122  124    0  123
  124 C     123  125  114  124
  125 A     124  126  113  125
  126 G     125  127  112  126
  127 C     126  128  111  127
  128 C     127  129    0  128
  129 U     128  130    0  129
  130 G     129  131    0  130
  131 U     130  132  107  131
  132 G     131  133  106  132
  133 U     132  134  105  133
  134 G     133  135  169  134
  135 A     134  136  168  135
  136 U     135  137  167  136
  137 C     136  138  166  137
  138 A     137  139  165  138
  139 A     138  140  164  139
  140 U     139  141    0  140
  141 A     140  142  161  141
  142 A     141  143  160  142
  143 C     142  144  159  143
  144 A     143  145  158  144
  145 A     144  146  157  145
  146 A     145  147  156  146
  147 U     146  148  155  147
  148 U     147  149    0  148
  149 G     148  150  184  149
  150 C     149  151  183  150
  151 U     150  152  182  151
  152 U     151  153  181  152
  153 G     152  154  180  153
  154 U     153  155  179  154
  155 G     154  156  147  155
  156 U     155  157  146  156
  157 U     156  158  145  157
  158 U     157  159  144  158
  159 G     158  160  143  159
  160 U     159  161  142  160
  161 U     160  162  141  161
  162 G     161  163    0  162
  163 A     162  164    0  163
  164 U     163  165  139  164
  165 U     164  166  138  165
  166 G     165  167  137  166
  167 G     166  168  136  167
  168 U     167  169  135  168
  169 C     168  170  134  169
  170 U     169  171    0  170
  171 U     170  172    0  171
  172 A     171  173    0  172
  173 U     172  174    0  173
  174 U     173  175    0  174
  175 G     174  176    0  175
  176 U     175  177    0  176
  177 U     176  178    0  177
  178 A     177  179    0  178
  179 A     178  180  154  179
  180 C     179  181  153  180
  181 A     180  182  152  181
  182 A     181  183  151  182
  183 G     182  184  150  183
  184 C     183  185  149  184
  185 U     184  186    0  185
  186 A     185  187    0  186
  187 C     186  188    0  187
  188 G     187  189    0  188
  189 U     188  190  213  189
  190 U     189  191  212  190
  191 A     190  192  211  191
  192 G     191  193  210  192
  193 A     192  194  209  193
  194 A     193  195  208  194
  195 C     194  196  207  195
  196 U     195  197    0  196
  197 G     196  198    0  197
  198 A     197  199  229  198
  199 G     198  200  228  199
  200 U     199  201  227  200
  201 C     200  202  226  201
  202 A     201  203  225  202
  203 G     202  204  224  203
  204 G     203  205    0  204
  205 C     204  206    0  205
  206 U     205  207    0  206
  207 G     206  208  195  207
  208 U     207  209  194  208
  209 U     208  210  193  209
  210 C     209  211  192  210
  211 U     210  212  191  211
  212 A     211  213  190  212
  213 A     212  214  189  213
  214 A     213  215    0  214
  215 A     214  216    0  215
  216 G     215  217    0  216
  217 A     216  218    0  217
  218 G     217  219    0  218
  219 U     218  220    0  219
  220 U     219  221    0  220
  221 C     220  222    0  221
  222 U     221  223    0  222
  223 A     222  224    0  223
  224 C     223  225  203  224
  225 U     224  226  202  225
  226 G     225  227  201  226
  227 A     226  228  200  227
  228 C     227  229  199  228
  229 U     228  230  198  229
  230 C     229  231    0  230
  231 G     230  232  267  231
  232 C     231  233  266  232
  233 A     232  234  265  233
  234 U     233  235  264  234
  235 C     234  236  263  235
  236 G     235  237  262  236
  237 U     236  238  261  237
  238 U     237  239  260  238
  239 A     238  240  259  239
  240 G     239  241    0  240
  241 A     240  242  257  241
  242 G     241  243  256  242
  243 U     242  244  255  243
  244 U     243  245    0  244
  245 U     244  246    0  245
  246 G     245  247    0  246
  247 A     246  248    0  247
  248 G     247  249  283  248
  249 U     248  250  282  249
  250 U     249  251  281  250
  251 A     250  252  280  251
  252 U     251  253  279  252
  253 G     252  254  278  253
  254 U     253  255  277  254
  255 A     254  256  243  255
  256 U     255  257  242  256
  257 U     256  258  241  257
  258 G     257  259    0  258
  259 U     258  260  239  259
  260 A     259  261  238  260
  261 A     260  262  237  261
  262 C     261  263  236  262
  263 G     262  264  235  263
  264 G     263  265  234  264
  265 U     264  266  233  265
  266 G     265  267  232  266
  267 U     266  268  231  267
  268 U     267  269    0  268
  269 A     268  270    0  269
  270 A     269  271    0  270
  271 A     270  272    0  271
  272 U     271  273    0  272
  273 A     272  274    0  273
  274 A     273  275    0  274
  275 A     274  276    0  275
  276 C     275  277    0  276
  277 A     276  278  254  277
  278 C     277  279  253  278
  279 A     278  280  252  279
  280 U     279  281  251  280
  281 A     280  282  250  281
  282 A     281  283  249  282
  283 C     282  284  248  283
  284 C     283  285    0  284
  285 U     284  286    0  285
  286 A     285  287    0  286
  287 U     286  288    0  287
  288 A     287  289   47  288
  289 G     288  290   46  289
  290 U     289  291   45  290
  291 U     290  292   44  291
  292 G     291  293   43  292
  293 U     292  294    0  293
  294 A     293  295    0  294
  295 G     294  296    0  295
  296 A     295  297    0  296
  297 C     296  298    0  297
  298 A     297  299   40  298
  299 A     298  300   39  299
  300 A     299  301   38  300
  301 U     300  302   37  301
  302 G     301  303   36  302
  303 G     302  304   35  303
  304 G     303  305   34  304
  305 U     304  306   33  305
  306 U     305  307   32  306
  307 A     306  308    0  307
  308 G     307  309    0  308
  309 C     308  310    0  309
  310 A     309  311    0  310
  311 G     310  312   27  311
  312 A     311  313   26  312
  313 U     312  314   25  313
  314 G     313  315   24  314
  315 U     314  316   23  315
  316 U     315  317   22  316
  317 U     316  318   21  317
  318 G     317  319   20  318
  319 G     318  320    0  319
  320 A     319  321    0  320
  321 C     320  322    0  321
  322 G     321  323  338  322
  323 U     322  324  337  323
  324 G     323  325  336  324
  325 G     324  326  335  325
  326 G     325  327  334  326
  327 U     326  328    0  327
  328 U     327  329    0  328
  329 C     328  330    0  329
  330 G     329  331    0  330
  331 A     330  332    0  331
  332 C     331  333    0  332
  333 U     332  334    0  333
  334 C     333  335  326  334
  335 C     334  336  325  335
  336 C     335  337  324  336
  337 A     336  338  323  337
  338 C     337  339  322  338
  339 C     338  340    7  339
  340 G     339  341    6  340
  341 G     340  342    5  341
  342 C     341  343    4  342
  343 U     342  344    3  343
  344 C     343  345    2  344
  345 C     344  346    1  345
  346 A     345  347    0  346
  347 U     346  348    0  347
  348 U     347  349    0  348
  349 A     348  350    0  349
