# Supplementary material for: TurboFold: Iterative probabilistic estimation of secondary structures for multiple RNA sequences
Source: BMC Bioinformatics. 2011 Apr 20;12:108. doi: 10.1186/1471-2105-12-108 (PMC3120699; doi:10.1186/1471-2105-12-108)
Supplement: Additional file 3 — Zip file of datasets. Datasets used in the benchmarking of TurboFold and other algorithms. [file 1471-2105-12-108-S3.ZIP › datasets/tmRNA/Baci.halo._BA000004_1-361.seq]

;
 ENERGY = 0    Baci.halo._BA000004/1-361
GGGGACGUU
CUGGAUUCGA
CAGGAAUAGG
UCGAGCUUAA
GUGGCGAGCC
GAGGUGGCGA
ACUCGUUAAA
ACGCCAUCGC
CAAUAACUGG
CAAAGAAAAC
AACAACUUCG
CAUUAGCUGC
CUAAGCUAGC
AAAUGCGGUU
CCGCCCUCCA
UCGCCCAUGU
GGUAGGUGUC
GGGACUCACU
UUUAGUGGGC
UACGCCUCUC
ACCCUCCGUC
UGUGGGUGAA
GGAAGAGAUU
UAUCAGACUA
GCCUUACGGA
AGCCUGUCGC
UGGGCUGAAG
UAACGGCGAA
AUGCGAAUAC
AGUGACUACG
CUCGUAGAAG
CUUAAGUACU
CGUUAUUUCU
GGACGUGGGU
UCGAUUCCCA
CCGUCUCCAU
UU1
