# Supplementary material for: TurboFold: Iterative probabilistic estimation of secondary structures for multiple RNA sequences
Source: BMC Bioinformatics. 2011 Apr 20;12:108. doi: 10.1186/1471-2105-12-108 (PMC3120699; doi:10.1186/1471-2105-12-108)
Supplement: Additional file 3 — Zip file of datasets. Datasets used in the benchmarking of TurboFold and other algorithms. [file 1471-2105-12-108-S3.ZIP › datasets/tmRNA/Myco.pulm._AL445565_1-387.seq]

;
 ENERGY = 0    Myco.pulm._AL445565/1-387
GGGGAUGUA
AUGGUUUCGA
CAGGCAUUUA
UAACCUUAUA
AUGCAGUAGU
UUGGCAGACU
AUAAUGCUAC
UAGGCGUUUC
AAUAAACGGA
ACAAAAAAAC
AAGAAAAUGA
CUAUCAAGAU
UUAAUGAUUA
GUCAAAAUCU
AAACCAAAAU
CUAGCUUUUG
CUAGCGUUUA
GCAGCUAGUU
GCUCCAUUAU
AUGUUCUGGA
UAAUGGAAGC
AUGCCUAAGA
ACUUAGUGAA
GUUGCUCUAG
CGUCAAUUUC
AUGAAAUUUA
GCUAGUUGAU
UUAAUAGAAU
UUUGUUCAAU
UUUUUCUAUU
AAAUCAACAA
UUAAAAAUUG
GAAUAAACUG
UAGAUUUAUA
AGCAUUGUGA
AUGUGUGGAC
CCGGGUUCGA
CUCCCGGCAU
UUCCACCA1
