# Supplementary material for: TurboFold: Iterative probabilistic estimation of secondary structures for multiple RNA sequences
Source: BMC Bioinformatics. 2011 Apr 20;12:108. doi: 10.1186/1471-2105-12-108 (PMC3120699; doi:10.1186/1471-2105-12-108)
Supplement: Additional file 3 — Zip file of datasets. Datasets used in the benchmarking of TurboFold and other algorithms. [file 1471-2105-12-108-S3.ZIP › datasets/tmRNA/Neis.meni._TRW-272831_1-363.seq]

;
 ENERGY = 0    Neis.meni._TRW-272831/1-363
GGGGGCGAC
CUUGGUUUCG
ACGGGGGUUG
CGAAGCAGAU
GCGGGCAUAC
CGGGGUCUCA
GAUUCCCGUA
AAACACUGAA
UUCAAAUAGU
CGCAAACGAC
GAAACUUACG
CUUUAGCCGC
UUAAGGCUAG
CCGUUGCAGC
AGUCGGUCAA
UGGGCUGUGU
GGCGAAAGCC
ACCGCAACGU
CAUCUUACAU
UGACUGGUUU
CCUACCGGGU
UACUUGGCAG
GAAAUAAGAC
UUAAGGUAAC
UGGUUUCCAA
AAGGCCUGUU
GGUCGGCAUG
AUGGAAAUAA
GAUUUUCAAA
UAGACACAAC
UAAGUAUGUA
GAACGCUUUG
UAGAGGACUU
UCGGACGGGG
GUUCGAUUCC
CCCCGCCUCC
ACCA1
