# Supplementary material for: TurboFold: Iterative probabilistic estimation of secondary structures for multiple RNA sequences
Source: BMC Bioinformatics. 2011 Apr 20;12:108. doi: 10.1186/1471-2105-12-108 (PMC3120699; doi:10.1186/1471-2105-12-108)
Supplement: Additional file 3 — Zip file of datasets. Datasets used in the benchmarking of TurboFold and other algorithms. [file 1471-2105-12-108-S3.ZIP › datasets/tmRNA/Myco.smeg._CP000480_1-369.seq]

;
 ENERGY = 0    Myco.smeg._CP000480/1-369
GGGGCUGAA
CGGUUUCGAC
UUCGAGCAUC
GAAUCCAGGG
AAGCGUGCCG
GUGCAGGCAA
GAGACCACCG
UAAGCGUCGU
UGCAACCAAU
UAAGCGCCGA
UUCCAAUCAG
CGCGACUACG
CCCUCGCUGC
CUAAGCGACG
GCUGGUCUGU
CAGACCGGGA
GUGCCCUCGG
CCCGGAUCCU
GGCAUCAGCU
AGAGGGACCC
ACCCACGGGU
UCGGUCGCGG
GACCUGUGGG
GACAUCAAAC
AGCGACUGGG
AUCGUCAUCU
CGGCUUGUUC
GUGUGACCGG
GAGAUCCGAG
UAGAGACAUA
GCGAACUGCG
CACGGAGAAG
CCUCGAGGAC
AUGCCGUAGG
ACCCGGGUUC
AAUUCCCGGC
AGCUCCACCA1
