# Supplementary material for: TurboFold: Iterative probabilistic estimation of secondary structures for multiple RNA sequences
Source: BMC Bioinformatics. 2011 Apr 20;12:108. doi: 10.1186/1471-2105-12-108 (PMC3120699; doi:10.1186/1471-2105-12-108)
Supplement: Additional file 3 — Zip file of datasets. Datasets used in the benchmarking of TurboFold and other algorithms. [file 1471-2105-12-108-S3.ZIP › datasets/tmRNA/Chro.viol._AE016825_1-365.seq]

;
 ENERGY = 0    Chro.viol._AE016825/1-365
GGGGGCGAC
CUGGUUUCGA
CGGGGGUUGC
GAAGCAGAUG
AGGGCAUACC
GGGAUUUCAG
UCACCCCGUA
AAACGCUGAA
UUUAUAUAGU
CGCAAACGAC
GAAACUUACG
CUCUGGCAGC
CUAACGGCCG
GCCAGACACU
ACAACGGUUC
GCAGAUGGGC
CGGGGGCGUC
AAAACCCUGU
AGUGUCACUC
UACAUCUGCU
AGUGCUGUUC
CGGGUUACUU
GGUUCAGUGC
GAAAUAAUAG
GUAACUCGCC
AAAGUCCAGC
CUGUCCGUCG
GCGUGGCGGA
GGUUAAAUCC
AAAUGACACG
ACUAAGUAUG
UAGAACUCAC
UGUAGAGGAC
UUUCGGACGC
GGGUUCGAUU
CCCGCCGCCU
CCACCA1
