# Supplementary material for: TurboFold: Iterative probabilistic estimation of secondary structures for multiple RNA sequences
Source: BMC Bioinformatics. 2011 Apr 20;12:108. doi: 10.1186/1471-2105-12-108 (PMC3120699; doi:10.1186/1471-2105-12-108)
Supplement: Additional file 3 — Zip file of datasets. Datasets used in the benchmarking of TurboFold and other algorithms. [file 1471-2105-12-108-S3.ZIP › datasets/tmRNA/Shig.boyd._CP000036_1-363.ct]

  363 ENERGY = 0    Shig.boyd._CP000036/1-363
    1 G       0    2  359    1
    2 G       1    3  358    2
    3 G       2    4  357    3
    4 G       3    5  356    4
    5 C       4    6  355    5
    6 U       5    7  354    6
    7 G       6    8  353    7
    8 A       7    9    0    8
    9 U       8   10    0    9
   10 U       9   11    0   10
   11 C      10   12    0   11
   12 U      11   13    0   12
   13 G      12   14    0   13
   14 G      13   15    0   14
   15 A      14   16    0   15
   16 U      15   17    0   16
   17 U      16   18    0   17
   18 C      17   19    0   18
   19 G      18   20    0   19
   20 A      19   21    0   20
   21 C      20   22  332   21
   22 G      21   23  331   22
   23 G      22   24  330   23
   24 G      23   25  329   24
   25 A      24   26  328   25
   26 U      25   27  327   26
   27 U      26   28  326   27
   28 U      27   29  325   28
   29 G      28   30    0   29
   30 C      29   31    0   30
   31 G      30   32    0   31
   32 A      31   33    0   32
   33 A      32   34    0   33
   34 A      33   35    0   34
   35 C      34   36    0   35
   36 C      35   37  318   36
   37 C      36   38  317   37
   38 A      37   39    0   38
   39 A      38   40    0   39
   40 G      39   41  314   40
   41 G      40   42  313   41
   42 U      41   43  312   42
   43 G      42   44  311   43
   44 C      43   45  307   44
   45 A      44   46  306   45
   46 U      45   47  305   46
   47 G      46   48  304   47
   48 C      47   49  303   48
   49 C      48   50   67   49
   50 G      49   51   66   50
   51 A      50   52   65   51
   52 G      51   53   64   52
   53 G      52   54   63   53
   54 G      53   55    0   54
   55 G      54   56   78   55
   56 C      55   57   77   56
   57 G      56   58   76   57
   58 G      57   59   75   58
   59 U      58   60   74   59
   60 U      59   61   73   60
   61 G      60   62    0   61
   62 G      61   63    0   62
   63 C      62   64   53   63
   64 C      63   65   52   64
   65 U      64   66   51   65
   66 C      65   67   50   66
   67 G      66   68   49   67
   68 U      67   69    0   68
   69 A      68   70    0   69
   70 A      69   71    0   70
   71 A      70   72    0   71
   72 A      71   73    0   72
   73 A      72   74   60   73
   74 G      73   75   59   74
   75 C      74   76   58   75
   76 C      75   77   57   76
   77 G      76   78   56   77
   78 C      77   79   55   78
   79 A      78   80    0   79
   80 A      79   81    0   80
   81 A      80   82    0   81
   82 A      81   83    0   82
   83 A      82   84    0   83
   84 A      83   85    0   84
   85 U      84   86    0   85
   86 A      85   87    0   86
   87 G      86   88    0   87
   88 U      87   89    0   88
   89 C      88   90    0   89
   90 G      89   91    0   90
   91 C      90   92    0   91
   92 A      91   93    0   92
   93 A      92   94    0   93
   94 A      93   95    0   94
   95 C      94   96    0   95
   96 G      95   97    0   96
   97 A      96   98    0   97
   98 C      97   99    0   98
   99 G      98  100    0   99
  100 A      99  101    0  100
  101 A     100  102    0  101
  102 A     101  103    0  102
  103 A     102  104    0  103
  104 C     103  105    0  104
  105 U     104  106    0  105
  106 A     105  107    0  106
  107 C     106  108    0  107
  108 G     107  109  137  108
  109 C     108  110  136  109
  110 U     109  111  135  110
  111 U     110  112  134  111
  112 U     111  113  133  112
  113 A     112  114  132  113
  114 G     113  115  130  114
  115 C     114  116  129  115
  116 A     115  117  128  116
  117 G     116  118  127  117
  118 C     117  119    0  118
  119 U     118  120    0  119
  120 U     119  121    0  120
  121 A     120  122    0  121
  122 A     121  123    0  122
  123 U     122  124    0  123
  124 A     123  125    0  124
  125 A     124  126    0  125
  126 C     125  127    0  126
  127 C     126  128  117  127
  128 U     127  129  116  128
  129 G     128  130  115  129
  130 C     129  131  114  130
  131 U     130  132    0  131
  132 U     131  133  113  132
  133 A     132  134  112  133
  134 G     133  135  111  134
  135 A     134  136  110  135
  136 G     135  137  109  136
  137 C     136  138  108  137
  138 C     137  139  181  138
  139 C     138  140  180  139
  140 U     139  141  179  140
  141 C     140  142  178  141
  142 U     141  143  177  142
  143 C     142  144  176  143
  144 U     143  145  175  144
  145 C     144  146  170  145
  146 C     145  147  169  146
  147 C     146  148  168  147
  148 U     147  149  167  148
  149 A     148  150    0  149
  150 G     149  151    0  150
  151 C     150  152  164  151
  152 C     151  153  163  152
  153 U     152  154  162  153
  154 C     153  155    0  154
  155 C     154  156    0  155
  156 G     155  157    0  156
  157 C     156  158  196  157
  158 U     157  159  195  158
  159 C     158  160  194  159
  160 U     159  161  193  160
  161 U     160  162  192  161
  162 A     161  163  153  162
  163 G     162  164  152  163
  164 G     163  165  151  164
  165 A     164  166    0  165
  166 C     165  167    0  166
  167 G     166  168  148  167
  168 G     167  169  147  168
  169 G     168  170  146  169
  170 G     169  171  145  170
  171 A     170  172    0  171
  172 U     171  173    0  172
  173 C     172  174    0  173
  174 A     173  175    0  174
  175 A     174  176  144  175
  176 G     175  177  143  176
  177 A     176  178  142  177
  178 G     177  179  141  178
  179 A     178  180  140  179
  180 G     179  181  139  180
  181 G     180  182  138  181
  182 U     181  183    0  182
  183 C     182  184    0  183
  184 A     183  185    0  184
  185 A     184  186    0  185
  186 A     185  187    0  186
  187 C     186  188    0  187
  188 C     187  189    0  188
  189 C     188  190    0  189
  190 A     189  191    0  190
  191 A     190  192    0  191
  192 A     191  193  161  192
  193 A     192  194  160  193
  194 G     193  195  159  194
  195 A     194  196  158  195
  196 G     195  197  157  196
  197 A     196  198    0  197
  198 U     197  199    0  198
  199 C     198  200    0  199
  200 G     199  201    0  200
  201 C     200  202  228  201
  202 G     201  203  227  202
  203 U     202  204  226  203
  204 G     203  205    0  204
  205 G     204  206    0  205
  206 A     205  207    0  206
  207 A     206  208  222  207
  208 G     207  209  221  208
  209 C     208  210  220  209
  210 C     209  211  219  210
  211 C     210  212  218  211
  212 U     211  213    0  212
  213 G     212  214  245  213
  214 C     213  215  244  214
  215 C     214  216  243  215
  216 U     215  217  242  216
  217 G     216  218  241  217
  218 G     217  219  211  218
  219 G     218  220  210  219
  220 G     219  221  209  220
  221 U     220  222  208  221
  222 U     221  223  207  222
  223 G     222  224    0  223
  224 A     223  225    0  224
  225 A     224  226    0  225
  226 G     225  227  203  226
  227 C     226  228  202  227
  228 G     227  229  201  228
  229 U     228  230    0  229
  230 U     229  231    0  230
  231 A     230  232    0  231
  232 A     231  233    0  232
  233 A     232  234    0  233
  234 A     233  235    0  234
  235 C     234  236    0  235
  236 U     235  237    0  236
  237 U     236  238    0  237
  238 A     237  239    0  238
  239 A     238  240    0  239
  240 U     239  241    0  240
  241 C     240  242  217  241
  242 A     241  243  216  242
  243 G     242  244  215  243
  244 G     243  245  214  244
  245 C     244  246  213  245
  246 U     245  247    0  246
  247 A     246  248    0  247
  248 G     247  249  283  248
  249 U     248  250  282  249
  250 U     249  251  281  250
  251 U     250  252  280  251
  252 G     251  253  279  252
  253 U     252  254  278  253
  254 U     253  255  277  254
  255 A     254  256  276  255
  256 G     255  257  275  256
  257 U     256  258  274  257
  258 G     257  259    0  258
  259 G     258  260  272  259
  260 C     259  261  271  260
  261 G     260  262  270  261
  262 U     261  263    0  262
  263 G     262  264  299  263
  264 U     263  265  298  264
  265 C     264  266  297  265
  266 C     265  267    0  266
  267 G     266  268  295  267
  268 U     267  269  294  268
  269 C     268  270  293  269
  270 C     269  271  261  270
  271 G     270  272  260  271
  272 C     271  273  259  272
  273 A     272  274    0  273
  274 G     273  275  257  274
  275 C     274  276  256  275
  276 U     275  277  255  276
  277 G     276  278  254  277
  278 G     277  279  253  278
  279 C     278  280  252  279
  280 A     279  281  251  280
  281 A     280  282  250  281
  282 G     281  283  249  282
  283 C     282  284  248  283
  284 G     283  285    0  284
  285 A     284  286    0  285
  286 A     285  287    0  286
  287 U     286  288    0  287
  288 G     287  289    0  288
  289 U     288  290    0  289
  290 A     289  291    0  290
  291 A     290  292    0  291
  292 A     291  293    0  292
  293 G     292  294  269  293
  294 A     293  295  268  294
  295 C     294  296  267  295
  296 U     295  297    0  296
  297 G     296  298  265  297
  298 A     297  299  264  298
  299 C     298  300  263  299
  300 U     299  301    0  300
  301 A     300  302    0  301
  302 A     301  303    0  302
  303 G     302  304   48  303
  304 C     303  305   47  304
  305 A     304  306   46  305
  306 U     305  307   45  306
  307 G     306  308   44  307
  308 U     307  309    0  308
  309 A     308  310    0  309
  310 G     309  311    0  310
  311 U     310  312   43  311
  312 A     311  313   42  312
  313 C     312  314   41  313
  314 C     313  315   40  314
  315 G     314  316    0  315
  316 A     315  317    0  316
  317 G     316  318   37  317
  318 G     317  319   36  318
  319 A     318  320    0  319
  320 C     319  321    0  320
  321 G     320  322    0  321
  322 U     321  323    0  322
  323 A     322  324    0  323
  324 G     323  325    0  324
  325 G     324  326   28  325
  326 A     325  327   27  326
  327 A     326  328   26  327
  328 U     327  329   25  328
  329 U     328  330   24  329
  330 U     329  331   23  330
  331 C     330  332   22  331
  332 G     331  333   21  332
  333 G     332  334    0  333
  334 A     333  335    0  334
  335 C     334  336    0  335
  336 G     335  337  352  336
  337 C     336  338  351  337
  338 G     337  339  350  338
  339 G     338  340  349  339
  340 G     339  341  348  340
  341 U     340  342    0  341
  342 U     341  343    0  342
  343 C     342  344    0  343
  344 A     343  345    0  344
  345 A     344  346    0  345
  346 C     345  347    0  346
  347 U     346  348    0  347
  348 C     347  349  340  348
  349 C     348  350  339  349
  350 C     349  351  338  350
  351 G     350  352  337  351
  352 C     351  353  336  352
  353 C     352  354    7  353
  354 A     353  355    6  354
  355 G     354  356    5  355
  356 C     355  357    4  356
  357 U     356  358    3  357
  358 C     357  359    2  358
  359 C     358  360    1  359
  360 A     359  361    0  360
  361 C     360  362    0  361
  362 C     361  363    0  362
  363 A     362  364    0  363
