# Supplementary material for: TurboFold: Iterative probabilistic estimation of secondary structures for multiple RNA sequences
Source: BMC Bioinformatics. 2011 Apr 20;12:108. doi: 10.1186/1471-2105-12-108 (PMC3120699; doi:10.1186/1471-2105-12-108)
Supplement: Additional file 3 — Zip file of datasets. Datasets used in the benchmarking of TurboFold and other algorithms. [file 1471-2105-12-108-S3.ZIP › datasets/tmRNA/Psyc.arct._CP000082_1-359.seq]

;
 ENERGY = 0    Psyc.arct._CP000082/1-359
GGGGAUGUU
CUGGCUUCGA
CGCUGGUGAU
GAAACUCAAU
GAUGCAUGUC
GAGAGUAUAU
GUCCUCUCGU
UAAUCAAACA
UAUAUUGUUA
UAGUCGCAAA
CGACGAAAAU
UACGCUCUAG
CAGCUUAAAC
CCUGUUUACU
UGGUUGCUGA
UCAUCUACAG
UUGGUCAACU
AAGUUGAAGC
GUCCGCAUGU
AGAAGCGCCA
CAAGUGAUUG
UCUCAAUUGC
UUGGGUUUAA
AAGUAGAGAA
UCAUCCUAUC
CAUCCUGACU
GUCGGAUCGG
UGCGGACUAA
AACCAAAGAC
AGAAACUAAA
CAUGUAGAUU
CAUGAGCGUA
AUGCUGGCGG
ACGCGGGUUC
AACUCCCGCC
AUCUCCACCA1
