# Supplementary material for: TurboFold: Iterative probabilistic estimation of secondary structures for multiple RNA sequences
Source: BMC Bioinformatics. 2011 Apr 20;12:108. doi: 10.1186/1471-2105-12-108 (PMC3120699; doi:10.1186/1471-2105-12-108)
Supplement: Additional file 3 — Zip file of datasets. Datasets used in the benchmarking of TurboFold and other algorithms. [file 1471-2105-12-108-S3.ZIP › datasets/tmRNA/Pseu.fluo._CP000094_1-390.seq]

;
 ENERGY = 0    Pseu.fluo._CP000094/1-390
GGGGCCGUU
UAGGAUUCGA
CGCCGGUUGC
GAAACUCUAG
GUGCAUGCCG
ACUUGGUAAC
AGAAGUCGUA
AAUCCACUGU
UGCAACUACU
UAUAGUUGCC
AAUGACGACC
AAUACGGUGC
UGCUCUCGCU
GCUUAAUUGC
AGCUGACAUG
CACUCCUGGU
ACCUUCGGGU
CCAGCAAUCA
UCAGGGGAUG
UCUGUAAACC
CAAAAUGAUU
GUCAUAUAGA
ACAGAAUCGC
CGUGCAGUAC
GUUGUGGACG
AAGCGGCUAA
AACUUACACA
ACUCGCCCAA
AGCACCCUGC
CCGUCGGGUC
GCUGAGGGUU
AACUUAAUAG
ACACGGCUAC
GCAUGUAGUA
CCGACAGCGG
AGUACUGGCG
GACGGGGGUU
CAAAUCCCCC
CGGCUCCACC
A1
