# Supplementary material for: TurboFold: Iterative probabilistic estimation of secondary structures for multiple RNA sequences
Source: BMC Bioinformatics. 2011 Apr 20;12:108. doi: 10.1186/1471-2105-12-108 (PMC3120699; doi:10.1186/1471-2105-12-108)
Supplement: Additional file 3 — Zip file of datasets. Datasets used in the benchmarking of TurboFold and other algorithms. [file 1471-2105-12-108-S3.ZIP › datasets/tmRNA/Heli.pylo._AE000590_1-383.seq]

;
 ENERGY = 0    Heli.pylo._AE000590/1-383
GGGGCUGAC
UUGGAUUUCG
ACAGAUUUCU
UGUCGCACAG
AUAGCAUGCC
AAGCGCUGCU
UGUAAAACAG
CAACAAAAAU
AACUGUAAAC
AACACAGAUU
ACGCUCCAGC
UUACGCUAAA
GCUGCGUGAG
UUAAUCUCCU
UUUGGAGCUG
GACUGAUUAG
AAUUUCUAGC
GUUUUAAUCG
CUCCAUAACC
UUAAGCUAGA
CGCUUUUAAA
AGGUGGUUCG
CCUUUUAAAC
UAAGAAACAA
GAACUCUUGA
AACUAUCUCA
AGGUUUUAGA
AAGUUGGACC
AGAGCUAGUU
UUAAGGCUAA
AAAACCAACC
AAUUUUCUAA
GCAUUGUAGA
AGUUUGUGUU
UAGGGCAAGA
UUUUUGGACU
GGGGUUCGAU
UCCCCACAGC
UCCA1
