# Supplementary material for: TurboFold: Iterative probabilistic estimation of secondary structures for multiple RNA sequences
Source: BMC Bioinformatics. 2011 Apr 20;12:108. doi: 10.1186/1471-2105-12-108 (PMC3120699; doi:10.1186/1471-2105-12-108)
Supplement: Additional file 3 — Zip file of datasets. Datasets used in the benchmarking of TurboFold and other algorithms. [file 1471-2105-12-108-S3.ZIP › datasets/tmRNA/Nost.punc._TRW-63737_1-390.ct]

  390 ENERGY = 0    Nost.punc._TRW-63737/1-390
    1 G       0    2  386    1
    2 G       1    3  385    2
    3 G       2    4  384    3
    4 U       3    5  383    4
    5 C       4    6  382    5
    6 C       5    7  381    6
    7 G       6    8  380    7
    8 U       7    9    0    8
    9 C       8   10    0    9
   10 A       9   11    0   10
   11 C      10   12    0   11
   12 G      11   13    0   12
   13 G      12   14    0   13
   14 U      13   15    0   14
   15 U      14   16    0   15
   16 U      15   17    0   16
   17 C      16   18    0   17
   18 G      17   19    0   18
   19 A      18   20    0   19
   20 C      19   21  359   20
   21 A      20   22  358   21
   22 G      21   23  357   22
   23 G      22   24  356   23
   24 U      23   25  355   24
   25 U      24   26  354   25
   26 G      25   27  353   26
   27 G      26   28  352   27
   28 C      27   29    0   28
   29 G      28   30    0   29
   30 A      29   31  349   30
   31 A      30   32    0   31
   32 C      31   33    0   32
   33 G      32   34  345   33
   34 C      33   35  344   34
   35 U      34   36  343   35
   36 G      35   37    0   36
   37 C      36   38  341   37
   38 U      37   39  340   38
   39 C      38   40  339   39
   40 U      39   41    0   40
   41 G      40   42    0   41
   42 U      41   43  336   42
   43 G      42   44    0   43
   44 A      43   45  334   44
   45 U      44   46  333   45
   46 U      45   47  332   46
   47 C      46   48  329   47
   48 A      47   49  328   48
   49 G      48   50  327   49
   50 G      49   51  326   50
   51 U      50   52  325   51
   52 C      51   53   71   52
   53 G      52   54   70   53
   54 A      53   55   69   54
   55 G      54   56   68   55
   56 A      55   57   67   56
   57 G      56   58    0   57
   58 U      57   59   86   58
   59 G      58   60   85   59
   60 A      59   61   84   60
   61 G      60   62   83   61
   62 U      61   63   82   62
   63 C      62   64   81   63
   64 U      63   65    0   64
   65 C      64   66    0   65
   66 C      65   67    0   66
   67 U      66   68   56   67
   68 C      67   69   55   68
   69 U      68   70   54   69
   70 C      69   71   53   70
   71 G      70   72   52   71
   72 G      71   73    0   72
   73 A      72   74    0   73
   74 A      73   75    0   74
   75 A      74   76    0   75
   76 U      75   77    0   76
   77 C      76   78    0   77
   78 A      77   79    0   78
   79 A      78   80    0   79
   80 A      79   81    0   80
   81 G      80   82   63   81
   82 G      81   83   62   82
   83 C      82   84   61   83
   84 U      83   85   60   84
   85 C      84   86   59   85
   86 A      85   87   58   86
   87 A      86   88    0   87
   88 A      87   89    0   88
   89 C      88   90    0   89
   90 A      89   91    0   90
   91 A      90   92    0   91
   92 A      91   93    0   92
   93 A      92   94    0   93
   94 A      93   95    0   94
   95 G      94   96    0   95
   96 U      95   97    0   96
   97 A      96   98    0   97
   98 A      97   99    0   98
   99 A      98  100    0   99
  100 U      99  101    0  100
  101 G     100  102    0  101
  102 C     101  103    0  102
  103 G     102  104    0  103
  104 A     103  105    0  104
  105 A     104  106    0  105
  106 U     105  107    0  106
  107 A     106  108    0  107
  108 A     107  109    0  108
  109 C     108  110    0  109
  110 A     109  111    0  110
  111 U     110  112    0  111
  112 C     111  113    0  112
  113 G     112  114    0  113
  114 U     113  115    0  114
  115 U     114  116    0  115
  116 A     115  117    0  116
  117 A     116  118    0  117
  118 C     117  119    0  118
  119 U     118  120    0  119
  120 U     119  121    0  120
  121 U     120  122    0  121
  122 G     121  123  156  122
  123 C     122  124    0  123
  124 U     123  125  154  124
  125 C     124  126    0  125
  126 G     125  127    0  126
  127 U     126  128  151  127
  128 A     127  129    0  128
  129 A     128  130  149  129
  130 G     129  131  148  130
  131 G     130  132  147  131
  132 A     131  133    0  132
  133 U     132  134    0  133
  134 G     133  135  144  134
  135 C     134  136  143  135
  136 U     135  137  142  136
  137 C     136  138    0  137
  138 U     137  139    0  138
  139 A     138  140    0  139
  140 G     139  141    0  140
  141 U     140  142    0  141
  142 A     141  143  136  142
  143 G     142  144  135  143
  144 C     143  145  134  144
  145 U     144  146    0  145
  146 G     145  147    0  146
  147 C     146  148  131  147
  148 C     147  149  130  148
  149 U     148  150  129  149
  150 A     149  151    0  150
  151 A     150  152  127  151
  152 A     151  153    0  152
  153 C     152  154    0  153
  154 A     153  155  124  154
  155 C     154  156    0  155
  156 C     155  157  122  156
  157 U     156  158    0  157
  158 C     157  159    0  158
  159 U     158  160    0  159
  160 U     159  161    0  160
  161 A     160  162    0  161
  162 U     161  163    0  162
  163 A     162  164    0  163
  164 G     163  165    0  164
  165 G     164  166    0  165
  166 U     165  167    0  166
  167 U     166  168    0  167
  168 C     167  169    0  168
  169 G     168  170    0  169
  170 A     169  171    0  170
  171 G     170  172    0  171
  172 C     171  173    0  172
  173 G     172  174  205  173
  174 U     173  175  204  174
  175 C     174  176  203  175
  176 U     175  177  202  176
  177 U     176  178  201  177
  178 U     177  179  200  178
  179 A     178  180  199  179
  180 G     179  181  198  180
  181 U     180  182  197  181
  182 U     181  183  196  182
  183 U     182  184  195  183
  184 G     183  185    0  184
  185 A     184  186    0  185
  186 C     185  187    0  186
  187 U     186  188  219  187
  188 C     187  189  218  188
  189 C     188  190  217  189
  190 G     189  191  216  190
  191 U     190  192  215  191
  192 U     191  193  214  192
  193 A     192  194    0  193
  194 A     193  195    0  194
  195 G     194  196  183  195
  196 G     195  197  182  196
  197 A     196  198  181  197
  198 C     197  199  180  198
  199 U     198  200  179  199
  200 G     199  201  178  200
  201 A     200  202  177  201
  202 A     201  203  176  202
  203 G     202  204  175  203
  204 A     203  205  174  204
  205 C     204  206  173  205
  206 C     205  207    0  206
  207 A     206  208    0  207
  208 A     207  209    0  208
  209 A     208  210    0  209
  210 C     209  211    0  210
  211 C     210  212    0  211
  212 C     211  213    0  212
  213 C     212  214    0  213
  214 A     213  215  192  214
  215 A     214  216  191  215
  216 C     215  217  190  216
  217 G     216  218  189  217
  218 G     217  219  188  218
  219 A     218  220  187  219
  220 U     219  221    0  220
  221 G     220  222    0  221
  222 C     221  223    0  222
  223 U     222  224    0  223
  224 C     223  225  253  224
  225 U     224  226  252  225
  226 A     225  227  251  226
  227 G     226  228  250  227
  228 U     227  229  249  228
  229 A     228  230  248  229
  230 A     229  231  247  230
  231 G     230  232  246  231
  232 C     231  233  245  232
  233 G     232  234    0  233
  234 U     233  235    0  234
  235 U     234  236    0  235
  236 C     235  237  270  236
  237 U     236  238  269  237
  238 C     237  239  268  238
  239 U     238  240  267  239
  240 G     239  241  266  240
  241 G     240  242  265  241
  242 U     241  243  264  242
  243 U     242  244    0  243
  244 G     243  245    0  244
  245 G     244  246  232  245
  246 C     245  247  231  246
  247 U     246  248  230  247
  248 U     247  249  229  248
  249 G     248  250  228  249
  250 C     249  251  227  250
  251 U     250  252  226  251
  252 A     251  253  225  252
  253 G     252  254  224  253
  254 C     253  255    0  254
  255 U     254  256    0  255
  256 A     255  257    0  256
  257 A     256  258    0  257
  258 G     257  259    0  258
  259 A     258  260    0  259
  260 U     259  261    0  260
  261 U     260  262    0  261
  262 A     261  263    0  262
  263 A     262  264    0  263
  264 A     263  265  242  264
  265 U     264  266  241  265
  266 C     265  267  240  266
  267 A     266  268  239  267
  268 G     267  269  238  268
  269 A     268  270  237  269
  270 G     269  271  236  270
  271 A     270  272    0  271
  272 A     271  273  287  272
  273 U     272  274  286  273
  274 C     273  275  285  274
  275 C     274  276  284  275
  276 U     275  277  283  276
  277 A     276  278    0  277
  278 C     277  279  295  278
  279 G     278  280  294  279
  280 U     279  281  293  280
  281 U     280  282  292  281
  282 C     281  283  291  282
  283 G     282  284  276  283
  284 G     283  285  275  284
  285 G     284  286  274  285
  286 A     285  287  273  286
  287 U     286  288  272  287
  288 A     287  289    0  288
  289 A     288  290    0  289
  290 U     289  291    0  290
  291 G     290  292  282  291
  292 A     291  293  281  292
  293 A     292  294  280  293
  294 C     293  295  279  294
  295 G     294  296  278  295
  296 A     295  297  312  296
  297 U     296  298  311  297
  298 U     297  299  310  298
  299 C     298  300  309  299
  300 C     299  301    0  300
  301 C     300  302    0  301
  302 G     301  303  321  302
  303 C     302  304  320  303
  304 C     303  305  319  304
  305 U     304  306  318  305
  306 U     305  307  317  306
  307 G     306  308    0  307
  308 A     307  309    0  308
  309 G     308  310  299  309
  310 G     309  311  298  310
  311 G     310  312  297  311
  312 U     311  313  296  312
  313 C     312  314    0  313
  314 A     313  315    0  314
  315 G     314  316    0  315
  316 A     315  317    0  316
  317 A     316  318  306  317
  318 A     317  319  305  318
  319 G     318  320  304  319
  320 G     319  321  303  320
  321 C     320  322  302  321
  322 U     321  323    0  322
  323 A     322  324    0  323
  324 A     323  325    0  324
  325 A     324  326   51  325
  326 C     325  327   50  326
  327 C     326  328   49  327
  328 U     327  329   48  328
  329 G     328  330   47  329
  330 U     329  331    0  330
  331 G     330  332    0  331
  332 A     331  333   46  332
  333 A     332  334   45  333
  334 U     333  335   44  334
  335 G     334  336    0  335
  336 A     335  337   42  336
  337 G     336  338    0  337
  338 C     337  339    0  338
  339 G     338  340   39  339
  340 G     339  341   38  340
  341 G     340  342   37  341
  342 G     341  343    0  342
  343 G     342  344   35  343
  344 G     343  345   34  344
  345 U     344  346   33  345
  346 C     345  347    0  346
  347 A     346  348    0  347
  348 A     347  349    0  348
  349 U     348  350   30  349
  350 A     349  351    0  350
  351 C     350  352    0  351
  352 C     351  353   27  352
  353 C     352  354   26  353
  354 A     353  355   25  354
  355 A     354  356   24  355
  356 U     355  357   23  356
  357 U     356  358   22  357
  358 U     357  359   21  358
  359 G     358  360   20  359
  360 G     359  361    0  360
  361 A     360  362    0  361
  362 C     361  363    0  362
  363 A     362  364  379  363
  364 G     363  365  378  364
  365 C     364  366  377  365
  366 A     365  367  376  366
  367 G     366  368  375  367
  368 U     367  369    0  368
  369 U     368  370    0  369
  370 C     369  371    0  370
  371 G     370  372    0  371
  372 A     371  373    0  372
  373 C     372  374    0  373
  374 U     373  375    0  374
  375 C     374  376  367  375
  376 U     375  377  366  376
  377 G     376  378  365  377
  378 C     377  379  364  378
  379 U     378  380  363  379
  380 C     379  381    7  380
  381 G     380  382    6  381
  382 G     381  383    5  382
  383 A     382  384    4  383
  384 U     383  385    3  384
  385 C     384  386    2  385
  386 C     385  387    1  386
  387 A     386  388    0  387
  388 C     387  389    0  388
  389 U     388  390    0  389
  390 A     389  391    0  390
