# Supplementary material for: TurboFold: Iterative probabilistic estimation of secondary structures for multiple RNA sequences
Source: BMC Bioinformatics. 2011 Apr 20;12:108. doi: 10.1186/1471-2105-12-108 (PMC3120699; doi:10.1186/1471-2105-12-108)
Supplement: Additional file 3 — Zip file of datasets. Datasets used in the benchmarking of TurboFold and other algorithms. [file 1471-2105-12-108-S3.ZIP › datasets/tmRNA/Azot.vine._TRW-354_1-352.ct]

  352 ENERGY = 0    Azot.vine._TRW-354/1-352
    1 G       0    2  348    1
    2 G       1    3  347    2
    3 G       2    4  346    3
    4 G       3    5  345    4
    5 C       4    6  344    5
    6 C       5    7  343    6
    7 G       6    8  342    7
    8 A       7    9    0    8
    9 U       8   10    0    9
   10 U       9   11    0   10
   11 A      10   12    0   11
   12 G      11   13    0   12
   13 G      12   14    0   13
   14 A      13   15    0   14
   15 U      14   16    0   15
   16 U      15   17    0   16
   17 C      16   18    0   17
   18 G      17   19    0   18
   19 A      18   20    0   19
   20 C      19   21  321   20
   21 G      20   22  320   21
   22 C      21   23  319   22
   23 C      22   24  318   23
   24 G      23   25  317   24
   25 G      24   26  316   25
   26 U      25   27  315   26
   27 A      26   28    0   27
   28 A      27   29    0   28
   29 C      28   30    0   29
   30 G      29   31    0   30
   31 A      30   32    0   31
   32 A      31   33    0   32
   33 A      32   34    0   33
   34 C      33   35    0   34
   35 U      34   36  308   35
   36 U      35   37  307   36
   37 G      36   38  306   37
   38 A      37   39    0   38
   39 G      38   40  303   39
   40 G      39   41  302   40
   41 G      40   42    0   41
   42 G      41   43    0   42
   43 C      42   44  296   43
   44 A      43   45  295   44
   45 U      44   46  294   45
   46 G      45   47  293   46
   47 C      46   48  292   47
   48 C      47   49   67   48
   49 G      48   50   66   49
   50 A      49   51   65   50
   51 G      50   52   64   51
   52 U      51   53   63   52
   53 U      52   54    0   53
   54 G      53   55    0   54
   55 G      54   56   82   55
   56 U      55   57   81   56
   57 G      56   58   80   57
   58 G      57   59   79   58
   59 C      58   60   78   59
   60 A      59   61   77   60
   61 G      60   62   76   61
   62 A      61   63    0   62
   63 A      62   64   52   63
   64 C      63   65   51   64
   65 U      64   66   50   65
   66 C      65   67   49   66
   67 G      66   68   48   67
   68 U      67   69    0   68
   69 A      68   70    0   69
   70 A      69   71    0   70
   71 A      70   72    0   71
   72 U      71   73    0   72
   73 C      72   74    0   73
   74 C      73   75    0   74
   75 A      74   76    0   75
   76 C      75   77   61   76
   77 U      76   78   60   77
   78 G      77   79   59   78
   79 C      78   80   58   79
   80 U      79   81   57   80
   81 A      80   82   56   81
   82 C      81   83   55   82
   83 A      82   84    0   83
   84 A      83   85    0   84
   85 A      84   86    0   85
   86 C      85   87    0   86
   87 U      86   88    0   87
   88 C      87   89    0   88
   89 A      88   90    0   89
   90 U      89   91    0   90
   91 A      90   92    0   91
   92 G      91   93    0   92
   93 U      92   94    0   93
   94 U      93   95    0   94
   95 G      94   96    0   95
   96 C      95   97    0   96
   97 C      96   98    0   97
   98 A      97   99    0   98
   99 A      98  100    0   99
  100 C      99  101    0  100
  101 G     100  102    0  101
  102 A     101  103    0  102
  103 C     102  104    0  103
  104 G     103  105    0  104
  105 A     104  106    0  105
  106 C     105  107    0  106
  107 A     106  108    0  107
  108 A     107  109    0  108
  109 C     108  110    0  109
  110 U     109  111    0  110
  111 A     110  112    0  111
  112 C     111  113    0  112
  113 G     112  114    0  113
  114 C     113  115    0  114
  115 U     114  116    0  115
  116 C     115  117  135  116
  117 U     116  118  134  117
  118 G     117  119  133  118
  119 G     118  120  132  119
  120 C     119  121    0  120
  121 G     120  122  131  121
  122 G     121  123  130  122
  123 C     122  124  129  123
  124 U     123  125    0  124
  125 U     124  126    0  125
  126 A     125  127    0  126
  127 A     126  128    0  127
  128 U     127  129    0  128
  129 G     128  130  123  129
  130 C     129  131  122  130
  131 C     130  132  121  131
  132 C     131  133  119  132
  133 C     132  134  118  133
  134 A     133  135  117  134
  135 G     134  136  116  135
  136 C     135  137  172  136
  137 A     136  138  171  137
  138 G     137  139  170  138
  139 U     138  140  169  139
  140 C     139  141  168  140
  141 U     140  142  167  141
  142 C     141  143  166  142
  143 C     142  144    0  143
  144 A     143  145    0  144
  145 G     144  146  162  145
  146 G     145  147  161  146
  147 G     146  148  160  147
  148 G     147  149    0  148
  149 A     148  150    0  149
  150 U     149  151  157  150
  151 G     150  152    0  151
  152 C     151  153  186  152
  153 C     152  154  185  153
  154 U     153  155  184  154
  155 G     154  156  183  155
  156 U     155  157  182  156
  157 A     156  158  150  157
  158 A     157  159    0  158
  159 A     158  160    0  159
  160 C     159  161  147  160
  161 C     160  162  146  161
  162 C     161  163  145  162
  163 G     162  164    0  163
  164 A     163  165    0  164
  165 A     164  166    0  165
  166 G     165  167  142  166
  167 A     166  168  141  167
  168 G     167  169  140  168
  169 A     168  170  139  169
  170 C     169  171  138  170
  171 U     170  172  137  171
  172 G     171  173  136  172
  173 U     172  174    0  173
  174 C     173  175    0  174
  175 A     174  176    0  175
  176 G     175  177    0  176
  177 A     176  178    0  177
  178 U     177  179    0  178
  179 A     178  180    0  179
  180 G     179  181    0  180
  181 A     180  182    0  181
  182 A     181  183  156  182
  183 C     182  184  155  183
  184 A     183  185  154  184
  185 G     184  186  153  185
  186 G     185  187  152  186
  187 A     186  188    0  187
  188 U     187  189    0  188
  189 C     188  190    0  189
  190 G     189  191  218  190
  191 C     190  192  217  191
  192 C     191  193  216  192
  193 G     192  194  215  193
  194 C     193  195    0  194
  195 C     194  196    0  195
  196 A     195  197  212  196
  197 A     196  198    0  197
  198 G     197  199  210  198
  199 U     198  200  209  199
  200 U     199  201  208  200
  201 C     200  202    0  201
  202 G     201  203  233  202
  203 C     202  204  232  203
  204 U     203  205  231  204
  205 G     204  206  230  205
  206 U     205  207  229  206
  207 A     206  208  228  207
  208 G     207  209  200  208
  209 A     208  210  199  209
  210 C     209  211  198  210
  211 G     210  212    0  211
  212 U     211  213  196  212
  213 A     212  214    0  213
  214 A     213  215    0  214
  215 C     214  216  193  215
  216 G     215  217  192  216
  217 G     216  218  191  217
  218 C     217  219  190  218
  219 U     218  220    0  219
  220 A     219  221    0  220
  221 A     220  222    0  221
  222 A     221  223    0  222
  223 A     222  224    0  223
  224 C     223  225    0  224
  225 U     224  226    0  225
  226 C     225  227    0  226
  227 A     226  228    0  227
  228 U     227  229  207  228
  229 A     228  230  206  229
  230 C     229  231  205  230
  231 A     230  232  204  231
  232 G     231  233  203  232
  233 C     232  234  202  233
  234 U     233  235    0  234
  235 C     234  236    0  235
  236 G     235  237  270  236
  237 C     236  238  269  237
  238 C     237  239  268  238
  239 C     238  240  267  239
  240 A     239  241  266  240
  241 A     240  242    0  241
  242 A     241  243    0  242
  243 G     242  244    0  243
  244 C     243  245    0  244
  245 A     244  246    0  245
  246 C     245  247    0  246
  247 C     246  248  259  247
  248 C     247  249  258  248
  249 U     248  250  257  249
  250 G     249  251  288  250
  251 C     250  252  287  251
  252 C     251  253  286  252
  253 C     252  254  285  253
  254 G     253  255  283  254
  255 U     254  256  282  255
  256 C     255  257  281  256
  257 G     256  258  249  257
  258 G     257  259  248  258
  259 G     258  260  247  259
  260 C     259  261    0  260
  261 C     260  262    0  261
  262 G     261  263    0  262
  263 C     262  264    0  263
  264 A     263  265    0  264
  265 A     264  266    0  265
  266 U     265  267  240  266
  267 G     266  268  239  267
  268 G     267  269  238  268
  269 G     268  270  237  269
  270 U     269  271  236  270
  271 U     270  272    0  271
  272 A     271  273    0  272
  273 A     272  274    0  273
  274 C     273  275    0  274
  275 U     274  276    0  275
  276 C     275  277    0  276
  277 A     276  278    0  277
  278 A     277  279    0  278
  279 U     278  280    0  279
  280 A     279  281    0  280
  281 G     280  282  256  281
  282 A     281  283  255  282
  283 C     282  284  254  283
  284 A     283  285    0  284
  285 G     284  286  253  285
  286 G     285  287  252  286
  287 G     286  288  251  287
  288 C     287  289  250  288
  289 U     288  290    0  289
  290 A     289  291    0  290
  291 A     290  292    0  291
  292 G     291  293   47  292
  293 C     292  294   46  293
  294 A     293  295   45  294
  295 U     294  296   44  295
  296 G     295  297   43  296
  297 U     296  298    0  297
  298 A     297  299    0  298
  299 G     298  300    0  299
  300 A     299  301    0  300
  301 A     300  302    0  301
  302 C     301  303   40  302
  303 C     302  304   39  303
  304 G     303  305    0  304
  305 A     304  306    0  305
  306 U     305  307   37  306
  307 A     306  308   36  307
  308 G     307  309   35  308
  309 C     308  310    0  309
  310 G     309  311    0  310
  311 G     310  312    0  311
  312 A     311  313    0  312
  313 G     312  314    0  313
  314 A     313  315    0  314
  315 G     314  316   26  315
  316 C     315  317   25  316
  317 U     316  318   24  317
  318 G     317  319   23  318
  319 G     318  320   22  319
  320 C     319  321   21  320
  321 G     320  322   20  321
  322 G     321  323    0  322
  323 A     322  324    0  323
  324 C     323  325    0  324
  325 G     324  326  341  325
  326 G     325  327  340  326
  327 G     326  328  339  327
  328 G     327  329  338  328
  329 G     328  330  337  329
  330 U     329  331    0  330
  331 U     330  332    0  331
  332 C     331  333    0  332
  333 A     332  334    0  333
  334 A     333  335    0  334
  335 A     334  336    0  335
  336 U     335  337    0  336
  337 C     336  338  329  337
  338 C     337  339  328  338
  339 C     338  340  327  339
  340 C     339  341  326  340
  341 C     340  342  325  341
  342 C     341  343    7  342
  343 G     342  344    6  343
  344 G     343  345    5  344
  345 C     344  346    4  345
  346 U     345  347    3  346
  347 C     346  348    2  347
  348 C     347  349    1  348
  349 A     348  350    0  349
  350 C     349  351    0  350
  351 C     350  352    0  351
  352 A     351  353    0  352
