# Supplementary material for: TurboFold: Iterative probabilistic estimation of secondary structures for multiple RNA sequences
Source: BMC Bioinformatics. 2011 Apr 20;12:108. doi: 10.1186/1471-2105-12-108 (PMC3120699; doi:10.1186/1471-2105-12-108)
Supplement: Additional file 3 — Zip file of datasets. Datasets used in the benchmarking of TurboFold and other algorithms. [file 1471-2105-12-108-S3.ZIP › datasets/tmRNA/Stre.pneu._AE008453_1-348.seq]

;
 ENERGY = 0    Stre.pneu._AE008453/1-348
GGGGUCGUU
ACGGAUUCGA
CAGGCAUUAU
GAGGCAUAUU
UUGCGACUCG
UGUGGCGACG
UAAACGCUCA
GUUAAAUAUA
ACUGCAAAAA
AUAACACUUC
UUACGCUCUA
GCUGCCUAAA
AACCAGCAGG
CGUGACCCGA
UUUGGAUUGC
UCGUGUUCAA
UGACAGGUCU
UAUUAUUAGC
GAGAUACGAU
UAAGCCUUGU
CUAGCGGCUU
GAUAAGAGAU
UGAUAGACUC
GCAGUUUCUA
GACUUGAGUU
AUGUGUCGAG
GGGCUGUUAA
AAUAAUACAU
AACCUAUGGU
UGUAGACAAA
UAUGUUGGCA
GGUGUUUGGA
CGUGGGUUCG
ACUCCCACCG
GCUCCAUUA1
