# Supplementary material for: TurboFold: Iterative probabilistic estimation of secondary structures for multiple RNA sequences
Source: BMC Bioinformatics. 2011 Apr 20;12:108. doi: 10.1186/1471-2105-12-108 (PMC3120699; doi:10.1186/1471-2105-12-108)
Supplement: Additional file 3 — Zip file of datasets. Datasets used in the benchmarking of TurboFold and other algorithms. [file 1471-2105-12-108-S3.ZIP › datasets/tmRNA/Cory.glut._BX927150_1-377.seq]

;
 ENERGY = 0    Cory.glut._BX927150/1-377
GGGGCUGAC
AUGGUUUCGA
CUACGUUGAU
UUAGCCAGGG
GAAGCGUGCC
GGUGAAGGCU
GGAGACCACC
GUAAGCGUCG
CAGCAAACCA
AUAAGCGCCG
AGAAGUCUCA
GCGCGACUAC
GCCCUCGCUG
CAUAAGCAAG
CGACCGCGUG
UCUGUCAGCC
UAGGGAAGUC
CCUGACCUAG
AUCCUGGCAU
CGACUAAGGG
ACUUGCUGUU
CAAUCGCGUC
AGCGGGGUUG
AACAGGACUU
UUACCGUUGA
CUGGGCUCAU
CAUCCGGAAG
UGUUCGUCCU
AGCCGGAGGG
CCAAGCAGAG
AUCUUUGCGC
GAACUGCGCA
CGGAGAAGCC
CUGGCGAGGU
GACGUAGGAC
CCGGGUUCAA
UUCCCGGCAG
CUCCACCG1
