# Supplementary material for: TurboFold: Iterative probabilistic estimation of secondary structures for multiple RNA sequences
Source: BMC Bioinformatics. 2011 Apr 20;12:108. doi: 10.1186/1471-2105-12-108 (PMC3120699; doi:10.1186/1471-2105-12-108)
Supplement: Additional file 3 — Zip file of datasets. Datasets used in the benchmarking of TurboFold and other algorithms. [file 1471-2105-12-108-S3.ZIP › datasets/tmRNA/Prev.rumi._TRW-264731_1-401.seq]

;
 ENERGY = 0    Prev.rumi._TRW-264731/1-401
GGGGUUGAC
UGGAUUUGAC
GGCGAGAUGA
AAUGGUACGU
AAGCACGCGG
AGGCUUCUUU
GGUUCCCUCC
AUAAUCUGAG
UCAAGGAAAA
UUUAAUUGGC
AACAAUGAGU
AUGCUCUCGC
UGCCUAAUCG
AAGUAUAGUA
GAUUACUGGC
UUUAUUCCUU
UACAAGGUAG
AGGAACGAGA
CGUCGCUCCG
AGGAUGUUGU
UCCGAAUCCA
AAGAUCAAGC
GGCGCAGGUU
AAAUCGGAAA
UAGUCGUUGC
AGACUCCGAU
GUAGCGGUGA
AAUUUUAGGA
GAUAAGGUUG
CGGUUGGUGG
CUUGGGUCUU
GCCGCAGCUC
GAAAAUGAAG
GCCAAGAUAA
GCGUGUAGAA
AGCGUAUGGU
UUCCUUGUGC
GGACGAGGGU
UCGACUCCCU
CCAGCUCCAC
UA1
