# Supplementary material for: TurboFold: Iterative probabilistic estimation of secondary structures for multiple RNA sequences
Source: BMC Bioinformatics. 2011 Apr 20;12:108. doi: 10.1186/1471-2105-12-108 (PMC3120699; doi:10.1186/1471-2105-12-108)
Supplement: Additional file 3 — Zip file of datasets. Datasets used in the benchmarking of TurboFold and other algorithms. [file 1471-2105-12-108-S3.ZIP › datasets/tmRNA/Kine.radi._TRW-266940_1-366.seq]

;
 ENERGY = 0    Kine.radi._TRW-266940/1-366
GGGGAUGAC
AGGUUUCGAC
GUUGGUCGUC
GAGCCAGGGG
AAGCGGGUCG
AGGAUGCAUG
GUCAUCUCGU
CAACGAUCCA
UGCAAACCAA
UAGGUGCCGA
UUCCAAGCGC
ACCGAGUUCG
CCCUCGCCGC
CUGAGCGAGC
GCGACUCUGU
CAGCCCGGGU
GAGCUCCCGC
CCCGGGUCCU
GGCAUCGACU
AGGGGGCUCA
CCUCUCACCG
AGGUCGCGUA
GGUGAGAGGG
ACAAUCAACG
CGGCUGGGCC
CGGCGAUGAC
AUGCCUGUAU
GAGCAUCGGG
GCCGAGCAGA
CCGCUGAACA
GGAUGCACCC
GGAGAAGCCC
UGGUACCACG
CUGACGGACG
CGGGUUCGAU
UCCCGCCAUC
UCCACUC1
