# Supplementary material for: TurboFold: Iterative probabilistic estimation of secondary structures for multiple RNA sequences
Source: BMC Bioinformatics. 2011 Apr 20;12:108. doi: 10.1186/1471-2105-12-108 (PMC3120699; doi:10.1186/1471-2105-12-108)
Supplement: Additional file 3 — Zip file of datasets. Datasets used in the benchmarking of TurboFold and other algorithms. [file 1471-2105-12-108-S3.ZIP › datasets/tmRNA/Aste.yell._CP000061_1-426.ct]

  426 ENERGY = 0    Aste.yell._CP000061/1-426
    1 G       0    2  422    1
    2 G       1    3  421    2
    3 G       2    4  420    3
    4 G       3    5  419    4
    5 A       4    6  418    5
    6 U       5    7  417    6
    7 G       6    8  416    7
    8 U       7    9    0    8
    9 U       8   10    0    9
   10 U       9   11    0   10
   11 U      10   12    0   11
   12 G      11   13    0   12
   13 G      12   14    0   13
   14 A      13   15    0   14
   15 U      14   16    0   15
   16 U      15   17    0   16
   17 U      16   18    0   17
   18 G      17   19    0   18
   19 C      18   20    0   19
   20 C      19   21  395   20
   21 A      20   22  394   21
   22 A      21   23  393   22
   23 G      22   24  392   23
   24 G      23   25  391   24
   25 U      24   26  390   25
   26 C      25   27  389   26
   27 A      26   28  388   27
   28 A      27   29    0   28
   29 C      28   30    0   29
   30 G      29   31    0   30
   31 A      30   32    0   31
   32 A      31   33  383   32
   33 A      32   34  382   33
   34 U      33   35  381   34
   35 U      34   36  380   35
   36 U      35   37  379   36
   37 A      36   38  378   37
   38 U      37   39  377   38
   39 A      38   40  376   39
   40 U      39   41  375   40
   41 A      40   42  374   41
   42 G      41   43    0   42
   43 C      42   44  368   43
   44 A      43   45  367   44
   45 U      44   46  366   45
   46 A      45   47  365   46
   47 U      46   48  364   47
   48 C      47   49   61   48
   49 U      48   50   60   49
   50 U      49   51   59   50
   51 G      50   52   58   51
   52 G      51   53    0   52
   53 U      52   54   72   53
   54 U      53   55    0   54
   55 A      54   56   70   55
   56 U      55   57   69   56
   57 G      56   58   68   57
   58 C      57   59   51   58
   59 A      58   60   50   59
   60 A      59   61   49   60
   61 G      60   62   48   61
   62 U      61   63    0   62
   63 A      62   64    0   63
   64 A      63   65    0   64
   65 A      64   66    0   65
   66 A      65   67    0   66
   67 A      66   68    0   67
   68 C      67   69   57   68
   69 A      68   70   56   69
   70 U      69   71   55   70
   71 C      70   72    0   71
   72 G      71   73   53   72
   73 A      72   74    0   73
   74 G      73   75    0   74
   75 G      74   76    0   75
   76 U      75   77    0   76
   77 U      76   78    0   77
   78 A      77   79    0   78
   79 U      78   80    0   79
   80 A      79   81    0   80
   81 A      80   82    0   81
   82 U      81   83    0   82
   83 A      82   84    0   83
   84 A      83   85    0   84
   85 C      84   86    0   85
   86 C      85   87    0   86
   87 G      86   88    0   87
   88 G      87   89    0   88
   89 A      88   90    0   89
   90 A      89   91    0   90
   91 A      90   92    0   91
   92 U      91   93    0   92
   93 A      92   94    0   93
   94 A      93   95    0   94
   95 A      94   96    0   95
   96 A      95   97    0   96
   97 A      96   98    0   97
   98 A      97   99    0   98
   99 C      98  100    0   99
  100 A      99  101    0  100
  101 A     100  102    0  101
  102 A     101  103    0  102
  103 C     102  104    0  103
  104 U     103  105    0  104
  105 G     104  106    0  105
  106 C     105  107    0  106
  107 A     106  108    0  107
  108 A     107  109    0  108
  109 C     108  110    0  109
  110 A     109  111    0  110
  111 A     110  112    0  111
  112 A     111  113    0  112
  113 U     112  114    0  113
  114 A     113  115    0  114
  115 C     114  116    0  115
  116 A     115  117    0  116
  117 A     116  118    0  117
  118 A     117  119    0  118
  119 A     118  120    0  119
  120 G     119  121    0  120
  121 A     120  122    0  121
  122 U     121  123    0  122
  123 U     122  124    0  123
  124 U     123  125    0  124
  125 U     124  126    0  125
  126 A     125  127    0  126
  127 C     126  128    0  127
  128 U     127  129    0  128
  129 G     128  130    0  129
  130 G     129  131    0  130
  131 A     130  132    0  131
  132 C     131  133    0  132
  133 A     132  134    0  133
  134 A     133  135    0  134
  135 A     134  136    0  135
  136 C     135  137    0  136
  137 U     136  138    0  137
  138 C     137  139    0  138
  139 C     138  140    0  139
  140 A     139  141    0  140
  141 G     140  142    0  141
  142 U     141  143    0  142
  143 U     142  144    0  143
  144 U     143  145    0  144
  145 A     144  146    0  145
  146 U     145  147    0  146
  147 C     146  148    0  147
  148 A     147  149    0  148
  149 A     148  150    0  149
  150 A     149  151    0  150
  151 U     150  152    0  151
  152 G     151  153    0  152
  153 A     152  154    0  153
  154 A     153  155    0  154
  155 U     154  156    0  155
  156 U     155  157    0  156
  157 U     156  158    0  157
  158 U     157  159    0  158
  159 G     158  160    0  159
  160 U     159  161    0  160
  161 A     160  162    0  161
  162 A     161  163    0  162
  163 A     162  164    0  163
  164 C     163  165    0  164
  165 A     164  166    0  165
  166 G     165  167    0  166
  167 U     166  168    0  167
  168 U     167  169    0  168
  169 U     168  170    0  169
  170 U     169  171    0  170
  171 U     170  172    0  171
  172 C     171  173    0  172
  173 U     172  174    0  173
  174 U     173  175    0  174
  175 C     174  176    0  175
  176 A     175  177    0  176
  177 C     176  178    0  177
  178 A     177  179    0  178
  179 A     178  180    0  179
  180 U     179  181    0  180
  181 U     180  182    0  181
  182 A     181  183    0  182
  183 G     182  184    0  183
  184 C     183  185    0  184
  185 U     184  186  208  185
  186 U     185  187  207  186
  187 U     186  188  206  187
  188 U     187  189  205  188
  189 G     188  190  204  189
  190 C     189  191  203  190
  191 U     190  192  202  191
  192 U     191  193  201  192
  193 A     192  194  200  193
  194 A     193  195    0  194
  195 A     194  196    0  195
  196 U     195  197    0  196
  197 A     196  198    0  197
  198 A     197  199    0  198
  199 A     198  200    0  199
  200 U     199  201  193  200
  201 A     200  202  192  201
  202 A     201  203  191  202
  203 G     202  204  190  203
  204 C     203  205  189  204
  205 A     204  206  188  205
  206 G     205  207  187  206
  207 A     206  208  186  207
  208 A     207  209  185  208
  209 C     208  210    0  209
  210 C     209  211  242  210
  211 C     210  212  241  211
  212 G     211  213    0  212
  213 C     212  214    0  213
  214 A     213  215    0  214
  215 C     214  216  237  215
  216 U     215  217  236  216
  217 U     216  218  235  217
  218 A     217  219  234  218
  219 A     218  220  233  219
  220 A     219  221  232  220
  221 U     220  222  231  221
  222 U     221  223  230  222
  223 A     222  224    0  223
  224 A     223  225  255  224
  225 C     224  226  254  225
  226 U     225  227  253  226
  227 U     226  228  252  227
  228 A     227  229  251  228
  229 C     228  230  250  229
  230 G     229  231  222  230
  231 A     230  232  221  231
  232 U     231  233  220  232
  233 U     232  234  219  233
  234 U     233  235  218  234
  235 A     234  236  217  235
  236 A     235  237  216  236
  237 G     236  238  215  237
  238 G     237  239    0  238
  239 A     238  240    0  239
  240 A     239  241    0  240
  241 G     240  242  211  241
  242 G     241  243  210  242
  243 A     242  244    0  243
  244 A     243  245    0  244
  245 A     244  246    0  245
  246 U     245  247    0  246
  247 A     246  248    0  247
  248 A     247  249    0  248
  249 G     248  250    0  249
  250 G     249  251  229  250
  251 U     250  252  228  251
  252 A     251  253  227  252
  253 A     252  254  226  253
  254 G     253  255  225  254
  255 U     254  256  224  255
  256 U     255  257  292  256
  257 U     256  258  291  257
  258 U     257  259  290  258
  259 G     258  260  289  259
  260 C     259  261  288  260
  261 U     260  262  287  261
  262 A     261  263    0  262
  263 U     262  264    0  263
  264 U     263  265    0  264
  265 U     264  266    0  265
  266 G     265  267  282  266
  267 A     266  268    0  267
  268 G     267  269  280  268
  269 U     268  270    0  269
  270 U     269  271  306  270
  271 U     270  272    0  271
  272 G     271  273  304  272
  273 U     272  274  303  273
  274 C     273  275  302  274
  275 U     274  276  301  275
  276 U     275  277  300  276
  277 U     276  278  299  277
  278 G     277  279    0  278
  279 C     278  280    0  279
  280 U     279  281  268  280
  281 C     280  282    0  281
  282 U     281  283  266  282
  283 U     282  284    0  283
  284 U     283  285    0  284
  285 U     284  286    0  285
  286 A     285  287    0  286
  287 A     286  288  261  287
  288 G     287  289  260  288
  289 C     288  290  259  289
  290 A     289  291  258  290
  291 A     290  292  257  291
  292 A     291  293  256  292
  293 U     292  294    0  293
  294 A     293  295    0  294
  295 U     294  296    0  295
  296 C     295  297    0  296
  297 A     296  298    0  297
  298 A     297  299    0  298
  299 A     298  300  277  299
  300 A     299  301  276  300
  301 A     300  302  275  301
  302 G     301  303  274  302
  303 A     302  304  273  303
  304 C     303  305  272  304
  305 U     304  306    0  305
  306 A     305  307  270  306
  307 G     306  308  343  307
  308 U     307  309  342  308
  309 A     308  310  341  309
  310 A     309  311  340  310
  311 U     310  312  339  311
  312 U     311  313    0  312
  313 U     312  314  338  313
  314 A     313  315    0  314
  315 U     314  316    0  315
  316 G     315  317  334  316
  317 G     316  318  333  317
  318 A     317  319  332  318
  319 U     318  320    0  319
  320 U     319  321    0  320
  321 U     320  322    0  321
  322 U     321  323    0  322
  323 G     322  324  360  323
  324 U     323  325  359  324
  325 U     324  326  358  325
  326 U     325  327  357  326
  327 G     326  328  356  327
  328 U     327  329  355  328
  329 U     328  330  354  329
  330 U     329  331  353  330
  331 U     330  332  352  331
  332 U     331  333  318  332
  333 U     332  334  317  333
  334 C     333  335  316  334
  335 A     334  336    0  335
  336 U     335  337    0  336
  337 A     336  338    0  337
  338 A     337  339  313  338
  339 A     338  340  311  339
  340 U     339  341  310  340
  341 U     340  342  309  341
  342 G     341  343  308  342
  343 C     342  344  307  343
  344 A     343  345    0  344
  345 A     344  346    0  345
  346 A     345  347    0  346
  347 A     346  348    0  347
  348 C     347  349    0  348
  349 C     348  350    0  349
  350 A     349  351    0  350
  351 C     350  352    0  351
  352 A     351  353  331  352
  353 A     352  354  330  353
  354 A     353  355  329  354
  355 A     354  356  328  355
  356 U     355  357  327  356
  357 A     356  358  326  357
  358 A     357  359  325  358
  359 A     358  360  324  359
  360 C     359  361  323  360
  361 U     360  362    0  361
  362 A     361  363    0  362
  363 A     362  364    0  363
  364 A     363  365   47  364
  365 U     364  366   46  365
  366 A     365  367   45  366
  367 U     366  368   44  367
  368 G     367  369   43  368
  369 U     368  370    0  369
  370 A     369  371    0  370
  371 G     370  372    0  371
  372 A     371  373    0  372
  373 A     372  374    0  373
  374 U     373  375   41  374
  375 A     374  376   40  375
  376 U     375  377   39  376
  377 A     376  378   38  377
  378 U     377  379   37  378
  379 A     378  380   36  379
  380 A     379  381   35  380
  381 A     380  382   34  381
  382 U     381  383   33  382
  383 U     382  384   32  383
  384 A     383  385    0  384
  385 A     384  386    0  385
  386 A     385  387    0  386
  387 G     386  388    0  387
  388 U     387  389   27  388
  389 G     388  390   26  389
  390 A     389  391   25  390
  391 U     390  392   24  391
  392 U     391  393   23  392
  393 U     392  394   22  393
  394 U     393  395   21  394
  395 G     394  396   20  395
  396 C     395  397    0  396
  397 A     396  398    0  397
  398 C     397  399    0  398
  399 A     398  400  415  399
  400 U     399  401  414  400
  401 G     400  402  413  401
  402 G     401  403  412  402
  403 G     402  404  411  403
  404 U     403  405    0  404
  405 U     404  406    0  405
  406 C     405  407    0  406
  407 G     406  408    0  407
  408 A     407  409    0  408
  409 C     408  410    0  409
  410 U     409  411    0  410
  411 C     410  412  403  411
  412 C     411  413  402  412
  413 C     412  414  401  413
  414 A     413  415  400  414
  415 U     414  416  399  415
  416 C     415  417    7  416
  417 A     416  418    6  417
  418 U     417  419    5  418
  419 C     418  420    4  419
  420 U     419  421    3  420
  421 C     420  422    2  421
  422 C     421  423    1  422
  423 A     422  424    0  423
  424 C     423  425    0  424
  425 C     424  426    0  425
  426 A     425  427    0  426
