# Supplementary material for: TurboFold: Iterative probabilistic estimation of secondary structures for multiple RNA sequences
Source: BMC Bioinformatics. 2011 Apr 20;12:108. doi: 10.1186/1471-2105-12-108 (PMC3120699; doi:10.1186/1471-2105-12-108)
Supplement: Additional file 3 — Zip file of datasets. Datasets used in the benchmarking of TurboFold and other algorithms. [file 1471-2105-12-108-S3.ZIP › datasets/tmRNA/Shig.flex._AE005674_1-363.seq]

;
 ENERGY = 0    Shig.flex._AE005674/1-363
GGGGCUGAU
UCUGGAUUCG
ACGGGAUUUG
CGAAACCCAA
GGUGCAUGCC
GAGGGGCGGU
UGGCCUCGUA
AAAAGCCGCA
AAAAAUAGUC
GCAAACGACG
AAAACUACGC
UUUAGCAGCU
UAAUAACCUG
CUUAGAGCCC
UCUCUCCCUA
GCCUCCGCUC
UUAGGACGGG
GAUCAAGAGA
GGUCAAACCC
AAAAGAGAUC
GCGUGGAAGC
CCUGCCUGGG
GUUGAAGCGU
UAAAACUUAA
UCAGGCUAGU
UUGUUAGUGG
CGUGUCCGUC
CGCAGCUGGC
AAGCGAAUGU
AAAGACUGAC
UAAGCAUGUA
GUACCGAGGA
UGUAGGAAUU
UCGGACGCGG
GUUCAACUCC
CGCCAGCUCC
ACCA1
