# Supplementary material for: TurboFold: Iterative probabilistic estimation of secondary structures for multiple RNA sequences
Source: BMC Bioinformatics. 2011 Apr 20;12:108. doi: 10.1186/1471-2105-12-108 (PMC3120699; doi:10.1186/1471-2105-12-108)
Supplement: Additional file 3 — Zip file of datasets. Datasets used in the benchmarking of TurboFold and other algorithms. [file 1471-2105-12-108-S3.ZIP › datasets/tmRNA/Myco.Bxz1._AY129337_1-437.seq]

;
 ENERGY = 0    Myco.Bxz1._AY129337/1-437
GGGCCUGAC
AAGGUUUCGA
CUGGUCGAUG
GACAACUGAA
CAGCGGGCGA
GUGUUGGCCG
CACUUCUACU
CUGAGUGAAC
GCGGCAACUG
AUAAACGCAA
CCGACACGGA
UGCAACGGUG
ACCGACGCCG
AGAUCGAGGC
CUUCUUUGCU
GAAGAGGCUG
CCGCUCUCGU
CUGAAGGAAC
CAGCCUGGCU
CAGCGUGCUG
CUGUGCAGCG
GCCAGGCUUC
AUCUCUAACA
GCAGCGAACG
GACAUGAGGG
AGCGCAAACC
CUCGUCCCAA
ACAUCAUGAA
UGCGUCGCAC
GGGCUCCAGC
GUCAGGGGCC
AGAGGUGGGA
AACGGUGUGA
AACUCCUGUC
CUGGGGAUCA
CCGACCGAUA
CGCCAAACCA
GGACUACGCC
CGUAGAACGC
AGUGAGAAAG
ACACCAGGAC
AGGGGUUCGA
GUCCCCUCAG
GUCCACGU1
