# Supplementary material for: TurboFold: Iterative probabilistic estimation of secondary structures for multiple RNA sequences
Source: BMC Bioinformatics. 2011 Apr 20;12:108. doi: 10.1186/1471-2105-12-108 (PMC3120699; doi:10.1186/1471-2105-12-108)
Supplement: Additional file 3 — Zip file of datasets. Datasets used in the benchmarking of TurboFold and other algorithms. [file 1471-2105-12-108-S3.ZIP › datasets/tmRNA/Verr.spin._TRW-240016_1-356.seq]

;
 ENERGY = 0    Verr.spin._TRW-240016/1-356
GGGGGCGUU
CUGGUUUCGA
CGGAUUGCUA
GAAGUGGAGG
CUGCAUGCCG
CGGAUGAUUC
GUUGGCCGCG
UUACCAAUUC
GGAUCAAACA
AACUAAAUGC
GAACUCUAAC
GAGCUUGCCC
UCGCCGCUUA
AUUGACGGUG
ACGUUCCUCC
AGUGAAGUCU
GUGAAUUGGA
GGGGCGACUA
CUUACAGGCU
GGCCAAAAGA
GCGGGCGACC
GGCUCCGAGG
CGAGAUCUAC
AGGCCGCUGG
GUGGACGGUA
UCCUGGCAGU
AGGAGACUGG
ACAUCGAGAU
CAAAUUAUUG
CCUGAGCAUG
GAGACGCUUU
CAUGGAAGGU
GGUUCGGACA
GGGGUUCAAC
UCCCCUCGCC
UCCACCA1
