# Supplementary material for: TurboFold: Iterative probabilistic estimation of secondary structures for multiple RNA sequences
Source: BMC Bioinformatics. 2011 Apr 20;12:108. doi: 10.1186/1471-2105-12-108 (PMC3120699; doi:10.1186/1471-2105-12-108)
Supplement: Additional file 3 — Zip file of datasets. Datasets used in the benchmarking of TurboFold and other algorithms. [file 1471-2105-12-108-S3.ZIP › datasets/tmRNA/Salm.typh._AY316313_1-363.ct]

  363 ENERGY = 0    Salm.typh._AY316313/1-363
    1 G       0    2  359    1
    2 G       1    3  358    2
    3 G       2    4  357    3
    4 G       3    5  356    4
    5 C       4    6  355    5
    6 U       5    7  354    6
    7 G       6    8  353    7
    8 A       7    9    0    8
    9 U       8   10    0    9
   10 U       9   11    0   10
   11 C      10   12    0   11
   12 U      11   13    0   12
   13 G      12   14    0   13
   14 G      13   15    0   14
   15 A      14   16    0   15
   16 U      15   17    0   16
   17 U      16   18    0   17
   18 C      17   19    0   18
   19 G      18   20    0   19
   20 A      19   21    0   20
   21 C      20   22  332   21
   22 G      21   23  331   22
   23 G      22   24  330   23
   24 G      23   25  329   24
   25 A      24   26  328   25
   26 U      25   27  327   26
   27 U      26   28  326   27
   28 U      27   29  325   28
   29 G      28   30    0   29
   30 C      29   31    0   30
   31 G      30   32    0   31
   32 A      31   33    0   32
   33 A      32   34    0   33
   34 A      33   35  320   34
   35 C      34   36    0   35
   36 C      35   37  318   36
   37 C      36   38  317   37
   38 A      37   39    0   38
   39 A      38   40    0   39
   40 G      39   41  314   40
   41 G      40   42  313   41
   42 U      41   43  312   42
   43 G      42   44  311   43
   44 C      43   45  307   44
   45 A      44   46  306   45
   46 U      45   47  305   46
   47 G      46   48  304   47
   48 C      47   49  303   48
   49 C      48   50   67   49
   50 G      49   51   66   50
   51 A      50   52   65   51
   52 G      51   53   64   52
   53 G      52   54   63   53
   54 G      53   55    0   54
   55 G      54   56   78   55
   56 C      55   57   77   56
   57 G      56   58   76   57
   58 G      57   59   75   58
   59 U      58   60   74   59
   60 U      59   61   73   60
   61 G      60   62    0   61
   62 G      61   63    0   62
   63 C      62   64   53   63
   64 C      63   65   52   64
   65 U      64   66   51   65
   66 C      65   67   50   66
   67 G      66   68   49   67
   68 U      67   69    0   68
   69 A      68   70    0   69
   70 A      69   71    0   70
   71 A      70   72    0   71
   72 A      71   73    0   72
   73 A      72   74   60   73
   74 G      73   75   59   74
   75 C      74   76   58   75
   76 C      75   77   57   76
   77 G      76   78   56   77
   78 C      77   79   55   78
   79 A      78   80    0   79
   80 A      79   81    0   80
   81 A      80   82    0   81
   82 A      81   83    0   82
   83 A      82   84    0   83
   84 A      83   85    0   84
   85 A      84   86    0   85
   86 U      85   87    0   86
   87 A      86   88    0   87
   88 G      87   89    0   88
   89 U      88   90    0   89
   90 C      89   91    0   90
   91 G      90   92    0   91
   92 C      91   93    0   92
   93 A      92   94    0   93
   94 A      93   95    0   94
   95 A      94   96    0   95
   96 C      95   97    0   96
   97 G      96   98    0   97
   98 A      97   99    0   98
   99 C      98  100    0   99
  100 G      99  101    0  100
  101 A     100  102    0  101
  102 A     101  103    0  102
  103 A     102  104    0  103
  104 C     103  105    0  104
  105 C     104  106    0  105
  106 U     105  107    0  106
  107 A     106  108    0  107
  108 C     107  109    0  108
  109 G     108  110  138  109
  110 C     109  111  137  110
  111 U     110  112  136  111
  112 U     111  113  135  112
  113 U     112  114  134  113
  114 A     113  115  133  114
  115 G     114  116  131  115
  116 C     115  117  130  116
  117 A     116  118  129  117
  118 G     117  119  128  118
  119 C     118  120    0  119
  120 U     119  121    0  120
  121 U     120  122    0  121
  122 A     121  123    0  122
  123 A     122  124    0  123
  124 U     123  125    0  124
  125 A     124  126    0  125
  126 A     125  127    0  126
  127 C     126  128    0  127
  128 C     127  129  118  128
  129 U     128  130  117  129
  130 G     129  131  116  130
  131 C     130  132  115  131
  132 U     131  133    0  132
  133 U     132  134  114  133
  134 A     133  135  113  134
  135 G     134  136  112  135
  136 A     135  137  111  136
  137 G     136  138  110  137
  138 C     137  139  109  138
  139 C     138  140  182  139
  140 C     139  141  181  140
  141 U     140  142  180  141
  142 C     141  143  179  142
  143 U     142  144  178  143
  144 C     143  145  177  144
  145 U     144  146  176  145
  146 C     145  147  171  146
  147 C     146  148  170  147
  148 C     147  149  169  148
  149 U     148  150  168  149
  150 A     149  151    0  150
  151 G     150  152    0  151
  152 C     151  153  165  152
  153 C     152  154  164  153
  154 U     153  155  163  154
  155 C     154  156    0  155
  156 C     155  157    0  156
  157 G     156  158    0  157
  158 C     157  159  197  158
  159 U     158  160  196  159
  160 C     159  161  195  160
  161 U     160  162  194  161
  162 U     161  163  193  162
  163 A     162  164  154  163
  164 G     163  165  153  164
  165 G     164  166  152  165
  166 A     165  167    0  166
  167 C     166  168    0  167
  168 G     167  169  149  168
  169 G     168  170  148  169
  170 G     169  171  147  170
  171 G     170  172  146  171
  172 A     171  173    0  172
  173 U     172  174    0  173
  174 C     173  175    0  174
  175 A     174  176    0  175
  176 A     175  177  145  176
  177 G     176  178  144  177
  178 A     177  179  143  178
  179 G     178  180  142  179
  180 A     179  181  141  180
  181 G     180  182  140  181
  182 G     181  183  139  182
  183 U     182  184    0  183
  184 C     183  185    0  184
  185 A     184  186    0  185
  186 A     185  187    0  186
  187 A     186  188    0  187
  188 C     187  189    0  188
  189 C     188  190    0  189
  190 C     189  191    0  190
  191 A     190  192    0  191
  192 A     191  193    0  192
  193 A     192  194  162  193
  194 A     193  195  161  194
  195 G     194  196  160  195
  196 A     195  197  159  196
  197 G     196  198  158  197
  198 A     197  199    0  198
  199 U     198  200    0  199
  200 C     199  201    0  200
  201 G     200  202    0  201
  202 C     201  203  229  202
  203 G     202  204  228  203
  204 C     203  205  227  204
  205 G     204  206    0  205
  206 G     205  207    0  206
  207 A     206  208    0  207
  208 U     207  209    0  208
  209 G     208  210  222  209
  210 C     209  211  221  210
  211 C     210  212  220  211
  212 C     211  213  219  212
  213 U     212  214    0  213
  214 G     213  215  245  214
  215 C     214  216  244  215
  216 C     215  217  243  216
  217 U     216  218  242  217
  218 G     217  219  241  218
  219 G     218  220  212  219
  220 G     219  221  211  220
  221 G     220  222  210  221
  222 U     221  223  209  222
  223 U     222  224    0  223
  224 G     223  225    0  224
  225 A     224  226    0  225
  226 A     225  227    0  226
  227 G     226  228  204  227
  228 C     227  229  203  228
  229 G     228  230  202  229
  230 U     229  231    0  230
  231 U     230  232    0  231
  232 A     231  233    0  232
  233 A     232  234    0  233
  234 A     233  235    0  234
  235 A     234  236    0  235
  236 C     235  237    0  236
  237 G     236  238    0  237
  238 A     237  239    0  238
  239 A     238  240    0  239
  240 U     239  241    0  240
  241 C     240  242  218  241
  242 A     241  243  217  242
  243 G     242  244  216  243
  244 G     243  245  215  244
  245 C     244  246  214  245
  246 U     245  247    0  246
  247 A     246  248    0  247
  248 G     247  249  283  248
  249 U     248  250  282  249
  250 C     249  251  281  250
  251 U     250  252  280  251
  252 G     251  253  279  252
  253 G     252  254  278  253
  254 U     253  255  277  254
  255 A     254  256  276  255
  256 G     255  257    0  256
  257 U     256  258  274  257
  258 G     257  259    0  258
  259 G     258  260  272  259
  260 C     259  261  271  260
  261 G     260  262  270  261
  262 U     261  263    0  262
  263 G     262  264  299  263
  264 U     263  265  298  264
  265 C     264  266  297  265
  266 C     265  267    0  266
  267 G     266  268  295  267
  268 U     267  269  294  268
  269 C     268  270  293  269
  270 C     269  271  261  270
  271 G     270  272  260  271
  272 C     271  273  259  272
  273 A     272  274    0  273
  274 G     273  275  257  274
  275 G     274  276    0  275
  276 U     275  277  255  276
  277 G     276  278  254  277
  278 C     277  279  253  278
  279 C     278  280  252  279
  280 A     279  281  251  280
  281 G     280  282  250  281
  282 G     281  283  249  282
  283 C     282  284  248  283
  284 G     283  285    0  284
  285 A     284  286    0  285
  286 A     285  287    0  286
  287 U     286  288    0  287
  288 G     287  289    0  288
  289 U     288  290    0  289
  290 A     289  291    0  290
  291 A     290  292    0  291
  292 A     291  293    0  292
  293 G     292  294  269  293
  294 A     293  295  268  294
  295 C     294  296  267  295
  296 U     295  297    0  296
  297 G     296  298  265  297
  298 A     297  299  264  298
  299 C     298  300  263  299
  300 U     299  301    0  300
  301 A     300  302    0  301
  302 A     301  303    0  302
  303 G     302  304   48  303
  304 C     303  305   47  304
  305 A     304  306   46  305
  306 U     305  307   45  306
  307 G     306  308   44  307
  308 U     307  309    0  308
  309 A     308  310    0  309
  310 G     309  311    0  310
  311 U     310  312   43  311
  312 A     311  313   42  312
  313 C     312  314   41  313
  314 C     313  315   40  314
  315 G     314  316    0  315
  316 A     315  317    0  316
  317 G     316  318   37  317
  318 G     317  319   36  318
  319 A     318  320    0  319
  320 U     319  321   34  320
  321 G     320  322    0  321
  322 U     321  323    0  322
  323 A     322  324    0  323
  324 G     323  325    0  324
  325 G     324  326   28  325
  326 A     325  327   27  326
  327 A     326  328   26  327
  328 U     327  329   25  328
  329 U     328  330   24  329
  330 U     329  331   23  330
  331 C     330  332   22  331
  332 G     331  333   21  332
  333 G     332  334    0  333
  334 A     333  335    0  334
  335 C     334  336    0  335
  336 G     335  337  352  336
  337 C     336  338  351  337
  338 G     337  339  350  338
  339 G     338  340  349  339
  340 G     339  341  348  340
  341 U     340  342    0  341
  342 U     341  343    0  342
  343 C     342  344    0  343
  344 A     343  345    0  344
  345 A     344  346    0  345
  346 C     345  347    0  346
  347 U     346  348    0  347
  348 C     347  349  340  348
  349 C     348  350  339  349
  350 C     349  351  338  350
  351 G     350  352  337  351
  352 C     351  353  336  352
  353 C     352  354    7  353
  354 A     353  355    6  354
  355 G     354  356    5  355
  356 C     355  357    4  356
  357 U     356  358    3  357
  358 C     357  359    2  358
  359 C     358  360    1  359
  360 A     359  361    0  360
  361 C     360  362    0  361
  362 C     361  363    0  362
  363 A     362  364    0  363
