# Supplementary material for: TurboFold: Iterative probabilistic estimation of secondary structures for multiple RNA sequences
Source: BMC Bioinformatics. 2011 Apr 20;12:108. doi: 10.1186/1471-2105-12-108 (PMC3120699; doi:10.1186/1471-2105-12-108)
Supplement: Additional file 3 — Zip file of datasets. Datasets used in the benchmarking of TurboFold and other algorithms. [file 1471-2105-12-108-S3.ZIP › datasets/tmRNA/Legi.pneu._CR628337_1-406.seq]

;
 ENERGY = 0    Legi.pneu._CR628337/1-406
GGGGGCGAC
CUGGCUUCGA
CGUGGGUUGC
AAAACCGGAA
GUGCAUGCCG
AGAAGGAGAU
CUCUCGUAAA
UAAGACUCAA
UUAAAUAUAA
AUGCAAACGA
UGAAAACUUU
GCUGGUGGGG
AAGCUAUCGC
UGCCUAAUAA
GCACUUUAGU
UAAACCAUCA
CUGUGUACUG
GCCAAUAAAC
CCAGUAUCCC
GUUCGACCGA
GCCCGCUUAU
CGGUAUCGAA
UCAACGGUCA
UAAGAGAUAA
GCUAGCGUCC
UAAUCUAUCC
CGGGUUAUGG
CGCGAAACUC
AGGGAAUCGC
UGUGUAUCAU
CCUGCCCGUC
GGAGGAGCCA
CAGUUAAAUU
CAAAAGACAA
GGCUAUGCAU
GUAGAGCUAA
AGGCAGAGGA
CUUGCGGACG
CGGGUUCGAU
UCCCGCCGCC
UCCACCA1
