# Supplementary material for: TurboFold: Iterative probabilistic estimation of secondary structures for multiple RNA sequences
Source: BMC Bioinformatics. 2011 Apr 20;12:108. doi: 10.1186/1471-2105-12-108 (PMC3120699; doi:10.1186/1471-2105-12-108)
Supplement: Additional file 3 — Zip file of datasets. Datasets used in the benchmarking of TurboFold and other algorithms. [file 1471-2105-12-108-S3.ZIP › datasets/tmRNA/Cyan.mero._AY286123_1-236.seq]

;
 ENERGY = 0    Cyan.mero._AY286123/1-236
GGGGCUGUA
AGGUGUUCGA
CAUAAGUUGU
UGUUAUUCAA
UAAUUGCAAA
UCAAAUUCUA
CCUUUUUCUA
UUCCCGUUAA
ACAUCUAGCU
GUUUAAAUUU
AAAGACAAUU
UAAAGACAAU
CUAAAGACUC
AAGAGACAAA
AAUUUUAGGU
AUUUAGGUAA
CUUUUAGGUA
ACUAAGUAAG
GAACUAAGUA
ACGAAAACAA
CUUAUGGACG
UGGGUUCAAU
UCCCACCAGC
UCCAAUG1
