# Supplementary material for: TurboFold: Iterative probabilistic estimation of secondary structures for multiple RNA sequences
Source: BMC Bioinformatics. 2011 Apr 20;12:108. doi: 10.1186/1471-2105-12-108 (PMC3120699; doi:10.1186/1471-2105-12-108)
Supplement: Additional file 3 — Zip file of datasets. Datasets used in the benchmarking of TurboFold and other algorithms. [file 1471-2105-12-108-S3.ZIP › datasets/tmRNA/Stre.uber._TRW-218495_1-350.seq]

;
 ENERGY = 0    Stre.uber._TRW-218495/1-350
GGGGUUGUU
ACGGAUUCGA
CAGGCACUAU
GAGGCAUGUU
UUGCAACUCA
UCGGCAGAUG
UAAAAAUGCC
AGUUAAAUAU
AACUGCAAAA
AAUACAAACU
CUUACGCUUU
AGCUGCCUAA
AAACCAGCUA
GCGUGACUUC
UUCAAGAUUG
CUUGUGUCCU
GAUAGAAGUC
UCAAAAACAG
CAAGCUACGA
CUAAAGCCUU
GUCUAGAGCC
UUAGUAAGAG
AUUUAUAGAC
UCGCUAAGUA
AUGGCUUGAG
UUAUGUGUCC
UUACUUAGUC
AAAACAAGAC
AUAACCUAUG
GUUGUAGACA
AAUAUGUUGG
CAGGUGUUUG
GACGUGGGUU
CGACUCCCAC
CAGCUCCAUU
A1
