# Supplementary material for: TurboFold: Iterative probabilistic estimation of secondary structures for multiple RNA sequences
Source: BMC Bioinformatics. 2011 Apr 20;12:108. doi: 10.1186/1471-2105-12-108 (PMC3120699; doi:10.1186/1471-2105-12-108)
Supplement: Additional file 3 — Zip file of datasets. Datasets used in the benchmarking of TurboFold and other algorithms. [file 1471-2105-12-108-S3.ZIP › datasets/tmRNA/envi.sequ._TRW-32045-2_1-345.ct]

  345 ENERGY = 0    envi.sequ._TRW-32045-2/1-345
    1 G       0    2  341    1
    2 G       1    3  340    2
    3 G       2    4  339    3
    4 G       3    5  338    4
    5 G       4    6  337    5
    6 C       5    7  336    6
    7 G       6    8  335    7
    8 U       7    9    0    8
    9 A       8   10    0    9
   10 U       9   11    0   10
   11 U      10   12    0   11
   12 A      11   13    0   12
   13 G      12   14    0   13
   14 G      13   15    0   14
   15 C      14   16    0   15
   16 U      15   17    0   16
   17 U      16   18    0   17
   18 U      17   19    0   18
   19 G      18   20    0   19
   20 A      19   21    0   20
   21 C      20   22  314   21
   22 G      21   23  313   22
   23 U      22   24  312   23
   24 C      23   25  311   24
   25 U      24   26    0   25
   26 A      25   27    0   26
   27 C      26   28  308   27
   28 C      27   29    0   28
   29 A      28   30    0   29
   30 C      29   31    0   30
   31 G      30   32    0   31
   32 G      31   33    0   32
   33 A      32   34    0   33
   34 A      33   35    0   34
   35 C      34   36  301   35
   36 C      35   37  300   36
   37 U      36   38  299   37
   38 A      37   39    0   38
   39 A      38   40    0   39
   40 A      39   41  297   40
   41 G      40   42  296   41
   42 U      41   43  295   42
   43 G      42   44  294   43
   44 C      43   45  289   44
   45 A      44   46  288   45
   46 U      45   47  287   46
   47 A      46   48  286   47
   48 U      47   49  285   48
   49 C      48   50   67   49
   50 G      49   51   66   50
   51 A      50   52   65   51
   52 G      51   53   64   52
   53 C      52   54    0   53
   54 A      53   55    0   54
   55 U      54   56   81   55
   56 G      55   57   80   56
   57 A      56   58   79   57
   58 A      57   59   78   58
   59 C      58   60   77   59
   60 A      59   61   76   60
   61 U      60   62    0   61
   62 A      61   63    0   62
   63 A      62   64    0   63
   64 C      63   65   52   64
   65 U      64   66   51   65
   66 C      65   67   50   66
   67 G      66   68   49   67
   68 U      67   69    0   68
   69 U      68   70    0   69
   70 A      69   71    0   70
   71 A      70   72    0   71
   72 A      71   73    0   72
   73 U      72   74    0   73
   74 A      73   75    0   74
   75 C      74   76    0   75
   76 U      75   77   60   76
   77 G      76   78   59   77
   78 U      77   79   58   78
   79 U      78   80   57   79
   80 U      79   81   56   80
   81 A      80   82   55   81
   82 A      81   83    0   82
   83 A      82   84    0   83
   84 A      83   85    0   84
   85 C      84   86    0   85
   86 A      85   87    0   86
   87 A      86   88    0   87
   88 A      87   89    0   88
   89 U      88   90    0   89
   90 A      89   91    0   90
   91 G      90   92    0   91
   92 U      91   93    0   92
   93 U      92   94    0   93
   94 G      93   95    0   94
   95 C      94   96    0   95
   96 A      95   97    0   96
   97 A      96   98    0   97
   98 A      97   99    0   98
   99 U      98  100    0   99
  100 A      99  101    0  100
  101 A     100  102    0  101
  102 U     101  103    0  102
  103 U     102  104    0  103
  104 A     103  105    0  104
  105 C     104  106    0  105
  106 A     105  107    0  106
  107 A     106  108    0  107
  108 C     107  109    0  108
  109 U     108  110    0  109
  110 A     109  111    0  110
  111 U     110  112    0  111
  112 A     111  113    0  112
  113 G     112  114    0  113
  114 U     113  115    0  114
  115 U     114  116  132  115
  116 U     115  117  131  116
  117 G     116  118  130  117
  118 G     117  119  129  118
  119 C     118  120  128  119
  120 A     119  121  127  120
  121 G     120  122    0  121
  122 C     121  123    0  122
  123 U     122  124    0  123
  124 U     123  125    0  124
  125 A     124  126    0  125
  126 A     125  127    0  126
  127 U     126  128  120  127
  128 G     127  129  119  128
  129 C     128  130  118  129
  130 C     129  131  117  130
  131 A     130  132  116  131
  132 A     131  133  115  132
  133 C     132  134    0  133
  134 C     133  135  169  134
  135 U     134  136  168  135
  136 G     135  137  167  136
  137 U     136  138  166  137
  138 U     137  139  165  138
  139 A     138  140  164  139
  140 U     139  141  163  140
  141 C     140  142  162  141
  142 A     141  143  161  142
  143 U     142  144    0  143
  144 U     143  145    0  144
  145 U     144  146  158  145
  146 G     145  147  157  146
  147 U     146  148  156  147
  148 G     147  149    0  148
  149 G     148  150    0  149
  150 C     149  151  182  150
  151 C     150  152  181  151
  152 U     151  153  180  152
  153 A     152  154  179  153
  154 C     153  155  178  154
  155 A     154  156    0  155
  156 A     155  157  147  156
  157 C     156  158  146  157
  158 A     157  159  145  158
  159 U     158  160    0  159
  160 U     159  161    0  160
  161 U     160  162  142  161
  162 G     161  163  141  162
  163 A     162  164  140  163
  164 U     163  165  139  164
  165 A     164  166  138  165
  166 A     165  167  137  166
  167 C     166  168  136  167
  168 G     167  169  135  168
  169 G     168  170  134  169
  170 U     169  171    0  170
  171 C     170  172    0  171
  172 A     171  173    0  172
  173 U     172  174    0  173
  174 U     173  175    0  174
  175 U     174  176    0  175
  176 U     175  177    0  176
  177 A     176  178    0  177
  178 G     177  179  154  178
  179 U     178  180  153  179
  180 A     179  181  152  180
  181 G     180  182  151  181
  182 G     181  183  150  182
  183 A     182  184    0  183
  184 U     183  185    0  184
  185 A     184  186    0  185
  186 U     185  187  213  186
  187 A     186  188  212  187
  188 C     187  189  211  188
  189 U     188  190  210  189
  190 C     189  191  209  190
  191 U     190  192  208  191
  192 A     191  193  207  192
  193 C     192  194  206  193
  194 C     193  195    0  194
  195 A     194  196  204  195
  196 G     195  197  203  196
  197 C     196  198    0  197
  198 G     197  199  224  198
  199 C     198  200  223  199
  200 C     199  201  222  200
  201 C     200  202  221  201
  202 A     201  203    0  202
  203 C     202  204  196  203
  204 U     203  205  195  204
  205 U     204  206    0  205
  206 G     205  207  193  206
  207 U     206  208  192  207
  208 A     207  209  191  208
  209 G     208  210  190  209
  210 A     209  211  189  210
  211 G     210  212  188  211
  212 U     211  213  187  212
  213 G     212  214  186  213
  214 A     213  215    0  214
  215 A     214  216    0  215
  216 U     215  217    0  216
  217 U     216  218    0  217
  218 U     217  219    0  218
  219 A     218  220    0  219
  220 A     219  221    0  220
  221 G     220  222  201  221
  222 G     221  223  200  222
  223 G     222  224  199  223
  224 C     223  225  198  224
  225 U     224  226    0  225
  226 U     225  227    0  226
  227 A     226  228    0  227
  228 G     227  229  263  228
  229 C     228  230  262  229
  230 U     229  231  261  230
  231 U     230  232  260  231
  232 A     231  233    0  232
  233 A     232  234  258  233
  234 U     233  235    0  234
  235 G     234  236    0  235
  236 U     235  237    0  236
  237 G     236  238    0  237
  238 U     237  239  251  238
  239 C     238  240  250  239
  240 U     239  241  249  240
  241 U     240  242    0  241
  242 G     241  243  281  242
  243 A     242  244  280  243
  244 U     243  245  279  244
  245 C     244  246    0  245
  246 A     245  247  276  246
  247 U     246  248  275  247
  248 C     247  249  274  248
  249 A     248  250  240  249
  250 G     249  251  239  250
  251 G     250  252  238  251
  252 C     251  253    0  252
  253 U     252  254    0  253
  254 A     253  255    0  254
  255 C     254  256    0  255
  256 A     255  257    0  256
  257 U     256  258    0  257
  258 U     257  259  233  258
  259 A     258  260    0  259
  260 A     259  261  231  260
  261 A     260  262  230  261
  262 G     261  263  229  262
  263 U     262  264  228  263
  264 G     263  265    0  264
  265 A     264  266    0  265
  266 A     265  267    0  266
  267 U     266  268    0  267
  268 U     267  269    0  268
  269 A     268  270    0  269
  270 A     269  271    0  270
  271 A     270  272    0  271
  272 U     271  273    0  272
  273 U     272  274    0  273
  274 G     273  275  248  274
  275 A     274  276  247  275
  276 U     275  277  246  276
  277 G     276  278    0  277
  278 A     277  279    0  278
  279 A     278  280  244  279
  280 U     279  281  243  280
  281 C     280  282  242  281
  282 U     281  283    0  282
  283 A     282  284    0  283
  284 A     283  285    0  284
  285 G     284  286   48  285
  286 U     285  287   47  286
  287 A     286  288   46  287
  288 U     287  289   45  288
  289 G     288  290   44  289
  290 U     289  291    0  290
  291 A     290  292    0  291
  292 G     291  293    0  292
  293 A     292  294    0  293
  294 U     293  295   43  294
  295 A     294  296   42  295
  296 C     295  297   41  296
  297 U     296  298   40  297
  298 A     297  299    0  298
  299 A     298  300   37  299
  300 G     299  301   36  300
  301 G     300  302   35  301
  302 G     301  303    0  302
  303 A     302  304    0  303
  304 A     303  305    0  304
  305 A     304  306    0  305
  306 G     305  307    0  306
  307 U     306  308    0  307
  308 G     307  309   27  308
  309 A     308  310    0  309
  310 U     309  311    0  310
  311 G     310  312   24  311
  312 A     311  313   23  312
  313 C     312  314   22  313
  314 G     313  315   21  314
  315 G     314  316    0  315
  316 A     315  317    0  316
  317 C     316  318    0  317
  318 G     317  319  334  318
  319 U     318  320  333  319
  320 G     319  321  332  320
  321 G     320  322  331  321
  322 G     321  323  330  322
  323 U     322  324    0  323
  324 U     323  325    0  324
  325 C     324  326    0  325
  326 A     325  327    0  326
  327 A     326  328    0  327
  328 A     327  329    0  328
  329 U     328  330    0  329
  330 C     329  331  322  330
  331 C     330  332  321  331
  332 C     331  333  320  332
  333 G     332  334  319  333
  334 C     333  335  318  334
  335 C     334  336    7  335
  336 G     335  337    6  336
  337 C     336  338    5  337
  338 C     337  339    4  338
  339 U     338  340    3  339
  340 C     339  341    2  340
  341 C     340  342    1  341
  342 A     341  343    0  342
  343 C     342  344    0  343
  344 C     343  345    0  344
  345 A     344  346    0  345
