# Supplementary material for: TurboFold: Iterative probabilistic estimation of secondary structures for multiple RNA sequences
Source: BMC Bioinformatics. 2011 Apr 20;12:108. doi: 10.1186/1471-2105-12-108 (PMC3120699; doi:10.1186/1471-2105-12-108)
Supplement: Additional file 3 — Zip file of datasets. Datasets used in the benchmarking of TurboFold and other algorithms. [file 1471-2105-12-108-S3.ZIP › datasets/tmRNA/Xyle.fast._AE003849_1-355.ct]

  355 ENERGY = 0    Xyle.fast._AE003849/1-355
    1 G       0    2  351    1
    2 G       1    3  350    2
    3 G       2    4  349    3
    4 G       3    5  348    4
    5 G       4    6  347    5
    6 U       5    7  346    6
    7 G       6    8  345    7
    8 C       7    9    0    8
    9 A       8   10    0    9
   10 C       9   11    0   10
   11 U      10   12    0   11
   12 G      11   13    0   12
   13 G      12   14    0   13
   14 C      13   15    0   14
   15 U      14   16    0   15
   16 U      15   17    0   16
   17 C      16   18    0   17
   18 G      17   19    0   18
   19 A      18   20    0   19
   20 C      19   21  324   20
   21 G      20   22  323   21
   22 G      21   23  322   22
   23 G      22   24  321   23
   24 G      23   25  320   24
   25 G      24   26  319   25
   26 U      25   27  318   26
   27 C      26   28    0   27
   28 A      27   29    0   28
   29 C      28   30    0   29
   30 A      29   31    0   30
   31 A      30   32    0   31
   32 A      31   33    0   32
   33 A      32   34  312   33
   34 U      33   35  311   34
   35 C      34   36  310   35
   36 A      35   37    0   36
   37 C      36   38  308   37
   38 U      37   39    0   38
   39 U      38   40  307   39
   40 G      39   41  306   40
   41 G      40   42  305   41
   42 U      41   43  304   42
   43 G      42   44    0   43
   44 C      43   45  299   44
   45 A      44   46  298   45
   46 U      45   47  297   46
   47 G      46   48  296   47
   48 C      47   49  295   48
   49 C      48   50   68   49
   50 G      49   51   67   50
   51 A      50   52   66   51
   52 G      51   53   65   52
   53 G      52   54   64   53
   54 G      53   55    0   54
   55 G      54   56    0   55
   56 G      55   57   81   56
   57 C      56   58   80   57
   58 C      57   59    0   58
   59 G      58   60   78   59
   60 C      59   61   77   60
   61 U      60   62   76   61
   62 U      61   63    0   62
   63 U      62   64    0   63
   64 C      63   65   53   64
   65 C      64   66   52   65
   66 U      65   67   51   66
   67 C      66   68   50   67
   68 G      67   69   49   68
   69 U      68   70    0   69
   70 A      69   71    0   70
   71 A      70   72    0   71
   72 A      71   73    0   72
   73 U      72   74    0   73
   74 C      73   75    0   74
   75 C      74   76    0   75
   76 A      75   77   61   76
   77 G      76   78   60   77
   78 C      77   79   59   78
   79 A      78   80    0   79
   80 G      79   81   57   80
   81 C      80   82   56   81
   82 A      81   83    0   82
   83 A      82   84    0   83
   84 A      83   85    0   84
   85 C      84   86    0   85
   86 U      85   87    0   86
   87 U      86   88    0   87
   88 A      87   89    0   88
   89 U      88   90    0   89
   90 A      89   91    0   90
   91 G      90   92    0   91
   92 U      91   93    0   92
   93 U      92   94    0   93
   94 G      93   95    0   94
   95 C      94   96    0   95
   96 C      95   97    0   96
   97 A      96   98    0   97
   98 A      97   99    0   98
   99 C      98  100    0   99
  100 G      99  101    0  100
  101 A     100  102    0  101
  102 A     101  103    0  102
  103 G     102  104    0  103
  104 A     103  105    0  104
  105 C     104  106    0  105
  106 A     105  107    0  106
  107 A     106  108    0  107
  108 C     107  109    0  108
  109 U     108  110    0  109
  110 U     109  111    0  110
  111 C     110  112    0  111
  112 G     111  113  135  112
  113 C     112  114  134  113
  114 U     113  115  133  114
  115 G     114  116    0  115
  116 U     115  117    0  116
  117 A     116  118  130  117
  118 G     117  119  129  118
  119 C     118  120  128  119
  120 C     119  121  127  120
  121 G     120  122    0  121
  122 C     121  123    0  122
  123 U     122  124    0  123
  124 U     123  125    0  124
  125 A     124  126    0  125
  126 A     125  127    0  126
  127 G     126  128  120  127
  128 G     127  129  119  128
  129 C     128  130  118  129
  130 U     129  131  117  130
  131 U     130  132    0  131
  132 A     131  133    0  132
  133 A     132  134  114  133
  134 G     133  135  113  134
  135 C     134  136  112  135
  136 C     135  137  171  136
  137 U     136  138  170  137
  138 C     137  139  169  138
  139 G     138  140    0  139
  140 A     139  141  167  140
  141 A     140  142    0  141
  142 A     141  143    0  142
  143 C     142  144    0  143
  144 U     143  145  166  144
  145 G     144  146  165  145
  146 C     145  147    0  146
  147 U     146  148  164  147
  148 U     147  149  163  148
  149 G     148  150  162  149
  150 U     149  151  161  150
  151 G     150  152  160  151
  152 U     151  153  184  152
  153 C     152  154  183  153
  154 C     153  155  182  154
  155 G     154  156  181  155
  156 U     155  157  180  156
  157 G     156  158  179  157
  158 C     157  159    0  158
  159 U     158  160  177  159
  160 C     159  161  151  160
  161 G     160  162  150  161
  162 C     161  163  149  162
  163 A     162  164  148  163
  164 G     163  165  147  164
  165 C     164  166  145  165
  166 G     165  167  144  166
  167 U     166  168  140  167
  168 A     167  169    0  168
  169 G     168  170  138  169
  170 A     169  171  137  170
  171 G     170  172  136  171
  172 U     171  173    0  172
  173 C     172  174    0  173
  174 A     173  175    0  174
  175 U     174  176    0  175
  176 C     175  177    0  176
  177 A     176  178  159  177
  178 U     177  179    0  178
  179 C     178  180  157  179
  180 A     179  181  156  180
  181 C     180  182  155  181
  182 G     181  183  154  182
  183 G     182  184  153  183
  184 A     183  185  152  184
  185 A     184  186    0  185
  186 C     185  187    0  186
  187 C     186  188    0  187
  188 G     187  189  218  188
  189 C     188  190  217  189
  190 U     189  191  216  190
  191 G     190  192  215  191
  192 A     191  193  214  192
  193 G     192  194  213  193
  194 A     193  195    0  194
  195 C     194  196    0  195
  196 G     195  197  211  196
  197 U     196  198  210  197
  198 G     197  199  209  198
  199 G     198  200  208  199
  200 C     199  201  234  200
  201 C     200  202    0  201
  202 G     201  203  232  202
  203 U     202  204  231  203
  204 C     203  205  230  204
  205 U     204  206  229  205
  206 G     205  207  228  206
  207 C     206  208  227  207
  208 C     207  209  199  208
  209 C     208  210  198  209
  210 A     209  211  197  210
  211 U     210  212  196  211
  212 C     211  213    0  212
  213 C     212  214  193  213
  214 U     213  215  192  214
  215 C     214  216  191  215
  216 G     215  217  190  216
  217 G     216  218  189  217
  218 U     217  219  188  218
  219 U     218  220    0  219
  220 A     219  221    0  220
  221 A     220  222    0  221
  222 A     221  223    0  222
  223 U     222  224    0  223
  224 C     223  225    0  224
  225 U     224  226    0  225
  226 A     225  227    0  226
  227 G     226  228  207  227
  228 C     227  229  206  228
  229 A     228  230  205  229
  230 G     229  231  204  230
  231 A     230  232  203  231
  232 C     231  233  202  232
  233 U     232  234    0  233
  234 G     233  235  200  234
  235 G     234  236  273  235
  236 U     235  237  272  236
  237 U     236  238  271  237
  238 U     237  239    0  238
  239 C     238  240  269  239
  240 C     239  241    0  240
  241 G     240  242    0  241
  242 G     241  243  267  242
  243 G     242  244  266  243
  244 U     243  245    0  244
  245 G     244  246  262  245
  246 C     245  247  261  246
  247 G     246  248  260  247
  248 C     247  249  259  248
  249 U     248  250    0  249
  250 U     249  251    0  250
  251 U     250  252    0  251
  252 G     251  253    0  252
  253 C     252  254  290  253
  254 C     253  255  289  254
  255 U     254  256  288  255
  256 G     255  257  286  256
  257 U     256  258  285  257
  258 C     257  259  284  258
  259 G     258  260  248  259
  260 U     259  261  247  260
  261 G     260  262  246  261
  262 C     261  263  245  262
  263 U     262  264    0  263
  264 G     263  265    0  264
  265 C     264  266    0  265
  266 C     265  267  243  266
  267 C     266  268  242  267
  268 G     267  269    0  268
  269 G     268  270  239  269
  270 C     269  271    0  270
  271 G     270  272  237  271
  272 A     271  273  236  272
  273 C     272  274  235  273
  274 G     273  275    0  274
  275 A     274  276    0  275
  276 G     275  277    0  276
  277 A     276  278    0  277
  278 C     277  279    0  278
  279 C     278  280    0  279
  280 U     279  281    0  280
  281 A     280  282    0  281
  282 A     281  283    0  282
  283 C     282  284    0  283
  284 G     283  285  258  284
  285 G     284  286  257  285
  286 C     285  287  256  286
  287 G     286  288    0  287
  288 A     287  289  255  288
  289 G     288  290  254  289
  290 G     289  291  253  290
  291 A     290  292    0  291
  292 U     291  293    0  292
  293 A     292  294    0  293
  294 A     293  295    0  294
  295 G     294  296   48  295
  296 C     295  297   47  296
  297 A     296  298   46  297
  298 U     297  299   45  298
  299 G     298  300   44  299
  300 U     299  301    0  300
  301 A     300  302    0  301
  302 G     301  303    0  302
  303 G     302  304    0  303
  304 G     303  305   42  304
  305 C     304  306   41  305
  306 C     305  307   40  306
  307 G     306  308   39  307
  308 G     307  309   37  308
  309 G     308  310    0  309
  310 G     309  311   35  310
  311 A     310  312   34  311
  312 U     311  313   33  312
  313 G     312  314    0  313
  314 G     313  315    0  314
  315 A     314  316    0  315
  316 G     315  317    0  316
  317 U     316  318    0  317
  318 A     317  319   26  318
  319 C     318  320   25  319
  320 U     319  321   24  320
  321 U     320  322   23  321
  322 U     321  323   22  322
  323 C     322  324   21  323
  324 G     323  325   20  324
  325 G     324  326    0  325
  326 A     325  327    0  326
  327 C     326  328    0  327
  328 G     327  329  344  328
  329 G     328  330  343  329
  330 C     329  331  342  330
  331 G     330  332  341  331
  332 G     331  333  340  332
  333 U     332  334    0  333
  334 U     333  335    0  334
  335 C     334  336    0  335
  336 G     335  337    0  336
  337 A     336  338    0  337
  338 U     337  339    0  338
  339 U     338  340    0  339
  340 C     339  341  332  340
  341 C     340  342  331  341
  342 G     341  343  330  342
  343 C     342  344  329  343
  344 C     343  345  328  344
  345 C     344  346    7  345
  346 A     345  347    6  346
  347 C     346  348    5  347
  348 C     347  349    4  348
  349 U     348  350    3  349
  350 C     349  351    2  350
  351 C     350  352    1  351
  352 A     351  353    0  352
  353 C     352  354    0  353
  354 C     353  355    0  354
  355 A     354  356    0  355
