# Supplementary material for: TurboFold: Iterative probabilistic estimation of secondary structures for multiple RNA sequences
Source: BMC Bioinformatics. 2011 Apr 20;12:108. doi: 10.1186/1471-2105-12-108 (PMC3120699; doi:10.1186/1471-2105-12-108)
Supplement: Additional file 3 — Zip file of datasets. Datasets used in the benchmarking of TurboFold and other algorithms. [file 1471-2105-12-108-S3.ZIP › datasets/tmRNA/Baci.G._TRW-12333_1-312.ct]

  312 ENERGY = 0    Baci.G._TRW-12333/1-312
    1 G       0    2  308    1
    2 G       1    3  307    2
    3 G       2    4  306    3
    4 A       3    5  305    4
    5 U       4    6  304    5
    6 U       5    7  303    6
    7 G       6    8  302    7
    8 U       7    9    0    8
    9 U       8   10    0    9
   10 A       9   11    0   10
   11 A      10   12    0   11
   12 G      11   13    0   12
   13 G      12   14    0   13
   14 A      13   15    0   14
   15 U      14   16    0   15
   16 U      15   17    0   16
   17 C      16   18    0   17
   18 G      17   19    0   18
   19 A      18   20    0   19
   20 C      19   21  281   20
   21 A      20   22  280   21
   22 G      21   23  279   22
   23 G      22   24  278   23
   24 G      23   25  277   24
   25 G      24   26  276   25
   26 A      25   27  275   26
   27 A      26   28    0   27
   28 A      27   29    0   28
   29 A      28   30    0   29
   30 U      29   31    0   30
   31 A      30   32    0   31
   32 G      31   33    0   32
   33 U      32   34  270   33
   34 A      33   35  269   34
   35 U      34   36  268   35
   36 A      35   37  267   36
   37 A      36   38    0   37
   38 G      37   39    0   38
   39 A      38   40    0   39
   40 C      39   41    0   40
   41 A      40   42    0   41
   42 U      41   43    0   42
   43 G      42   44    0   43
   44 A      43   45  263   44
   45 U      44   46  262   45
   46 A      45   47  261   46
   47 C      46   48  260   47
   48 U      47   49  259   48
   49 C      48   50   61   49
   50 G      49   51   60   50
   51 U      50   52   59   51
   52 A      51   53   58   52
   53 A      52   54    0   53
   54 A      53   55    0   54
   55 G      54   56    0   55
   56 C      55   57    0   56
   57 A      56   58    0   57
   58 U      57   59   52   58
   59 A      58   60   51   59
   60 C      59   61   50   60
   61 G      60   62   49   61
   62 U      61   63    0   62
   63 U      62   64    0   63
   64 A      63   65    0   64
   65 C      64   66    0   65
   66 A      65   67    0   66
   67 U      66   68    0   67
   68 G      67   69    0   68
   69 C      68   70    0   69
   70 U      69   71    0   70
   71 A      70   72    0   71
   72 A      71   73    0   72
   73 G      72   74    0   73
   74 U      73   75    0   74
   75 U      74   76    0   75
   76 A      75   77    0   76
   77 A      76   78    0   77
   78 A      77   79    0   78
   79 U      78   80    0   79
   80 A      79   81    0   80
   81 U      80   82    0   81
   82 A      81   83    0   82
   83 A      82   84    0   83
   84 C      83   85    0   84
   85 U      84   86    0   85
   86 A      85   87    0   86
   87 A      86   88    0   87
   88 C      87   89    0   88
   89 A      88   90    0   89
   90 A      89   91    0   90
   91 C      90   92    0   91
   92 G      91   93    0   92
   93 A      92   94    0   93
   94 A      93   95    0   94
   95 U      94   96    0   95
   96 U      95   97    0   96
   97 A      96   98    0   97
   98 C      97   99    0   98
   99 A      98  100    0   99
  100 A      99  101    0  100
  101 G     100  102    0  101
  102 U     101  103    0  102
  103 A     102  104    0  103
  104 G     103  105    0  104
  105 C     104  106    0  105
  106 C     105  107    0  106
  107 U     106  108    0  107
  108 A     107  109    0  108
  109 G     108  110    0  109
  110 U     109  111    0  110
  111 U     110  112    0  111
  112 A     111  113    0  112
  113 A     112  114    0  113
  114 U     113  115    0  114
  115 A     114  116    0  115
  116 G     115  117    0  116
  117 G     116  118    0  117
  118 U     117  119    0  118
  119 G     118  120    0  119
  120 C     119  121    0  120
  121 C     120  122    0  121
  122 A     121  123    0  122
  123 A     122  124    0  123
  124 A     123  125    0  124
  125 A     124  126    0  125
  126 C     125  127    0  126
  127 A     126  128  181  127
  128 A     127  129    0  128
  129 U     128  130  179  129
  130 A     129  131  178  130
  131 G     130  132  177  131
  132 A     131  133    0  132
  133 G     132  134  175  133
  134 U     133  135    0  134
  135 U     134  136    0  135
  136 G     135  137    0  136
  137 C     136  138    0  137
  138 U     137  139    0  138
  139 C     138  140  169  139
  140 U     139  141  168  140
  141 A     140  142    0  141
  142 A     141  143  166  142
  143 C     142  144    0  143
  144 A     143  145    0  144
  145 U     144  146    0  145
  146 C     145  147  199  146
  147 U     146  148  198  147
  148 A     147  149  197  148
  149 U     148  150  196  149
  150 U     149  151  195  150
  151 U     150  152  194  151
  152 G     151  153  193  152
  153 A     152  154    0  153
  154 G     153  155    0  154
  155 G     154  156    0  155
  156 U     155  157    0  156
  157 U     156  158    0  157
  158 C     157  159    0  158
  159 A     158  160    0  159
  160 A     159  161    0  160
  161 A     160  162    0  161
  162 G     161  163    0  162
  163 A     162  164    0  163
  164 U     163  165    0  164
  165 U     164  166    0  165
  166 U     165  167  142  166
  167 G     166  168    0  167
  168 A     167  169  140  168
  169 G     168  170  139  169
  170 C     169  171    0  170
  171 U     170  172    0  171
  172 A     171  173    0  172
  173 U     172  174    0  173
  174 U     173  175    0  174
  175 U     174  176  133  175
  176 C     175  177    0  176
  177 U     176  178  131  177
  178 U     177  179  130  178
  179 A     178  180  129  179
  180 C     179  181    0  180
  181 U     180  182  127  181
  182 U     181  183    0  182
  183 U     182  184    0  183
  184 A     183  185    0  184
  185 G     184  186    0  185
  186 A     185  187    0  186
  187 A     186  188    0  187
  188 U     187  189    0  188
  189 A     188  190    0  189
  190 A     189  191    0  190
  191 A     190  192    0  191
  192 G     191  193    0  192
  193 U     192  194  152  193
  194 A     193  195  151  194
  195 A     194  196  150  195
  196 G     195  197  149  196
  197 U     196  198  148  197
  198 G     197  199  147  198
  199 G     198  200  146  199
  200 U     199  201    0  200
  201 G     200  202    0  201
  202 G     201  203    0  202
  203 A     202  204  241  203
  204 G     203  205  240  204
  205 C     204  206    0  205
  206 C     205  207    0  206
  207 U     206  208  237  207
  208 A     207  209    0  208
  209 G     208  210  235  209
  210 A     209  211  234  210
  211 G     210  212    0  211
  212 A     211  213  232  212
  213 A     212  214    0  213
  214 A     213  215    0  214
  215 A     214  216    0  215
  216 C     215  217    0  216
  217 G     216  218    0  217
  218 C     217  219    0  218
  219 U     218  220    0  219
  220 G     219  221    0  220
  221 U     220  222  254  221
  222 A     221  223    0  222
  223 G     222  224  252  223
  224 A     223  225    0  224
  225 A     224  226  250  225
  226 A     225  227    0  226
  227 C     226  228  248  227
  228 U     227  229    0  228
  229 A     228  230    0  229
  230 A     229  231    0  230
  231 C     230  232    0  231
  232 U     231  233  212  232
  233 A     232  234    0  233
  234 U     233  235  210  234
  235 U     234  236  209  235
  236 C     235  237    0  236
  237 A     236  238  207  237
  238 A     237  239    0  238
  239 A     238  240    0  239
  240 U     239  241  204  240
  241 U     240  242  203  241
  242 G     241  243    0  242
  243 U     242  244    0  243
  244 A     243  245    0  244
  245 A     244  246    0  245
  246 A     245  247    0  246
  247 U     246  248    0  247
  248 G     247  249  227  248
  249 G     248  250    0  249
  250 U     249  251  225  250
  251 A     250  252    0  251
  252 U     251  253  223  252
  253 C     252  254    0  253
  254 A     253  255  221  254
  255 A     254  256    0  255
  256 A     255  257    0  256
  257 C     256  258    0  257
  258 A     257  259    0  258
  259 A     258  260   48  259
  260 G     259  261   47  260
  261 U     260  262   46  261
  262 G     261  263   45  262
  263 U     262  264   44  263
  264 C     263  265    0  264
  265 U     264  266    0  265
  266 A     265  267    0  266
  267 U     266  268   36  267
  268 A     267  269   35  268
  269 U     268  270   34  269
  270 G     269  271   33  270
  271 A     270  272    0  271
  272 A     271  273    0  272
  273 A     272  274    0  273
  274 G     273  275    0  274
  275 U     274  276   26  275
  276 C     275  277   25  276
  277 U     276  278   24  277
  278 U     277  279   23  278
  279 C     278  280   22  279
  280 U     279  281   21  280
  281 G     280  282   20  281
  282 G     281  283    0  282
  283 A     282  284    0  283
  284 C     283  285    0  284
  285 G     284  286  301  285
  286 C     285  287  300  286
  287 G     286  288  299  287
  288 G     287  289  298  288
  289 G     288  290  297  289
  290 U     289  291    0  290
  291 U     290  292    0  291
  292 C     291  293    0  292
  293 G     292  294    0  293
  294 A     293  295    0  294
  295 C     294  296    0  295
  296 U     295  297    0  296
  297 C     296  298  289  297
  298 C     297  299  288  298
  299 C     298  300  287  299
  300 G     299  301  286  300
  301 C     300  302  285  301
  302 C     301  303    7  302
  303 A     302  304    6  303
  304 G     303  305    5  304
  305 U     304  306    4  305
  306 U     305  307    3  306
  307 C     306  308    2  307
  308 C     307  309    1  308
  309 A     308  310    0  309
  310 U     309  311    0  310
  311 A     310  312    0  311
  312 U     311  313    0  312
